# Supplementary material for: Gut Microbiome: A Potential Indicator for Differential Diagnosis of Major Depressive Disorder and General Anxiety Disorder
Source: Front Psychiatry. 2021 Sep 13;12:651536. doi: 10.3389/fpsyt.2021.651536 (PMC8473618; doi:10.3389/fpsyt.2021.651536)
Supplement: Supplementary file 1 [file Data_Sheet_1.ZIP]

Archive with 38 entries (35 files):
- Supplement/
- Supplement/.DS_Store
- Supplement/Rarefaction/
- Supplement/Rarefaction/ace.pdf
- Supplement/Rarefaction/chao.pdf
- Supplement/Rarefaction/coverage.pdf
- Supplement/Rarefaction/otus.fa
- Supplement/Rarefaction/otutable.percent.xls
- Supplement/Rarefaction/otutable.xls
- Supplement/Rarefaction/rank_abundance.pdf
- Supplement/Rarefaction/shannon.pdf
- Supplement/Rarefaction/simpson.pdf
- Supplement/Rarefaction/sobs.pdf
- Supplement/Rarefaction/taxonomy.tsv
- Supplement/S1_OTU_aov_results.xls
- Supplement/S2_Genus_aov_results.xls
- Supplement/S3_KO_aov_results.xls
- Supplement/Taxon/
- Supplement/Taxon/.DS_Store
- Supplement/Taxon/c.percent.xls
- Supplement/Taxon/c.result.xls
- Supplement/Taxon/f.percent.xls
- Supplement/Taxon/f.result.xls
- Supplement/Taxon/g.percent.xls
- Supplement/Taxon/g.result.xls
- Supplement/Taxon/k.percent.xls
- Supplement/Taxon/k.result.xls
- Supplement/Taxon/o.percent.xls
- Supplement/Taxon/o.result.xls
- Supplement/Taxon/otus.fa
- Supplement/Taxon/otutable.percent.xls
- Supplement/Taxon/otutable.xls
- Supplement/Taxon/p.percent.xls
- Supplement/Taxon/p.result.xls
- Supplement/Taxon/rank_abundance.pdf
- Supplement/Taxon/s.percent.xls
- Supplement/Taxon/s.result.xls
- Supplement/Taxon/taxonomy.tsv
