# Supplementary material for: Gut Microbiome: A Potential Indicator for Differential Diagnosis of Major Depressive Disorder and General Anxiety Disorder
Source: Front Psychiatry. 2021 Sep 13;12:651536. doi: 10.3389/fpsyt.2021.651536 (PMC8473618; doi:10.3389/fpsyt.2021.651536)
Supplement: Supplementary file 1 [file Data_Sheet_1.ZIP › Supplement/Rarefaction/otus.fa]

>Otu1
TTACGATGGCAGTCCCGCCAGAGTCCTCAGCTTTAACTGTTAGTAACTGGCGGCGAGGGTTGCGCTCGTTATGGCACTTA
AGCCGACACCTCACGGCACGAGCTGACGACAACCATGCAGCACCTTCACAAAGGTCCGAAGACTAATCTGTTTCCAGATT
ATTCCTTTGCAATTTAAGCCCGGGTAAGGTTCCTCGCGTATCATCGAATTAAACCACATGTTCCTCCGCTTGTGCGGGCC
CCCGTCAATTCCTTTGAGTTTCAC
>Otu2
CCCGCCTTCGGCAGCTCCCTCCGTAAACGGTTGGGTCACTGACTTCGGGCGTTACCAACTCCCATGGTGTGACGGGCGGT
GTGTACAAGACCCGGGAACGTATTCACCGCGACATTCTGATTCGCGATTACTAGCGATTCCAGCTTCGTGCAGTCGAGTT
GCAGACTGCAGTCCGAACTGAGACGTTATTTTTGGGATTTGCTCCACCTCGCGGCTTTGCCTCCCTTTGTTTACGCCATT
GTAGCACGTGTGTAGCC
>Otu3
CCCACTTTACCAGCATTTCACGAGCCTCCTTCATCAAAGGAGATTCAGCTTCCGCCTTGGCTTTGGCTTCTTCCTCATTC
ATGCCTTCGCTTTGGAACTTGGCCATCAGTTCTTTCACTTCCGCTTTATAATGCTTGTCGAAGGAAACATAGTAATCGCC
AATCAAGTGATCTCCCTTCTTGCCGGATGATTCGGGAGTTTCACCATTTCCGTACTTCTGCCATGCCAACATGGACTTGC
AGATATGAATTCCAC
>Otu4
ATGCTCCGAAGAGAAGGCCCCGTTACGGGCCGGTCATCGGGATGTCAAGACCTGGTAAGGTTCTTCGCGTTGCTTCGAAT
TAAACCACATGCTCCACCGCTTGTGCGGGCCCCCGTCAATTCATTTGAGTTTTAACCTTGCGGCCGTACTCCCCAGGCGG
TCGACTTAACGCGTTAGCTCCGGAAGCCACGCCTCAAGGGCACAACCTCCAAGTCGACATCGTTTACGGCGTGGACTACC
AGGGTATCTAATCCT
>Otu5
TGGAAAACAGGCTACAAGGATACGCGGGGTTATGAGGCGGAAGGGAGGCTGGGCAGGTATATCGGGGAGAAGCAATGGCT
TTACCCCTACATCGGGGCGGACTGGACTTGCCGCAAGGGGGAGGCCGGAGAACGCAACATGTTCCTCCGCTTGTGTATTA
CCGCGGCTGCTGGCACGTAGTTAGCCGTGGCTTTTTCTCCAGGTACCGTCACTTCTTCGTCCCTGGTAAAAGAAGTTTAC
AACCCGAAAGCCTT
>Otu6
TCGAAGCAACGCGAAGAACCTTACCAAGTCTTGACATCCTTCTGACCGGTCCGTAACGGGACCTTTCCTTCGGGACAGAA
GTGACAGGTGGTGCATGGTTGTCGTCAGCTCGTGTCGTGAGATGTTGGGTTAAGTCCCGCAACGAGCGCAACCCTTATCC
TTAGTAGCCAGCAGTCAGATGGGAACTCTAGGGAGACTGCCAGGGATAACCTGGAGGAAGGTGGGGATGACGTCAGATCA
TCATGCCCTTATG
>Otu7
TCGAAGCAACGCGAAGAACCTTACCAAGTCTTGACATCCTTCTGACCGGTACTTAACCGTACCTTCTCTTCGGAGCAGGA
GTGACAGGTGGTGCATGGTTGTCGTCAGCTCGTGTCGTGAGATGTTGGGTTAAGTCCCGCAACGAGCGCAACCCCTATCT
TCAGTAGCCAGCACCTTCACAAAGGTCCGAAGACTAACCTGTTTCCAGATTATTCCTTTGCAATTTAAGCCCGGGTAAGG
TTCCTCGCGTAT
>Otu8
ATGGCATCATGAGTCCGCATGTTCACATGATTAAAGGTATTCCGGTAGACGATGGGGATGCGTTCCATTAGATAGTAGGC
GGGGTAACGGCCCACCTAGTCTTCGATGGATAGGGGTTCTGAGAGGAAGGTCCCCCACATTGGAACTGAGACACGGTCCA
AACTCCTACGGGAGGCAGCAGTGAGGAATATTGGTCAATGGGCGAGAGCCTGAACCAGCCAAGTAGCGTGAAGGATGACT
GCCCTATGGGT
>Otu9
GGAGGCAGCAGTGGGGAATATTGGGCAATGGGCGCAAGCCTGACCCAGCAACGCCGCGTGAAGGAAGAAGGCTTTCGGGT
TGTAAACTTCTTTTAAGTGGGAAGAGTAGAAGACGGTACCACTTGAATAAGCCACGGCTAACTACGTGCCAGCAGCCGCG
GTAATACGTTACGACTTCACCCCAGTCATCGGCCCTACCGTAGACGGCTGCTTCTCTTGCGAGTTAGCTCACCGGCTTCG
GGTAAAACCGA
>Otu10
TCGAAGCAACGCGAAGAACCTTACCAAGTCTTGACATCGTGATGACCGGAACTTAACCGTTCCTTCCCTTCGGGGCATCA
TAGACAGGTGGTGCATGGTTGTCGTCAGCTCGTTATGGCACTTAAGCCGACACCTCACGGCACGAGCTGACGACAACCAT
GCAGCACCTTCACAAAGGTCCGAAGACTAATCTGTTTCCAGATTATCCCTTTGCAATTTAAGCCCGGGTAAGGTTCCTCG
CGTATCATCGA
>Otu11
TCGATGCAACGCGAAGAACCTTACCTGGGCTTGACATGTTCCCGACAGCCGTAGAGATATGGCCTCCCTTGGGCGGGTTC
ACAGGTGGTGCATGGTCGTCGTCAGCTCGTGTCGTGAGATGTTGGGTTAAGTCCCGCAACGAGCGCAACCCTCGCCCTGT
GTTGCCAGCACCTAGTTTCGCGCCCCGAAGGGAAATCCTCTTTCAAGAATCGTCGCTAACTTTCAAGCCCGGGTAAGGTT
CCTCGCGTAT
>Otu12
TGCCCCCGAGAGCGGGATAGCCCTGGGAAACTGGGATTAATACCGCATAGTATCGAAAGATTAAAGCAGCAATGCGCTTG
GGGATGGGCTCGCGGCCTATTAGTTAGTTGGTGAGGTAACGGCTCACCAAGGCGATGACGGGTAGCCGGTCTGAGAGGAT
GTCCGGCCACACTGGAACTGAGACACGGTCCAGACACCTACGGGTGGCAGCAGTCGAGAATCATTCACAATGGGGGGAAA
CCCTGATGGT
>Otu13
CCCACCTTAGACAGCTCCCTCCCTTGCGGGTTGGGCCGCCGGCTTCGGGTGTTGCCAACTCTCATGGTGTGACGGGCGGT
GTGTACAAGGCCCGAGAACGTATTCACCGCGGCATGCTGATCCGCGATTACTAGCGATTCCGGCTTCGTGCAGTCGAGTT
GCAGACTGCAGTCCGAACTGGGAACGGGTTTCTGGGGTCCGCTCCGGCTCGCGCCTTCGCTTCCCTCTGTCCCGTCCATT
GTAGCACGT
>Otu14
GACCGGACAGTAATGTGTCCTTTCCTTCGGGACAGTGGTGACAGGTGGTGCTGATTTGACGTCATCCCCACCTTCCTCAC
ATCTTACGATGGCAGTCTTGTCAGAGTCCTCAGCAGAACCTGTTAGTAACTGACAACAAGGGTTGCGCTCGTTATGGCAC
TTAAGCCGACACCTCACGGCACGAGCTGACGACAACCATGCAGCACCTTCACAGATGCCTTGCGGCTTACGGCTTTCACC
GTAATTCAT
>Otu15
TGTAGGAGGTATCGACCCCTTCTGTGCCGGAGCTAACACAATAAGTATTCCGCCTGGGAAGTACGATCGCAAGATTAAAA
ACTCAAAGGAATTGACGGGGGCCCGCACAAGCGGTGGAGATGTGGTTTAATTCGACGCAACGCGAAGAACCTTACCAGGT
CTTGACATTGACTGCAATCCCGAGAAATCGGGAGTTCCCTTCGGGGACAGGAAAACAGGTGGTGCACGGCTGTCGTCAGC
TCGTGTCGT
>Otu16
CACAAAGTGGTAAGCGCCCTCCCGAAGGTTAAGCTACCTACTTCTTTTGCAACCCACTCCCATGGTGTGACGGGCGGTGT
GTACTGAGACACGGTCCAAACTCCTACGGGAGGCAGCAGTGGGGAATCTTCCGCAATGGGCGAAAGCCTGACGGAGCAAC
GCCGCGTGAACGATGAAGGTCTTAGGATCGTAAAGTTCTGTTGTTAGGGACGAAGGGTAAGAATAATAATACGGTTTTTA
TTTGACGGT
>Otu17
TGTTGGGTTAAGTCCCGCAACGAGCGCAACCCTTATCCTTTGTTGCCAGCGGTCCGGCCGGGAACTCAAAGGAGACTGCC
GGTGACAAACCGGAGGAAGGTGGGGACGACGTCGAAATCATCATGGCCCCTTACGTCCAGGGCTACAGGCGTGCTACAAT
GGCTAGTATAATAAGACGCGATACCGTGAGGTGGAGCAAATCTCTAAAGCTAGTCCCAGTCCGGATTGGAGTCTGCAACT
CGACTCCAT
>Otu18
GTTGGGTTAAGTCCCGCAACGAGCGCAACCCTCGCCCCGTGTTGCCAGCGGATTATGCCGGGAACTCACGGGGGACCGCC
GGGGTTAACTCGGAGGAAGGTGGGGATGACGTCAGATCATCATGCCCCTTACGTCCAGGGCTTCACGCATGCTACAATGG
CCGGTACAACGGGATGCGACGCGGCGACGCGGAGCGGATCCCTGAAAACCGGTCTCAGTTCGGATCGCAGTCTGCAACTC
GACTGCGT
>Otu19
TTAGCCGATGCTTATTCATAAGGTACATACAAGCTCCCACACGTGGGAGGGTTTATTCCCTTATAAAAGAAGTTTACAAT
CCGTAGGACCTTCATCCTTCACGCTACTTGGCTGGTTCAGACTCTCGTCCATTGACCAATATTCCTCACTGCTGCCTCCC
GTAGGAGTTTGGACCGTGTCTCAGTACAAGCGGAGGAACATGTAAGATTGCCCGCCAGCAGTGTCAGGGTGAATTGCAGT
TGCCGTTG
>Otu20
GTGTCGCTTCTTCAGATCGGCGTGAAATTTGTACGCCGTGAGAAGATCGATCCGATGCTGTGGATTTCTGTTGCCGTCAT
CTTAGTCTTCGGCTCTCTGACAATCTGGCTTCACGATGAAATGTTCATCAAATGGAAACCCACGATCCTTTACTGGATCT
TTGGCGGAATCCTTTTGGGCGGTTCTTTCATGCATAAGAACTTCCTTAAGTCGCTTCTCGGTAATAAAGTTTCTCTTCCG
GAACCTG
>Otu21
CACACCGTGGTAAACGCCCTCCCGAAGGTTAAGCTATCTACTTCTGGTGCAACCCACTCCCATGGTGTGACGGGCGGTGT
GTACAAGGCCCGGGAACGTATTCACCGCAACATTCTGATTTGCGATTACTGGCGATTCCGACTTCACGGAGTCGAGTTGC
AGACTCCGATCCGGACTACGACGCGCTTTTTGGGATTCGCTCACTATCGCTAGCTTGCAGCCCTCTGTACGCGCCATTGT
AGCACGT
>Otu22
ATGACGTCAAATCATCATGCCCCTTATGAGCAGGGCTACACACGTGCTACAATGGCGTAAACAAAGGGAAGCGAGACCGC
GAGGTGGAGCAAATCCCAAAAATAACGTCTCAGTTCGGATTGTAGTCTGCAACTCGACTACATGAAGCTGGAATCGCTAG
TAATCGCGAATCAGAATGTCGCGGTGAATACGTTCCCGGGTCTTGTACACACCGCCCGTCACACCATGGGAGTCAGTAAC
GCCCGAA
>Otu23
CACAAAGTGGTAAGCGCCCTCCCGAAGGTTAAGCTACCTACTTCTTTTGCAACCCACTCCCATGGTGTGACGGGCGGTGT
GTACAAGGCCCGGGAACGTATTCACCGTGGCATTCTGATCCACGATTACTAGCGATTCCGACTTCATGGAGTCGAGTTGC
AGACTCCAATCCGGACTACGACGCACTTTATGAGGTCCGCTTGCCTTCACAGGCTTGCCGCTCTTTGTAGACGCCATTGT
AGTACGT
>Otu24
TTTACCTTAGACGGCTGGCTCCCGAAGGTTACCCCACCGGCTTTGGGCACTTCCGACTTTCGTGGTGTGACGGGCGGTGT
GTACAAGGCCCGGGAACGTATTCACCGCAGTATGCTGACCTGCGATTACTAGCGATTCCGACTTCACGCAGGCGGGTTGC
AGCCTGCGATCCGAACTGAGATCGGGTTTCTGGGGTTTGCTCTGCCTCGCGGCTTCGCTTCCCTTTGTTTACGCCATTGT
AGCACGT
>Otu25
CGTCAAGTCATCATGCCCCTTATGTCTTGGGCTACACACGTACTACAATGGTCGGCAACAGAGGGAAGCGAAGCCGTGAG
GCAGAGCAAACCCCAGAAACCCGATCTCAGTTCGGATTGCAGGCTGCAACTCGCCTGCATGAAGTCGGAATCGCTAGTAA
TCGCAGGTCAGCATACTGCGGTGAATACGTTCCCGGGCCTTGTACACACCGCCCGTCACACCACGAAAGTTGGTAACACC
CGAAGCC
>Otu26
GGGACGACGTCAAATCATCATGCCCCTTATGACCTGGGCTACACACGTGCTACAATGGCCACGACAGAGAGAAGCGAAAT
CGCAAGGTAGAGCGGAACTCAAAAAAAGTGGTCCCAGTTCGGATTGTGGGCTGCAACCCGCCCACATGAAGTCGGAGTTG
CTAGTAATCGCGGATCAGCATGCCGCGGTGAATACGTTCCCGGGCCTTGTACACACCGCCCGTCACACCATGGGAGTTGG
GAGTGCC
>Otu27
CGTCAAATCATCATGCCCCTTATGTCTTGGGCTACACACGTGCTACAATGGCTGGTAACAGAGTGAAGCGAGACGGCGAC
GTTAAGCAAATCACAAAAACCCAGTCCCAGTTCGGATTGTAGTCTGCAACTCGACTACATGAAGCTGGAATCGCTAGTAA
TCGCGAATCAGAATGTCGCGGTGAATACGTTCCCGGGCCTTGTACACACCGCCCGTCACACCATGGGAGTTGGAAGCACC
CGAAGTC
>Otu28
TCCACCTTCGGCAGCTCCTCCCTTGCGGTTAGGTCACTGACTTCGGGCATTTCCAACTCCCATGGTGTGACGGGCGGTGT
GTACAAGACCCGGGAACGTATTCACCGCGGCATTCTGATCCGCGATTACTAGCGATTCCAGCTTCGTGTAGTCGGGTTGC
AGACTACAGTCCGAACTGGGACGTTATTTTTGGGATTTGCTTGCCTTCGCAGGGTCGCTTCCCTTTGTTTACGCCATTGT
AGCACGT
>Otu29
CCTGCCTTCGGCAGCTCCCTCCTTGCGGTTGGGTCACTGACTTCGGGCATTTCCAACTCCCATGGTGTGACGGGCGGTGT
GCACAAGACCCGGGAACGTATTCACCGCGACATTCTGATTCGCGATTACTAGCGATTCCAGCTTCATGTAGTCGAGTTGC
AGACTACAATCCGAACTGAGACGTTATTTTTGGGATTTGCCCACCCTCACAGGTTCGCTTCCCTTTGTTTACGCCATTGT
AGCACGT
>Otu30
CACAAAGTGGTAAGCGCCCTCCCGAAGGTTAAGCTACCTACTTCTTTTGCAACCCACTCCCATGGTGTGACGGGCGGTGT
GTACAAGGCCCGGGAACGTATTCACCGTGGCATTCTGATCCACGATTACTAGCGATTCCGACTTCATGGAGTCGAGCTGC
AGACTCCAATCCGGACTACGACGCACTTTATGAGGTCCGCTTGCTCTCGCGAGGTCGCTTCTCTTTGTATGCGCCATTGT
AGCACGT
>Otu31
GTTGGGTTAAGTCCCGCAACGAGCGCAACCCCTGCCCCGTGTTGCCAGCATTCAGTTGGGGACTCGCGGGGGACTGCCGG
CGTCAAGCCGGAGGAAGGTGGGGACGACGTCAAGTCATCATGCCCCTTATGCCCTGGGCCGCACACGTGCTACAATGGCC
GGTACAGAGGGTTGCGACCCCGCGAGGGGGAGCGGATCCCGCAAAGCCGGCCCCAGTTCGGATCGGAGGCTGCAACCCGC
CTCCGT
>Otu32
TTTACCCTAGGGCGCTCCTTGCGGTTACGCACTTCAGGTACCCCCGGCTCCCATGGCTTGACGGGCGGTGTGTACAAGGC
CCGGGAACGTATTCACCGCGCCGTGGCTGATGCGCGATTACTAGCGAATCCAGCTTCATGAAGTCGGGTTGCAGACTTCA
ATCCGAACTGAGACGTGGTTTGGGGATTCGCTCCCTGTCGCCAGGTGGCCTCCCTTTGTCCATGCCATTGTAACACGTGT
GTCGCC
>Otu33
GTAGCACGTGTGTAGCCCAAGTCATAAGGGGCATGATGATTTGACGTCATCCCCACCTTCCTCCAGGTTATCCCTGGCAG
TCTCCTCAGAGTGCCCAACATTACTTGCTGGCTACTAAGGATAGGGGTTGCGCTCGTTGCGGGACTTAACCCAACATCTC
ACGACACGAGCTGACGACAACCATGCACCACCTGTCTCCCCTGTCCCGAAGGAAAAGTACATTACATACTCTGTCAGAGG
GATGTC
>Otu34
TTTACCCTAGGCCGATCCTCGCGGTTACGGACTTCAGGTACCCCCGGCTCCCATGGCTTGACGGGCGGTGTGTACAAGGC
CCGGGAACGTATTCACCGCGCCATGGCTGATGCGCGATTACTAGCGAATCCAGCTTCACGGAGTCGGGTTGCAGACTCCG
ATCCGAACTGAGACGTGGTTTGGGGATTCGCTCCCTGTCGCCAGGTGGCTTCCCTTTGTCCACGCCATTGTAACACGTGT
GTCGCC
>Otu35
GTTGGGTTAAGTCCCGCAACGAGCGCAACCCCCGCCGCGTGTTGCCATCGGGTGATGCCGGGAACCCACGCGGGACCGCC
GCCGTCAAGGCGGAGGAGGGCGGGGACGACGTCAAGTCATCATGCCCCTTATGCCCTGGGCTGCACACGTGCTACAATGG
CCGGTACAGAGGGATGCCACCCCGCGAGGGGGAGCGGATCCCGGAAAGCCGGCCCCAGTTCGGATTGGGGGCTGCAACCC
GCCCCC
>Otu36
GCGAGCGTTATCCGGAATTATTGGGTGTAAAGGGTGCGTAGGCGGGTCGTAAAGTCAGATGTGAAATGCGGAGGCTCAAC
CTCCGAACTGCATTTGAAACTTACGGTCTTGAGTGGAGTAGAGGCAAGCGGAATTCCCGGTGTAGCGGTGAAATGCATAG
ATATCGGGAGGAACACCAGTGGCGAAGGCGGCTTGCTGGGCTTTTACTGACGCTGAGGCACGAAAGTGTGGGGGAGCAAA
CAGGAT
>Otu37
TCGAAGCAACGCGAAGAACCTTACCAAGTCTTGACATCCCGGTGACCGGACAGTAATGTGTCCTTTTCTTCGGAACACCG
GTGACAGGCGGCGAGGGTTGCGCTCGTTATGGCACTTAAGCCGACACCTCACGGCACGAGCTGACGACAACCATGCAGCA
CCTTCACAAAGGTCCGAAGACTAACCTGTTTCCAGATTATTCCTTTGCAATTTAAGCCCGGGTAAGGTTCCTCGCGTATC
ATCGA
>Otu38
GAGGCAGCAGTGAGGAATATTGGTCAATGGACGAGAGTCTGAACCAGCCAAGTAGCGTGCAGGATGACGGCCCTATGGGT
TGTAAACTGCTTTTATAAGGGAATAAAGTGAGTCTCGTGAGACTTTTTGCATGTACCTTATGAATAAGGACCGGCTAATT
CCGTGCCAGCAGCCGCGGTAATACACTCCTGCTCCGAAGAGAAGGTACGGTTAAGTACCGGTCAGAAGGATGTCAAGACT
TGGTA
>Otu39
CCTGCCTTCGGCGGCTCCTTCTTACGTTAGGTCACCGACTTCGGGCATTTTCGACTCCCATGGTGTGACGGGCGGTGTGT
ACAAGACCCGGGAACGTATTCACCGCAGCATTCTGATCTGCGATTACTAGCGATTCCAGCTTCATGTAGTCGAGTTGCAG
ACTACAATCCGAACTGAGACGTTATTTTTGTGATTTGCTTGGCCTCACGACTTCGCTTCACTTTGTTTACGCCATTGTAG
CACGT
>Otu40
GTCATCATGGCCCTTACGACCAGGGCTACACACGTGCTACAATGGCGCATACAAAGAGAAGCGACCTCGCGAGAGCAAGC
GGACCTCATAAAGTGCGTCGTAGTCCGGATTGGAGTCTGCAACTCGACTCCATGAAGTCGGAATCGCTAGTAATCGTAGA
TCAGAATGCTACGGTGAATACGTTCCCGGGCCTTGTACACACCGCCCGTCACACCATGGGAGTGGGTTGCAAAAGAAGTA
GGTAG
>Otu41
TTAGCCGGAGCTTTCTTGTAAGGTACAGTCCTTCCTCACACCTTACGGTGGCAGTGTCCCCAGAGTGCCCAGCTTAACCT
GATGGCAACTAAGGAGAGGGGTTGCGCTCGTTATGGCACTTAAGCCGACACCTCACGGCACGAGCTGACGACAACCATGC
AGCACCTTCACAGAGGCCCCGAAGGGCGTCATTGTCTCCAAATCCTTCCTCTGCAATTCAAGCCCGGGTAAGGTTCCTCG
CGTAT
>Otu42
GATTTTTCCCATGCGTTTCCTTTGGAGGATGCATGGTACTATGATGGTCTCCATCCGAATGAGAAGGGGTATGAGCGTTT
CGCAGATATGGCAGAGGCAGCTTGGAGGATCAAAGAGGGGTAGAAAGGGAAAAAAGGATGAATGATAGAGAAGAACGAAA
AAGGGAACTTATGAAGCAGCGCGTCTTTACATGGGGAGAAGCGGAAGTGTAGATCGCAGCATGGAAAGCGCGGGGCGAGA
TCGTC
>Otu43
GTTGGGTTAAGTCCCGCAACGAGCGCAACCCTTATCTTTAATTGCTAACATTAAGTTGAGAACCTTAAAGAGACTGCCGG
TGACAAACCGGAGGAAGGTGGGGACGACGTCAAATCATCATGCCCCTTACGTCCAGGGCTACAGGCGTGCTACAATGGCT
AGTATAATAAGACGCGATACCGTGAGGTGGAGCAAATCTCTAAAGCTAGTCCCAGTCCGGATTGGAGTCTGCAACTCGAC
TCCAT
>Otu44
CCTGCCTTCGACAGCTCCTTCCTTACGGTTAGGTCACTGGCTTCGGGCATTCCCAACTCCCATGGTGTGACGGGCGGTGT
GTACAAGACCCGGGAACGTATTCACCGCAGCATTCTGATCTGCGATTACTAGCGATTCCAGCTTCGTGTAGTCGGGTTGC
AGACTGCAGTCCGAACTGAGACGTTATTTTTGAGATTTGCTCGGCTTCACAGCTTTGCTTCCCTTTGTTTACGCCATTGT
AGCA
>Otu45
GAGTACGCCGGCAACGGTGAAACTCAAAGGAATTGACGGGGGCCCGCACAAGCGGAGGAACATGTGGTTTAATTCGATGA
TACGCGAGGAACCTTACCGGGGCTTAAATTGCAAAGGAATAATCTGGAAACAGGTTAGTCTTCGGACCTTTGTGAAGGTG
CTGCATGGTTGTCGTCAGCTCGTGCCGTGAGGTGTCGGCTTAAGTGCCATAACGAGCGCAACCCTCGCCGCCAGTTACTA
ACAG
>Otu46
TAACCCCGGCGGTCCCCCGTGAGTTCCCGGCATAATCCGCTGGCAACACGGGGCGAGGGTTGCGCTCGTTGCGGGACTTA
ACCCAACATCTCACGACACGAGCTGACGACGACCATGCACCACCTGTGAACCCGCCCCGAAGGGAAGCCGTATCTCTACG
ACCGTCGGGAACATGTCAAGCCCAGGTAAGGTTCTTCGCGTTGCATCGAATTAATCCACATGCTCCGCCGCTTGTGTATT
ACCC
>Otu47
AACCGGTCCCAAAGAGGGGGACAACTTTGAGAAATCAAGGCTAATACCGCGTAAGACCACACTGCCGCATGGCAGAGGGG
TCAAAGGAGAAATCCGCTTTGGGGAGGGCTCGCGTCTGATTAGGTAGTTGGTGAGGTAACGGCTCACCAAGCCGACGATC
AGTAGCCGTGCTGAGAGGCAGGCCGGCCACACTGGAACTGAGACACGGTCCAGACTCCTACGGGAGGCAGCAGTGGGGAA
TATT
>Otu48
TAGCACGTGTGTAGCCCAAGTCATAAGGGGCATGATGATTTGACGTCATCCCCACCTTCCTCCAGGTTATCCCTGGCAGT
CTCTCTAGAGTGCCCGGCCGAACCGCTGGCTACTAAAGATAAGGGTTGCGCTCGTTGCGGGACTTAACCCAACATCTCAC
GACACGAGCTGACGACAACCATGCACCACCTGTCACTCCTGCTCCGAAGAGAAGGTACGGTTAAGTACCGGTCAGAAGGA
TGTC
>Otu49
TGGGCGGGTTGCAGCCCACAATCCGAACTGGGACTGCCTTTTCGAGATCCGCTTCAGCTTACGCTGTCGCTTCCCTTTGT
TACAGCCATTGTAGCACGTGTGTAGCCCAAGACGTAAGGGGCATGATGATTGACGTCGTCCCCACCTTCCTCCGAGTTGT
CCTCGGCAGTCTCACCGGAGTCCCCGACTTTACTCGCTGGTAACCGGCAACAGGGGTTGCGCTCGTTGCGGGACTTAACC
CAAC
>Otu50
TGGGCGGGTTGCAGCCCACAATCTGAACTGGGACGGCTTTTAGGGGTTCGCTCCACCTTACGGCTTTGCATCCCTCTGTT
GACCGCCATTGTATTACGTGTGTAGCCCAGGACATAAGGGGCATGATGATTTGACGTCGTCCCCACCTTCCTCCGTTTTG
TCAACGGCAGTCTCCTTTGAGTTCCCGGCCGGACCGCTGGCAACAAAGGATAAGGGTTGCGCTCGTTGCGGGACTTAACC
CAAC
>Otu51
GGCCGAGTTGCAGACCCCGATCCGAACCAAGACGCCCTTTAAGAGATTCGCCCCACCTTACGGTATCGCAACCCTTTGTA
GACGCCAATGTAGCATGCGTGAAGCCCGAGACATAAGGGGCATGATGATTTGACGTCATCCCCACCTTCCTCCGAGTTAA
CCCCGGCAGTCTCCCACGAGTCCCCAACACAACTTGCTGGCAACATAGGACAAGGGTTGCGCTCGTTGCGGGACTTAACC
CAAC
>Otu52
TTAAGTCCCGCAACGGGCGCAACCCCTATCCTATGTTACCAGCAAGTAAAGTTGGGGACTCATGGGAGACTGCCAGGGAC
AACCTGGAGGAAGGCGGGGATGACGTCAAGTCATCATGCCCCCTTATGTCTTGGGCTACACACGTACTACAATGGTCGGA
AACAGAGGGAAGCGAAGCCGCGAGGCAGAGCAAACCCCAGAAACCCGATCTCAGTTCGGATCGCAGGCTGCAACCCGCCT
GCG
>Otu53
CGATGATACGCGAGGAACCTTACCCGGGCTTAAATTGCAAAGGAATAATCTGGAAACAGGTTAGTCTTCGGACCTTTGTG
AAGGTGCTGGCTACTGGGGATAGGGGTTGCGCTCGTTGCGGGACTTAACCCAACATCTCACGACACGAGCTGACGACAAC
CATGCACCACCTGTCTCCCCTGTCCCGAAGGAAAGATCCCGTTACGGATCGGTCAGAGGGATGTCAAGACTTGGTAAGGT
TCT
>Otu54
TTCACCTTCGACGGACGCTTCCAAAAGGTTAGCAATCCGGCTTCGGGCGCCCCCAACTCCCGTGGTGTGACGGGCGGTGT
GTACAAGACCCGGGAACGTATTCACCGCAGCATTCTGATCTGCGATTACTAGCGATTCCAGCTTCGTGTAGTCGGGTTGC
AGACTACAGTCCGAACTGGGACGTTATTTTTGGGATTTGCTCCACCTCACGGTCTTGCTTCCCTTTGTTTACGCCATTGT
AGC
>Otu55
GCGAGCGTTAATCGGAATAACTGGGCGTAAAGGGCACGCAGGCGGTGACTTAAGTGAGGTGTGAAAGCCCCGGGCTTAAC
CTGGGAATTGCATTTCATACTGGGTCGCTAGAGTACTTTAGGGAGGGGTAGAATTCCACGTGTAGCGGTGAAATGCGTAG
AGATGTGGAGGAATACCGAAGGCGAAGGCAGCCCCTTGGGAATGTACTGACGCCTCATGTGCGAAAGCGTGGGGAGCAAA
CAG
>Otu56
ACCTGCCTTCGGCGGCTCCTTCTTACGTTAGGTCACCGACTTCGGGCATTTTCGACTCCCATGGTGTGACGGGCGGTGTG
TACAAGACCCGGGAACGTATTCACCGCAGCATTCTGATCTGCGATTACTAGCGATTCCAGCTTCATGTAGTCGAGTTGCA
GACTACAATCCGAACTGAGATGCCATTTTTGTGATTTGCTTACTGTCACCAGCTTGCTTCACTTTGTTAGCACCATTGTA
GCA
>Otu57
GTTGGGTTAAGTCCCGCAACGAGCGCAACCCTTATTGCCAGTTACTACGTTAAGAGGACTCTGGCGGGACTGCCGTTGAC
AAAACGGAGGAAGGTGGGGATGACGTCAAATCATCATGCCCTTTATGACCTGGGCTACACACGTACTACAATGGCGTTAA
ACAAAGAGAAGCAAGACCGCGAGGTGGAGCAAAACTCAAAAACAACGTCTCAGTTCAGATTGCAGGCTGCAACTCGCCTG
CAT
>Otu58
TCGAAGCAACGCGAAGAACCTTACCAGGTCTTGACATACTCATAAAGGCTCCAGAGATGGCGTCGTAGTCCGGATTGGAG
TCTGCAACTCGACTCCATGAAGTCGGAATCGCTAGTAATCGTGGATCAGAATGCCACGGTGAATACGTTCCCGGGCCTTG
TACACACCGCCCGTCACACCATGGGAGTGGGTTGCAAAAGAAGTAGGTAGCTTAACCTTCGGGAGGGCGCTTACCACTTT
GT
>Otu59
ACGTACTACAATGGCTGTAAACAGAGGGAAGCAAAGCCGCGAGGTGGAGCAAAACCCTAAAAGCAGTCCCAGTTCGGATC
GCAGGCTGCAACCCGCCTGCGTGAAGTCGGAATTGCTAGTAATCGCGGATCAGCATGCCGCGGTGAATACGTTCCCGGGC
CTTGTACACACCGCCCGTCACACCATGGGAGCCGGTAATACCCGAAGCCAGTAGTTCAACCGCAAGGAGAGCGCTGTCGA
AG
>Otu60
GCAAGCGTTATCCGGAATTATTGGGCGTAAAGGGCTCGTAGGCGGTTCGTCGCGTCCGGTGTGAAAGTCCATCGCTTAAC
GGTGGATCCGCGCCGGGTACGGGCGGGCTTGAGTGCGGTAGGGGAGACTGGAATTCCCGGTGTAACGGTGGAATGTGTAG
ATATCGGGAAGAACACCAATGGCGAAGGCAGGTCTCTGGGCCGTTACTGACGCTGAGGAGCGAAAGCGTGGGGAGCGAAC
AG
>Otu61
TCGCTCCCCACGCTTTCGCTCCTCAGCGTCAGTAACGGCCCAGAGACCTGCCTTCGCCATTGGTGTTCTTCCCGATATCT
ACACATTCCACCGTTACACCGGGAATTCCAGTCTCCCCTACCGCACTCCAGCCCGCCCGTACCCGGCGCAGATCCACCGT
TAAGCGATGGACTTTCACACCGGACGCGACGAACCGCCTACGAGCCCTTTACGCCCAATAATTCCGGATAACGCTTGCAC
C
>Otu62
GCGAGCGTTATCCGGATTTATTGGGTTTAAAGGGAGCGCAGACGGGAGATTAAGTCAGTTGTGAAAGTTTGCGGCTCAAC
CGTAAAAATTGCAGTTGATACTGGTTTCCTTGAGTGCAGTTGAGGCAGGCGGAATTCGTGGTGTAGCGGTGAAATGCTTA
GATATCACGAAGAACCCCGATTGCGAAGGCAGCTTGCTAAACTGTAACTGACGTTCATGCTCGAAAGTGTGGGTATCAAA
C
>Otu63
TGCTACCCACGCTTTCGTGCCTCAGCGTCAGTTAAAGCCCAGCAGGCCGCCTTCGCCACTGGTGTTCCTCCCCATCTCTA
CGCATTTCACCGCTACACGGGGAATTCCGCCTGCCTCTACTTCACTCAAGCTCTACAGTTTCAAATGCAGTTTATGGGTT
GAGCCCATAGATTTCACATCTGACTTGCAAAGCCGCCTACGCACCCTTTACACCCAGTAAATCCGGACAACGCTTGCCAC
C
>Otu64
GTTGGGTTAAGTCCCGCAACGAGCGCAACCCCTATGCATAGTTGCCAGCAAGTGATGTTGGGCACTCTATGCAGACTGCC
CGGGTTAACCGGGAGGAAGGTGGGGACGACGTCAAGTCATCATGGCCCTTACACCTAGGGCTACACACGTACTACAATGG
CACGCACAAAGGGCAGCGATACCGTGAGGTGGAGCCAATCCCAAAAAACGTGTCCCAGTCCGGATTGCAGTCTGCAACTC
G
>Otu65
TTGCTCCCCACGCTTTCGCGCCTCAGCGTCAGTTGTCGTCCAGAAAGTCGCCTTCGCCACCGGTGTTCTTCCTAATCTCT
ACGCATTTCACCGCTACACTAGGAATTCCACTTTCCTCTCCGATACTCCAGCCTCCCAGTTTCCATCCCATCACGGGGTT
AAGCCCCGCACTTTTAAGATGGACTTAAGAAGCCGCCTGCGCGCGCTTTACGCCCAATAATTCCGGACAACGCTTGCCAC
C
>Otu66
TGACGGGGGCCCGCACAAGCGGAGGAACATGTGGTTTAATTCGATGATACGCGAGGAACCTTACCCGGGCTTGAATTGCA
GAGGAAGGATTTGGAGACAATGACGCCCTTCGGGGCCTCTGTGAAGGTGCTGCATGGTTGTCGTCAGCTCGTGCCGTGAG
GTGTCGGCTTAAGTGCCATAACGAGCGCAACCCCTCTCCTTAGTTGCCATCAGGTCAAGCTGGGCACTCTGGGGACACTG
C
>Otu67
CGCAGGGCGTCAATGGCCGCAATTCTCTGCGGCCTGGTATCGGAAAGTGAACTCATGGCAACATTCCAACTACGGCACCA
CGTCCGCCAACCTTTCCAAAGACTTTCTTTTTCTAAGGCTCCTCAAAGAAAAACGGCTGTTTCCGGAAAAACCTGTCCTT
CACGGCAACTCCGTCATGATGCCTTTCTCCATATTCCCTGCCCCGCATTTCATGCTATGCTGCCCCTGCAACATGACCAT
G
>Otu68
CCTTACCAAGTCTTGACATCCTCTTGACCGGTCAGTAATGTGACCTTTTCTTCGGAACAAGAGTGACAGGTGGTGCATGG
TTGTCGTCAGCTCGTGTCGTGAGATGTTGGGTTAAGTCCCGCAACGAGCGCAACCCTTATCCTTAGTAGCCAGCAGTTCG
GCTGGGCACTCTAGGGAGACTGCCAGGGATAACCTGGAGGAAGGTGGGGATGACGTCAAATCATCATGCCCCCTTATGAC
T
>Otu69
TAGATGCAGTCAAGGGCCTTCCCCCGTATGTGTTTGTCATGCTCGGCCTGTACGCAGGTCTACGGCGTGAGGAGAGTCTT
GCTTTGCAATGGGACTGTGTGTTCCTGGACACGCCGACCCCATATATTTCTGTCCGGCGTGCATGGCGGGGAAGCCACCG
GAAAGAGCCGGAGATCTCTACCGTATTAAAAACTCCGGCATCCCGAAGGGATATTCCCATTCCAAAGTGTTTGGTGGAGT
G
>Otu70
TTAAGTCCCGCAACGAGCGCAACCCTTATCCTTTGTTGCCAGCGATTCGGTCGGGAACTCAAAGGAGACTGCCGGTGATA
AACCGGAGGAAGGTGGGGATGACGTCAAGTCATCATGGCCCTTACGAGTAGGGCTACACACGTGCTACAATGGCGTATAC
AGAGGGAAGCGAGAGTGCGAGCTGGAGCGAATCTCACAAAGTACGTCTAAGTCCGGATTGGAGTCTGCAACTCGACTCCA
T
>Otu71
TTGCTCCCCACGCTTTCGAGCCTCAGCGTCAGTTACCGTCCAGTAAGCCGCCTTCGCCACTGGTGTTCCTCCTAATATCT
ACGCATTTCACCGCTACACTAGGAATTCCACTTACCTCTCCGGCACTCTAGCCCGACAGTTTCAAATGCAGTCCCGGGGT
TGAGCCCCGGGTTTTCACATCTGACTTGCCCTCCCGGCTACACGCCCTTTACACCCAGTAAATCCGGACAACGCTTGCCA
C
>Otu72
GTTGGGTTAAGTCCCGCAACGAGCGCAACCCTTATGATTAGTTACTAACGGGTAAAGCCGAGGACTCTAATGAGACTGCC
GGGGACAACTCGGAGGAAGGTGGGGACGACGTCAAATCATCATGCCCCTTATGACCTGGGCTACACACGTGCTACAATGG
CCACTACAAAGAGGAGCGAGCCCGTAAGGGGGAGCGGATCTCAAAAAAGTGGTCCCAGTTCGGATTGTGGGCTGCAACCC
G
>Otu73
GCGAGCGTTATCCGGATTCATTGGGCGTAAAGCGCGCGTAGGCGGAGCGCTAAGCGGGACCTCTAACCCGAGGGCTCAAC
CCCCGGCCGGGTCCCGAACTGGCGCTCTCGAGTGCGGTAGGGGAGAGCGGAATTCCCGGTGTAGCGGTGGAATGCGCAGA
TATCGGGAAGAACACCGACGGCGAAGGCAGCTCTCTGGGCCGAAAACTGACGCTGAGGCGCGGAAAGCTGGGGGAGCGAA
C
>Otu74
TGCTCCCCACACTTTCGTGCCTCAACGCCAGTTTCTGTCCAGAAAGTCGCCTTCGCCACCGGTGTTCCTCCTAATATCTA
CGCATTTCACCGCTACACTAGGAATTCCACTTTCCTCTCCAGTACTCAAGAAAATCAGTTTTAGTTGCAGTTCCTCAGTT
AAGCCGAGGGATTTCACAACTAACTTGACTTCCCGGCTACACGCCCTTTACACCCAGTAAATCCGGACAACGCTTGCCAC
C
>Otu75
GAGTCGGGTTGCAGACTCCAATCCGAACTGAGACCGGTTTTCAGGGATCCGCTCCACGTCGCCGTGTCGCATCCCGTTGT
ACCGGCCATTGTAGCATGCGTGAAGCCCTGGACGTAAGGGGCATGATGATCTGACGTCATCCCCACCTTCCTCCGAGTTG
ACCCCGGCGGTCCCCCGTGAGTTCCCACCATGACGTGCTGGCAACACAGGGCGAGGGTTGCGCTCGTTGCGGGACTTAAC
>Otu76
TGCTCCCCACGCTTTCGAGCCTCAACGTCAGTTACAGTCCAGTAAGCCGCCTTCGCCACTGGTGTTCCTCCTAATATCTA
CGCATTTCACCGCTACACTAGGAATTCCGCTTACCTCTCCTGCACTCCAGCCTGGCAGTTCCAAATGCAATCCCAAGGTT
GAGCCCTGGGTTTTCACATCTGGCTTGCCATGCCGTCTACGCTCCCTTTACACCCAGTAAATCCGGATAACGCTTGCCCC
>Otu77
TGCTCCCCACACTTTCGCGCCTCAGCGTCAGTTACAGTCCAGTTAGTCGCCTTCGCCACTGGTGTTCCTCCCAATCTCTA
CGCATTTCACCGCTACACTGGGAATTCCACTAACCTCTCCTGCACTCAAGCCCGACAGTATCCAAAGCAATTCCCACCTT
AAAAGCAGGACTTTCACTCCAGACTTACCGAGCCGCCTACGCGCCCTTTACGCCCAATTATTCCGGACAACGCTTGCCCC
>Otu78
TGCTCCCCACGCTTTCGCGCCTCAGCGTCAGTTTCAGTCCAGAAAGCCGCCTTCGCCACTGGTGTTCCTACCGATCTCTA
CGCATTTCACCGCTACACCGGTAATTCCGCTTTCCTCTCCTGCACTCCAGCCCACCAGTATCCAAAGCAATTCCCACCTT
GAAAGCAGGACTTTCACTCCAGACTTAGCAGGCCGCCTACGCGCCCTTTACGCCCAATCATTCCGGACAACGCTCGCCCC
>Otu79
CGCTCCCCCAGCTTTCGCGCCTCAGCGTCAGTTTCGGCCCAGAGAGCTGCCTTCGCCGTCGGTGTTCTTCCCGATATCTA
CACATTCCACCGTTACACCGGGAATTCCAGTCTCCCCTACCGCACTCAAGCCCGCCCGTACCCGGCGCGGATCCACCGTT
AAGCGATGGACTTTCACACCGGACGCGACGAACCGCCTACGAGCCCTTTACGCCCAATAATTCCGGATAACGCTTGCACC
>Otu80
GCAAGCGTTATCCGGATTTACTGGGTGTAAAGGGAGCGTAGACGGAATGGCAAGTCTGATGTGAAAGGCCGGGGCTCAAC
CCCGGGACTGCATTGGAAACTGCCAATCTAGAGTACCGGAGGGGTAAGTGGAATTCCTAGTGTAGCGGTGAAATGCGTAG
ATATTAGGAGGAACACCAGTGGCGAAGGCGGCTTACTGGACGGTAACTGACGTTGAGGCTCGAAAGCGTGGGTATCGAAC
>Otu81
TGCTCCCCACGCTTTCGAGCCTCAGCGTCAGTAAAGGCCCAGTAAGCCGCCTTCGCCACCGATGTTCCTCCTGATCTCTA
CGCATTTCACCGCTACACCAGGAATTCCGCTTACCTCTACCTCACTCAAGAACAACAGTTTCAAATGCAGTCTATGGGTT
GAGCCCATAGTTTTCACATCTGACTTGCCGTCCCGCCTACGCTCCCTTTACACCCAGTAATTCCGGACAACGCTCGCTCC
>Otu82
GCAAGCGTTATCCGGATTTATTGGGCGTAAAGGGCTCGTAGGCGGCTCGTCGCGTCCGGTGTGAAAGTCTATCGCTTAAC
GGTGGATCTGCGCCGGGTACGGGCGGGCTGGAGAGCGGTAGGGGAGACTGGAATTCCCGGTGTAACGGTGGAATGTGTAG
ATATCGGGAAGAACACCGATGGCGAAGGCAGGTCTCTGGGCCGTCACTGACGCTGAGGAGCGAAAGCGTGGGGAGCGAAC
>Otu83
TCGACGCAACGCGAAGAACCTTACCAAGACTTGACATTGATTGAAAGACTTAGAGATAAGTTCCTTCTCTTCGGAGAACA
AGAAAACAGGTGGTGCATGGCTGTCGTCAGCTCGTGTCGTGAGATGTTGGGTTAAGTCCCGCAACGAGCGCAACCCCTAT
ACTATGTTGCCAGCATTACGGATGGGAACTCATAGTAGACTGCCGCGGACAACGCGGAGGAAGGCGGGGATGACGTCAAG
>Otu84
TCGAAGCAACGCGAAGAACCTTACCAAGTCTCGACATCCCGGTGACCGGACAGTAATGTGTCCTTTTCTTCGGAACACCG
GTGACAGGTGGTGCGTGGTTGTCGTCAGCTCGTGTCGTGAGATGTTGGGTTAAGTCCCGCAACGAGCGCAACCCTTATCC
CCAGTAGCCAGCGGTTCGGCCGGGCACTCTGAGGAGACTGCCAGGGATAACCTGGAGGAAGGTGGGGATGACATCACCGA
>Otu85
GGAATTGACGGGGACCCGCACAAGCGGTGGAGCATGTGGTTTAATTCGAAGCAACGCGAAGAACCTTACCAAGTCTTGAC
ATCCCACTGACCGGACAGTAATGTGTCCTTTCCTTCGGGACAGTGGAGACAGGTGGTGCATGGTTGTCGTCAGCTCGTGT
CGTGAGATGTTGGGTTAAGTCCCGCAACGAGCGCAACCCCTATCCTTAGTAGCCAGCAGTAAGATGGGCACTCTAGGGAG
>Otu86
TGCTCCCCACGCTTTCGAGCCTCAGTGTCAGTTACAGTCCAGTGAGCCGCCTTCGCCTCCGGTGTTCCTCCTAATATCTA
CGCATTTCACCGCTACACTAGGAATTCCGCTCACCCCTCCTGCACTCTAGCATGACAGTTCCAAAAGCAATCCCGCGGTT
GAGCCCCGGGTTTTCACTTCTGGCTTGCCTTGCCACCTACGCTCCCTTTACACCCAGTAAATCCGGATAACGCTTGCACC
>Otu87
GAGTCGAGTTGCAGACTCCAATCCGGACTACGACATACTTTATGAGGTCCGCTTGCTCTCGCGAGGTCGCTTCTCTTTGT
ATATGCCATTGTAGCACGTGTGTAGCCCTGGTCGTAAGGGCCATGATGACTTGACGTCATCCCCACCTTCCTCCAGTTTA
TCACTGGCAGTCTCCTTTGAGTTCCCGGCCTAACCGCTGGCAACAAAGGATAAGGGTTGCGCTCGTTGCGGGACTTAACC
>Otu88
GCAAGCGTTGTCCGGATTTATTGGGCGTAAAGGGAACGCAGGCGGTCTTTTAAGTCTGATGTGAAAGCCTTCGGCTTAAC
CGGAGTAGTGCATTGGAAACTGGAAGACTTGAGTGCAGAAGAGGAGAGTGGAACTCCATGTGTAGCGGTGAAATGCGTAG
ATATATGGAAGAACACCAGTGGCGAAAGCGGCTCTCTGGTCTGTAACTGACGCTGAGGTTCGAAAGCGTGGGTAGCAAAC
>Otu89
CGCTCCCCACGCTTTCGCGCCTCAGCGTCAGTTACGGCCCAGTAAGTCGCCTTCGCCACTGGTGTTCCTCCCAATCTCTA
CGCATTTCACCGCTACACTGGGAATTCCACTTACCTCTTCCGCACTCAAGCTCTCCAGTCTCCAAAGCACTCCCCACCTT
AAAAGCGGGGCTTTCACTCCAGACTTAAAAAGCCGCCTACACGCCCTTTACGCCCAGTCATTCCGGACAACGCTCGCCCC
>Otu90
CCCACCTTAGGCGGCTGGCTCCTTATAGGTTACCTCACCGGCTTCGGGTGTTACCAACTTTCGTGGTGTGACGGGCGGTG
TGTACAAGGCCCGGGAACGTATTCACCGCAGTATGCTGACCTGCGATTACTAGCGATTCCGACTTCACGCAGGCGGGTTG
CAGCCTGCAGTCCGAACTGAGAACAGTTTTATGGGTTTCGCTCCACCTCGCGGCTTCGCTTCCCTCTGCTCTGTCCATTG
>Otu91
TGCTCCCCACGCTTTCGAGCCTCAGCGTCAGTTAAAGCCCAGTAAGCCGCCTTCGCCACTGGTGTTCTACCCAATATCTA
CGAATTTCACCTCTACACTGGGTATTCCAATATCCTCTCTGTCACTCCAGATCTATAGTTATAATGGCAATTCCTAAGTT
GAGCTCAGGTATTTCACCACTATCTTACAAATCCGCCTACACACCCTTTACGCCCAGTAATTCCGAACAACGCTTGCCCC
>Otu92
GCGAGCGTTATCCGGATTTATTGGGTTTAAAGGGCGCGTAGGCGGGATGCCAAGTCAGCGGTAAAAGAGCTGCAGCTAAA
CTGTAGCACGCCGTTGAAACTGGTGACCTAGAGAGAAGTCGAGGGAGGCGGAACAAGTGAAGTAGCGGTGAAATGCTTAG
ATATCACTTGGAACCCCGATAGCGAAGGCAGCTTCCCAGTCTTTGTCTGACGCTGATGCGCGAGAGCGTGGGTAGCGAAC
>Otu93
CGCTCCCCACGCTTTCGCTCCTCAGCGTCAGTAACGGCCCAGTAACCTGCCTTCGCCATCGGTGTTCTTCCTGATATCTG
CGCATTCCACCGCTACACCAGGAGTTCCAGTTACCCCTACCGCACTCTAGCCGGCCCGTACCCACCGCAAGCCCCCGGTT
GAGCCGGAAGTTTTCACGACAGACGCGACCAGCCGCCTACGAGCTCTTTACGCCCAATAATTCCGGACAACGCTTGCACC
>Otu94
TGCTCCCCACGCTTTCGCACCTCAGCGTCAATACCGGTCCAGGTGGCCGCCTTCGCCACTGATGTTCCTCCAGATATCTA
CGGATTTCACTCCTACACCTGGAATTCCGCCACCCTCTCCCGGATTCAAGTTGTGCAGTATCAAAGGCAGTTCCACGGTT
GAGCCGTGGGATTTCACCCCTGACTTACACTACAGCCTACGTGCGCTTTACGCCCAGTAAATCCGGACAACGCTTGCCAC
>Otu95
TGCTCCCCACACTTTCGTGCCTCAACGTCAGTTTCTGTCCAGAAAGTCGCCTTCGCCACCGGTGTTCCTCCTAATATCTA
CGCATTTCACCGCTACACTAGGAATTCCACTTTCCTCTCCAGTACTCAAGAAAATCAGTTTTAGTTGCAGTTCCTCAGTT
AAGCCGAGGGATTTCACAACTAACTTGTTTTCCCGTCTACGCACCCTTTACACCCAATAAATCCGGATAACGCTTGCTCC
>Otu96
TGCTCCCCACGCTTTCGAGCCTCAGCGTCAGTGGTCGTCCAGTAAGCCGCCTTCGCCACCGGTGTTCCTCCTAATATCTA
CGCATTCCACCGCTACACTAGGAATTCCGCTTACCCCTCCGACACTCTAGTTTGACAGTTTCAAAAGCAATTCCGGGGTT
GAGCCCCAGGCTTTCACTTCTGACTTGCCATACCGCCTACGCTCCCTTTACACCCAGTAAATCCGGATAACGCTTGCCCC
>Otu97
CGCTCCCCACGCTTTCGCTCCTCAGCGTCAGTAACGGCCCAGAGACCTGCCTTCGCCATTGGTGTTCTTCCCGATATCTA
CACATTCCACCGTTACACCGGGAATTCCAGTCTCCCCTACCGCACTCCAGCCCGCCCGTACCCGGCGCAGATCCACCGTT
AAGCGATGGACTTTCACTCCAGACTTAGCAGGCCGCCTACGCGCCCTTTACGCCCAATCATTCCGGACAACGCTCGCCCC
>Otu98
TGCTCCCCACACTTTCGAGCCTCAGCGTCAGTTAAAGCCCAGTTGGCCGCCTTCGCCACCGGTGTTCCTCCGAATATCTA
CGCATTTCACCGCTACACTCGGAATTCCGCCAACCTCTACTTCACTCAAGATGAACAGTTTCAACTGCAGTCTACGGGTT
AAGCCCGTAGTTTTCACAGCTGACTTGATCACCCGCCTGCGCTCCCTTTACACCCAGTAATTCCGGACAACGCTTGCCAC
>Otu99
TGCTCCCCACGCTTTCGCACCTGAGCGTCAGTCTTCGTCCAGGGGGCCGCCTTCGCCACCGGTATTCCTCCAGATCCCTA
CGCATTTCACCGCTACACCTGGAATTCTACCCCCCTCTACGAGACTCAAGCTTGCCAGTATCAGATGCAGTTCCCAGGTT
GAGCCCGGGGATTTCACATCTGACTTAACAAACCGCCTGCGTGCGCTTTACGCCCAGTAATTCCGATTAACGCTTGCACC
>Otu100
GCGAGCGTTGTCCGGAATTATTGGGCGTAAAGAGCTTGTAGGCGGTTGGTCGCGTCTGCTGTGAAAGGCTGGGGCTTAAC
CCTGGTTTTGCAGTGGGTACGGGCTAACTAGAGTGCAGTAGGGGAGACTGGAATTCCTGGTGTAGCGGTGGAATGCGCAG
ATATCAGGAGGAACACCGATGGCGAAGGCAGGTCTCTGGGCTGTAACTGACGCTGAGAAGCGAAAGCATGGGGAGCGAAC
>Otu101
GCGAGCGTTATCCGGATTTATTGGGTGTAAAGGGTGCGTAGACGGGAAGTCAAGTTAGTTGTGAAATCCCTCGGCTTAAC
TGAGGAACTGCAACTAAAACTGATTTTCTTGAGTACTGGAGAGGAAAGTGGAATTCCTAGTGTAGCGGTGAAATGCGTAG
ATATTAGGAGGAACACCGGTGGCGAAGGCGACTTTCTGGACAGAAACTGACGTTGAGGCACGAAAGTGTGGGGAGCAAAC
>Otu102
ACAAGCGTTGTCCGGATTTACTGGGTGTAAAGGGCGCGTAGGCGGACTGTCAAGTCAGTCGTGAAATACCGGGGCTTAAC
CCCGGGGCTGCGATTGAAACTGACAGCCTTGAGTATCGGAGAGGAAAGCGGAATTCCTAGTGTAGCGGTGAAATGCGTAG
ATATTAGGAGGAACACCAGTGGCGAAGGCGGCTTTCTGGACGACAACTGACGCTGAGGCGCGAAAGTGTGGGGAGCAAAC
>Otu103
CAGGCGAGTTGCAGCCTGCAATCTGAACTGAGACGTTGTTTCTGAGTTTTGCTCCACCTCGCGGTCTTGCTTCTCTTTGT
TAAACGCCATTGTAGCACGTGTGTAGCCCTGGTCGTAAGGGCCATGATGACTTGACGTCATCCCCACCTTCCTCCAGTTT
ATCACTGGCAGTCTCCTTTGAGTTCCCGGCCGGACCGCTGGCAACAAAGGATAAGGGTTGCGCTCGTTGCGGGACTTAAC
>Otu104
GCAAGCGTTATCCGGATTTACTGGGTGTAAAGGGAGCGTAGACGGCACGGCAAGCCAGATGTGAAAGCCCGGGGCTCAAC
CCCGGGACTGCATTTGGAACTGCTGAGCTAGAGTGTCGGAGAGGCAAGTGGAATTCCTAGTGTAGCGGTGAAATGCGTAG
ATATTAGGAGGAACACCAGTGGCGAAGGCGGCTTGCTGGACGATGACTGACGTTGAGGCTCGAAAGCGTGGGGAGCAAAC
>Otu105
GCAAGCGTTGTCCGGAATTATTGGGCGTAAAGGGAGCGCAGGCGGGAAACTAAGCGGATCTTAAAAGTGCGGGGCTCAAC
CCCGTGATGGGGTCCGAACTGGTTTTCTTGAGTGCAGGAGAGGAAAGCGGAATTCCCAGTGTAGCGGTGAAATGCGTAGA
TATTGGGAAGAACACCAGTGGCGAAGGCGGCTTTCTGGACTGTAACTGACGCTGAGGCTCGAAAGCTAGGGTAGCGAAC
>Otu106
TTACACCGGCAGTCCCGCCAGAGTGCCCAGCTTGACCTGATGGCAACTAACGGTAGGGGTTGCGCTCGTTATGGGACTTA
ACCCGACACCTCACGGCACGAGCTGACGACAACCATGCAGCACCTAGTTTCCTGCCCCAAAGGGAAATCCTGTTTCCAGA
ATCGTCAGCACCTTCACAACAGCCTTACGGCTATACTGTTTCCAATATATTCTGTTGCAATTTAAGCCCGGGTAAGGTT
>Otu107
CGCTACCCTGGCTTTCGCATCTCAGCGTCAGACACAGTCCAGAAAGGCGCCTTCGCCACTGGTGTTCCTCCCAATATCTA
CGCATTTCACCGCTACACTGGGAATTCCCCTTTCCTCTCCTGCACTCAAGCCTAACAGTTTCCAGCGCCATACGGGGTTG
AGCCCCGCATTTTCACGCTCGACTTATTAAGCCGCCTACATGCTCTTTACGCCCAATAATTCCGGACAACGCTCGCCAC
>Otu108
TGCTCCCCACGCTTTCGAGCCTCAGCGTCAGTTACAAGCCAGAGAGCCGCTTTCGCCACCGGTGTTCCTCCATATATCTA
CGCATTTCACCGCTACACATGGAATTCCACTCTCCCCTCTTGCACTCAAGTTAAACAGTTTCCAAAGCGTACTATGGTTA
AGCCACAGCCTTTAACTTCAGACTTATCTAACCGCCTGCGCTCGCTTTACGCCCAATAAATCCGGACAACGCTCGGGAC
>Otu109
TGCTCCCCACGCTTTCGTACCTGAGCGTCAGTAAAAGTCCAGAAAGTCGCCTTCGCCACCGGTATTCCTCCTAATATCTA
CGCATTTCACCGCTACACTAGGAATTCCACTTTCCTCTCCTTCACTCAAGTCTTCCAGTTTCAAGTGCTTAATGAGGTTA
AGCCTCACGCTTTCACACCTGACTTAAAAAACCGCCTACGTACCCTTTACGCCCAATAATTCCGGACAACGCTCGCCCC
>Otu110
GCTCCCCACACTTTCGAGCCTCAGCGTCAGTTAAAGCCCAGCAAGCCGCCTTCGCCACTGGTGTTCCTCCGAATATCTAC
GCATTTCACCGCTACACTCGGAATTCCGCTTGCCTCTACTTCACTCAAGAACTACAGTTTTGGATGCAGTTCCGTGGTTA
AGCCACGGTATTTCACATCCAACTTGCAGTCCCGCCTGCGCTCCCTTTAAACCCAATAAATCCGGATAACGCCCGGACC
>Otu111
GCGAGCGTTATCCGGATTTATTGGGTTTAAAGGGCGCGTAGGCGGGACGGCAAGTCAGCGGTAAAAGACTGCAGCTAAAC
TGTAGCACGCCGTTGAAACTGTCGACCTGGAGACGAGACGAGGGAGGCGGAACAAGTGAAGTAGCGGTGAAATGCATAGA
TATCACTTGGAACCCCGATAGCGAAGGCAGCTTCCCAGGCTCGATCTGACGCTGATGCGCGAGAGCGTGGGTAGCGAAC
>Otu112
TCGACGCAACGCGAAGAACCTTACCAAGGCTTGACATTGAATGACCGCTTCAGAGATGGAGCTTTCCCTTCGGGGACATG
AAAACAGGTGGTGCATGGCTGTCGTCAGCTCGTGTCGTGAGATGTTGGGTTAAGTCCCGCAACGAGCGCAACCCCTATCC
TATGTTACCAGCGGGTAATGCCGGGGACTCATAGGAGACTGCCAAGGACAACTTGGAGGAAGGCGGGGATGACGTCAAG
>Otu113
TCGAAGCAACGCGAAGAACCTTACCAAATCTTGACATCCCGATGACCGTTCCGTAATGGGGACTTCTCTTCGGAGCATCG
GTGACAGGTGGTGCATGGTTGTCGTCAGCTCGTGTCGTGAGATGTTGGGTTAAGTCCCGCAACGAGCGCAACCCTTACCT
TCAGTAGCCAGCAGTTCGGCTGGGCACTCTGGAGGGACTGCCAGGGATAACCTGGAGGAAGGTGGGGATGACGTCAAAT
>Otu114
CAGTCGAGTTGCAGACTGCAATCCGGACTACGACGCACTTTATGAGGTCCGCTTGCTCTCGCGAGGTCGCTTCTCTTTGT
ATGCGCCATTGTAGCACGTGTGTAGCCCTGGTCGTAAGGGCCATGATGACTTGACGTCATCCCCACCTTCCTCCAGTTTA
TCACTGGCAGTCTCCTTTGAGTTCCCGGCCGGACCGCTGGCAACAAAGGATAAGGGTTGCGCTCGTTGCGGGACTTAAC
>Otu115
GCAAGCGTTATCCGGATTTACTGGGTGTAAAGGGAGCGTAGACGGTTAAGCAAGTCTGAAGTGAAAGCCCGGGGCTCAAC
CCCGGTACTGCTTTGGAAACTGTTTGACTTGAGTGCAGGAGAGGTAAGTGGAATTCCTAGTGTAGCGGTGAAATGCGTAG
ATATTAGGAGGAACACCAGTGGCGAAGGCGGCTTACTGGACTGTAACTGACGTTGAGGCTCGAAAGCGTGGGGAGCAAA
>Otu116
GCAAGCGTTATCCGGATTTACTGGGTGTAAAGGGAGCGTAGACGGCAGTGCAAGTCTGAAGTGAAAGCCCGGGGCTCAAC
CCCGGGACTGCTTTGGAAACTGTGCAGCTAGAGTGTCGGAGAGGCAAGCGGAATTCCTAGTGTAGCGGTGAAATGCGTAG
ATATTAGGAGGAACACCAGTGGCGAAGGCGGCTTGCTGGACGATGACTGACGTTGAGGCTCGAAAGCGTGGGGAGCAAA
>Otu117
GACTTGGGCTACACACGTGCTACAATGGCGTAAACAAAGGGAAGCAAAGCTGTGAAGCCGAGCAAATCTCAAAAATAACG
TCTCAGTTCGGACTGTAGTCTGCAACCCGACTACACGAAGCTGGAATCGCTAGTAATCGCAGATCAGAATGCTGCGGTGA
ATACGTTCCCGGGTCTTGTACACACCGCCCGTCACACCATGGGAGTTGGGAATGCCCGAAGCCAGTGACCTAACCGAAA
>Otu118
TCCACCTTCGACAGCTCCCTCCATAAAGGTTGGGTCACTGGCTTCGGGCATTTCCGACTCCCATGGTGTGACGGGCGGTG
TGTACAAGACCCGGGAACGTATTCACCGCGACATTCTGATTCGCGATTACTAGCGATTCCAGCTTCGTGTAGTCGGGTTG
CAGACTACAGTCCGAACTGGGACGGCCTTTTTGAGATTTGCTCGGCTTCACAGCTTTGCTTCCCTTTGTTTACGCCATT
>Otu119
GCAAGCGTTATCCGGATTTACTGGGTGTAAAGGGAGCGTAGACGGACTGGCAAGTCTGATGTGAAAGGCGGGGGCTCAAC
CCCTGGACTGCATTGGAAACTGTAGATCTTGAGTGTCGGAGGGGCAATCGGGAATTCCTAGTGTAGCGGTGAAATGCGTA
GATATTAGGAGGAACACCAGTGGCGAAGGCGGATTACTGGACGATAACTGACGCTGAGGCTCGAAAGCGTGGGGAGCAA
>Otu120
AGATCATAAGGGGCATGATGATTTGACGTCATCCCCACCTTCCTCCAGGTTATCCCTGGCAGTCTCCACAGAGTGCCCAG
CTTTACCTGCTGGCTACTGAGGATAGGGGTTGCGCTCGTTGCGGGACTTAACCCAACATCTCACGACACGAGCTGACGAC
AACCATGCACCACCTGTCACTCCTGTCCCGAAGGAAAGGTCCGGTTAAGGACCGGTCAGAAGGATGTCAAGACCAGGTA
>Otu121
CCTGCCTTCGGCAGCTCCCTCCTTGCGGTTGGGTCACTGACTTCGGGCATTTCCAACTCCCATGGTGTGACGGGCGGTGT
GTACAAGACCCGGGAACGTATTCACCGCAGCATTCTGATCTGCGATCACTAGCGATTCCAGCTTCGTGTAGTCGGGTTGC
AGACTACAGTCCGAACTGAGACGTTATTTTTGAGATTTGCTCCAGATCATCTCCTTCGCTTCCCTCTGTTTACGCCATT
>Otu122
TTAGCCGATCCTTATCCATAAAGTACATGCAAACGGGTATGCATACCCGACTTTATTCCTTTATAAAAGAAGTTTACAAC
CATAGGGCAGTCATCCTTCACGCTACTTACAAAATCCTACACGTAGGAAACTTTATTCCCGTATAAAAGAAGTTTACAAT
CCGTAGGGCCTTCATCCTTCACGCTACTTGGCTGGTTCAGACTCTCGTCCATTGACCAATATTCCTCACTGCTGCCTCC
>Otu123
GAGTCGGGTTGCAGACTCCAATCCGAACTGAGACCGGTTTTCAGGGATCCGCTCCACGTCGCCGTGTCGCATCCCGTTGT
ACCGGCCATTGTAGCATGCGTGAAGCCCTGGACGTAAGGGGCATGATGATCTGACGTCATCCCCACCTTCCTCCGGTTTA
TCACCGGCAGTCTCCTTTGAGTTCCCGACCGAATCGCTGGCAACAAAGGATAAGGGTTGCGCTCGTTGCGGGACTTAAC
>Otu124
TCGAAGCAACGCGAAGAACCTTACCTGATCTTGACATACCGATGACCGCTTCGTAATGGAAGCTTTTCTTCGGAACATCG
GTGACAGGTGGTGCATGGTTGTCGTCAGCTCGTGTCGTGAGATGTTGGGTTAAGTCCCGCAACGAGCGCAACCCCTATCT
TCAGTAGCCAGCAAGTGATGTTGGGCACTCTGGAGAGACTGCCAGGGATAACCTGGAGGAAGGTGGGGATGACGTCAAG
>Otu125
GGCGAGCGTTATCCGGATTTACTGGGTGTAAAGGGAGCGTAGACGGCGTATCAAGTCTGATGTGAAAGGCAGGGGCTTAA
CCCCTGGACTGCATTGGAAACTGGTATGCTTGAGTGCCGGAGGGGTAAGCGGAATTCCTAGTGTAGCGGTGAAATGCGTA
GATATTAGGAGGAACACCAGTGGCGAAGGCGGCTTACTGGACGGTAACTGACGTTGAGGCTCGAAAAGCGTGGGGGAGC
>Otu126
CCCCGGACGTAAGGGCCGTGCTGATTTGACGTCATCCCCACCTTCCTCACATCTTACGACGGCAGTCTCGATAGAGTCCT
CAGCATGACCTGCTAGTAACTATCGATAAGGGTTGCGCTCGTTATGGCACTTAAGCCGACACCTCACGGCACGAGCTGAC
GACAACCATGCAGCACCTTCACAACTGTCCGAAGAAAGAACCGTTTCCGGTTCAGTCAGTTGCAATTTAAGCCCGGGTA
>Otu127
GCAAGCGTTATCCGGATTTACTGGGTGTAAAGGGAGTGTAGGTGGCCATGCAAGTCAGAAGTGAAAATCCGGGGCTCAAC
CCCGGAACTGCTTTTGAAACTGTGAGGCTAGAGTGCAGGAGGGGTGAGTGGAATTCCTAGTGTAGCGGTGAAATGCGTAG
ATATTAGGAGGAACACCAGTGGCGAAGGCGGCTCACTGGACTGTAACTGACACTGAGGCTCGAAAGCGTGGGGAGCAAA
>Otu128
GCAAGCGTTATCCGGATTTACTGGGTGTAAAGGGAGTGTAGACGGCATGGCAAGCCAGATGTGAAAGCCCGGGGCTCAAC
CCCGGGACTGCATTTGGAACTGTCAGGCTAGAGTGTCGGAGAGGAAAGCGGAATTCCTAGTGTAGCGGTGAAATGCGTAG
ATATTAGGAGGAACACCAGTGGCGAAGGCGGCTTTCTGGACGATGACTGACGTTGAGGCTCGAAAGCGTGGGGAGCAAA
>Otu129
GTAAGGGCCATGATGACTTGACGTCATCCCCACCTTCCTCCGGTTTATCACCGGCAGTCTCCTTTGAGTTCCCGACCAAA
TCGCTGGCAACAAAGGATAAGGGTTGCGCTCGTTGCGGGACTTAACCCAACATTTCACAACACGAGCTGACGACAGCCAT
GCAGCACCTGTCTCAGAGTTCCCGAAGGCACCAATCCATCTCTGGAAAGTTCTCTGGATGTCAAGAGTAGGTAAGGTTC
>Otu130
CTACAATGGACGGAACAAAGTGAGGCAAGACCGCGAGGTTAAGCAAAGCACAAAAACCCGTTCTCAGTTCGGATTGTAGT
CTGCAACTCGACTACATGAAGCTGGAATCGCTAGTAATCGCGAATCAGAATGTCGCGGTGAATACGTTCCCGGGCCTTGT
ACACACCGCCCGTCACACCATGGGAGTTGGAAGCACCCGAAGCCTGTGACCCAACCTGCAAAGGAGGGAGCAGTCGAAG
>Otu131
CCGGGCGTTATCCGGATTTATTGGGTTTAAAGGGAGCGTAGGCCGGAGATTAAGCGTGTTGTGAAATGTAGATGCTCAAC
ATCTGAACTGCAGCGCGAACTGGTTTCCTTGAGTACGCATAAAGTGGGCGGAATTCGTGGTGTAGCGGTGAAATGCTTAG
ATATCACGAAGAACTCCGATTGCGAAGGCAGCTCACTGGGGGCGCAACTGACGCTGAAGCTCGAAAGCGCGGGTATCGA
>Otu132
TCGATGCAACGCGAAGAACCTTACCTGGGCTTGACATGTTCCTCCGCTTGTACTGAGACACGGTCCAGACTCCTACGGGA
GGCAGCAGTGAGGAATATTGGTCAATGGACGAGAGTCTGAACCAGCCAAGTAGCGTGAAGGATGACTGCCCTATGGGTTG
TAAACTTCTTTTATACGGGAATAAAGTGAGGCACGTGTGCCTTTTTGTATGTACCGTATGAATAAGGATCGGCTAACTC
>Otu133
TTGATACCCACACTTTCGAGCCTCAGTGTCAGTCAACAGTCCAGTGAGCTGCCTTCGCAATCGGAGTTCTTCGTGATATC
TAAGCATTTCACCGCTACACCACGAATTCCGCCCACCTCTACTGTACTCAAGACTGCCAGTTTCAACTGCAATTTTACGG
TTGAGCCGCAAACTTTCACAACTGACTTAACAATCCACCTACGCTCCCTTTAAACCCAATAAATCCGGATAACGCTCGG
>Otu134
TGCTCCCCACGCTTTCGAGCCTCAGCGTCAGTTACAGTCCAGTAAGCCGCCTTCGCCACTGGTGTTCCTCCTAATATCTA
CGCATTTCACCGCTACACTAGGAATTCCACTTACCTCTCCTGCACTCTAGTTAGACAGTTTCAAAAGCAGTCCCAGGGTT
GAGCCCCAGCCTTTCACTTCTGACTTGTCTTACCGCCTACGCTCCCTTTACACCCAGTAAATCCGGATAACGCTTCCCC
>Otu135
CGCTCCCCCAGCTTTCGCGCCTCAGCGTCAGTTTCGGCCCAGAGAGCTGCCTTCGCCGTCGGTGTTCTTCCCGATATCTG
CGCATTCCACCGCTACACCGGGAATTCCGCTCTCCCCTACCGCACTCGAGAGCGCCAGTTCGGGACCCGGCCGGGGGTTG
AGCCCTCGGGTTAGAGGTCCCGCTTAGCGCTCCGCCTACGCGCGCTTTACGCCCAATGAATCCGGATAACGCTCGCCCC
>Otu136
GCGAGCGTTATCCGGATTCATTGGGCGTAAAGCGCGCGTAGGCGGCCCGTCAAGCGGAACCTCTAACCCGAGGGCTCAAC
CCCCGGTCGGGTTCCGAACTGGCAGGCTCGAGTTTGGTAGAGGAAGATGGAATTCCCGGTGTAGCGGTGGAATGCGCAGA
TATCGGGAAGAACACCGATGGCGAAGGCAGTCTTCTGGGCCATCAACTGACGCTGAGGCGCGAAAGCTGGGGGAGCGAA
>Otu137
GTTGGGTTAAGTCCCGCAACGAGCGCAACCCTCGTGTTTAGTTGCCACCGTTGAGTTTGGAACCCTGAGCAGACTGCCGG
TGATAAGCCGGAGGAAGGTGAGGATGACGTCAAGTCATCATGCCCCTTATGCCCTGGGCGACACACGTGCTACAATGGCC
GGGACAAAGGGTCGCGATCCCGCGAGGGTGAGCTAACTCCAAAAACCCGTCCTCAGTTCGGATTGCAGGCTGCAACTCG
>Otu138
CAGTCGAGTTGCAGACTGCGATCCGAACTGAGACCGGTTTTCAGGGATCCGCTCCGCGTCGCCGCGTCGCATCCCGTTGT
ACCGGCCATTGTAGCATGCGTGAAGCCCTGGACGTAAGGGGCATGATGATCTGACGTCATCCCCACCTTCCTCCGAGTTA
ACCCCGGCGGTCCCCCGTGAGTTCCCGGCCGGACCGCTGGCAACAAAGGATAAGGGTTGCGCTCGTTGCGGGACTTAAC
>Otu139
GCAAGCGTTATCCGGATTTACTGGGTGTAAAGGGAGCGTAGACGGACTGGCAAGTCTGATGTGAAAGGCGGGGGCTCAAC
CCCTGGACTGCATTGGAAACTGTTAGTCTTGAGTGCCGGAGAGGTAAGCGGAATTCCTAGTGTAGCGGTGAAATGCGTAG
ATATTAGGAGGAACACCAGTGGCGAAGGCGGCTTACTGGACGGTAACTGACGTTGAGGCTCGAAAGCGTGGGGAGCGAA
>Otu140
GCAAGCGTTATCCGGATTTACTGGGTGTAAAGGGAGCGTAGACGGTGAAGCAAGTCTGAAGTGAAAGGTTGGGGCTCAAC
CCCGAAACTGCTTTGGAAACTGTTTAACTGGAGTACAGGAGAGGTAAGTGGAATTCCTAGTGTAGCGGTGAAATGCGTAG
ATATTAGGAGGAACACCAGTGGCGAAGGCGGCTTACTGGACTGTAACTGACGTTGAGGCTCGGAAAGCGTGGGGAGCAA
>Otu141
TAGGCGAGTTGCAGCCTACAATCCGAACTGAGATTGGCTTTAAGAGATTAGCTTGCTGTCACCGACTCGCAACTCGTTGT
ACCAACCATTGTAGCACGTGTGTAGCCCTGGTCGTAAGGGCCATGATGACTTGACGTCATCCCCACCTTCCTCCAGTTTA
TCACTGGCAGTCTCCTTTGAGTTCCCGGCCGGACCGCTGGCAACAAAGGATAAGGGTTGCGCTCGTTGCGGGACTTAAC
>Otu142
TTTGCTCCCCACGCTTTCGCACCTGAGCGTCAGTCTTCGTCCAGGGGACCGCCTTCGCCACCGGTGTTCCTCCTAATATC
TACGCATTTCACCGCTACACTAGGAATTCCACTTTCCTCTCCAGTACTCAAGAAAATCAGTTTTAGTTGCAGTTCCTCAG
TTAAGCCGAGGGATTTCACAACTAACTTGACTTCCCGTCTACGCACCCTTTACACCCAATAAATCCGGATAACGCTCGC
>Otu143
GGGTCGAGTTGCAGACCCCAATCCGAACTGAGACTGGCTTAAGGGATTCGCTGCCACCTCACAGTATCGCAACCCTCTGT
ACCAGCCATTGTAGCATGCGTGAAGCCCAAGACATAAGGGGCATGATGATTTGACGTCATCCCCACCTTCCTCCAGTTTA
TCACTGGCAGTCTCCTTTGAGTTCCCGGCCGGACCGCTGGCAACAAAGGATAAGGGTTGCGCTCGTTGCGGGACTTAAC
>Otu144
GCGAGCGTTGTCCGGAATTACTGGGCGTAAAGGGTGCGTAGGCGGTTTGGTAAGTTGGATGTGAAATACCCGGGCTTAAC
TTGGGGGCTGCATCCAATACTGTCGGACTTGAGTGCAGGAGAGGAAAGCGGAATTCCTAGTGTAGCGGTGAAATGCGTAG
ATATTAGGAGGAACACCGGTGGCGAAGGCGGCTTTCTGGACTGTAACTGACGCTGAGGCACGAAAGCGTGGGGAGCAAA
>Otu145
GCAAGCGTTAATCGGAATTACTGGGCGTAAAGCGTGCGCAGGCGGTTTCGTAAGACAGATGTGAAATCCCCGGGCTTAAC
CTGGGAATTGCATTTGTGACTGCGGGACTAGAGTTTGGCAGAGGGAGGTGGAATTCCAAGTGTAGCAGTGAAATGCGTAG
ATATTTGGAAGAACACCGATGGCGAAGGCAGCCTCCTGGGCCAAGACTGACGCTCATGCACGAAAGCGTGGGGAGCAA
>Otu146
TTGCTCCCCACACTTTCGCGCCTCAGCGTCAGTTACAGTCCAGTAAGTCGCCTTCGCCACTGGTGTTCCTCCCAATCTCT
ACGCATTTCACCGCTACACTGGGAATTCCACTTACCTCTCCTGCACTCTAGCTATGCAGTATCCAAAGCAATTCCCACCT
TAAAAGCAGGACTTTCACTCCAGACTTACTTAGCCGCCTACACGCCCTTTACGCCCAATCATTCCGGACAACGCTTGC
>Otu147
GCAAGCGTTGTCCGGATTTACTGGGTGTAAAGGGCGTGTAGCCGGGAAGGCAAGTCAGATGTGAAATCCACGGGCTCAAC
TCGTGAACTGCATTTGAAACTGTTTTTCTTGAGTATCGGAGAGGCAATCGGAATTCCTAGTGTAGCGGTGAAATGCGTAG
ATATTAGGAGGAACACCAGTGGCGAAGGCGGATTGCTGGACGACAACTGACGGTGAGGCGCGAAAGCGTGGGGAGCAA
>Otu148
CCTGCCTTCGGCAGCTCCCTCCTTGCGGTTGGGTCACTGACTTCGGGCATTTCCAACTCCCATGGTGTGACGGGCGGTGT
GTACAAGACCCGGGAACGTATTCACCGCAGCATTCTGATCTGCGATTACTAGCGATTCCAGCTTCGTGTAGTCGGGTTGC
AGACTACAGTCCGAACTGAGACGTTATTTTTGGGATTTGCTCCACCTCACGGTCTCGCTTCCCTTTGTTTACGCCATT
>Otu149
CCTGCCTTCGGCGGCTCCTTCCTTGCGGTTAGGTCACCGACTTCGGGCATTTCCGACTCCCATGGTGTGACGGGCGGTGT
GTACAAGACCCGGGAACGTATTCACCGCAGCATTCTGATCTGCGATTACTAGCGATTCCAGCTTCATGTAGTCGAGTTGC
AGACTACAATCCGAACTGAGACGTTATTTTTGAGATTCGCTCTGCCTCACGACTTCGCTTCTCTTTGTTTACGCCATT
>Otu150
GCAAGCGTTAATCGGAATCACTGGGCGTAAAGCGCACGTAGGCGGCTTGGTAAGTCAGGGGTGAAATCCCACAGCCCAAC
TGTGGAACTGCCTTTGATACTGCCAGGCTTGAGTACCGGAGAGGGTGGCGGAATTCCAGGTGTAGGAGTGAAATCCGTAG
ATATCTGGAGGAACACCGGTGGCGAAGGCGGCCACCTGGACGGTAACTGACGCTGAGGTGCGAAAGCGTGGGTAGCAA
>Otu151
GCAAGCGTTATCCGGATTTACTGGGTGTAAAGGGAGTGTAGGTGGTATCACAAGTCAGAAGTGAAAGCCCGGGGCTCAAC
CCCGGGACTGCTTTTGAAACTGTGGAACTGGAGTGCAGGAGAGGTAAGTGGAATTCCTAGTGTAGCGGTGAAATGCGTAG
ATATTAGGAGGAACACCAGTGGCGAAGGCGGCTTACTGGACTGTAACTGACACTGAGGCTCGAAAGCGTGGGGAGCAA
>Otu152
AATCATCATGCCCCTTATGGCTTGGGCTACACACGTGCTACAATGGCGTAAACAAAGGGAAGCGAGCCTGCGAGGGGGAG
CAAATCCCAAAAATAACGTCTCAGTTCGGATTGTAGTCTGCAACTCGACTACATGAAGCTGGAATCGCTAGTAATCGCGA
ATCAGAATGTCGCGGTGAATACGTTCCCGGGTCTTGTACACACCGCCCGTCACACCATGGGAGTCGGCAACGCCCGAA
>Otu153
GTTCATGTTGGGTTACCTCAATCTGGTATGGCGCTTAATGATCCTGGTGATAAATCCAAGCGCAATACCGTTTTCTTCAT
CGACCCTTGTGACGCGGAAACTGACCGTATCCAATCTGCTGGGCATGTCGATGGAGCGATACAGCTTCGTTTTGGCATTG
ACACCCGCTTGAAGACGGACGAAGAAAACGCGGTCTTTCACACCGGTAACAACGCCGAAGTAGTTGGAGTTGGGGACG
>Otu154
TGATACCCACACTTTCGAGCATCAGCGTCAGTTACAGTCCAGCAAGCTGCCTTCGCAATCGGAGTTCTTCGTGATATCTA
AGCATTTCACCGCTACACCACGAATTCCGCCTGCCTCTACTGTACTCAAGACACCCAGTATCAACTGCAATTTTTACGGT
TGAGCCGCAAACTTTCACAACTGACTTAACAATCCACCTACGCTCCCTTTAAACCCAATAAATCCGGATAACGCTCGG
>Otu155
TGATACCCACACTTTCGAGCATCAGTGTCAGTTGCAGTCCAGTGAGCTGCCTTCGCAATCGGAGTTCTTCGTGATATCTA
AGCATTTCACCGCTACACCACGAATTCCGCCCACCTCTACTGTACTCAAGACTGACAGTATCAACTGCAATTTTTACGGT
TGAGCCGCAAACTTTCACAACTGACTTACCAGTCCACCTACGCTCCCTTTAAACCCAATAAATCCGGATAACGCTCGG
>Otu156
CCCACCTTCGGCAGCTCCCTCCTTACGGTTGGGTCACTGACTTCGGGCGTTACTGACTCCCATGGTGTGACGGGCGGTGT
GTACAAGACCCGGGAACGTATTCACCGCGACATTCTGATTCGCGATTACTAGCGATTCCAGCTTCATGTAGTCGAGTTGC
AGACTACAATCCGAACTGAGACGTTATTTTTGGGATTTGCTCGACCTCGCGGTTCTGCTTCCCTTTGTTTACGCCATT
>Otu157
TGTCAACGGCAGTCTCGCTAGAGTGCTCTTGCGTAGCAACTAACAATAGGGGTTGCGCTCGTTGCGGGACTTAACCCAAC
ACCTCACGACACGAGCTGACGACAACCATGCACCACCTGTCTCTACTTTCCCCGAAGGGCACCTGATGTATCTCTACTTC
GTTAGTAGGATGTCAAGCCCTGGTAAGGACTTTTCAGAGGGATGTCAAGATTTGGTAAGGTTCTTCGCGTTGCTTCGA
>Otu158
AATCATCATGCCCCTTATGATTTGGGCTACACACGTGCTACAATGGCGTAAACAAAGGGAAGCGAGACAGTGATGTGGAG
CAAATCCCAAAAATAACGTCCCAGTTCGGACTGTAGTCTGCAACCCGACTACACGAAGCTGGAATCGCTAGTAATCGCGA
ATCAGAATGTCGCGGTGAATACGTTCCCGGGTCTTGTACACACCGCCCGTCACACCATGGGAGTCAGCAACGCCCGAA
>Otu159
TAGTCGAGTTGCAGACTACAATCCGAACTGAGACGTTATTTTTGGGATTTGCTCCACCTCACGGTCTTGCTTCCCTTTGT
TTACGCCATTGTAACACGTGTGTAGCCCCGGACGTAAGGGCCGTGCTGATTTGACGTCATCCCCACCTTCCTCCGGCTTG
TCACCGGCAGTCTCGCCAGAGTCCCCAACTTAATGCTGGCAACTGGCAACAAGGGTTGCGCTCGTTGCGGGACTTAAC
>Otu160
CCTGCCTTCGGCAGCTCCCTCCTTTCGGTTAGGTCACTGGCTTCGGGCATTCCCAACTCCCATGGTGTGACGGGCGGTGT
GTACGAGACCCGGGAACGTATTCACCGCAGCATTCTGATCTGCGATTACTAGCGATTCCAGCTTCGTGCAGTCGAGTTGC
AGACTGCAGTCCGAACTGAGACGTTATTTTTGGGATTTGCTCCACCTCACGGTCTCGCTTCCCTTTGTTTACGCCATT
>Otu161
AATCATCATGCCCCTTATGACCAGGGCTACACACGTGCTACAATGGCGTAAACAAAGGGAAGCGAACCTGTGAGGGGAAG
CAAATCTCAAAAATAACGTCTCAGTTCGGATTGTAGTCTGCAACTCGACTACATGAAGCTGGAATCGCTAGTAATCGCGA
ATCAGCATGTCGCGGTGAATACGTTCCCGGGTCTTGTACACACCGCCCGTCACACCATGGGAGTCAGTAACGCCCGAA
>Otu162
CCTGCCTTCGACAGCTCCTTCCTTACGGTTAGGTCACTGGCTTCGGGCATTCCCAACTCCCATGGTGTGACGGGCGGTGT
GTACAAGACCCGGGAACGTATTCACCGCAGCATTCTGATCTGCGATTACTAGCGATTCCAGCTTCATGTAGTCGAGTTGC
AGACTACAATCCGAACTGAGACGTTATTTTTGAGATTCGCTCTGCCTCACGGCTTCGCTTCTCTTTGTTTACGCCATT
>Otu163
CCCGCCTTCGGCAGCTCCTTCCTTGCGGTTAGGTCACTGACTTCGGGCGTTATCGACTCCCATGGTGTGACGGGCGGTGT
GTACAAGACCCGGGAACGTATTCACCGCGGCATTCTGATCCGCGATTACTAGCGATTCCAGCTTCATGCAGGCGAGTTGC
AGCCTGCAATCCGAACTGAGACGTTATTTTTGGGATTTGCTCCACCTCGCGGCTTTGCCTCCCTTTGTTTACGCCATT
>Otu164
GAGTCGAGTTGCAGACTCCAATCCGGACTGGGACGCGTTTTTTTGGGATTGGCTCCACCTCGCGGTCTCGCTACCCTTTG
TGCGCGCCATTGTAGTACGTGTGTAGCCCCAGGCGTAAGGGCCATGATGACTTGACGTCGTCCCCACCTTCCTCCCCGTT
GACCGGGGCGGTCTCTCCAGAGTGCCCAGCCTTACCTGCTGGCAACTGAAGATAGGGGTTGCGCTCGTTGCGGGACTT
>Otu165
CAGTCGAGTTGCAGACTGCAATCCGGACTGGGACACGTTTTTTTGGGATTGGCTCCACCTCACGGTATCGCTGCCCTTTG
TGCGTGCCATTGTAGTACGTGTGTAGCCCTAGGTGTAAGGGCCATGATGACTTGACGTCGTCCCCACCTTCCTCCCGGTT
AACCCGGGCAGTCTGCATAGAGTGCCCAACTCTACTTGCTGGCAACTATGCATAGGGGTTGCGCTCGTTGCGGGACTT
>Otu166
GCGAGCGTTGTCCGGAATTACTGGGTGTAAAGGGAGCGTAGGCGGGATCGCAAGTCAGATGTGAAAACTATGGGCTTAAC
CCATAAACTGCATTTGAAACTGTGGTTCTTGAGTGAAGTAGAGGTAAGCGGAATTCCTAGTGTAGCGGTGAAATGCGTAG
ATATTAGGAGGAACATCAGTGGCGAAGGCGGCTTACTGGGCTTTAACTGACGCTGAGGCTCGAAAGCGTGGGGAGCAA
>Otu167
TCGAAGCAACGCGAAGAACCTTACCTAAACTTGACATCGATCTGACAATCTGTGTAAAGCAGACTCTCTTCGGAGCAGAG
AAGACAGGTGGTGCATGGTTGTCGTCAGCTCGTGTCGTGAGATGTTGGGTTAAGTCCCGCAACGAGCGCAACCCTTATCG
CTAGTAGCCATCATTCAGTTGGGCACTCTAGTGAGACTGCCGTTGACAAAACGGAGGAAGGTGGGGACGACGTCAAAA
>Otu168
GCAAGCGTTATCCGGATTTACTGGGTGTAAAGGGAGCGTAGGCGGCGGAGCAAGTCAGAAGTGAAAGCCCGGGGCTCAAC
CCCGGGACGGCTTTTGAAACTGCCCTGCTTGATTTCAGGAGAGGTAAGCGGAATTCCTAGTGTAGCGGTGAAATGCGTAG
ATATTAGGAGGAACACCAGTGGCGAAGGCGGCTTACTGGACTGACAATGACGCTGAGGCTCGAAAGCGTGGGGAGCAA
>Otu169
GCGAGCGTTATCCGGATTTACTGGGTGTAAAGGGCGCGTAGGCGGGAATGCAAGTCAGATGTGAAATCCAGGGGCTTAAC
CCTTGAACTGCATTTGAAACTGTATTTCTTGAGTGTCGGAGAGGTTGACGGAATTCCTAGTGTAGCGGTGAAATGCGTAG
ATATTAGGAGGAACACCAGTGGCGAAGGCGGTCAACTGGACGATAACTGACGCTGAGGCGCGAAAGCGTGGGGAGCAA
>Otu170
GCAAGCGTTATCCGGAATTACTGGGTGTAAAGGGAGCGTAGGCGGCATGGTAAGTTAGTTGTGAAATCCCTCGGCTTAAC
TGAGGAACTGCAACTAAAAACTGATTTTCTTGAGTACTGGAGAGGAAAGTGGAATTCCTAGTGTAGCGGTGAAATGCGTA
GATATTAGGAGGAACACCGGTGGCGAAGGCGACTTTCTGGACAGAAACTGACGTTGAGGCACGAAAGTGTGGGGAGCA
>Otu171
CCTGCCTTCGACAGCTCCTTCCTTTCGGTTAGGTCACTGGCTTCGGGCATTCCCAACTCCCATGGTGTGACGGGCGGTGT
GTACAAGACCCGGGAACGTATTCACCGCAGCATTCTGATCTGCGATTACTAGCGATTCCAGCTTCATGTAGTCGAGTTGC
AGACTACAATCCGAACTGAGACGTTATTTTTGAGATTTGCTCCGGATCACTCCTTCGCTTCCCTCTGTTTACGCCATT
>Otu172
GCGAGCGTTGTCCGGAATTACTGGGCGTAAAGGGAGCGTAGGCGGTCGATTAAGTTAGATGTGAAACCCCCGGGCTTAAC
TTGGGGACTGCATCTAATACTGGTTGACTTAGAGTACAGGAGAGGGAAGCGGAATTCCTAGTGTAGCGGTGAAATGCGTA
GATATTAGGAGGAACACCAGTGGCGAAGGCGGCTTTCTGGACTGACACTGACGCTGAGGCTCGAAAGCGTGGGGAGCA
>Otu173
CCTGCCTTCGACGGCTCCCTCTTTGCAGTTAGGCCACCGGCTTCGGGCATTTCCGACTCCCATGGTGTGACGGGCGGTGT
GTACAAGACCCGGGAACGTATTCACCGCGGCATTCTGATCCGCGATTACTAGCGATTCCAGCTTCATGTAGTCGAGTTGC
AGACTACAATCCGAACTGAGACGTTATTTTTGAGATTTGCTCTGCCTCGCAGCTTTGCTTCTCTTTGTTTACGCCATT
>Otu174
GCAAGCGTTGTCCGGATTTACTGGGTGTAAAGGGCGTGTAGGCGGGTAGACAAGTCAGATGTGAAATACCGGGGCTCAAC
TCCGGGGCTGCATTTGAAACTGTATATCTTGAGTGTCGGAGAGGAAAGCGGAATTCCTAGTGTAGCGGTGAAATGCGTAG
ATATTAGGAGGAACACCAGTGGCGAAGGCGGCTTTCTGGACGATAACTGACGCTGAGGCGCGAAAAGCGTGGGGAGCA
>Otu175
CCTGCCTTCGGCGGCTCCTTCTTACGTTAGGTCACCGACTTCGGGCATTTCCGACTCCCATGGTGTGACGGGCGGTGTGT
ACAAGACCCGGGAACGTATTCACCGCAACATTCTGATTTGCGATTACTAGCGATTCCGACTTCATGGAGTCGAGTTGCAG
ACTCCAATCCGGACTGAGACGTTTATTTTTGTGATTTGCTTGGCCTCACGACTTTCGCTTCACTTTGTTTACGCCATT
>Otu176
TTATGACTTGGGCTACACACGTGCTACAATGGCGTAAACAAAGTGAAGCGAGAGTGTGAGCTTAAGCAAATCACAAAAAT
AACGTCTCAGTTCGGATTGTAGTCTGCAACTCGACTACATGAAGCTGGAATCGCTAGTAATCGCGAATCAGAATGTCGCG
GTGAATACGTTCCCGGGTCTTGTACACACCGCCCGTCACACCATGGGAGTCGGAAATGCCCGAAGTCGGTGACCTAAC
>Otu177
TCCACCTTCGGCAGCTCCCTCCTTACGGTTGGGTCACTGACTTCGGGCATTTCCGACTCCCATGGTGTGACGGGCGGTGT
GTACAAGACCCGGGAACGTATTCACCGCGGCATGCTGATCCGCGATTACTAGCAACTCCGACTTCATGTGGGCGGGTTGC
AGCCCACAATCCGAACTGGGACCACTTTTTTGAGTTCCGCTCTACCTTGCGATTTCGCTTCTCTCTGTCGTGGCCATT
>Otu178
TCGAAGCAACGCGAAGAACCTTACCAAGTCTTGACATCCTTCTGACCGGTACTTAACCGTACCTTCTCTTCGGAGCAGGA
GTGACAGGTGGTGCATGGTTGTCGTCAGCTCGTGTCGTGAGATGTTGGGTTAAGTCCCGCAACGAGCGCAACCCTTATCT
TTAGTAGCCAGCGGTCCGGCCGGGCACTCTAGAGAGACTGCCAGGGATAACCTGGAGGAAGGTGGGGATGACGTCAAG
>Otu179
GCAAGCGTTGTCCGGATTTACTGGGTGTAAAGGGAGCGCAGGCGGTGCGGCAAGTCTGATGTGAAAGCCCGGGGCTCAAC
CCCGGTACTGCATTGGAAACTGTCGTACTAGAGTGTCGGAGGGGTAAGCGGAATTCCTAGTGTAGCGGTGAAATGCGTAG
ATATTAGGAGGAACACCAGTGGCGAAGGCGGCTTACTGGACGATAACTGACGCTGAGGCTCGAAAGCGTGGGGGAGCA
>Otu180
CCTGCCTTCGGCAGCTCCCTCCTTGCGGTTGGGTCACTGACTTCGGGCATTTCCAACTCCCATGGTGTGACGGGCGGTGT
GTACAAGACCCGGGAACGTATTCACCGCGACATTCTGATTCGCGATTACTAGCGATTCCAGCTTCATGTAGTCGGGTTGC
AGACTACAATCCGAACTGAGACGTTATTTTTGTGATTTGCTTAAGCTCACACTCTCGCTTCACTTTGTTTACGCCATT
>Otu181
GCAAGCGTTATCCGGATTTATTGGGTTTAAAGGGTGCGTAGGCGGCACGCCAAGTCAGCGGTGAAATTTCCGGGCTCAAC
CCGGAGTGTGCCGTTGAAACTGGCGAGCTAGAGTACACAAGAGGCAGGCGGAATGCGTGGTGTAGCGGTGAAATGCATAG
ATATCACGCAGAACCCCGATTGCGAAGGCAGCCTGCTAGGGTGAAACAGACGCTGAGGCACGAAAGCGTGGGTATCGA
>Otu182
CCCGCCTTCGGCAGCTCCTTCCTTGCGGTTAGGTCACTGACTTCGGGCGTTACTGACTCCCATGGTGTGACGGGCGGTGT
GTACAAGACCCGGGAACGTATTCACCGCAGCATTCTGATCTGCGATTACTAGCGATTCCAGCTTCGTGTAGTCGGGTTGC
AGACTACAGTCCGAACTGAGACGTTATTTTTGAGATTTGCTCGGCCTCACGGCTTTGCTTCCCTTTGTTTACGCCATT
>Otu183
CCCGCCTTCGGCAGCTCTCTCCTTGCGGTTGAGTCACTGACTTCGGGCGTTGCTGACTCCCATGGTGTGACGGGCGGTGT
GTACAAGACCCGGGAACGTATTCACCGCAGCATTCTGATCTGCGATTACTAGCGATTCCAGCTTCGTGTAGTCGGGTTGC
AGACTACAGTCCGAACTGGGACGTTATTTTTGGGATTTGCTCCAGGTCACCCTCTTGCTTCCCTTTGTTTACGCCATT
>Otu184
TGCTCCCCACGCTTTCGAGCCTCAGCGTCAGTTATCGTCCAGCAAGCCGCCTTCGCCACTGGTGTTCCTCCTAATATCTA
CGCATTTCACCGCTACACTAGGAATTCCGCTTACCTCTCCGGCACTCGAGCCAGACAGTTTCCAATGCAGTCCCAGGGTT
AAGCCCTGGGTTTTCACATCAGACTTGCCTTGCCGTCTACGCTCCCTTTACACCCAGTAAATCCGGATAACGCTTGCC
>Otu185
TGATACCCACACTTTCGAGCATCAGCGTCAGTTACAATCCAGTAAGCTGCCTTCGCAATCGGAGTTCTTCGTGATATCTA
AGCATTTCACCGCTACACCACGAATTCCGCCTACCTCTGTTGCACTCAAGGTCGCCAGTATCAACTGCAATTTTTACGGT
TGAGCCGCAAACTTTCACAACTGACTTAACAACCCGCCTACGCTCCCTTTAAACCCAATAAATCCGGATAACGCTCGA
>Otu186
TGCTCCCCACGCTTTCGAGCCTCAGTGTCAGTTACAGTCCAGTGAGCCGCCTTCGCCACTGGTGTTCCTCCTAATATCTA
CGCATTTCACCGCTACACTAGGAATTCCGCTTTCCTCTCCGACACTCTAGCCTGACAGTTCCAAATGCAGTCCCGGGGTT
GAGCCCCGGGCTTTCACATCTGGCTTGCCATGCCGTCTACGCTCCCTTTACACCCAGTAAATCCGGATAACGCCTTGC
>Otu187
GCAAGCGTTGTCCGGATTTACTGGGTGTAAAGGGCGTGTAGGCGGGATTGCAAGTCAGGCGTGAAAACCAGGGGCTCAAC
CTCTGGCCTGCGTTTGAAACTGTAGTTCTTGAGTACTGGAGAGGTTGACGGAATTCCTAGTGTAGCGGTGAAATGCGTAG
ATATTAGGAGGAACACCAGTGGCGAAGGCGGTCAACTGGACAGCAACTGACGCTGAGGCGCGAAAGCGTGGGGAGCAA
>Otu188
GCAAGCGTTATCCGGAATTACTGGGTGTAAAGGGTGCGTAGGCGGCCCGGCAAGTTTGATGTGAAACCCATAGGCTTAAC
CTGTGGCATGCATCAAAAACTACCGAGCTAGAGTGCAGGAGAGGAAAGCGGAATTCCTAGTGTAGCGGTGAAATGCGTAG
ATATTAGGAGGAACACCAGTGGCGAAGGCGGCTTACTGGACGATAACTGACGTTGAGGCTCGAAAGCGTGGGGAGCAA
>Otu189
GCGAGCGTTGTCCGGAATTACTGGGTGTAAAGGGAGCGTAGGCGGGAAAGCAAGTTGGAAGTGAAATGCATGGGCTTAAC
CCATGAGCTGCTTTCAAAACTATCACTCTTGAGTGCAGTAGAGGTAGGCGGAATTCCTAGTGTAGCGGTGAAATGCGTAG
ATATTAGGAGGAACACCAGTGGCGAAGGCGGCCTACTGGGCTGTAACTGACGCTGAGGCTCGAAAGCGTGGGTAGCAA
>Otu190
GCAAGCGTTATCCGGATTTACTGGGTGTAAAGGGAGCGCAGGCGGTACGGCAAGTCTGATGTGAAAGCCCGGGGCTCAAC
CCCGGTACTGCATTGGAAACTGTCGGACTAGAGTGTCGGAGGGGTAAGTGGAATTCCTAGTGTAGCGGTGAAATGCGTAG
ATATTAGGAGGAACACCAGTGGCGAAGGCGGCTTACTGGACGATTACTGACGCTGAGGCTCGAAAGCGTGGGGAGCAA
>Otu191
TGCTCCCCACGCTTTCGAGCCTCAGCGTCAGTTTCAGTCCAGAAAGCCGCCTTCGCCACTGGTGTTCTTCCTAATATCTA
CGCATTTCACCGCTACACTAGGAATTCCGCTTTCCTCTCCTGTACTCTAGCTCGCCAGTTCCAAATGCAATCCACGAGGT
TAAGCCTCGGGCTTTCACATCTGGCTTGGCGTGCCGCCTACGCTCCCTTTACACCCAGTAATTCCGGATAACGCTTGC
>Otu192
TGCTCCCCACGCTTTCGAGCCTCAGTGTCAGTTACAGTCCAGCAAGCCGCCTTCGCCACTGGTGTTCCTCCTAATATCTA
CGCATTTCACCGCTACACTAGGAATTCCGCTTACCTCTCCGGCACTCAAGACTGGCAGTTTCCAATGCAGTCCAGGGGTT
GAGCCCCTGCCTTTCACATCAGACTTGCTAATCCGTCTACGCTCCCTTTACACCCAGTAAATCCGGATAACCGCTTGC
>Otu193
TCGAAGCAACGCGAAGAACCTTACCTGCTCTTGACATCCCGGTGACGGCAGAGTAATGTCTGCTTTTCTTCGGAACACCG
GTGACAGGTGGTGCATGGTTGTCGTCAGCTCGTGTCGTGAGATGTTGGGTTAAGTCCCGCAACGAGCGCAACCCCTATCT
TCAGTAGCCAGCGGTAAGGCCGGGCACTCTGGAGAGACTGCCAGGGATAACCTGGAGGAAGGTGGGGATGACGTCAAG
>Otu194
GCAAGCGTTATCCGGATTTACTGGGTGTAAAGGGAGCGTAGACGGCATCACAAGTCAGAAGTGAAAATCCGGGGCTCAAC
CCCGGAACTGCTTTTGAAACTGTGGAGCTGGAGTGCAGGAGAGGTAAGCGGAATTCCTAGTGTAGCGGTGAAATGCGTAG
ATATTAGGAGGAACACCAGTGGCGAAGGCGGCTTACTGGACTGTAACTGACGTTGAGGCTCGAAAGCGTGGGGAGCAA
>Otu195
CCTGCCTTCGGCGGCTCCTTCTTACGTTAGGTCACCGACTTCGGGCATTTCCGACTCCCATGGTGTGACGGGCGGTGTGT
ACAAGACCCGGGAACGTATTCACCGCGACATTCTGATTCGCGATTACTAGCGATTCCAGCTTCATGTAGTCGAGTTGCAG
ACTACAATCCGAACTGAGACGTTATTTTTGTGATTTGCTTAAGCTCACATCTCTCGCTTCACTTTGTTTACGCCATTG
>Otu196
TTTACCCTAGGGCGCTCCTCGCGGTTACGCACTTCAGGTACCCCCGGCTCCCATGGCTTGACGGGCGGTGTGTACAAGGC
CCGGGAACGTATTCACCGCGCCGTGGCTGATGCGCGATTACTAGCGAATCCAGCTTCGTGGAGTCGGGTTGCAGACTCCA
GTCCGAACTGAGAGAGGTTTTGGGGATTGGCATCCACTCGCGTGGTAGCGGCCCTCTGTACCCCCCATTGTAACACGT
>Otu197
TCAGTCGCAGACCTCTGGCGGTCTTATGTCGCTATTGGACATGTTCCTCCGCTTGTGTATTACCGCGGCTGCTGGCACGT
AGTTAGCCGTGGCTTTCTTGAAAAGTACCATCAAATAAGAATCATTTCCTAATCTTATCATTTTTCCTTAACAACAGAGT
TTTACAATCCAAAGGACCGTCATCACTCACGCGGCATTGCTCGTTCAGGGTTTCCCCCCATTGACGAATATTCCTAAC
>Otu198
CAAGCGTTGTTCGGAATTACTGGGCGTAAAGGGTGTGTAGGCGGATTTGTAAGATAGTGGTGAAATACCTGAGCTCAACT
TAGGAATTGCCATTATAACTATAGATCTGGAGTGACAGAGAGGATATTGGAATACCCAGTGTAGAGGTGAAATTCGTAGA
TATTGGGTAGAACACCAGTGGCGAAGGCGAGTATCTGGCTGTCAACTGACGCTGAGGCACGAAAGCATGGGGATCAAA
>Otu199
GCAAGCGTTAATCGGAATTACTGGGCGTAAAGCGCACGCAGGCGGTTTGTTAAGTCAGATGTGAAATCCCCGGGCTCAAC
CTGGGAACTGCATCTGATACTGGCAAGCTTGAGTCTCGTAGAGGGGGGTAGAATTCCAGGTGTAGCGGTGAAATGCGTAG
AGATCTGGAGGAATACCGGTGGCGAAGGCGGCCCCCTGGACGAAGACTGACGCTCAGGTGCGAAAGCGTGGGGAGCAA
>Otu200
TGCTCCCCACGCTTTCGAGCCTCAACGTCAGTCATCGTCCAGTAAGCCGCCTTCGCCACTGGTGTTCCTCCTAATATCTA
CGCATTTCACCGCTACACTAGGAATTCCGCTTACCTCTCCGACACTCTAGAAAAACAGTTTCCAATGCAGTCCCGGGGTT
GAGCCCCGGGTTTTCACATCAGACTTGCCTCTCCGTCTACGCTCCCTTTACACCCAGTAAATCCGGATAACGCTTGCC
>Otu201
TGCTCCCCACGCTTTCGAGCCTCAACGTCAGTTACCGTCCAGTAAGCCGCCTTCGCCACTGGTGTTCCTCCTAATATCTA
CGCATTTCACCGCTACACTAGGAATTCCGCTTACCTCTCCGGCACTCAAGACTAACAGTTTCCAATGCAGTCCAGGGGTT
GAGCCCCCGCCTTTCACATCAGACTTGCCAGTCCGTCTACGCTCCCTTTACACCCCAGTAAATCCGGATAACGCTTGC
>Otu202
TTGCTACCCACGCTTTCGTGCCTCAGCGTCAGTTAAAGCCCAGTAGGCCGCCTTCGCCACTGGTGTTCCTCCCTATCTCT
ACGCATTTCACCGCTACACAGGGAATTCCGCCTACCTCTACTTCACTCAAGCTCAATAGTTTCAAATGCAGTGCATGGGT
TGAGCCCATACATTTCACATCTGACTTACCAAGCCGCCTACGCACCCTTTACACCCAGTAAATCCGGATAACGCTTGC
>Otu203
TGCTCCCCACGCTTTCGAGCCTCAGCGTCAGTTATCGTCCAGTAAGCCGCCTTCGCCACTGGTGTTCCTCCTAATATCTA
CGCATTTCACCGCTACACTAGGAATTCCACTTACCTCTCCGATACTCAAGTACGACAGTTTCCAATGCAGTCCCGGGGTT
GAGCCCCGGGCTTTCACATCAGACTTGCCGCACCGCCTGCGCTCCCTTTACACCCAGTAAATCCGGATAACGCTTGCC
>Otu204
TTGCTACCCACACTTTCGAGCCTCAACGTCAGTTACAGTCCAGAAAGCCGCCTTCGCCACTGGTGTTCTTCCATATATCT
ACGCATTTCACCGCTACACATGGAGTTCCACTTTCCTCTACTGCACTCAAGTCATCCAGTTTCCAAAGCAATTCCTCAGT
TGAGCTGAGGGCTTTCACTTCAGACTTAAATAACCGTCTGCGCTCGCTTTACGCTCAATAAATCCGGATAACGCTTGG
>Otu205
TGCTCCCCACGCTTTCGCGCCTCACCGTCAGTTGTCGTCCAGCAATCCGCCTTCGCCACTGGTGTTCCTCCTAATATCTA
CGCATTTCACCGCTACACTAGGAATTCCACTTTCCTCTCCAGTACTCAAGAAAATCAGTTTTAGTTGCAGTTCCTCAGTT
AAGCCGAGGGATTTCACAACTAACTTGCACTTCCCGTCTACGCACCCTTTACACCCAATAAATCCGGATAACGCTCGC
>Otu206
AGCAAGCGTTATCCGGATTTACTGGGTGTAAAGGGAGCGTAGGCGGTCCTGCAAGTCTGATGTGAAAACCCGGGGCTCAA
CCCCGGGACTGCATTGGAAACTGTAGGACTAGAGTGTCGGAGGGGTAAGTGGAATTCCTAGTGTAGCGGTGAAATGCGTA
GATATTAGGAGGAACACCAGTGGCGAAGGCGGCTTACTGGACGACCACTGACGCTGAGGCTCGAAAGCGTGGGGAGCA
>Otu207
GCAAGCGTTATCCGGATTTACTGGGTGTAAAGGGCGCGCAGGCGGGCCGGCAAGTTGGGAGTGAAATCCCGGGGCTTAAC
CCCGGAACTGCTTTCAAAACTGCTGGTCTTGAGTGATGGAGAGGCAGGCGGAATTCCGTGTGTAGCGGTGAAATGCGTAG
ATATACGGAGGAACACCAGTGGCGAAGGCGGCCTGCTGGACATTAACTGACGCTGAGGCGCGAAAGCGTGGGGAGCAA
>Otu208
GCGAGCGTTGTCCGGAATTATTGGGCGTAAAGGGCTTGTAGGCGGTTGGTCGCGTCTGCCGTGAAATTCTCTGGCTTAAC
TGGGGGCGTGCGGTGGGTACGGGCTGACTTGAGTGCGGTAGGGGAGACTGGAACTCCTGGTGTAGCGGTGGAATGCGCAG
ATATCAGGAAGAACACCGGTGGCGAAGGCGGGTCTCTGGGCCGTTACTGACGCTGAGGAGCGAAAGCGTGGGGGAGCG
>Otu209
GCAAGCGTTATCCGGATTTACTGGGTGTAAAGGGAGCGTAGACGGAATGGCAAGTCTGAAGTGAAATACCCGGGCTCAAC
CTGGGAACTGCTTTGGAAACTGTTGTTCTAGAGTGTTGGTGAGGTAAGTGGAATTCCTGGTGTAGCGGTGAAATGCGTAG
ATATCAGGAAGAACACCGGAGGCGAAGGCGGCTTACTGGACAATAACTGACGTTGAGGCTCGAAAGCGTGGGGGATCA
>Otu210
CAGGCGAGTTGCAGCCTGCAATCTGAACTGAGACGTTGTTTCTGAGTTTTGCTCCACCTCGCGGTCTTGCTTCTCTTTGT
TAAACGCCATTGTAGTACGTGTGTAGCCCAGGTCATAAAGGGCATGATGATTTGACGTCATCCCCACCTTCCTCCGAGTT
GACCCCGGCGGTCCCCCGTGAGTTCCCACCATGACGTGCTGGCAACACAGGGCGAGGGTTGCGCTCGTTGCGGGACTT
>Otu211
TTCGCTACCCACGCTCTCGTGCATCAGCGTCAGTTACAGTCTGGTAAGCTGCCTTCGCTATCGGAGTTCTAAGTTATATC
TATGCATTTCACCGCTACTTAACTTATTCCGCCTACCTCGTCTGTACTCCAGTTTACCAGTATTAATGGCACAATTGAGT
TTAGCTCAAATATTTAACCACTAACTTAATAAACCGCCTACGCACCCTTTAAACCCAATAAATCCGGATAACGCTCGC
>Otu212
GCAAGCGTTATCCGGATTTACTGGGTGTAAAGGGAGCGTAGACGGTATGGCAAGTCTGATGTGAAAGGCCAGGGCTCAAC
CCTGGGACTGCATTGGAAACTGTCGAAGCTAGAGTGTCGGAGAGGCAAGTGGAATTCCTAGTGTAGCGGTGAAATGCGTA
GATATTAGGAGGAACACCAGTGGCGAAGGCGGCTTGCTGGACGATGACTGACGTTGAGGCTCGAAAGCGTGGGGAGCA
>Otu213
GTAATACGTAGGGAGCAAGCGTTATCCGGATTTATTGGGTGTAAAGGGTGCGTAGACGGGAAAACAAGTTAGTTGTGAAA
TCCCTCGGCTTAACTGAGGAACTGCAACTAAAACTATTTTTCTTGAGTGCCGGAGAGGTAAGCGGAATTCCTAGTGTAGC
GGTGAAATGCGTAGATATTAGGAGGAACACCAGTGGCGAAGGCGGCTTACTGGACGGTAACTGACGTTGAGGCTCGAA
>Otu214
GGCAAGCGTTATCCGGATTTACTGGGTGTAAAGGGAGCGTAGACGGCTGTGCAAGTCTGAAGTGAAAGGCATGGGCTCAA
CCTGTGGACTGCTTTGGAAACTGTGCAGCTAGAGTGTCGGAGAGGTAAGTGGAATTCCTAGTGTAGCGGTGAAATGCGTA
GATATTAGGAGGAACACCGGTGGCGAAGGCGGCTTACTGGACGATGACTGACGTTGAGGCTCGAAAGCGTGGGGAGCA
>Otu215
GCAAGCGTTATCCGGATTTACTGGGTGTAAAGGGAGTGTAGGTGGCCAGGCAAGTCAGAAGTGAAAGCCCGGGGCTCAAC
CCCGGGACTGCTTTTGAAACTGCAGGGCTAGAGTGCAGGAGGGGCAAGTGGAATTCCTAGTGTAGCGGTGAAATGCGTAG
ATATTAGGAGGAACACCAGTGGCGAAGGCGGCTTGCTGGACTGTAACTGACACTGAGGCTCGAAAGCGTGGGGAGCAA
>Otu216
GCAAGCGTTATCCGGATTTACTGGGTGTAAAGGGAGCGTAGACGGTGATGTAAGTCTGAAGTGAAAGCCCGGGGCTCAAC
CCCGGGACTGCTTTGGAAACTATGTGACTAGAGTGTCGGAGAGGCAAGTGGAATTCCCAGTGTAGCGGTGAAATGCGTAG
ATATTGGGAGGAACACCAGTGGCGAAGGCGGCTTGCTGGACGATAACTGACGTTGAGGAGCGAAAAGCGTGGGGAGCG
>Otu217
GTTGGGTTAAGTCCCGCAACGAGCGCAACCCTTGTCCTATGTTGCCAGCAAGTTGTGTTGGGGACTCGTGGGAGACTGCC
GGGGTTAACTCGGAGGAAGGTGGGGATGACGTCAAATCATCATGCCCCTTATGTCTTGGGCTTCACGCATGCTACATTGG
CGTCTACAAAGGGTTGCGATACCGTAAGGTGGGGCGAATCTCTTAAAGGGCGTCTTGGTTCGGATCGGGGTCTGCAA
>Otu218
GCAAGCGTTATCCGGATTTACTGGGTGTAAAGGGAGCGTAGACGGCATGGCAAGCCAGATGTGAAAACCCAGGGCTCAAC
CTTGGGATTGCATTTGGAACTGCCAGGCTGGAGTGCAGGAGAGGTAAGCGGAATTCCTAGTGTAGCGGTGAAATGCGTAG
ATATTAGGAGGAACACCAGTGGCGAAGGCGGCTTACTGGACTGTAACTGACGTTGAGGCTCGAAAGCGTGGGGAGCA
>Otu219
CGCTCCCCACGCTTTCGCTCCTCAGCGTCAGTAACAGCCCAGAGACCCGCCTTCGCCACCGGTATTCCTCCTGATATCTG
CGCATTCCACCGCTACACCAGGAATTCCAGTCTCCCCTACTGCACTCAAGCCAGCCCGTACCCACCGCAAACCCACAGTT
AAGCCATGAGCTTTCACGACAGACGCAACCAGCCACCTACAAGCCCTTTACGCCCAATAATTCCGGATAACGCTCGC
>Otu220
TGCTCCCCACGCTTTCGAGCCTCAGTGTCAGTTACAGTCCAGTGAGCCGCCTTCGCCACTGGTGTTCCTCCTAATATCTA
CGCATTTCACCGCTACACTAGGAATTCCACTCACCCCTCCTGCACTCTAGCCTCACAGTTTCAAAAGCAGTTCCGGGGTT
GAGCCCCGGATTTTCACTTCTGACTTGCATGGCCACCTACACTCCCTTTACACCCAGTAAATCCGGATAACGCTTGC
>Otu221
CCGAGCGTTATCCGGATTTATTGGGTTTAAAGGGAGCGTAGATGGGTTGTTAAGTCAGTTGTGAAAGTTTGCGGCTCAAC
CGTAAAATTGCAATTGATACTGGCAGTCTTGAGTACAGTTGAGGTAGGCGGAATTCGTGGTGTAGCGGTGAAATGCTTAG
ATATCACGAAGAACTCCGATTGCGAAGGCAGCTTACTAACCTGTAACTGACATTGATGCTCGAAAGTGTGGGTATCA
>Otu222
GTTGGGTTAAGTCCCGCAACGAGCGCAACCCTTGCCCTATGTTGCCAGCACGTGATGGTGGGGACTCGTGGGGGACTGCC
GGGGTTAACTCGGAGGAAGGTGGGGATGACGTCAAATCATCATGCCCCTTATGTCTTGGGCTTCACGCATGCTACAATGG
TTGGTACAGAGGGTTGCGATACTGTGAGGTGGAGCGAATCCCTTAAAGCCAGTCTCAGTTCGGATTGGGGTCTGCAA
>Otu223
GCAAGCGTTATCCGGATTTACTGGGTGTAAAGGGAGCGTAGACGGTTTTGCAAGTCTGAAGTGAAAGCCCGGGGCTTAAC
CCCGGGACTGCTTTGGAAACTGTAGAACTAGAGTGCAGGAGAGGTAAGTGGAATTCCTAGTGTAGCGGTGAAATGCGTAG
ATATTAGGAGGAACACCAGTGGCGAAGGCGGCTTACTGGACTGTAACTGACGTTGAGGCTCGAAAGCGTGGGGAGCA
>Otu224
GCAAGCGTTGTCCGGATTTACTGGGTGTAAAGGGCGTGTAGGCGGAGAAGCAAGTCAGAAGTGAAATCCATGGGCTTAAC
CCATGAACTGCTTTTGAAACTGTTTCCCTTGAGTATCGGAGAGGCAGGCGGAATTCCTAGTGTAGCGGTGAAATGCGTAG
ATATTAGGAGGAACACCAGTGGCGAAGGCGGCCTGCTGGACGACAACTGACGCTGAGGCGCGAAAGCGTGGGGAGCA
>Otu225
GCAAGCGTTATCCGGATTTACTGGGTGTAAAGGGAGCGTAGACGGAGAGGCAAGTCTGATGTGAAAACCCGGGGCTCAAC
CCCGGGACTGCATTGGAAACTGTTTTTCTAGAGTGTCGGAGAGGTAAGCGGAATTCCTAGTGTAGCGGTGAAATGCGTAG
ATATTAGGAGGAACACCAGTGGCGAAGGCGGCTTACTGGACGATGACTGACGTTGAGGCTCGAAAGCGTGGGGAGCA
>Otu226
GCAAGCGTTATCCGGATTTACTGGGTGTAAAGGGAGCGCAGACGGCGATGCAAGTCTGGAGTGAAAGCCCGGGGCTCAAC
CCCGGGACTGCTTTGGAAACTGTATGGCTAGAGTGCTGGAGAGGCAAGCGGAATTCCTAGTGTAGCGGTGAAATGCGTAG
ATATTAGGAAGAACACCAGTGGCGAAGGCGGCTTGCTGGACAGTAACTGACGTTCAGGCTCGAAAGCGTGGGGAGCA
>Otu227
GCAAGCGTTGTCCGGAATTACTGGGTGTAAAGGGAGCGCAGGCGGGAAGACAAGTTGGAAGTGAAAACCATGGGCTCAAC
CCATGAATTGCTTTCAAAACTGTTTTTCTTGAGTAGTGCAGAGGTAGATGGAATTCCCGGTGTAGCGGTGGAATGCGTAG
ATATCGGGAGGAACACCAGTGGCGAAGGCGGTCTACTGGGCACCAACTGACGCTGAGGCTCGAAAGCATGGGTAGCA
>Otu228
TGCTCCCCACGCTTTCGAGCCTCAGTGTCAGTTACAGTCCAGTAAGCCGCCTTCGCCACTGGTGTTCCTCCTAATATCTA
CGCATTTCACCGCTACACTAGGAATTCCACTTACCTCTCCTGCACTCCAGTTCCACAGTTTCAAAAGCAGTCCCGGGGTT
GAGCCCCGGGCTTTCACTTCTGACTTGTGATACCACCTACACTCCCTTTACACCCAGTAAATCCGGATAACGCTTGC
>Otu229
TGCTCCCCACGCTTTCGCACATGAGCGTCAGTACATTCCCAAGGGGCTGCCTTCGCCTTCGGTATTCCTCCACATCTCTA
CGCATTTCACCGCTACACGTGGAATTCTACCCCTCCCTAAAGTACTCTAGCGACCCAGTATGAAATGCAATTCCCAGGTT
AAGCCCGGGGCTTTCACACCTCACTTAAGTCACCGCCTGCGTGCCCTTTACGCCCAGTTATTCCGATTAACGCTCGC
>Otu230
GTTGGGTTAAGTCCCGCAACGAGCGCAACCCTCGTTCTATGTTGCCAGCACGTTATGGTGGGGACTCATAGGAGACTGCC
GGGGTCAACTCGGAGGAAGGTGGGGATGACGTCAAATCATCATGCCCCTTATGTCTTGGGCTTCACGCATGCTACAATGG
CCGGTACAGAGGGTTGCGATACTGTGAGGTGGAGCTAATCCCTAAAAGCCGGTCTCAGTTCGGATTGGGGTCTGCAA
>Otu231
TGCTCCCCACGCTTTCGCGCCTCAGTGTCAGTTACAGACCAGGAAGCCGCCTTCGCCACTGGTGTTCCTCCATATCTCTA
CGCATTTCACCGCTACACATGGAATTCCACTTCCCTCTTCTGCACTCAAGTCGACCAGTTTCCAATGACCCTCCACGGTT
AAGCCGTGGGCTTTCACATCAGACTTAATCAACCACCTGCGCGCTCTTTACGCCCAATAATTCCGGATAACGCTCGC
>Otu232
GCAAGCGTTGTCCGGATTTACTGGGTGTAAAGGGCGTGTAGGCGGGAGAGCAAGTCAGAAGTGAAATCTATGGGCTTAAC
CCATAAACTGCTTTTGAAACTGTTCTTCTTGAGTATCGGAGAGGCAGGCGGAATTCCTAGTGTAGCGGTGAAATGCGTAG
ATATTAGGAGGAACACCAGTGGCGAAGGCGGCCTGCTGGACGACAACTGACGCTGAGGCGCGAAAGCGTGGGGAGCA
>Otu233
GCAAGCGTTGTCCGGATTTACTGGGTGTAAAGGGCGTGTAGGCGGAGATGCAAGTCAGATGTGAAATCCTCGGGCTTAAC
CCGGGAACTGCATTTGAAACTGTATCCCTTGAGTATCGGAGAGGCAGGCGGAATTCCTAGTGTAGCGGTGAAATGCGTAG
ATATTAGGAGGAACACCAGTGGCGAAGGCGGCCTGCTGGACGACAACTGACGCTGAGGCGCGAAAGCGTGGGGAGCA
>Otu234
GCAAGCGTTATCCGGATTTACTGGGTGTAAAGGGAGCGTAGACGGCACAGCAAGTCTGAAGTGAAATCCCCGGGCTCAAC
CCGGGAACTGCTTTGGAAACTGTTGGGCTAGAGTGCTGGAGAGGCAAGCGGAATTCCTAGTGTAGCGGTGAAATGCGTAG
ATATTAGGAGGAACACCAGTGGCGAAGGCGGCTTACTGGACGGTAACTGACGCTGAGGCTCGAAAGCGTGGGGAGCA
>Otu235
TGATACCCACACTTTCGAGCCTCAATGTCAGTTGCAGCTTAGCAGGCTGCCTTCGCAATCGGAGTTCTTCGTGATATCTA
AGCATTTCACCGCTACACCACGAATTCCGCCCACCTCTACTGTACTCAAGACTGACAGTATCAACTGCAATTTTACGGTT
GAGCCGCAAACTTTCACAACTGACTTACCAGTCCACCTACGCTCCCTTTAAACCCAATAAATCCGGATAACGCTCGG
>Otu236
GCGAGCGTTGTCCGGAATTACTGGGCGTAAAGGGCGCGTAGGCGGCATATTAAGTTAGATGTGAAATCCCCGGGCTTAAC
CTGGGTGTTGCATTTAAAACTGATAAGCTTGAGTGCAGGAGAGGGAAGCGGAATTCCTAGTGTAGCGGTGGAATGCGTAG
ATATTAGGAGGAACACCAGTGGCGAAGGCGGCTTTCTGGACTGTAACTGACGCTGAGGCGCGAGAGCGTGGGGAGCA
>Otu237
CCAGGCGTTATCCGGATTTATTGGGTTTAAAGGGAGCGCAGGCGGACCTTTAAGTCAGCTGTGAAATACGGCGGCTCAAC
CGTCGAACTGCAGTTGATACTGGAGGTCTTGAGTGCACACAGGGATACTGGAATTCATGGTGTAGCGGTGAAATGCTCAG
ATATCATGAAGAACTCCGATCGCGAAGGCAGGTATCCGGGGTGCAACTGACGCTGAGGCTCGAAAGTGCGGGTATCA
>Otu238
GCAAGCGTTATCCGGATTTACTGGGTGTAAAGGGAGCGTAGACGGCGAAGCAAGTCTGAAGTGAAAACCCAGGGCTCAAC
CCTGGGACTGCTTTGGAAACTGTTTTGCTAGAGTGTCGGAGAGGTAAGTGGAATTCCTAGTGTAGCGGTGAAATGCGTAG
ATATTAGGAGGAACACCAGTGGCGAAGGCGGCTTACTGGACGATAACTGACGTTGAGGCTCGAAAGCGTGGGGAGCA
>Otu239
TTTACCCTAGGGCGCTCCTTGCGGTTACGCACTTCAGGTACCCCCGGCTCCCATGGCTTGACGGGCGGTGTGTACAAGGC
CCGGGAACGTATTCACCGCGCCGTGGCTGATGCGCGATTACTAGCGAATCCAGCTTCATGAAGTCGGGTTGCAGACTTCA
ATCCGAACTGAGAGAGGTTTTTGGGATTGGCATCCACTTGCGTGGTAGCAGCCCTCTGTACCCCCCATTGTAACACG
>Otu240
TGCTCCCCACGCTTTCGAGCCTCAACGTCAGTTACTGTCCAGTAAGCCGCCTTCGCCACTGGTGTTCCTCCTAATATCTA
CGCATTTCACCGCTACACTAGGAATTCCGCTTACCTCTCCAGCACTCTAGTTAAACAGTTTCCAAAGCAGTCCCGGGGTT
GAGCCCCGGGCTTTCACTTCAGACTTGCTTTACCGTCTACGCTCCCTTTACACCCAGTAAATCCGGATAACGCTTGC
>Otu241
TTTACCCTAGGGCGCTCCTCGCGGTTACGCACTTCAGGTACCCCCGGCTCCCATGGCTTGACGGGCGGTGTGTACAAGGC
CCGGGAACGTATTCACCGCGCCGTGGCTGATGCGCGATTACTAGCGAATCCAGCTTCGTGGAGTCGGGTTGCAGACTCCA
GTCCGAACTGAGAGAGGATTTTGGGATTAGCATACGGTCACCCGCTAGCTGCCTTCTGTACCCCCCATTGTAACACG
>Otu242
GCAAGCGTTATCCGGATTTACTGGGTGTAAAGGGTGCGTAGGTGGCAAGGCAAGTCTGAAGTGAAAATCCGGGGCTCAAC
CCCGGAACTGCTTTGGAAACTGTTTAGCTAGAGTACAGGAGAGGTAAGTGGAATTCCTAGTGTAGCGGTGAAATGCGTAG
ATATTAGGAGGAACACCAGTGGCGAAGGCGACTTACTGGACTGGTACTGACACTGAGGCACGAAAGCGTGGGGAGCA
>Otu243
TGATACCCACACTTTCGAGCATCAATGTCAGTTACAGGTTAGTAAGCTGCCTTCGCAATCGGAGTTCTTCGTGATATCTA
AGCATTTCACCGCTACACCACGAATTCCGCCTACCTCAACTGTACTCAAGACTGCCAGTATCAATTGCAATTTTACGGTT
GAGCCGCAAACTTTCACAACTGACTTAACAACCCATCTACGCTCCCTTTAAACCCAATAAATCCGGATAACGCTCGG
>Otu244
TGCTCCCCACGCTTTCGCACCTGAGCGTCAGTCTTTGTCCAGGGGGCCGCCTTCGCCACCGGTATTCCTCCAGATCTCTA
CGCATTTCACCGCTACACCTGGAATTCTACCCCCCTCTACAAGACTCTAGCCTGCCAGTTTCGAATGCAGTTCCCAGGTT
GAGCCCGGGGATTTCACATCCGACTTGACAGACCGCCTGCGTGCGCTTTACGCCCAGTAATTCCGATTAACGCTTGC
>Otu245
CCGGGCGTTATCCGGATTTATTGGGTTTAAAGGGAGCGTAGGCCGGAGATTAAGCGTGTTGTGAAATGTAGAGGCTCAAC
CTCTGCACTGCAGTGCGAACTGGTTTCCTTGAGTACGCACAAAGTGGGCGGAATTCGTGGTGTAGCGGTGAAATGCTTAG
ATATCACGAAGAACTCCGATTGCGAAGGCAGCTCACTGGAGCGCAACTGACGCTGAAGCTCGAAAGTGCGGGTATCG
>Otu246
GCAAGCGTTATCCGGATTTACTGGGTGTAAAGGGAGCGTAGACGGCGATGCAAGCCAGATGTGAAAGCCCGGGGCTCAAC
CCCGGGACTGCATTTGGAACTGCGTGGCTGGAGTGTCGGAGAGGCAGGCGGAATTCCTAGTGTAGCGGTGAAATGCGTAG
ATATTAGGAGGAACACCAGTGGCGAAGGCGGCCTGCTGGACGATGACTGACGTTGAGGCTCGAAAGCGTGGGGAGCA
>Otu247
CGCTCCCCCAGCTTTCGCGCCTCAGCGTCAGTTGATGGCCCAGAAGACTGCCTTCGCCATCGGTGTTCTTCCCGATATCT
GCGCATTCCACCGCTACACCGGGAATTCCATCTTCCTCTACCAAACTCGAGCCTGCCAGTTCGGAACCCGACCGGGGGTT
GAGCCCTCGGGTTAGAGGTTCCGCTTGACGGGCCGCCTACGCGCGCTTTACGCCCAATGAATCCGGATAACGCTCGC
>Otu248
CGCTCCCCACGCTTTCGAGTCTCAGCGTCAGTTATAGTCCAGCAAGCCGCCTTCGCCACCGGTGTTCTTCCTGATATCTA
CGCATTTCACCGCTACACCAGGAATTCCGCTTGCCCTTCCTACACTCTAGCTGTACAGTTTCAAAAGCAGTCTTGGGGTT
GAGCCCCAAGTTTTCACTCCTGACTTGTACTGCCGCCTACACTCCCTTTACACCCAGTAAATCCGGATAACGCTTGC
>Otu249
GCAAGCGTTATCCGGATTTACTGGGTGTAAAGGGAGCGTAGACGGAGTGGCAAGTCTGAAGTGAAAACCCTGGGCTTAAC
CTGGGGACTGCTTTGGAAACTGTTAATCTAGAGTGTTGGAGAGGTAAGTGGAATTCCTGGTGTAGCGGTGAAATGCGTAG
ATATCAGGAAGAACACCGGAGGCGAAGGCGGCTTACTGGACAATAACTGACGTTGAGGCTCGAAAGCGTGGGGATCA
>Otu250
GCAAGCGTTGTCCGGATTTACTGGGTGTAAAGGGCGTGTAGGCGGGAAGACAGGTCAGATGTGAAATACCGGGGCTCAAC
TCCGGAGCTGCATTTGAAACCGTTTTTCTTGAGTATCGGAGAGGCAGGCGGAATTCCTAGTGTAGCGGTGAAATGCGTAG
ATATTAGGAGGAACACCAGTGGCGAAGGCGGCCTGCTGGACGACAACTGACGCTGAGGCGCGAAAGCGTGGGGAGCA
>Otu251
CGATACCCGCACTTTCGAGCTTCAGCGTCAGTTGCGCTCCCGTGAGCTGCCTTCGCAATCGGAGTTCTTCGTGATATCTA
AGCATTTCACCGCTACACCACGAATTCCGCCCACGTTGTGCGTACTCAAGAAGACCAGTTCGCGCTGCAGTGCAGAGGTT
GAGCCCCTACATTTCACAACACGCTTAATCTCCAGCCTACGCTCCCTTTAAACCCAATAAATCCGGATAACGCCCGG
>Otu252
TGATACCCACACTTTCGAGCCTCAATGTCAGTTGCAGCTTAGCAGGCTGCCTTCGCAATCGGAGTTCTTCGTGATATCTA
AGCATTTCACCGCTACACCACGAATTCCGCCTACCTCTGTTGCACTCAAGGTCGCCAGTATCAACTGCAATTTTACGGTT
GAGCCGCAAACTTTCACAACTGACTTAACAACCCGCCTACGCTCCCTTTAAACCCAATAAATCCGGATAACGCTCGG
>Otu253
ACGTCAAATCAGCACGGCCCTTACGTCCGGGGCTACACACGTGTTACAATGGGGGGTACAGAGGGCCGCTACCACGCGAG
TGGATGCCAATCCCCAAAACCTCTCTCAGTTCGGACTGGAGTCTGCAACCCGACTCCACGAAGCTGGATTCGCTAGTAAT
CGCGCATCAGCCACGGCGCGGTGAATACGTTCCCGGGCCTTGTACACACCGCCCGTCAAGCCATGGGAGCCGGGGGT
>Otu254
GCAAGCGTTATCCGGATTTACTGGGTGTAAAGGGAGCGTAGACGGCAGCGCAAGTCTGAAGTGAAAGCCCGGGGCTCAAC
CCCGGAATGGCTTTGGAAACTGTGCAGCTAGAGTACCGGAGGGGTAAGCGGAATTCCTAGTGTAGCGGTGAAATGCGTAG
ATATTAGGAGGAACACCAGTGGCGAAGGCGGTCTGCTGGACAGCAACTGACGCTGAGGCGCGAAAGCGTGGGGAGCA
>Otu255
GCAAGCGTTGTCCGGATTTACTGGGCGTAAAGGGAGCGTAGGCGGATTTTTAAGTGAGATGTGAAATACCCGGGCTTAAC
TTGGGTGCTGCATTTCAAACTGGAAGTCTAGAGTGCAGGAGAGGAGAAGGGAATTCCTAGTGTAGCGGTGAAATGCGTAG
AGATTAGGAAGAACACCAGTGGCGAAGGCGCTTCTCTGGACTGTAACTGACGCTGAGGCTCGAAAGCGTGGGGAGCA
>Otu256
GAGCCGGGTTGCAGGCTCCGATCCGAACTGAGACCGGTTTTCAGGGATCCGCTCCATGTCGCCATGTCGCATCCCGCTGT
ACCGGCCATTGTAGCATGCGTGAAGCCCTGGACGTAAGGGGCATGATGATCTGACGTCATCCCCACCTTCCTCCGAGTTA
ACCCCGGCGGTCCCCCGTGAGTTCCCACCATAACGTGCTGGCAACACGGGGCGAGGGTTGCGCTCGTTGCGGGACTT
>Otu257
CCTTACCTGCTCTTGACATCCCACTGACAGGTCAGTAATGTGACCCTTTCTTCGGAACAGTGGTGACAGGTGGTGCATGG
TTGTCGTCGAGCTCGTGTCGTGAGATGTTGGGTTAAGTCCCGCAACGAGCGCAACCCTTGTCTTTAGTAGCCAGCAGTTC
GGCTGGGCACTCTAGAGAGACTGCCAGGGATAACCTGGAGGAAGGTGGGGATGACGTCAAGTCATCATGCCCCTTAT
>Otu258
TGCTCCCCACGCTTTCGAGCCTCAACGTCAGTGATCGTCCAGTAAGCCGCCTTCGCCACTGGTGTTCCTCCTAATATCTA
CGCATTTCACCGCTACACTAGGAATTCCGCTTACCTCTCCGACACTCTAGTTACATAGTTTCCAATGCAGTCCCGGGGTT
GAGCCCCGGGCTTTCACATCAGACTTACACAACCGTCTACGCTCCCTTTACACCCAATAAATCCGGATAACGCTCGG
>Otu259
CATACCGTGGTAAACGCCCCCCGAAGGTTAAGCTATCTACTTCTGGTACAACCCACTCCCATGGTGTGACGGGCGGTGTG
TACAAGACCCGGGAACGTATTCACCGCGACATTCTGATTCGCGATTACTAGCGATTCCAGCTTCGTGCAGGCGAGTTGCA
GCCTGCAGTCCGAACTGAGACGTTATTTTTGAGATTTGCTCCACCTTGCGGTCTCGCCTCTCTTTGTTTACGCCATT
>Otu260
GCAAGCGTTAATCGGAATTACTGGGCGTAAAGCGTGCGCAGGCGGTTGGGTAAGACAGATGTGAAATCCCCGGGCTTAAC
CTGGGAACTGCATTTGTGACTGTCCGACTGGAGTACGTCAGAGGGGGTGGAATTCCACGTGTAGCAGTGAAATGCGTAGA
TATGTGGAAGAACACCGATGGCGAAGGCAGCCCCCTGGGACGCAACTGACGCTCATGCACGAAAGCGTGGGGAGCAA
>Otu261
GCCTTCAGGATGGGGACAACAGACGGAAACGACTGCTAATACCGAATACGTTCCTTAGGTCGCATGACTTTAGGAAGAAA
GGGTGGCCTCTACTTGTAAGCTATCGCCTGAAGAGGGGTTTGCGTCTGATTAGGTAGTTGGTGAGGTAACGGCTCACCAA
GCCGACGATCAGTAGCCGGTCTGAGAGGATGAACGGCCACACTGGAACTGAGACACGGTCCAGACTCCTACGGGAGG
>Otu262
GCAAGCGTTATCCGGATTTACTGGGTGTAAAGGGAGCGTAGACGGCGACGCAAGTCTGGAGTGAAAGCCCGGGGCCCAAC
CCCGGGACTGCTTTGGAAACTGTGCTGCTGGAGTGCAGGAGAGGTAAGTGGAATTCCTAGTGTAGCGGTGAAATGCGTAG
ATATTAGGAGGAACACCAGTGGCGAAGGCGGCTTACTGGACGATAACTGACGTTGAGGCTCGAAAGCGTGGGGAGCA
>Otu263
TGCTCCCCACGCTTTCGAGCCTCAACGTCAGTTACAGTCCAGTAAGCCGCCTTCGCCACTGGTGTTCCTCCTAATATCTA
CGCATTTCACCGCTACACTAGGAATTCCACTTACCTCTCCTGCACTCTAGCTTGACAGTTTCCAAAGCAGTCCCAGGGTT
GAGCCCTGGGTTTTCACTTCAGACTTGCCATGCCGTCTACGCTCCCTTTACACCCAGTAAATCCGGATAACGCTTGC
>Otu264
TGCTCCCCACGCTTTCGAGCCTCAACGTCAGTTATCGTCCAGTAAGTCGCCTTCGCCACTGGTGTTCCTCCTAATATCTA
CGCATTTCACCGCTACACTAGGAATTCCACTTACCTCTCCGACACTCCAGTTAAACAGTTTCCAAAGCAGTCCCGCAGTT
GAGCCGCGGGCTTTCACTTCAGACTTGCTTTACCGTCTACGCTCCCTTTACACCCAGTAAATCCGGATAACGCTTGC
>Otu265
TGCTCCCCACGCTTTCGAGCCTCAACGTCAGTTATCGTCCAGTAAGCCGCCTTCGCCACTGGTGTTCCTCCTAATATCTA
CGCATTTCACCGCTACACTAGGAATTCCACTTACCTCTCCGACACTCTAGCAAAACAGTTTCCAAAGCAGTCCCAGGGTT
GAGCCCTGGGTTTTCACTTCAGACTTGCTTTACCGTCTACGCTCCCTTTACACCCAGTAAATCCGGATAACGCTTGC
>Otu266
AATCATCATGCCCCTTATGACTTGGGCTACACACGTGCTACAATGGCGTAAACAAAGGGAAGCGAGACCGTGAGGTGGAG
CAAATCCCAAAAATAACGTCTCAGTTCGGACTGTAGTCTGCAACCCGACTACACGAAGCTGGAATCGCTAGTAATCGCAG
ATCAGAATGCTGCGGTGAATACGTTCCCGGGTCTTGTACACACCGCCCGTCACACCATGGGAGTTGGAAATGCCCGA
>Otu267
GGGGCGGGTTGCAGCCCCCAATCCGAACTGGGGCCGGCTTTCCGGGATCCGCTCCCCCTCGCGGGGTGGCATCCCTCTGT
ACCGGCCATTGTAGCACGTGTGCAGCCCAGGGCATAAGGGGCATGATGATTTGACGTCATCCCCGCCTTCCTCCAGGTTA
TCCCTGGCAGTCTCCCTAGAGTGCCCAGCTTTACCTGCTGGCTACTAAGGATAAGGGTTGCGCTCGTTGCGGGACTT
>Otu268
GCAAGCGTTGTCCGGATTTACTGGGTGTAAAGGGCGTGTAGGCGGGAGAGCAAGTCAGAAGTGAAATCTATGGGCTTAAC
CCATAAACTGCTTTTGAAACTGTTCTTCTTGAGTATCGGAGAGGCAGGCGGAATTCCTAGTGTAGCGGTGAAATGCGTAG
ATATAAGGAAGAACACCAGTGGCGAAGGCGGATGACTGGACGACAACTGACGGTGAGGCGCGAAAGCGTGGGGAGCG
>Otu269
TGCTCCCCACGCTTTCGAGCCTCAACGTCTGTCGCACCCTAGCAGGCTGCCTTCGCAATCGGGGTTCTGCGTGATATCTA
TGCATTTCACCGCTACACCACGCATTCCGCCTGCCTCTTGTGCACTCTAGCTCGCCAGTTTCAACGGCACAGTCCGGGTT
GAGCCCGGAAATTTCACCGCTGACTTGGCGTGCCGCCTACGCACCCTTTAAACCCAATAAATCCGGATAACGCTCGC
>Otu270
TGCTCCCCACGCTTTCGAGCCTCAACGTCAGTTACTGTCCAGTAAGCCGCCTTCGCCACTGGTGTTCCTCCTAATATCTA
CGCATTTCACCGCTACACTAGGAATTCCGCTTACCTCTCCAGCACTCTAGTCAAACAGTTTCAAAAGCAGTCCCGGGGTT
GAGCCCCAGCCTTTCACTTCTGACTTGCTTAGCCGTCTACGCTCCCTTTACACCCAGTAAATCCGGATAACCGCTTG
>Otu271
TGGGCGGGTTGCAGCCCACAATCCGAACTGGGACTGCTTTTCTGAGATCCGCTTCCTCTTACAAGGTCGCTTCCCTTTGT
TACAGCCATTGTAGCACGTGTGTAGCCCAAGACATAAGGGGCATGATGATTTGACGTCATCCCCACCTTCCTCCGAGTTG
TCCCCGGCAGTCTCACCAGAGTCCCCAACTTTACTTGCTGGCAACTGGCAACAGGGGTTGCGCTCGTTGCGGGACTT
>Otu272
GCAAGCGTTATCCGGATTTACTGGGTGTAAAGGGAGCGTAGACGGCGAAGCAAGTCTGAAGTGAAAGCCCGGGGCTTAAC
CCCGGGACTGCTTTGGAAACTGTTTTGCTAGAGTGCTGGAGAGGTAAGTGGAATTCCTAGTGTAGCGGTGAAATGCGTAG
ATATTAGGAGGAACACCAGTGGCGAAGGCGGCTTACTGGACAGTAACTGACGTTGAGGCTCGAAAGCGTGGGGGAGC
>Otu273
GGGGATGACGTCAAATCATCATGCCCCTTATGACTTGGGCTACACACGTGCTACAATGGCGTAAACAAAGAGAAGCGAGC
CCGCGAGGGGGAGCAAATCTCAAAAATAACGTCTCAGTTCGGATTGCAGGCTGCAACTCGCCTGCATGAAGCTGGAATCG
CTAGTAATCGCGGATCAGAATGCCACGGTGAATACGTTCCCGGGCCTTGTACACACCGCCCGTCACACCATGGGAGT
>Otu274
CCGAGCGTTATCCGGATTTATTGGGTTTAAAGGGTGCGTAGGCGGCCTTTTAAGTCAGCGGTGAAAGTCTGTGGCTCGAC
CATAGAATTGCCGTTGAAACTGGGGGGCTTGAGTATGTTTGAGGCAGGCGGAATGCGTGGTGTAGCGGTGAAATGCATAG
ATATCACGCAGAACCCCGATTGCGAAGGCAGCCTGCCAAGCCATTACTGACGCTGATGCACGAAAGCGTGGGGATCA
>Otu275
GAGTCGGGTTGCAGACTCCAGTCCGAACTGAGACCGGTTTTAAGGGATCCGCTCCCCCTCACGAGGTCGCATCCCGTTGT
ACCGGCCATTGTAGCATGCGTGAAGCCCTGGACGTAAGGGGCATGATGATCTGACGTCATCCCCACCTTCCTCCGAGTTG
ACCCCGGCGGTCCCCCGTGAGTTCCCACCACGACGTGCTGGCAACACAGGGCGAGGGTTGCGCTCGTTGCGGGACTT
>Otu276
TGATCCCCACGCTTTCGTGCATCAGCGTCAGTCATGGCTTGGCAGGCTGCCTTCGCAATCGGGGTTCTGCGTGATATCTA
AGCATTTCACCGCTACACCACGCATTCCGCCTGCCTCAAACATACTCAAGCCCCCCAGTTTCAACGGCAATTCTATGGTT
GAGCCACAGACTTTCACCGCTGACTTAAAAGGCCGCCTACGCACCCTTTAAACCCAATAAATCCGGATAACGCTCGG
>Otu277
TGCTCCCCACGCTTTCGAGCCTCAACGTCAGTTACCGTCCAGTAAGCCGCCTTCGCCACTGGTGTTCTTCCTAATATCTA
CGCATTTCACCGCTACACTAGGAATTCCGCTTACCTCTCCGGCACTCCAGCCAAACAGTTTCCAAAGCAGTCCCGGCGTT
AAGCACCGGGCTTTCACTTCAGACTTGCCTTGCCGTCTACACTCCCTTTACACCCAGTAAATCCGGATAACGCTTGC
>Otu278
TGCTACCCACGCTTTCGTGCCTCAGCGTCAGTTACAGTCCAGCAAGCCGCCTTCGCCACTGGTGTTCCTCCTAATATCTA
CGCATTTCACCGCTACACTAGGAATTCCACTTGCCCCTCCTGCACTCTAGCCCTGCAGTTTCAAAAGCAGTCCCGGGGTT
GAGCCCCGGGCTTTCACTTCTGACTTGCCTGGCCACCTACACTCCCTTTACACCCAGTAAATCCGGATAACGCTTAC
>Otu279
GCAAGCGTTGTCCGGAATAATTGGGCGTAAAGGGCGCGTAGGCGGCTCGGTAAGTCTGGAGTGAAAGTCCTGCTTTTAAG
GTGGGAATTGCTTTGGATACTGTCGGGCTTGAGTGCAGGAGAGGTTAGTGGAATTCCCAGTGTAGCGGTGAAATGCGTAG
AGATTAGGAGGAACACCAGTGGCGAAGGCGACTAACTGGACTGTAACTGACGCTGAGGCGCGAAAGTGTGGGGAGCA
>Otu280
TGATACCCGCACCTTCGAGCCTCAGCGTCAGTAATGCCCCGGTACAATGCCTGCGCGATCGGAGTTCCTCGTGATATCTA
AGCATTTCACCGCTACACCACGAATTCCATGTACCCTGTGCATACTCAAGGCTGCCAGTTTCAACGGCGGAACGCGGTTG
AGCCGCGCCATTTGACCGCTGACTTGACTGCCCGCCTACGCTCCCTTTAAACCCAATAAATCCGGATAACGCTCGCA
>Otu281
TGCTCCCCACGCTTTCGCACCTCAGCGTCAATACCGGTCCAGGTGGCCGCCTTCGCCACTGATGTTCCTCCAGATATCTA
CGGATTTCACTCCTACACCTGGAATTCCGCCACCCTCTCCCGGATTCAAGTCGTGCAGTATCAAGGGCAGTTCCACGGTT
GAGCCGTGGGATTTCACCCCTGACTTACATAACAGCCTACGTGCGCTTTACGCCCAGTGATTCCGATTAACGCTTGC
>Otu282
TGATACCCACACTTTCGAGCCTCAATGTCAGTTGCAGCTTAGCAGGCTGCCTTCGCAATCGGAGTTCTTCGTGATATCTA
AGCATTTCACCGCTACACCACGAATTCCGCACACCTCAACCGCACTCAAGGACGCCAGTATCAACTGCAATTTTAAGGTT
GAGCCCCAAACTTTCACAGCTGACTTAACGACCCGTCGGCGCTCCCTTTAAACCCAATAAATCCGGATAACGCTCGC
>Otu283
TGATACCCACACTTTCGAGCATCAGCGTCAGTTACAGTCCAGCAGGCTGCCTTCGCAATCGGAGTTCTTCGTGATATCTA
AGCATTTCACCGCTACACCACGAATTCCGCCTGCCTCTACTGTACTCAAGACACCCAGTATCAACTGCAATTTTACGGTT
GAGCCGCAAATCTTTCACAACTGACTTAAGCGCCGCCTACGCTCCCTTTAAACCCAATAAATCCGGATAACGCTCGG
>Otu284
GCAAGCGTTATCCGGATTTACTGGGTGTAAAGGGAGCGTAGACGGCGAGGCAAGTCTGATGTGAAAACCCGGGGCTCAAC
CCCGTGACTGCATTGGAAACTGTTTTGCTTGAGTGCCGGAGAGGTAAGCGGAATTCCTAGTGTAGCGGTGAAATGCGTAG
ATATTAGGAGGAACACCAGTGGCGAAGGCGGATTGCTGGACGATAACTGACGGTGAGGCGCGAAAGTGTGGGGAGCA
>Otu285
TGCTCCCCACGCTTTCGAGCCTCAGTGTCAGTTACAGTCCAGTAAGCCGCCTTCGCCACTGGTGTTCCTCCTAATATCTA
CGCATTTCACCGCTACACTAGGAATTCCACTTACCTCTCCGACACTCTAGTCTGACAGTTTCCAATGCAGTTCCGGAGTT
GAGCCCCGGATTTTCACATCAGACTTGCCAAACCGCCTGCGCTCCCTTTACACCCAGTAAATCCGGATAACGCTTGC
>Otu286
TGCCTCCCACGCTTTCGCGCCTCAGCGTCAGTTGTCGTCCAGAAAGTCGCCTTCGCCACCGGTGTTCTTCCTAATCTCTA
CGCATTTCACCGCTACACTAGGAATTCCACTCACCCCTCCTGCACTCTAGCCTTACAGTTTCAAAAGCAGTTCCGGGGTT
GAGCCCCGGATTTTCACTTCTGACTTGCATGGCCACCTACACTCCCTTTACACCCAGTAAATCCGGATAACGCTTGC
>Otu287
TGCTCCCCACGCTTTCGAGCCTCAGTGTCAGTTACAGTCCAGTAAGCCGCCTTCGCCACTGGTGTTCCTCCTAATATCTA
CGCATTTCACCGCTACACTAGGAATTCCACTTACCTCTCCTGCACTCCAGTTCCACAGTTTCCAATGCAGTACCGGGGTT
GAGCCCCGGGCTTTCACATCAGACTTGCCGCACCGCCTGCGCTCCCTTTACACCCAGTAAATCCGGATAACGCTTGC
>Otu288
TGCTCCCCACGCTTTCGAGCCTCAGTGTCAGTTACAGTCCAGTGAGCCGCCTTCGCCACTGGTGTTCCTCCTAATATCTA
CGCATTTCACCGCTACACTAGGAATTCCACTCACCCCTCCTGCACTCTAGCCTTACAGTTTCAAAAGCAGTTCCGGGGTT
GAGCCCCGGGATTTCACATCTGTCTTGCACAGCCGCCTGCGCACCCTTTACGCCCAGTAATTCCGATTAACGCTTGC
>Otu289
CGCTCCCCACGCTTTCGTGCCTCAGCGTCAGTAATAGCTTGGAAAGCTGCCTTCGCAATCGGTGTTCTGTGTGATATCTA
AGCATTTCACCGCTACACCACACATTCCGCCTTCCGCAACTATACTCTAGACCGACAGTATCAGAGGCAGTTTCAACGTT
AAGCGCTGAGCTTTCACCTCTAACTTACCAATCCGCCTACGCACCCTTTAAACCCAATAAATCCGGATAACGCTTGA
>Otu290
AATCATCATGCCCCTTATGATTTGGGCTACACACGTGCTACAATGGCGTAAACAAAGAGAAGCGAGACCGTGAGGTGGAG
CAAATCTCAAAAATAACGTCTCAGTTCGGACTGCAGGCTGCAACTCGCCTGCACGAAGCTGGAATCGCTAGTAATCGCGA
ATCAGAATGTCGCGGTGAATACGTTCCCGGGTCTTGTACACACCGCCCGTCACACCATGGGAGTTGGTAATGCCCGA
>Otu291
GCAAGCGTTGTCCGGAATGACTGGGCGTAAAGGGAGCGTAGGCGGCGCAACAAGTTAGGAGTGAAATCCCGGGGCTTAAC
CCCGGAACTGCTTTTAAAACTGTTGTGCTTGAGTGATGGAGAGGAAAGCGGAATTCCTAGTGTAGCGGTGGAATGCGTAG
ATATTAGGAGGAACACCAGAGGCGAAGGCGGCTTTCTGGACATTAACTGACGCTGAGGCTCGAAAGCGTGGGGAGCA
>Otu292
GCAAGCGTTATCCGGATTTACTGGGTGTAAAGGGAGCGTAGACGGCAAGGCAAGTCTGATGTGAAAACCCAGGGCTTAAC
CCTGGGACTGCATTGGAAACTGTCTGGCTCGAGTGCCGGAGAGGTAAGCGGAATTCCTAGTGTAGCGGTGAAATGCGTAG
ATATTAGGAAGAACACCAGTGGCGAAGGCGGCTTACTGGACGGTAACTGACGTTGAGGCTCGAAAGCGTGGGGGAGC
>Otu293
TGCTACCCACGCTTTCGTGCCTCAGCGTCAGTTAAAGCCCAGCAGGCCGCCTTCGCCACTGGTGTTCCTCCCCATCTCTA
CGCATTTCACCGCTACACGGGGAATTCCGCCTGCCTCTACTTCACTCAAGCTCTACAGTTTCAAATGCAGTTTATGGGTT
GAGCCCATAGATTTCACATCAGACTTGCCGCACCGCCTGCGCTCCCTTTACACCCAGTAAATCCGGATAACGCTTGC
>Otu294
TGATACCCACACTTTCGAGCCTCAATGTCAGTTGCAGCTTAGCAGGCTGCCTTCGCAATCGGAGTTCTTCGTGATATCTA
AGCATTTCACCGCTACACCACGAATTCCGCCTGCCTCAACTGCACTCAAGACACCCAGTATCAACTGCAATTTTACGGTT
GAGCCGCAAACTTTCACAACTGACTTAAGCGTCCGCCTACGCTCCCTTTAAACCCAATAAATCCGGATAACGCTCGG
>Otu295
GCTCCCCACGCTTTCGAGCCTCAACGTCAGTTACTGTCCAGTAAGCCGCCTTCGCCACTGGTGTTCTTCCTAATATCTAC
GCATTTCACCGCTACACTAGGAATTCCGCTTACCTCTCCAGCACTCTAGCAACACAGTTTCCAAAGCAGTTCCCAGGTTG
AGCCCGGGTATTTCACTTCAGACTTGCATCGCCGTCTACGCTCCCTTTACACCCAGTAAATCCGGATAACGCTTGCC
>Otu296
CGCTCCCCACGCTTTCGTGCATGAGCGTCAGTTTTGCCCCAGGGGGCTGCCTTCGCCATCGGTGTTCTTCCAAATATCTA
CGCATTTCACTGCTACACTTGGAATTCCACCCCCCTCTGACATACTCCAGTCGGACAGTCACAAATGCAGTTCCCAGGTT
AAGCCCGGGGATTTCACATCTGTCTTACCCAACCGCCTGCGCACGCTTTACGCCCAGTAATTCCGATTAACGCTCGC
>Otu297
TGCTCCCCACGCTTTCGCGCCTCAGCGTCAGTTGCTGTCCAGCAGACCGCCTTCGCCACTGGTGTTCCTCCTAATATCTA
CGCATTTCACCGCTACACTAGGAATTCCACTTACCTCTCCAGCACTCTAGCAAGGCAGTTTCCAAAGCAGTCCCGGGGTT
GAGCCCCGGGCTTTCACTTCAGACTTGTCTCGCCGTCTACGCTCCCTTTACACCCAGTAAATCCGGATAACGCTTGC
>Otu298
TGATACCCACACTTTCGAGCCTCAACGTCAGTTACCGTCCAGTAAGCCGCCTTCGCCACTGGTGTTCCTCCTAATATCTA
CGCATTTCACCGCTACACTAGGAATTCCGCTTTCCTCTCCGACACTCTAGCCTGACAGTTCCAAATGCAGTCCCGGGGTT
GAGCCCCGGGCTTTCACATCTGGCTTGCCATGCCGTCTACACTCCCTTTACACCCAGTAAATCCGGATAACGCTTGC
>Otu299
TGCTCCCCACGCTTTCGAGCCTCAACGTCAGTTACAGTCCAGTGAGCCGCCTTCGCCACTGGTGTTCCTCCTAATATCTA
CGCATTTCACCGCTACACTAGGAATTCCGCTTGCCTCTCCAGCACTCTAGCCATACAGTTTCCAAAGCAGTCCCGGGGTT
GAGCCCCGGGCTTTCACTCCAGACTTGCATCGCCGTCTGCGCTCCCTTTACACCCAGTAAATCCGGATAACGCTTGC
>Otu300
GCAAGCGTTATCCGGATTTACTGGGTGTAAAGGGAGCGTAGACGGCTTAGCAAGTCTGAAGTGAAAGCCCGGGGCTCAAC
CCCGGGACTGCTTTGGAAACTGTTAAGCTGGAGTGCTGGAGAGGTAAGCGGAATTCCTAGTGTAGCGGTGAAATGCGTAG
ATATTAGGAGGAACACCAGTGGCGAAGGCGGCTTACTGGACAGTAACTGACGTTGAGGCTCGAAAGCGTGGGGAGCA
>Otu301
GCAAGCGTTATCCGGATTTACTGGGTGTAAAGGGAGTGTAGGTGGCCATGCAAGTCAGAAGTGAAAATCCGGGGCTCAAC
CCCGGAACTGCTTTTGAAACTGTGAGGCTAGAGTGCAGGAGGGGTGAGTGGAATTCCTAGTGTAGCGGTGAAATGCGTAG
ATATTAGGAGGAACACCAGTGGCGAAGGCGGCTTACTGGACTGTGTCTGACGCTGAGATGCGAAAGCCAGGGTAGCG
>Otu302
TGCTCCCCACACTTTCGTGCCTCAACGTCAGTTATTGTCCAGAAAGTCGCCTTCGCCACCGGTGTTCCTCCTAATATCTA
CGCATTTCACCGCTACACTAGGAATTCCACTTTCCTCTCCAACACTCAAGAACAATAGTTTTAGTTGCAGTTCCTCAGTT
AAGCCGAGGGATTTCACAACTAACTTGTTGTCCCGTCTACGCACCCTTTACACCCAATAAATCCGGATAACGCTCGC
>Otu303
TGCTCCCCACGCTTTCGAGCCTCAACGTCAGTTACAGTCCAGTAAGCCGCCTTCGCCACTGGTGTTCCTCCTAATATCTA
CGCATTTCACCGCTACACTAGGAATTCCACTTACCTCTCCTGCACTCTAGTCCTACAGTTTCCAAAGCAGTCCCGGGGTT
AAGCCCCGGGCTTTCACTTCAGACTTGCAGAACCGTCTACGCTCCCTTTACACCCAGTAAATCCGGATAACGCTTGC
>Otu304
TGCTCCCCACACTTTCGTGCCTCAACGTCAGTTTCTGTCCAGAAAGTCGCCTTCGCCACTGGTGTTCCTCCTAATATCTA
CGCATTTCACCGCTACACTAGGAATTCCACTTTCCTCTCCAGTACTCAAGAAAATCAGTTTTAGTTGCAGTTCCACAGTT
GAGCCGTGGGATTTCACAACTAACTTAATCATCCGCCTACGCTCCCTTTACGCCCAGTAAATCCGGATAACGCTCGC
>Otu305
TGCTCCCCACGCTTTCGTGCATGAGCGTCAGTCTTGGCCCAGGAGGCTGCCTTCGCCATCGGTGTTCTTCCAAATATCTA
CGCATTTCACTGCTACACTTGGAATTCCACCTCCCTCTGCCAAACTCTAGTCCCGCAGTCACAAATGCAATTCCCAGGTT
AAGCCCGGGGATTTCACATCTGTCTTACGAAACCGCCTGCGCACGCTTTACGCCCAGTAATTCCGATTAACGCTTGC
>Otu306
GCAAGCGTTAATCGGAATTACTGGGCGTAAAGCGTGCGCAGGCGGTTTCGTAAGACAGATGTGAAATCCCCGGGCTTAAC
CTGGGAATTGCATTTGTGACTGCGGGACTAGAGTTTGGCAGAGGGAGGCGGAATTCCAAGTGTAGCAGTGAAATGCGTAG
ATATCGGGAAGAACACCGATGGCGAAGGCAGCCCTCTGGGCCGACACTGACGCTGAGGCGCGAAAGCTGGGGGAGCG
>Otu307
GCAAGCGTTATCCGGATTTATTGGGTGTAAAGGGTGCGCAGACGGGACAACAAGTTAGTTGTGAAATCCCTCGGCTTAAC
TGAGGAACTGCAACTAAAACTATTGTTCTTGAGTGTTGGAGAGGAAAGTGGAATTCCTAGTGTAGCGGTGAAATGCGTAG
ATATTAGGAGGAACACCGGTGGCGAAGGCGACTTTCTGGACAATAACTGACGTTGAGGCACGAAAGTGTGGGGAGCA
>Otu308
GCAAGCGTTGTCCGGATTTATTGGGCGTAAAGCGAGCGCAGGCGGTTCCTTAAGTCTGATGTGAAAGCCCCCGGCTCAAC
CGGGGAGGGTCATTGGAAACTGGGGAACTTGAGTGCAGAAGAGGAGAGTGGAATTCCATGTGTAGCGGTGAAATGCGTAG
ATATATGGAGGAACACCAGTGGCGAAGGCGACTCTCTGGTCTGTAACTGTCGCTGAGGCTCGAAAGCGTGGGTAGCA
>Otu309
GCGAGCGTTGTCCGGAATTACTGGGCGTAAAGGGCGTGTAGGCGGGAATTTAAGTAAGGTGTGAAAACTCCGGGCTCAAC
CCGGAGACTGCACTTTAAACTGGATTTCTTGAGGGCAGGAGAGGAAAGTGGAATTCCTAGTGTAGCGGTGAAATGCGTAG
ATATTAGGAGGAACACCAGTGGCGAAGGCGACTTTCTGGACTGTACCTGACGCTGAGGCGCGAAAGCGTGGGGAGCG
>Otu310
CCGAGCGTTGTCCGGATTTATTGGGCGTAAAGCGAGCGCAGGCGGTTTGATAAGTCTGAAGTTAAAGGCTGTGGCTCAAC
CATAGTTCGCTTTGGAAACTGTCAAACTTGGGTGCAGAAGGGGAGAGTGGAATTCCATGTGTAGCGGTGAAATGCGTAGA
TATATGGAGGAACACCGGTGGCGAAAGCGGCTCTCTGGTCTGTAACTGACGCTGAGGCTCGAAAGCGTGGGGAGCGA
>Otu311
TGATACCCACACTTTCGAGCATCAGCGTCAGTTACAGTCCAGTAAGCTGCCTTCGCAATCGGAGTTCTTCGTGATATCTA
AGCATTTCACCGCTACACCACGAATTCCGCCTACCTATGCTGCACTCAAGGCGCCCAGTATCAACTGCAATTTTACGGTT
GAGCCGCAAACTTTCACAACTGACTTAAGCACCCGCCTACGCTCCCTTTAAACCCAATAAATCCGGATAACGCTCGG
>Otu312
GCAAGCGTTGTCCGGAATTACTGGGTGTAAAGGGAGTGTAGGCGGGATATCAAGTCAGAAGTGAAAATTACGGGCTCAAC
TCGTAACCTGCTTTTGAAACTGACATTCTTGAGTGAAGTAGAGGCAAGCGGAATTCCTAGTGTAGCGGTGAAATGCGTAG
ATATTAGGAGGAACACCAGTGGCGAAGGCGGCTTGCTGGGCTTTTACTGACGCTGAGGCTCGAAAGCGTGGGGAGCA
>Otu313
TGCTCCCCACACTTTCGTGCCTCAACGTCAGTTACAGTCCAGTAAGTCGCCTTCGCCACTGGTGTTCCTCCTAATATCTA
CGCATTTCACCGCTACACTAGGAATTCCGCTTACCTCTCCAGCACTCTAGCCATACAGTTTCCAAAGCAGTACCCAGGTT
GAGCCCGGGGCTTTCACTTCAGACTTGCATCGCCGTCTACGCTCCCTTTACACCCAGTAAATCCGGATAACGCTTGC
>Otu314
CCCACCTTAGACGGCTGGCTCCTTACGGTTACCCCACCGGCTTCGGGTGTTACCAACTTTCGTGGTGTGACGGGCGGTGT
GTACAAGGCCCGGGAACGTATTCACCGCAGTATGCTGACCTGCGATTACTAGCGATTCCGACTTCATGCAGGCGAGTTCA
GACTACAATCCGAACTGAGACGTTATTTTTGAGATTCGCTCTGCCTCACGACTTCGCTTCTCTTTGTTTACGCCATC
>Otu315
ACAAGCGTTGTCCGGAATTACTGGGTGTAAAGGGAGCGTAGGCGGCACGCCAAGCCAGATGTGAAAGCCCGAGGCTTAAC
CTCGTGGATTGCATTTGGAACTGGCGAGCTAGAGTACAGGAGAGGAAAGCGGAATTCCTAGTGTAGCGGTGAAATGCGTA
GATATTAGGAAGAACACCAGTGGCGAAGGCGCTTTCTGGACTGAAACTGACGCTGAGGCTCGAAAGCGTGGGGAGCA
>Otu316
TGATCCCCACGCTTTCGTGCATCAGCGTCAGTAATGGCTTGGCAGGCTGCCTTCGCAATCGGAGTTCTTCGTGATATCTA
AGCATTTCACCGCTACACCACGAATTCCGCCTACCTATGCTGCACTCAAGGCGCCCAGTATCAACTGCAATTTTACGGTT
GAGCCGCAAACTTTCACAACTGACTTAAACATCCATCTACGCTCCCTTTAAACCCAATAAATCCGGATAACGCTTGC
>Otu317
GAGTCGGGTTGCAGACTCCAATCCGAACTGAGACCGGTTTTCAGGGATCCGCTCCACGTCGCCGTGTCGCATCCCGTTGT
ACCGGCCATTGTAGCATGCGTGAAGCCCTGGACGTAAGGGGCATGATGATCTGACGTCATCCCCACCTTCCTCCGAGTTG
TCCCCGGCAGTCCACTTAGAGTCCCCGGCTCTACCCGCTGGTAACTAAGTGTAAGGGTTGCGCTCGTTGCGGGACTT
>Otu318
CCGAGCGTTATCCGGATTTATTGGGTTTAAAGGGAGCGTAGGTGGATTGTTAAGTCAGTTGTGAAAGTTTGCGGCTCAAC
CGTAAAATTGCAGTTGAAACTGGCAGTCTTGAGTACAGTAGAGGTGGGCGGAATTCGTGGTGTAGCGGTGAAATGCTTAG
ATATCACGAAGAACTCCGATTGCGAAGGCAGCTCACTAGACTGTTACTGACGCTGAGGCACGAAAGTGTGGGTATCA
>Otu319
GCAAGCGTTATCCGGATTTACTGGGTGTAAAGGGCGTGTAGGCGGGATTGCAAGTCAGATGTGAAAACTGGGGGCTCAAC
CTCCAGCCTGCATTTGAAACTGTAGTTCTTGAGTGCTGGAGAGGCAATCGGAATTCCGTGTGTAGCGGTGAAATGCGTAG
ATATACGGAGGAACACCAGTGGCGAAGGCGGATTGCTGGACAGTAACTGACGCTGAGGCGCGAAAGCGTGGGGAGCA
>Otu320
CGCTCCCCCAGCTTTCGCTCCTCAGCGTCAGTCGAGGCCCAGAAGGCCGCCTTCGCCACCGGTGTTCTTCCAGATATCTG
CGCATTCCACCGCTACACCTGGGATTCCGCCTTCCCCTACCCGACTCAAGCCCGCCGGTATCCGGGGCGTGCGGGGGGTT
GAGCCCCCGGATTTGACCCCGGACCTAGCGGGCAGCCTACGAGCGCTTTACGCCCAATGAATCCGGATAACGCTCGC
>Otu321
CGCTCCCCTAGCTTTCGCTCCTCAGCGTCAGTTGTGGCCCAGAAGGCCGCCTTCGCCACCGGTGTTCTTCCAAATATCTG
CGCATTCCACCGCTACACTTGGAATTCCGCCTTCCCCTACCAAACTCAAGTCCGCCGGTATCGGGAGCGGGCGGGGGTTG
AGCCCCCGGATTTGACTCCCGACCTAACGGACCGCCTACGAGCGCTTTACGCCCCAATGAATCCGGATAACGCTCGC
>Otu322
GCGAGCGTTGTCCGGAATTACTGGGCGTAAAGGGAGCGTAGGCGGTCTGATAAGTTGGATGTGAAATACCCGGGCTTAAC
TTGGGGGGTGCATCCAATACTGTTGGACTAGAGTACAGGAGAGGAAAGCGGAATTCCTAGTGTAGCGGTGAAATGCGTAG
ATATTGGGAAGAACACCAGTGGCGAAGGCGGCTTTCTGGACTGTAACTGACGCTGAGGCTCGAAAGCTAGGGTAGCG
>Otu323
TGCTACAATGGCGTAAACAAAGGGAAGCAAGAGGGTGACCTGGAGCAAATCCCAAAAATAACGTCCCAGTTCGGACTGTA
GTCTGCAACCCGACTACACGAAGCTGGAATCGCTAGTAATCGCAGATCAGAATGTTGCGGTGAATACGTTCCCGGGTCTT
GTACACACCGCCCGTCACACCATGGGAGTCGGAAATGCCCGAAGTCGGTGACCTAACGTAAGAAGGAGCCGCCGAAG
>Otu324
TGATACCCACACTTTCGAGCATGAACGTCAGTTACAGTTTAGCAAGCTGCCTTCGCAATCGGGGTTCTTCGTGATATCTA
AGCATTTCACCGCTACACCACGAATTCCGCACACCTCAACCGCACTCAAGGACGCCAGTATCAACTGCAATTTTAAGGTT
GAGCCCCAAACTTTCACAGCTGACTTAACGACCCGTCTGCGCTCCCTTTAAACCCAATAAATCCGGATAACGCTCGC
>Otu325
TGATACCCACGCTTTCGCACCTCAGCGTCAGTTACCGTCCAGGTGGCCGCCTTCGCCACCGGTGTTCCTCCAGATATCTA
CGGATTTCACTCCTACACCTGGAATTCCGCCACCCTCTCCGGTACTCAAGCCTGGCAGTATCAAAGGCAGTTCCACAGTT
GGGCTGTGGGATTTCACCCCTGACTTACCAAGCCGCCTACGTGCGCTTTACGCCCAGTGATTCCGATTAACGCTTGC
>Otu326
AACTCAAAGGAGACTGCCAGTGATAAACTGGAGGAAGGTGGGGATGACGTCATCCCCACCTTCCTCACATCTTACGACGG
CAGTCTCTCCAGAGTCCTCAGCATGACCTGTTAGTAACTGAAGATAAGGGTTGCGCTCGTTATGGCACTTAAGCCGACAC
CTCACGGCACGAGCTGACGACAACCATGCAGCACCTTCACAAATGCCTTGCGGCGTATGGGTTTCCCCATAATTCAT
>Otu327
GCGAGCGTTGTCCGGAATTACTGGGTGTAAAGGGAGTGTAGGCGGGAAGGCAAGTCAGAAGTGAAAATTATGGGCTTAAC
CCATAACCTGCTTTTGAAACTGTTTTTCTTGAGTGAGGCAGAGGCAAGCGGAATTCCTAGTGTAGCGGTGAAATGCGTAG
ATATTAGGAGGAACACCAGTGGCGAAGGCGGCTTGCTGGGCCTTTACTGACGCTGAGGCTCGAAAGCGTGGGGAGCA
>Otu328
GCAAGCGTTGTCCGGATTTACTGGGTGTAAAGGGCGCGTAGGCGGACTGTCAAGTCAGTCGTGAAATACCGGGGCTTAAC
CCCGGGGCTGCGATTGAAACTGACAGCCTTGAGTATCGGAGAGGAAAGCGGAATTCCTAGTGTAGCGGTGAAATGCGTAG
AGATCGGTAGGAACACCAGTGGCGAAGGCGGCTTTCTGGACTGAAACTGACGCTGAGGCGCGAAAGCGTGGGGAGCA
>Otu329
GCAAGCGTTAATCGGAATTACTGGGCGTAAAGCGCACGTAGGCTGTAGTGTAAGTCAGGGGTGAAATCCCACGGCTCAAC
CGTGGAACTGCCTTTGATACTGCACAACTTGAATCCGGGAGAGGGTGGCGGAATTCCAGGTGTAGGAGTGAAATCCGTAG
ATATCTGGAGGAACATCAGTGGCGAAGGCGGCCACCTGGACCGGTATTGACGCTGAGGTGCGAAAGCGTGGGGAGCA
>Otu330
GCAAGCGTTGTCCGGATTTACTGGGCGTAAAGGGAGCGTAGGCGGATTTTTAAGTGGGATGTGAAATACCCAGGCTCAAC
CTGGGTGCTGCATTCCAAACTGGAAGTCTAGAGTACAGGAGGGGAAAGCGGAATTCCTAGTGTAGCGGTGAAATGCGTAG
AGATTAGGAAGAACACCAGTGGCGAAGGCGGCTTTCTGGACTGTAACTGACGCTGAGGCTCGAAAGCGTGGGGAGCA
>Otu331
TGCTCCCCACGCTTTCGCGCCTCACCGTCAGTTGTCGTCCAGCAATCCGCCTTCGCCACTGGTGTTCCTCCTAATATCTA
CGCATTTCACCGCTACACTAGGAATTCCGATTGCCTCTCCGATACTCAAGAAGAGTAGTTTCAAATGCAGTTCACGAGTT
GAGCCCGTGGATTTCACAACTAACTTGACTTCCCGTCTACGCACCCTTTACACCCAATAAATCCGGATAACGCTCGC
>Otu332
TGCTCCCCACGCTTTCGCACCTGAGCGTCAGTCTTCGTCCAGGGGGCCGCCTTCGCCACCGGTATTCCTCCAGATATCTA
CGGATTTCACTCCTACACCTGGAATTCCGCCACCCTCTCCCGGATTCAAGTTGTGCAGTATCAAAGGCAGTTCCACGGTT
GAGCCGTGGGATTTCACCCCTGACTTACACTACAGCCTACGTGCGCTTTACGCCCAGTAATTCCGATTAACGCTTGC
>Otu333
TGCTCCCCACGCTTTCGAGCCTCAGCGTCATTGTCAGTCCAGTAAGCCGCCTTCGCCACTGGTGTTCCTCCTAATATCTA
CGCATTTCACCGCTACACTAGGAATTCCGCTTACCTCTCCTGAAATCAAGCAGGGCAGTTTCAAAAGCCGTCCCGGGGTT
GAGCCCCGGGCTTTCACTTCTGACTTGCTCCGCCGCCTACGCTCCCTTTACACCCAGTAAATCCGGATAACGCTTGC
>Otu334
CGCTCCCCACGCTTTCGCTCCTCAGCGTCAGTAACGGCCCAGAGACCTGCCTTCGTCGTCGGTGTTCTTCCCGATATCTG
CGCATTCCACCGCTACACCGGGAATTCCGCTCTCCCCTACCGCACTCGAGAGCGCCAGTTCGGGACCGGCCGGGGGTTGA
GCCCTCGGGTTAGAGGTCCCGCTTAGCGCTCCGCCTACGCGCGCTTTACGCCCAATGAATCCGGATAACGCTCGCCC
>Otu335
CGCTCCCCACGCTTTCGCTCCTCAGCGTCAGTAACGGCCCAGAGACCCGCCTTCGCCACCGGTGTTCTTCCTGATATCTG
CGCATTCCACCGCTACGCCAGGAGTTCCAGCCTCCCCTACCGCACTCAAGCCAGCCCGTACCCACCGCACGCCCCCAGTT
GAGCCAGAGGATTTCACGGCAGACGCGACCAGCCGCCTACAAGCCCTTTACGCCCAATAATTCCGGACAACGCTCGC
>Otu336
TGCTCCCCACGCTTTCGCACCTGAGCGTCAGTCTTCGTCCAGGGGGCCGCCTTCGCCACCGGTATTCCTCCAGATCTCTA
CGCATTTCACCGCTACACTAGGAATTCCACTTGCCTCTCCGACACTCTAGCTCAGCAGTTCCAAATGCAGTCCCGGGGTT
GAGCCCCGGGCTTTCACATCTGGCTTGCCGTGCCGTCTACGCTCCCTTTACGCCCAGTAATTCCGATTAACGCTTGC
>Otu337
TGCTCCCCACGCTTTCGCGCCTCACCGTCAGTTGTCGTCCAGCAATCCGCCTTCGCCACTGGTGTTCCTCCTAATATCTA
CGCATTTCACCGCTACACTAGGAATTCCGATTGCCTCTCCGATACTCAAGAAGAGTAGTTTCAAATGCAGTTCACGAGTT
GAGCCCGTGGATTTCACATCTGACTTGCCCTCCCGGCTACACACCCTTTACACCCAGTAAATCCGGACAACGCTTGC
>Otu338
TGCTCCCCACGCTTTCGAGCCTCAACGTCAGTCATCGTCCAGCAAGCCGCCTTCGCCACTGGTGTTCCTCCTAATATCTA
TGCATTTCACCGCTACACTAGGAATTCCACTTGCCTCTCCGACACTCTAGTTCGACAGTTTCCAATGCAGTCCCAGGGTT
GAGCCCTGGCCTTTCACATCAGACTTGCCATACCGTCTACGCTCCCTTTACACCCAGTAAATCCGGATAACGCTTGC
>Otu339
TGCTCCCCACGCCTTCGAGCCTCAGCGTCATTGTCAGTCCAGTAAGCCGCCTTCGCCACTGGTGTTCCTCCTAATATCTA
CGCATTTCACCGCTACACTAGGAATTCCGCTTACCTCTCCTGAAATCAAGCAGGGCAGTTTCAAAAGCCGTCCCGGGGTT
GAGCCCCGGGCTTTCACATCTGACTTAACAAACCGCCTGCGTGCGCTTTACGCCCAGTAATTCCGATTAACGCTTGC
>Otu340
TGCTCCCCACGCTTTCGTGCCTCAGTGTCAGTAACAGTCCAGCAGGCCGCCTTCGCCACTGGTGTTCCTCCTAATATCTA
CGCATTTCACCGCTACACTAGGAATTCCGCCTGCCTCTCCTGTACTCTAGCCGAGCAGTTTCAAATGCAGCTCCGGGGTT
GAGCCCCGGCCTTTCACATCTGACTTGCACTGCCACCTACGCACCCTTTACACCCAGTAAATCCGGATAACGCTTGC
>Otu341
TGCTCCCCACGCTTTCGAGCCTCAACGTCAGTCATCGTCCAGTAAGCCGCCTTCGCCACTGGTGTTCCTCCTAATATCTA
CGCATTTCACCGCTACACTAGGAATTCCGCTTACCTCTCCGGCACTCAAGACGGGCAGTTTCCAATGCAGTCCCGGGGTT
GAGCCCCAGCCTTTCACATCAGACTTGTCCATCCGTCTACGCTCCCTTTACACCCAGTAAATCCGGATAACGCTTGC
>Otu342
TGCTACCCATGCTTTCGTGCCTCAGCGTCAGTTAAGGCCCAGCAGGCCGCCTTCGCCACTGGTGTTCCTCCCGATCTCTA
CGCATTTCACCGCTACACCGGGAATTCCGCCTGCCTCTACCTCACTCAAGACCCACAGTTTCAATAGCAGTTCCAGGGTT
AAGCCCTGGGATTTCACTACTGACTTGCAGATCCGCCTACGCACCCTTTACACCCAGTAAATCCGGACAACGCTCGG
>Otu343
TGCTCCCCACGCTTTCGCGCCTCACCGTCAGTTGTCGTCCAGCAATCCGCCTTCGCCACTGGTGTTCCTCCTAATATCTA
CGCATTTCACCGCTACACTAGGAATTCCGCTTACCTCTCCGGCACTCCAGATCAACAGTTTCCAATGCAGTCCCGGGGTT
GAGCCCCGGGTTTTCACATCAGACTTGCTGCTCCGTCTACGCTCCCTTTACACCCAGTAAATCCGGATAACGCTTGC
>Otu344
TGCTCCCCACGCTTTCGCACCTCAGCGTCAATACCGGTCCAGGTGGCCGCCTTCGCCACTGATGTTCCTCCAGATATCTA
CGGATTTCACTCCTACACCTGGAATTCCGCCACCCTCTTCTGCACTCAAGTCGACCAGTTTCCAATGACCCTCCACGGTT
AAGCCGTGGGCTTTCACATCAGACTTAATCAACCACCTGCGCGCTCTTTACGCCCAATAATTCCGGATAACGCTCGC
>Otu345
TGCTCCCCACGCTTTCGCACCTGAGCGTCAGTCTTCGTCCAGGGGGCCGCCTTCGCCACTGGTGTTCCTCCCAATCTCTA
CGCATTTCACCGCTACACTGGGAATTCCACTTACCTCTCCTGCACTCTAGCTATGCAGTATCCAAAGCAATTCCCACCTT
AAAAGCAGGACTTTCACTCCAGACTTACTTAGCCGCCTACACGCCCTTTACGCCCAATCATTCCGGACAACGCTTGC
>Otu346
TGCTCCCCACGCTTTCGCGCCTCAGCGTCAGTTAATGTCCAGCAGGCCGCCTTCGCCACTGGTGTTCCTCCGTATATCTA
CGCATTTCACCGCTACACACGGAATTCCGCCTGCCCCTCCATCACTCAAGACCAGCAGTTTTGAAAGCAGTTTATGGGTT
AAGCCCATAGATTTCACTTCCAACTTGCCGGCCCGCCTGCGCGCCCTTTACACCCAGTAAATCCGGATAACGCTTGC
>Otu347
CGCTCCCCACGCTTTCGAGCCTCAGCGTCAGTTACAGACCAGAGAGCCGCTTTCGCCACCGGTGTTCCTCCATATATCTA
CGCATTTCACCGCTACACATGGAATTCCACTCTCCCCTTCTGCACTCAAGTTTGACAGTTTCCAATGCAGTCCAGGGGTT
GAGCCCCCGCCTTTCACATCAGACTTGCCAGTCCGTCTACGCTCCCTTTACACCCAGTAAATCCGGATAACGCTTGC
>Otu348
TGCTCCCCACGCTTTCGCACCTGAGCGTCAGTCTTCGTCCAGGGGGCCGCCTTCGCCACCGGTATTCCTCCAGATCTCTA
CGCATTTCACCGCTACACTAGGAATTCCACTCACCCCTCCTGCACTCTAGCCTCACAGTTTCAAAAGCAGTTCCGGGGTT
GAGCCCCGGATTTTCACTTCTGACTTGCATGGCCACCTACACTCCCTTTACACCCAGTAAATCCGGATAACGCTTGC
>Otu349
TGCTCCCCACGCTTTCGAGCCTCAACGTCAGTTATCGTCCAGCAAGCCGCCTTCGCCACTGGTGTTCCTCCCAATATCTA
TGCATTTCACCGCTACACTGGGAATTCCACTTGCCTCTCCGACACTCTAGTCACATAGTTTCCAAAGCAGTCCCGGGGTT
GAGCCCCGGGCTTTCACTTCAGACTTACATCACCGTCTACGCTCCCTTTACACCCAGTAAATCCGGATAACGCTTGC
>Otu350
TGCTCCCCACGCTTTCGAGCCTCAACGTCAGTTACCGTCCAGTAAGCCGCCTTCGCCACTGGTGTTCCTCCTAATATCTA
CGCATTTCACCGCTACACTAGGAATTCCGCTTACCTCTCCGGTACTCTAGATTGACAGTTTCCAATGCAGTCCCGGGGTT
GAGCCCCGGGTTTTCACATCAGACTTGCCACTCCGTCTACGCTCCCTTTACACCCAGTAAATCCGGATAACGCTTGC
>Otu351
CGCTCCCCACGCTTTCGTGCCTCAGCGTCAGTAATAGCTTGGAAAGCTGCCTTCGCAATCGGTGTTCTGTGTGATATCTA
AGCATTTCACCGCTACACCACACATTCCGCCTTCCGCAACTACACTCTAGTCTGACAGTATTAGAGGCAATTTCGATGTT
GAGCATCGAGCTTTCACCTCTAACTTACCAAACCGCCTACGCACCCTTTAAACCCAATAAATCCGGATAACGCTCGG
>Otu352
TGCTCCCCACGCTTTCGCGCCTCAGCGTCAGTTGTCGTCCAGCAGGCCGCCTTCGCCACTGGTGTTCCTCCTAATATCTA
CGCATTTCACCGCTACACTAGGAATTCCACTTTCCTCTCCAGCACTCAAGAAAAATAGTTTTAGTTGCAGTTCCTCAGTT
AAGCCGAGGGATTTCACAACTAACTTGTTTTCCCGTCTACGCACCCTTTACACCCAGTAAATCCGGATAACGCTTGC
>Otu353
TGCTCCCCACGCTTTCGCGCCTCACCGTCAGTTGTCGTCCAGCAATCCGCCTTCGCCACTGGTGTTCCTCCTAATATCTA
CGCATTTCACCGCTACACTAGGAATTCCGATTGCCTCTCCGATACTCAAGCTTGCCAGTATCAGATGCAGTTCCCAGGTT
GAGCCCGGGGATTTCACATCTGACTTAACAAACCGCCTGCGTGCGCTTTACGCCCAGTAATTCCGATTAACGCTTGC
>Otu354
GCAAGCGTTATCCGGATTTACTGGGTGTAAAGGGAGCGCAGACGGCAATGCAAGTCTGAAGTGAAAGGCGTGGGCTCAAC
CCATGAACTGCTTTGGAAACTGTATAGCTTGAGTGTCGGAGGGGTAAGCGGAATTCCTAGTGTAGCGGTGAAATGCGTAG
ATATTAGGAGGAACACCGGAGGCGAAGGCGGCTTACTGGACGACAACTGACGTTGAGGCTCGAAGGCGTGGGGAGCA
>Otu355
ACAAGCGTTGTCCGGATTTACTGGGTGTAAAGGGCGCGTAGGCGGACTGTCAAGTCAGTCGTGAAATACCGGGGCTTAAC
CCCGGGGCTGCGATTGAAACTGACAGCCTTGAGTATCGGAGAGGAAAGCGGAATTCCTAGTGTAGCGGTGAAATGCGTAG
ATATTAGGAGGAACACCAGTGGCGAAGGCGGCCCCCTGGACGAAGACTGACGCTCAGGTGCGAAAGCGTGGGGAGCA
>Otu356
GCAAGCGTTGTCCGGAATTACTGGGTGTAAAGGGAGCGCAGGCGGACCGGCAAGTTGGAAGTGAAATCCATGGGCTCAAC
CCGTGAATTGCTTTCAAAACTGTTGGCCTTGAGTAGTGCAGAGGTAGGTGGAATTCCCGGTGTAGCGGTGGAATGCGTAG
ATATCGGGAGGAACACCAGTGGCGAAGGCGACCTACTGGGCACCAACTGACGCTGAGGCTCGAAAGCGTGGGGAGCG
>Otu357
GCAAGCGTTGTCCGGAATTATTGGGCGTAAAGAGCTCGTAGGCGGCTGGTCGCGTCTGTCGTGAAAACTTCCGGCTCAAC
CGGGGGCTTGCGGTGGGTACGGGCCGGCTAGAGTGCGGTAGGGGTAACTGGAACTCCTGGTGTAGCGGTGGAATGCGCAG
ATATCAGGAAGAACACCGATGGCGAAGGCAGGTTACTGGGCCGTTACTGACGCTGAGGAGCGAAAGCGTGGGGAGCG
>Otu358
GCAAGCGTTATCCGGATTTACTAGGTGTAAAGGGAGCGTAGACGGCACAGCAAGTCTGAAGTGAAATCCCCGGGCTCAAC
CCGGGAACTGCTTTGGAAACTGTTGGGCTGGAGTGTTGGAGAGGCAAGCGGAATTCCTAGTGTAGCGGTGAAATGCGTAG
ATATTAGGAGGAACACCAGTGGCGAAGGCGGCTTGCTGGACAATCACTGACGTTGAGGCTCGAAAGCGTGGGGAGCA
>Otu359
GGGTCGAGTTGCAGACCCCAATCCGAACTGAGACCGGCTTTTAGGGATTAGCTCCACCTCACAGTATCGCAACCCTCTGT
ACCGGCCATTGTAGCATGCGTGAAGCCCAAGACATAAGGGGCATGATGATTTGACGTCATCCCCACCTTCCTCCGAGTTG
ACCCCGGCAGTCTCCTATGAGTCCCCACCATCACGTGCTGGCAACATAGAACGAGGGTTGCGCTCGTTGCGGGACTT
>Otu360
GCGAGCGTTGTCCGGATTTACTGGGTGTAAAGGGTGCGTAGGCGGATCTGCAAGTCAGTAGTGAAATCCCAGGGCTTAAC
CCTGGAACTGCTATTGAAACTGTGGGTCTTGAGTGAGGTAGAGGCAGGCGGAATTCCCGGTGTAGCGGTGAAATGCGTAG
AGGTCGGGAGGAACACCAGTGGCGAAGGCGGCCTGCTGGGCCTTAACTGACGCTGAGGCACGAAAGCATGGGTAGCA
>Otu361
GCGAGCGTTATCCGGATTTATTGGGTGTAAAGGGTGCGTAGACGGGAAGTCAAGTTAGTTGTGAAATCCCTCGGCTTAAC
TGAGGAACTGCAACTAAAACTGATTTTCTTGAGTACTGGAGAGGAAAGTGGAATTCCTAGTGTAGCGGTGAAATGCGTAG
ATATTAGGAGGAACACCGGTGGCGAAAGCGGCTCTCTGGTCTGTAACTGACGCTGAGGCTCGAAAGCGTGGGGAGCG
>Otu362
ACAAGCGTTGTCCGGATTTACTGGGTGTAAAGGGCGCGTAGGCGGACTGTCAAGTCAGTCGTGAAATACCGGGGCTTAAC
CCCGGGGCTGCGATTGAAACTGACAGCCTTGAGTATCGGAGAGGAAAGCGGAATTCCTAGTGTAGCGGTGAAATGCGTAG
AGATAGGGAGGAACACCAGTGGCGAAGGCGGCCTACTGGGCTTTAACTGACGCTGAGGCACGAAAGCGTGGGTAGCA
>Otu363
GTTGGGTTAAGTCCCGCAACGAGCGCAACCCTTGCCCTATGTTGCCAGCGCGTCGTGGCGGGGACTCGTGGGGGACTGCC
GGGGTTAACTCGGAGGAAGGTGGGGATGACGTCAAATCATCATGCCCCTTATGTCTTGGGCTTCACGCATGCTACAATGG
CCGGTACAGAGGGTTGCGATGCCGTGAGGCGGGGCGAATCCCTTAAAGCCGGTCTCAGTTCGGATTGGGGTCTGCAA
>Otu364
GGGTCGAGTTGCAGACCCCAATCCGAACTGAGACTGGCTTTAAGGGATTCGCTCCACCTCACAGTATCGCAACCCTCTGT
ACCAACCATTGTAGCATGCGTGAAGCCCAAGACATAAGGGGCATGATGATTTGACGTCATCCCCACCTTCCTCCGAGTTA
ACCCCGGCAGTCCCCCACGAGTCCTCACCATCACGTGCTGGCAACATAGGGCAAGGGTTGCGCTCGTTGCGGGACTT
>Otu365
TGGGCGGGTTGCAGCCCACAATCTGAACTGAGAGTACTTTTCTGAGTTTGGCTCCACCTTGCGGTCTCGCGTCTCTTTGT
TGTACCCATTGTAGCACGTGTGTAGCCCAGGTCGTAAGGGGCATGATGATTTGACGTCGTCCCCACCTTCCTCCGAGTTG
TCCCCGGCGGTCTCGTCTGAGTCCTCAGCGCTACCTGTTAGTAACGGACGATAAGGGTTGCGCTCGTTGCGGGACTT
>Otu366
GTTGGGTTAAGTCCCGCAACGAGCGCAACCCTTGTCTCGTGTTGCCAGCAGGTTGGGCTGGGGACTCACGGGAGACTGCC
GGGGTTAACTCGGAGGAAGGTGGGGATGACGTCAAATCATCATGCCCCCTATGTCTTGGGCTTCACGCATGCTACAATGG
CCGGTACAGAGGGTTGCGATATCGTGAGGTGGAGCGAATCCCTTAAAGTCGGTCTCAGTTCGGATCGGGGTCTGCAA
>Otu367
TAGTCGAGTTGCAGACTACAATCCGAACTGAGACGTTATTTTTGGGATTTGCTCGACCTCGCGGTTCTGCCTCCCTTTGT
TTACGCCATTGTAGCACGTGTGTAGCCCTGCTCATAAGGGGCATGATGATCTGACGTCATCCCCACCTTCCTCCGAGTTA
ACCCCGGCGGTCCCCCGTGAGTTCCCGGCATAATCCGCTGGCAACACGGGGCGAGGGTTGCGCTCGTTGCGGGACTT
>Otu368
GCGAGCGTTATCCGGAATTACTGGGTGTAAAGGGTGCGTAGGCGGCAACGTAAGTCTGTTGTGAAAGGTGATGGCTTAAC
CAGCGAAGTGCAATGGAAACTGCGGAGCTAGAGTGCAGGAGAGGAAAGCGGAATTCCTAGTGTAGCGGTGAAATGCGTAG
ATATTAGGAAGAACACCAGTGGCGAAGGCGGCTTTCTGGACTGCAACTGACGCTGAGGCACGAAAGCGTGGGGAGCA
>Otu369
GGGTCGAGTTGCAGACCCCAATCCGAACTGAGACCGGCTTTTAGAGATTCGCTCACCCTCACAGGCTCGCAGCTCACTGT
ACCGGCCATTGTAGCGTGCGTGAAGCCCTGGACATAAGGGGCATGATGACTTGACGTCATCCCCACCTTCCTCCGAGTTG
ACCCCGGCGGTCTCCAATGAGTCCCCGGCATAACCCGCTGGCAACATTGGACGAGGGTTGCGCTCGTTGCGGGACTT
>Otu370
GCGAGCGTTGTCCGGATTTACTGGGTGTAAAGGGAGCGTAGGCGGTATGGCAAGTCAGAAGTGAAAGCCTGGGGCTCAAC
CCCGGAATTGCTTTTGAAACTGTCAAACTAGAGTGTCGGAGGGGTAAGCGGAATTCCTAGTGTAGCGGTGAAATGCGTAG
ATATTAGGAGGAACACCGGTGGCGAAGGCGGCTTACTGGACGACCACTGACGCTGAGGCTCGAAAGCGTGGGGAGCA
>Otu371
GCGAGCGTTGTCCGGAATTACTGGGCGTAAAGGGTGCGTAGGCGGTTTGGTAAGTTGGATGTGAAATACCCGGGCTTAAC
TTGGGGGCTGCATCCAATACTGTCGGACTTGAGTGCAGGAGAGGAAAGCGGAATTCCTAGTGTAGCGGTGGAATGCGCAG
ATATCGGGAAGAACACCGACGGCGAAGGCAGCTCTCTGGGCCGAAACTGACGCTGAGGCTCGAAAGCGTGGGGAGCG
>Otu372
GCAAGCGTTATCCGGATTTACTGGGTGTAAAGGGCGTGTAGGCGGGAAAGCAAGTCAGATGTGAAAACTGTGGGCTCAAC
CCACAGCCTGCATTTGAAACTGTTTTTCTTGAGTACTGGAGAGGCAGATGGAATTCCTAGTGTAGCGGTGAAATGCGTAG
ATATTAGGAGGAACACCAGTGGCGAAGGCGATCTGCTGGACAGCAACTGACGCTGAGGCGCGAAAGCGTGGGGAGCA
>Otu373
GCGAGCGTTGTCCGGAATTATTGGGCGTAAAGAGCTCGTAGGCGGCTGGTCGCGTCTGTCGTGAAATCCTCTGGCTTAAC
TGGGGGCTTGCGGTGGGTACGGGCCGGCTTGAGTGCGGTAGGGGAGGCTGGAACTCCTGGTGTAGCGGTGGAATGCGCAG
ATATCAGGAAGAACACCGGTGGCGAAGGCGGGTCTCTGGGCCGTTACTGACGCTGAGGAGCGAAAGCGTGGGGAGCG
>Otu374
GAGTCGGGTTGCAGACTCCAATCCGAACTGAGACCGGTTTTCAGGGATCCGCTCCACGTCGCCGTGTCGCATCCCGTTGT
ACCGGCCATTGTAGCATGCGTGAAGCCCTGGACGTAAGGGGCATGATGATCTGACGTCATCCCCACCTTCCTCCGAGTTA
ACCCCGGCGGTCCCCCGTGAGTTCCCGGCATAATCCGCTGGCAACACGGGGCGAGGGTTGCGCTCGTTGCGGGACTT
>Otu375
ACAAGCGTTGTCCGGATTTACTGGGTGTAAAGGGCGCGTAGGCGGACTGTCAAGTCAGTCGTGAAATACCGGGGCTTAAC
CCCGGGGCTGCGATTGAAACTGACAGCCTTGAGTATCGGAGAGGAAAGCGGAATTCCTAGTGTAGCGGTGAAATGCGTAG
ATATTAGGAGGAACACCGGTGGCGAAAGCGGCTCTCTGGTCTGTAACTGACGCTGAGGCTCGAAAGCGTGGGGAGCG
>Otu376
GCGAGCGTTATCCGGATTTATTGGGTGTAAAGGGTGCGTAGACGGGAAGTCAAGTTAGTTGTGAAATCCCTCGGCTTAAC
TGAGGAACTGCAACTAAAACTGATTTTCTTGAGTACTGGAGAGGAAAGTGGAATTCCTAGTGTAGCGGTGAAATGCGTAG
ATATTAGGAGGAACACCGGTGGCGAAGGCGGTCAACTGGACGATAACTGACGCTGAGGCGCGAAAGCGTGGGGAGCA
>Otu377
TGCTCCCCACGCTTTCGTGCCTCAGCGTCAGTTACAGTCCAGAAAGCCGCCTTCGCCACCGGTGTTCCTCCTAATATCTA
CGCATTTCACCGCTACACTAGGAATTCCGCTTTCCTCTCCTGCACTCAAGTCCGACAGTATTGGATGCAGCCCCCAAGTT
AAGCCCGGGTATTTCACATCCAACTTACCAAACCGCCTACGCACCCTTTACGCCCAGTAATTCCGGACAACGCTCG
>Otu378
GCAAGCGTTATCCGGAATTATTGGGCGTAAAGAGTACGTAGGTGGTTTTCTAAGCACGGGGTTTAAGGCAATGGCTTAAC
CATTGTTCGCCTTGTGAACTGGAAGACTTGAGTGCAGGAGAGGAAAGCGGAATTCCTAGTGTAGCGGTGAAATGCGTAGA
TATTAGGAGGAACACCAGTGGCGAAGGCGGCTTTCTGGACTGTAACTGACACTGAGGTACGAAAGCGTGGGGAGCA
>Otu379
GCAAGCGTTGTCCGGAATTACTGGGTGTAAAGGGTGCGCAGGCGGGATTGCAAGTTGGATGTGAAATACCGGGGCTTAAC
CCCGGAGCTGCATCCAAAACTGTAGTTCTTGAGTGGAGTAGAGGTAAGCGGAATTCCGAGTGTAGCGGTGAAATGCGTAG
ATATTCGGAGGAACACCAGTGGCGAAGGCGGCTTACTGGGCTCTAACTGACGCTGAGGCACGAAAGCATGGGTAGC
>Otu380
TGCTCCCCACGCTTTCGTGCCTCAGTGTCAGTAACAGTCCAGAAAGTCGCCTTCGCCACTGGTGTTCCTCCTAATATCTA
CGCATTTCACCGCTACACTAGGAATTCCACTTTCCCCTCCTGCACTCAAGCACCCCAGTTCGCAAGGCGAACAATGGTTG
AGCCATTGCCTTAAACCCTGCGCTTAAGGTGCCACCTACGCACTCTTTACGCCCAATAATTCCGGATAACGCTCGC
>Otu381
GCAAGCGTTATCCGGAATTATTGGGCGTAAAGGGTACGTAGGTGGTTACCCAAGCACGAGGTATAAGGCAATGGCTTAAC
CATTGTTCGCCTTGTGAACTGGGCTACTTGAGTGCAGGAGAGGAAAGCGGAATTCCTAGTGTAGCGGTGAAATGCGTAGA
TATTAGGAGGAACACCAGTGGCGAAGGCGGCTTTCTGGACTGTAACTGACACTGAGGTACGAAAGCGTGGGGAGCA
>Otu382
TGCTCCCCACGCTTTCGAGCCTCAGCGTCAGTTATCGTCCAGTAAGCCGCCTTCGCCACTGGTGTTCCTCCTAATATCTA
TGCATTTCACCGCTACACAACGCATTCCGCATACCTCACTCGAACTCTAGCAGGACAGTTTCAACGGCAGGCCGGGGTTG
AGCCCCGACATTTGACCGCTGACTTGCCTCGCAGCCTGCGCTCCCTTTAAACCCAATAAATCCGGATAACGCTCGC
>Otu383
GCGAGCGTTGTCCGGAATTATTGGGCGTAAAGGGTACGTAGGCGGTTTTTTAAGTCAGGTGTGAAAGCGTGAGGCTTAAC
CTCATTAAGCACTTGAAACTGGAAGACTTGAGTGAAGGAGAGGAAAGTGGAATTCCTAGTGTAGCGGTGAAATGCGTAGA
TATTAGGAGGAATACCGGTGGCGAAGGCGACTTTCTGGACTTTTACTGACGCTCAGGTACGAAAGCGTGGGGAGCA
>Otu384
GCAAGCGTTGTCCGGATTTACTGGGTGTAAAGGGTGCGTAGGCGGATTGGCAAGTCAGAAGTGAAATCCATGGGCTTAAC
CCATGAACTGCTTTTGAAACTGTTAGTCTTGAGTGAAGTAGAGGTAGGCGGAATTCCCGGTGTAGCGGTGAAATGCGTAG
AGATCGGGAGGAACACCAGTGGCGAAGGCGGCCTACTGGGCTTTAACTGACGCTGAGGCACGAAAGTGTGGGTAGC
>Otu385
ATTACCCTAGGACGCTCCTTGCGGTTGCCATACTTCAGGTACTCCCGGCTCCCATGGCTTGACGGGCGGTGTGTACAAGG
CCCGGGAACGTATTCACCGCGCCATGGCTGATGCGCGATTACTAGCGAATCCAGCTTCACGGAGTCGAGTTGCAGACTCC
GATCCGAACTGAGACAGGTTTTGGGGATTGGCTACGTATTGCTACGAAGCGACTCTCTGTACCTGCCATTGTAACA
>Otu386
TCGATGATACGCGAGGAACCTTACCCGGGTTTGAACGCATTCGGACCGAGGTGGAAACACCTTTTCTAGCAATAGCCGTT
TGCGAGGTGCTGCATGGTTGTCGTCAGCTCGTGCCGTGAGGTGTCGGCTTAAGTGCCATAACGAGCGCAACCCTTGCCAC
TAGTTACTAACAGGTAAAGCTGAGGACTCTGGTGGGACTGCCAGCGTAAGCTGCGAGGAAGGCGGGGATGACGTCA
>Otu387
CCTGCCTTCGGCGGCTCCTTCTTTCGTTAGGTCACCGACTTCGGGCATTTTCGACTCCCATGGTGTGACGGGCGGTGTGT
ACAAGACCCGGGAACGTATTCACCGCAGCATTCTGATCTGCGATTACTAGCGATTCCAGCTTCGTGTAGTCGGGTTGCAG
ACTACAGTCCGAACTGAGACGTTATTTTTGAGATTTGCTCGGCTTCACAGCTTTGCTTCCCTTTGTTTACGCCATT
>Otu388
TGCTACCCACGCTTTCGCGCTTTAGCGTCAGTATCTGTCCAGTGGGCTGGCTTCCCCATCGGCATTCCTACAAATATCTA
CGAATTTCACCTCTACACTTGTAGTTCCGCCCACCTCTCCAGTACTCTAGTTTGGCAGTTTCCAACGCAATACGGAGTTG
AGCCCCGCATTTTCACATCAGACTTACCAAACCGCCTAGACGCGCTTTACGCCCAATAAATCCGGATAACGCTTGC
>Otu389
TTGCGGTGGCAGTCCCGCCAGAGTGCCCAGCATCACCTGATGGCAACTGGCGGCAAGGGTTGCGCTCGTTATGGCACTTG
AGCCGACACCTCACGGCACGAGCTGACGACAACCATGCAGCACCTGTCACTCCTGCTCCGAAGAGAAGGTACGGTTAAGT
ACCGAAGTACTAACGGCATTGCCCGTTATTCATAGGGATGTCAAGACCAGGTAAGGTTCTTCGCGTTGCTTCGAAT
>Otu390
GCAAGCGTTGTCCGGAATTACTGGGTGTAAAGGGAGCGCAGGCGGGAAATCAAGTTGGATGTGAAATGTCGGGGCTTAAC
CCCGGAACTGCATCCAAAACTGATATTCTTGAGTGAAGTAGAGGTAGGCGGAATTCCGAGTGTAGCGGTGAAATGCGTAG
ATATTCGGAGGAACACCAGTGGCGAAGGCGGCCTACTGGGCTTTAACTGACGCTGAGGCTCGAAAGCGTGGGGAGC
>Otu391
CAGGCGGGTTGCAGCCTGCAATCCGAACTGGGATGGCTTTTAGGGATTTGCTCCACCTCACGGTCTTGCCTCCCTCTGTT
AACCACCATTGTAGTACGTGTGTGGCCCAGGACATAAGGGGCATGATGATTTGACGTCGTCCCCACCTTCCTCCAGGTTA
TCCCTGGCAGTCTTCCTAGAGTGCCCACCTTATATGCTGGCTACTAAGAATAGGGGTTGCGCTCGTTGCGGGACTT
>Otu392
GTTGGGTTAAGTCCCGCAACGAGCGCAACCCTTATCTTCAGTTACTAACGCGTAAAGGTGAGGACTCTGAAGAGACTGCC
GGGGACAACTCGGAGGAAGGTGGGGACGACGTCAAATCATCATGCCCCTTATGACCTGGGCTACACACGTGCTACAATGG
CGTTAAACAAAGAGAAGCAAGACCGCGAGGTGGAGCAAAAACTCAAAAACAACGTCTCAGTTCAGATTGCAGGCTG
>Otu393
CGAAGCAACGCGAAGAACCTTACCTGATCTTGACATCCCGATGACCGCTTCGTAATGGAAGCTTTTCTTCGGAACATGCG
GGTGAAGCGGCGGAGACGCCGTGGCCGAGAGGAGCCCGCACAGGTGGTGCATGGCTGTCGTCAGCTCGTGTCGTGAGATG
TTGGGTTAAGTCCCGCAACGAGCGCAACCCCTGCCCCGTGTTGCCAGCATTCAGTTGGGGACTCGCGGGGGACTGC
>Otu394
TCGAAGCAACGCGAAGAACCTTACCTGCCCTTGACATCCGAATGACGAGCGAGTAATGTCGTTTTTCCTTCGGGACATTC
GAGACAGGTGGTGCATGGTTGTCGTCAGCTCGTGTCGTGAGATGTTGGGTTAAGTCCCGCAACGAGCGCAACCCTTATCT
TTAGTAGCCAGCAGGTAAAGCTGGGGACTCTAGAGAGACTGCCAGGGATAACCTGGAGGAAGGTGGGGATGACGTC
>Otu395
TGCTCCCCACGCTTTCGTGCATGAGCGTCAGTTTTGCCCCAGGGGGCTGCCTTCGCCATCGGTGTTCTTCCTAATATCTA
CGCATTTCACCGCTACACTAGGAATTCCACTTTCCTCTCCGATACTCTAGATTGGCAGTTTCCATCCCATCACGGGGTTA
AGCCCCGAACTTTTAAGACAGACTGACCTATCCGCCTGCGCGCGCTTTACGCCCAATAATTCCGGACAACGCTTGC
>Otu396
GCAAGCGTTATCCGGAATTACTGGGTGTAAAGGGTGAGTAGGCGGCACGGCAAGTAAGATGTGAAAGCCCGAGGCTTAAC
CTCGGGATTGCATTTTAAACTGCTGAGCTAGAGTACAGGAGAGGAAAGCGGAATTCTTAGTGTAGCGGTGAAATGCGTAG
ATATTAGGAAGAACACCAGTGGCGAAGGCGGTTTTCTGGACTGAAACTGACGCTGAGGCACGAAAGCGTGGGTATC
>Otu397
GCTAGCGTTATCCGGAATTACTGGGCGTAAAGGGTGCGTAGGTGGTTTCTTAAGTCAGAGGTGAAAGGCTACGGCTCAAC
CGTAGTAAGCCTTTGAAACTGGGAAACTTGAGTGCAGGAGAGGAGAGTGGAATTCCTAGTGTAGCGGTGAAATGCGTAGA
TATTAGGAGGAACACCAGTTGCGAAGGCGGCTCTCTGGACTGTAACTGACGTTGAGGCTCGAAAGCGTGGGGAGCA
>Otu398
CGATACCCACGCTCTCGTGCATCAGCGTCAGTTACAGTCTGGTAAGCTGCCTTCGCTATCGGAGTTCTAAGTTATATCTA
TGCATTTCACCGCTACTTAACTTATTCCGCCTACCTCGTCTGTACTCGAGCTCTACAGTATTAATGGCGAATCCGGGTGA
AGCCCGGAAATTTTACCACTAACTTATAGTGCCGCCTACGCACCCTTTAAACCCAATAAATCCGGATAACGCTCGC
>Otu399
TTCGCCCTAGGCCGCTCCTTACGGTCACGGACTTTAGGCGCCCCCGGCTTTCATGGCTTGACGGGCGGTGTGTACAAGGC
CCGGGAACGTATTCACCGCGCCATGGCTGATGCGCGATTACTAGCGAATCCAGCTTCGTGGGGTCGGGTTGCAGACCCCA
GTCCGAACTGAGACAGGCTTTAAGGATTAGATGCGCTTTGCAGAACACCATCTCTCTGTACCTGCCATTGTAACAC
>Otu400
GCAAGCGTTAATCGGAATTACTGGGCGTAAAGCGTGCGCAGGCGGTTTCGTAAGACAGATGTGAAATCCCCGGGCTTAAC
CTGGGAATTGCATTTGTGACTGCGGGACTAGAGTTTGGCAGAGGGAGGTGGAATTCCAAGTGTAGCAGTGAAATGCGTAG
ATATTTGGAAGAACACCGATGGCGAGGGCAGCCTCCTGGGGCAAAACTGACGCTGAAGCTCGAAAGTGCGGGTATC
>Otu401
TCGAAGCAACGCGAAGAACCTTACCAAGTCTTGACATCCCGTTGACCTGTTATGTAATGTAACATCTCTTCGGAGCAACG
GAGACAGGTGGTGCATGGTTGTCGTCAGCTCGTGTTGTGAGATGTTGGGTTAAGTCCCGCAACGAGCGCAACCCTTGTCC
TTAGTAGCCAGCAGTAAGATGGCACTCTAGGGAGACTGCCGGGGATAAACTGGAGGAAGGTGGCAGTGTCCCCAGA
>Otu402
TGCTACCCACGCTTTCGTGCCTCAGTGTCAGTTACAGTCCAGAAAGCCGCCTTCGCCGCTGGTGTTCCTCCTAATATCTA
CGCATTTCACCGCTACACTAGGAATTCCGCTTTCCCCTCCTGCACTCAAGTAGCCCAGTTCGCAAGGCAAGTAGAGGTTG
AGCCTCTAAATTAAACCTTGCGCTTAGGTAACCACCTACGCACTCTTTACGCCCAATAATTCCGGATAACGCTTGC
>Otu403
GCAAGCGTTATCCGGAATTATTGGGCGTAAAGAGTGCGTAGGTGGTTACCTAAGCGCAAGGTTTAATTTAGAGGCTCAAC
CTCTACTTGCCTTGCGAACTGGGCTACTTGAGTGCAGGAGGGGAAAGCGGAATTCCTAGTGTAGCGGTGAAATGCGTAGA
TATTAGGAGGAACACCAGCGGCGAAGGCGGCTTTCTGGACTGTAACTGACACTGAGGCACGAAAGCGTGGGTAGCA
>Otu404
AAGCCCCGGTGCCAAAACAAGCCCCGAAGCATCAATGATATTATCGGCAGAGTAGCTTAAAGCCTTGCCAAAATCGGCAA
TCTTACCGTCGACGACAAGAACGTCGCCGACAGTATCAAGCTTTTGTGAAGGGTCTATAACGTGTGCATTTTTAAACAGC
AAATTGCCCATAAAAACTCCTTTGATTATTGAGCTTTGGTAGCCTCTGCGGCGTTTGTGGCCTCGGGAGCTTTTGT
>Otu405
GGTTGAGCCCCGGGCTTTCACTTCAGACTTGCAGTGCCGTCTGCGCTCCCTTTACACCCAGTAAATCCGGATAACGCTTG
CCCCCTACGTATTACCGCGGCTGCTGGCACGTAGTTAGCCGGTGCTTTCTTGTTAGGTACCGTCATTATCGTCCCTAACG
ACAGGAGTTTACAATCCGAAAACCTTCTTCCTCCACGCGGCGTCGCTGCATCAGGGTTTCCCCCATTGTGCAATAT
>Otu406
TTTACCCTAGGGCGATCCTCGCGGTTACGCACTTCAGGTACCCCCGGCTCCCATGGCTTGACGGGCGGTGTGTACAAGGC
CCGGGAACGTATTCACCGCGCCGTGGCTGATGCGCGATTACTAGCGAATCCAGCTTCGTGGAGTCGGGTTGCAGACTCCA
GTCCGAACTGAGAGGGGTTTTAGGGATTGGCATCCACTCGCGTGGTAGCGGCCTCTCGTACCCCCATTGTAACACG
>Otu407
GCAAGCGTTGTCCGGAATTATTGGGCGTAAAGCGCGCGCAGGCGGCTTCCCAAGTCCCTCTTAAAAGTGCGGGGCTTAAC
CCCGTGATGGGAAGGAAACTGGGAAGCTGGAGTATCGGAGAGGAAAGTGGAATTCCTAGTGTAGCGGTGAAATGCGTAGA
GATTAGGAAGAACACCGGTGGCGAAGGCGACTTTCTGGACGAAAACTGACGCTGAGGCGCGAAAGCGTGGGGAGCA
>Otu408
TTTGCCCTAGGTCGCTCCTTGCGGTCACGAACTTCAGGCACCCCCGGCTCCCATGGCTTGACGGGCGGTGTGTACAAGGC
CCGGGAACGTATTCACCGCGCCATGGCTGATGCGCGATTACTAGCGAATCCAACTTCATGGAGGCGGGTTTCAGCCTCCA
ATCCGAACTGAGATAGGCTTTCGAGATTCGCATCCCATCGCTGGGTAGCTGCCCTCTGTACCTACCATTGTAACAC
>Otu409
GCTCCCCACGCTTTCGTGCCTCAGTGTCAGTTACAGTCCAGAGAGCCGCCTTCGCAACTGGTGTTCCTCCTAATATCTAC
GCATTTCACCGCTACACTAGGAATTCCACTCTCCTCTCCTGCACTCAAGTTTCCCAGTTTCAAAGGCTTACTACGGTTGA
GCCGTAGCCTTTCACCTCTGACTTAAGAAACCACCTACGCACCCTTTACGCCCAGTAATTCCGGATAACGCTAGCC
>Otu410
TGCTCCCCACGCTTTCGCACCTCAGCGTCAATACCGGTCCAGGTGGCCGCCTTCGCCACTGATGTTCCTCCAGATATCTA
CGGATTTCACTCCTACACCTGGAATTCCGCCTGCCTCTACTTCACTCAAGAAAAACAGTTTTGAAAGCAGTTTATGGGTT
AAGCCCATACATTTCACTCCCAACTTGTCTTCCCGCCTACGCTCCCTTTACACCCAGTAATTCCGGACAACGCTTG
>Otu411
CGCTCCCCACGCTTTCGAGCCTCAGCGTCAGTTACAGACCAGAGAGCCGCTTTCGCCACCGGTGTTCCTCCATATATCTA
CGCATTTCACCGCTACACATGGAATTCCACTCTCCCCTTCTGCACTCAAGTTAAACAGTTTCCAAAGCCTACAATGGTTG
AGCCACTGCCTTTCACTTCAGACTTTTCTAACCGCCTGCGCTCGCTTCACGCCCAATAAATCCGGACAACGCTCGG
>Otu412
CGCTCCCCCAGCTTTCGCGCCTCAGCGTCAGTTTCGGCCCAGAGAGCCGCTTTCGCCACCGGTGTTCCTCTATATATCTA
CGCATTTCACCGCTACACATGGAATTCCACTCTCCCCTTCTGCACTCAAGTTTGACAGTTTCCAAAGCGAACTATGGTTG
AGCCACAGCCTTTAACTTCAGACTTATCAAACCGCCTGCGCTCGCTTTACGCCCAATAAATCCGGACAACGCTCGG
>Otu413
TGCTACCCACGCTTTCGTGCCTCAGCGTCAGTTAAAGCCCAGTAGACCGCCTTCGCCACTGGTGTTCCTCCCGATATCTA
CGCATTCCACCGCTACACCGGGAATTCCATCTACCTCTGCACTACTCAAGAAAAACAGTTTTGAAAGCAATTCATGGGTT
GAGCCCATGGTTTTCACTTCCAACTTGTCTTCCCGCCTGCGCTCCCTTTACACCCAGTAATTCCGGACAACGCTTG
>Otu414
TGCTCCCCTAGCTTTCGCTCCTCAGCGTCAGTTATGGCCCAGAAGGCCGCCTTCGCCACTGGTGTTCTTCCTAATATCTG
CGCATTCCACCGCTACACTAGGAATTCCACCTTCCCCTACCAAACTCAAGTCTGCCGGTATCGGGAGCGAACGGGGGTTG
AGCCCCCGGATTTAACTCCCGACCTAACAGATCGCCTACGAGCGCTTTACGCCCAATGAATCCGGATAACGCTTGC
>Otu415
CGCTCCCCTAGCTTTCGCGCCTCAGCGTCAGTCGTGGCCCAGAAGGCCGCCTTCGCCACCGGTGTTCTTCCCAATATCTG
CGCATTCCACCGCTACACTGGGAATTCCGCCTTCCCCTACCAGACTCAAGCCCGCCGGTATCGGGAGCGGACGGGGGTTG
AGCCCCCGGATTTGACTCCCGACCGAGCAGGCCGCCTGCGCGCGCTTTACGCCCAATGAATCCGGATAACGCTCGC
>Otu416
GCAAGCGTTGTCCGGAATTATTGGGCGTAAAGCGCGCGCAGGCGGTTTCTTAAGTCCATCTTAAAAGCGTGGGGCTCAAC
CCCATGAGGGGATGGAAACTGGGAAGCTGGAGTATCGGAGAGGAAAGTGGAATTCCTAGTGTAGCGGTGAAATGCGTAGA
GATTAGGAAGAACACCGGTGGCGAAGGCGACTTTCTAGACGAAAACTGACGCTGAGGCGCGAAAGCGTGGGGAGCA
>Otu417
ACAAGCGTTGTCCGGATTTACTGGGTGTAAAGGGCGCGTAGGCGGACTGTCAAGTCAGTCGTGAAAGGTTGGGGCTCAAC
CCCGAAACTGCTTTGGAAACTGTTTAACTGGAGTACAGGAGAGGTAAGTGGAATTCCTAGTGTAGCGGTGAAATGCGTAG
ATATTAGGAGGAACACCAGTGGCGAAGGCGGCTTACTGGACTGTAACTGACGTTGAGGCTCGAAAGCGTGGGGAGC
>Otu418
GCGAGCGTTGTCCGGAATTACTGGGTGTAAAGGGAGCGTAGGCGGGAAGGCAAGTTGGATGTGAAAACTGTGGGCTTAAC
CGACAGACTGCATTCAAAACTGTTTTTCTTGAGTGAAGTAGAGGCAAGCGGAATTCCTAGTGTAGCGGTGAAATGCGTAG
ATATTAGGAGGAACACCAGTGGCGAAGGCGGCTTGCTGGGCTTTTACTGACGCTGAGGCTCGAAAGTGTGGGGAGC
>Otu419
GCAAGCGTTATCCGGATTTATTGGGCGTAAAGCGCGCGTAGGCGGCTTGTTAAGCAAGATCTTAAACCTGGGGGCTCAAC
CTTCAGTTGGATTTTGAACTGGCAGGCTCGAGTTTGGTAGAGGAAAGTGGAATTCCCAGTGTAGCGGTGAAATGCGCAGA
TATTGGGAAGAACACCGATGGCGAAGGCAGCTTTCTGGGCCATAACTGACGCTGAGGTGCGAAAGCTAGGGGAGCA
>Otu420
GCAAGCGTTATCCGGATTTACTGGGTGTAAAGGGAGCGTAGACGGAGTGGCAAGTCTGATGTGAAAACCCGGGGCTCAAC
CCCGGGACTGCATTGGAAACTGTCAATCTGGAGTACCGGAGAGGTAAGCGGAATTCCTAGTGTAGCGGTGAAATGCGTAG
ATATTAGGAGGAACACCAGTGGCGAAGGCGGCTTACTGGACGGTAACTGACGTTGAGGCTCGAAAGCGTGGGGAGC
>Otu421
ACAAGCGTTGTCCGGATTTACTGGGTGTAAAGGGTGCGTAGGCGGGTTTGCAAGTCAGACGTGAAATGCCGGGGCTTAAC
CCCGGAGCTGCGTTTGAAACTGTAGATCTTGAGTGAAGTAGAGGCAGGCGGAATTCCTAGTGTAGCGGTGAAATGCGTAG
ATATTAGGAGGAACACCAGTGGCGAAGGCGGCCTGCTGGGCTTTAACTGACGCTGAGGCACGAAAGCATGGGGAGC
>Otu422
GCAAGCGTTATCCGGATTTACTGGGTGTAAAGGGTGCGCAGGCGGGATTGCAAGTTGGATGTGAAATACCGGGGCTTAAC
CCCGGAGCTGCATCCAAAACTGTAGTTCTTGAGTGGGGTAGAGGTAAGCGGAATTCCGAGTGTAGCGGTGAAATGCGTAG
ATATTCGGAGGAACACCAGTGGCGAAGGCGGCTTTCTGGACAGAAACTGACGTTGAGGCACGAAAGTGTGGGGAGC
>Otu423
GCAAGCGTTATCCGGATTTACTGGGTGTAAAGGGTGTGTAGGCGGGGAAACAAGTCAGATGTGAAATGCCAAGGCTAAAC
CATGGAGCTGCATTTGAAACTGTTTTTCTTGAGAGTGGGAGAGGTAAGCGGAATTCCCGGTGTAGCGGTGAAATGCGTAG
ATATCGGGAGGAACACCAGTGGCGAAGGCGGCTTACTGGACCATTACTGACGCTGAGACACGAAAGCGTGGGGAGC
>Otu424
GCAAGCGTTATCCGGATTTACTGGGTGTAAAGGGAGCGTAGATGGCATGGCAAGTCTGAAGTGAAAGCCCGGGGCTTAAC
CCCGGGACTGCTTTGGAAACTGTTAAGCTTGAGTGCAGGAGGGGTAAGCGGAATTCCTAGTGTAGCGGTGAAATGCGTAG
ATATTAGGAGGAACACCGGTGGCGAAGGCGGCTTACTGGACTGTAACTGACATTGAGGCTCGAAAGCGTGGGGAGC
>Otu425
ACAAGCGTTGTCCGGATTTACTGGGTGTAAAGGGCGCGTAGGCGGACTGTCAAGTCAGTCGTGAAATACCGGGGCTTAAC
CCCGGGGCTGCGATTGAAACTGACAGCCTTGAGTATCGGAGAGGAAAGCGGAATTCCTAGTGTAGCGGTGAAATGCGTAG
ATATATGGAGGAACACCAGTGGCGAAGGCGGCTTACTGGACGGTAACTGACGTTGAGGCTCGAAAGCGTGGGGAGC
>Otu426
GCGAGCGTTATCCGGATTTATTGGGCGTAAAGCGAGCGCAGGCGGTTAGATAAGTCTGAAGTTAAAGGCTGTGGCTTAAC
CATAGTACGCTTTGGAAACCGTTTAACTTGAGTGCAGAAGGGGAGAGTGGAATTCCATGTGTAGCGGTGAAATGCGTAGA
TATATGGAGGAACACCGGTGGCGAAAGCGGCTCTCTGGTCTGTAACTGACGCTGAGGCTCGAAAGCGTGGGGAGCA
>Otu427
ACTGCCAATAAACCTGTCATCATGGTCATTGGCGGAAGTCTGGGTGCAGCTAACGTGAACAAGGCTGTCCGCGATGCATT
GCCGAAGCTTCTGGAGGATTTCCAGGTAGTACATCTCTGCGGTAAGGACAAAATCGACAACCTGTTGTTAAATACACCCG
GATATAAACAGTTTGAATATATCAAGGCGGAACTAAAGGATATTTTCGCCATGGCAGACGTGGTGATTTCCCGTG
>Otu428
CATCGTGCCCCTTATGAGCAGGGCTACACACGTGCTACAATGGCGTAAACAAAGGGAAGCGAGCCTGCGAGGGTAAGCAA
ATCTCAAAAATAACGTCTCAGTTCGGATTGTAGTCTGCAACTCGACTACATGAAGCTGGAATCGCTAGTAATCGCGGATC
AGCATGTCGCGGTGAATACGTTCCCGGGTCTTGTACACACCGCCCGTCACACCATGGGAGTTGGTAACGCCCGAA
>Otu429
GTTGGGTTAAGTCCCGCAACGAGCGCAACCCTTATTGTTAGTTGCTACGCAAGAGCACTCTAGCGAGACTGCCGTTGACA
AAACGGAGGAAGGTGGGGACGACGTCAAATCATCATGCCCCTTATGTCCTGGGCCACACACGTACTACAATGGTGGTTAA
CAGAGGGAGGCAATACCGCGAGGTGGAGCAAATCCCTAAAAGCCATCCCAGTTCGGATTGCAGGCTGAAACCCGC
>Otu430
TCGAAGCAACGCGAAGAACCTTACCTGGTCTTGACATCCCTATGAATAACGGGCAATGCCGTTAGTACTTCGGTACATAG
GAGACAGGTGGTGCATGGTTGTCGTCAGCTCGTGTCGTGAGATGTTGGGTTAAGTCCCGCAACGAGCGCAACCCTTATCT
TTAGTAGCCAGCAGTAAGATGGGCACTCTAGAGAGACTGCCGGGGATAACCGGCGAGGAAGGTGGGGATGACGTC
>Otu431
GTTGGGTTAAGTCCCGCAACGAGCGCAACCCCTATCATTTGTTGCCAGCACGTAAAGGTGGGGACTCAAATGAGACCGCC
GCAGACAATGCGGAGGAAGGTGGGGATGACGTCAAGTCATCATGCCCCTTATGACCTGGGCTACACACGTACTACAATGG
GTGTCAACAAAGAGAGGCGAAAGGGCGACCCGGAGCCAACCTCAAAAACACACCCCCAGTTCAGATCGCAGGCTG
>Otu432
TGGGCGGGTTGCAGCCCACAATCTGAACTGGGACGGCTTTTAGGGGTTCGCTCCACCTTGCGGTTTCGCATCCCTCTGTT
GACCGCCATTGTATTACGTGTGTAGCCCAGGACATAAGGGGCATGATGATTTGACGTCGTCCCCACCTTCCTCCGTGTTA
TCCACGGCAGTCTATACAGAGTCCCTAACTTAATACTGGTAACTGTATACAAGGGTTGCGCTCGTTGCGGGACTT
>Otu433
CAGGCGAATTGCAGCCTGCAATCCGAACTGGGACCGGTTTTAAGGGATTCGCTTGCTCTCGCGAGTTCGCAGCCCGTTGT
ACCGGCCATTGTAGCACGTGTGCAGCCCAGGACATAAAGGGCATGATGACTTGACGTCATCCCCACCTTCCTCCGGCTTA
ACGCCGGCAGTCTCGCATGAGTCCCCAACTTAATGCTGGCAACATGCAACAGGGGTTGCGCTCGTTGCGGGACTT
>Otu434
CAATGGCGTAAACAAAGGGAAGCGAGAGGGTGACCTGGAGCAAATCCCAAAAATAACGTCCCAGTTCGGACTGTAGTCTG
CAACCCGACTACACGAAGCTGGAATCGCTAGTAATCGCAGATCAGAATGCTGCGGTGAATACGTTCCCGGGTCTTGTACA
CACCGCCCGTCACACCATGGGAGTCAGCAACGCCCGAAGTCAGTGACTCAACCGCAAGGAGAGAGCTGCCGAAGG
>Otu435
CAGGCGAGTTGCAGCCTGCAATCCGAACTGGGACCGGCTTTTGAGTTTCGCTCCACTTCGCAGTCTCGCTTTCTCTCTGT
ACCGGCCATTGTAGCACGTGTGTAGCCCAGAACATAAGGGGCATGATGATTTGACGTCATCCCCACCTTCCTCCGAGTTA
TCCCCGGCAGTCTCACTAGAGTGCCCATCTTACTGCTGGCAACTAATGACAAGGGTTGCGCTCGTTGCGGGACTT
>Otu436
TCGAAGCAACGCGAAGAACCTTACCAGGTCTTGACATCCCGATGCTATTTCTAGAGATAGAAAGTTACTTCGGTACATCG
GTGACAGGTGGTGCATGGTTGTCGTCAGCTCGTGTCGTGAGATGTTGGGTTAAGTCCCGCAACGAGCGCAACCCCTATTG
TTAGTTGCCATCATTCAGTTTGGGCACTCTAGCGAGACTGCCGGTAATAAACCGGAGGAAGGTGGGGATGACGTC
>Otu437
TTAAGTCCCGCAACGAGCGCAACCCTTGTCATCAGTTGCTACGAAAGGGCACTCTGATGAGACTGCCGGTGACAAACCGG
AGGAAGGTGGGGATGACGTCAAGTCCTCATGGCCCTTATGGCTGGGGCCTCACACGTCATACAATGGTCGGAACAGAGGG
CAGCGAAGCCGCGAGGTGAAGCCAATCCCAGAAAACCGATCGTAGTCCGGATTGCAGTCTGCAACTCGACTGCAT
>Otu438
TCGAAGCAACGCGAAGAACCTTACCTGATCTTGACATCCCGATGACCGCTTCGTAATGGAAGTTTTTCTTCGGAACACCG
GTGACAGGTGGTGCATGGTTGTCGTCAGCTCGTGTCGTGAGATGTTGGGTTAAGTCCCGCAACGAGCGCAACCCTTATCC
CCAGTAGCCAGCATTATGGGTGGGCACTCTGAGGAGACTGCCAGGGATAACCTGGAGGAAGGTGGGGATGACGTC
>Otu439
TCGAAGCAACGCGAAGAACCTTACCTACTCTTGACATCCCGCTGACCGGACGGTAATGCGTCCTTCCCTTCGGGGCAGCG
GAGACAGGTGGTGCATGGTTGTCGTCAGCTCGTGTCGTGAGATGTTGGGTTAAGTCCCGCAACGAGCGCAACCCCTATCT
TTAGTAGCCAGCGGCCAGGCCGGGCACTCTAGAGAGACTGCCGGGGATAACCCGGAGGAAGGTGGGGATGACGTC
>Otu440
CCCACCTTCGACTGCGTCCTCCTTGCGGTTAGACTACAGGCTTCGGGTGTTACCGACTCCCATGGCGTGACGGGCGGTGT
GTACAAGGCCCGGGAACGTATTCACCGCAGCATGCTGATCTGCGATTACTAGCAATTCCGACTTCATGTAGGCGGGTTGC
AGCCTACAATCCGAACTAAGACTGCTTTTAGGGGTTCGCTCCACCTCGCGGCTTTGCATCCCTCTGTTTACAGCC
>Otu441
TGGGCTACACACGTGCTACAATGGCGTAAACAAAGGGAAGCAAAACCGCGAGGTCAAGCAAATCCCAAAAATAACGTCTC
AGTTCGGATTGTAGTCTGCAACTCGACTACATGAAGCTGGAATCGCTAGTAATCGCGAATCAGAATGTCGCGGTGAATAC
GTTCCCGGGTCTTGTACACACCGCCCGTCACACCATGGGAGTCGATAACGCCCGAAGTCAGTGACCCAACCGTAA
>Otu442
TCATTGGCGTTCAACACCCGGTATGGGGAATGTTCCATCTCCTCATTGATCTTAAACAACATGTTCCTCCGCTTGTCGGT
CCGTAACGGGACCTTTCCTTCGGGACAGAAGTGACAGGTGGTGCATGGTTGTCGTCAGCTCGTGTCGTGAGATGTTGGGT
TAAGTCCCGCAACGAGCGCAACCCTTATCCTTAGTAGCCAGCAGTCAGATGGGAACTCTAGGGAGACTGCCAGGG
>Otu443
TGACTTGCAATCCCGCCTACACGCCCTTTACACCCAGTAAATCCGGATAACGCTTGCCACCTACGTATTACCGCGGCTGC
TGGCACGTAGTTAGCCGTGGCTTATTCGTCGGGTACCGTCATTTGTTTCGTCCCCGACAAAAGAAGTTTACAACCCGAAA
GCCTTCTTCCTTCACGCGGCGTTGCTGGGTCAGGCTTGCGCCCATTGCCCAATATTCCCCACTGCTGCCTCCCGT
>Otu444
TTTACCCTAGGACGCTCCTTGCGGTTACGTACTTCAGGTACCCCCGGCTTTCATGGCTTGACGGGCGGTGTGTACAAGGC
CCGGGAACGTATTCACCGCGCCATGGCTGATGCGCGATTACTAGCGAATCCAGCTTCACGAGGTCGGGTTGCAGACTTCG
ATCCGAACTGAGAGAGGTTTTTGGGATTAGCATCCTGTCACCAGGTAGCGGCCTTCTGTACCCCCCATTGTAACA
>Otu445
GCAAGCGTTGTCCGGATTTACTGGGTGTAAAGGGCGTGCAGCCGGGCTGGCAAGTCAGGCGTGAAATCCCAGGGCTCAAC
CCTGGAACTGCGTTTGAAACTGCTGGTCTTGAGTACCGGAGAGGTCATCGGAATTCCTTGTGTAGCGGTGAAATGCGTAG
ATATAAGGAAGAACACCAGTGGCGAAGGCGGATGACTGGACGGCAACTGACGGTGAGGCGCGAAAGCGTGGGGAG
>Otu446
GTCATCCCCACCTTCCTCCAGTTTGCCACTGGCAGTCTCGTTAGAGTCCCCAACTGAATGCTGGCAACTAACGACAGGGG
TTGCGCCCGTTGCGGGACTTAACCCAACATCTCACGACACGAGCTGACGACAACCATGCACCACCTGTATCCATTGTCCC
CGAAGGGAAAATCCTATCTCTAGAACGGTCAATGGTATGTCAAGACCTGGTAAGGTTCTTCGCGTTGCTTCGAAT
>Otu447
GTGCTGACGTTCTGTATCAGACGGTACTGAAACTTGATGAAAACGGACTTTAAAGCCTGACAGATAAAATGGAAAAGGAG
AATGAGACTATGATGGATCTTGCTGTAATCAATGGACTTGTATTTATTGAAGGCGGCTTCCGCAAAGCGGATGTCGGAAT
TAAAGATGGGAAATTTGCTTTGATCGCAGAGCCGGGCTGCCTGCCGGAAGCTGAGCGCATAATTGATGCAGGCGG
>Otu448
GCATGATGATTTGACGTCATCCCCACCTTCCTCCGCGTTGTCCGCGGCAGTCTACTATGAGTTCCCATCCGTAATGCTGG
CAACATAGTATAGGGGTTGCGCTCGTTGCGGGACTTAACCCAACATCTCACGACACGAGCTGACGACAGCCATGCACCAC
CTGTTTTCTTGTTCTCCGAAGAGAGGGAACTTATCTCTAAGTCTTTCAATCAATGTCAAGTCTTGGTAAGGTTCT
>Otu449
GGACGAGAGTCTGAACCAGCCAAGTAGCGTGAAGGATGAAGGTCCTACGGATTGTAAACTTCTTTTATAAGGGAATAAAC
CCTCCCACGTGTGGGAGCTTGTATGTACCTTATGAATAAGCATCGGCTAACTCCGTGCCAGCAGCGCGGTAATACGTATT
ACCGCGGCTGCTGGCACGTATTTAGCCGGAGCTTCTTAGTCAGGTACCGTCACTATCTTCCCTGCTGATAGAGCT
>Otu450
AACTTAATGTAACTCTGACCGAACAAGCTCAGTCGATCAACGACATGGTCGTAACGGCACTGGGTATCAAGCGTGAACAG
AAAGCATTGGGGTATACGACGACCAAGATCAGCGGAGATAAGATTTCTGAAGCACTCTCTTCTAACTGGACTTCGGCTCT
TTCGGGCAAGATCGCTGGTTTGAACCTCGTACGTTCCGGAGCGGGACCTTCCGGATCGAATAAAATCATCCTGCG
>Otu451
TGCTCCCCACGCTTTCGAGCCTCAGCGTCAGTTACCGTCCAGTAAGCCGCCTTCGCCACTGGTGTTCCTCCTAATATCTA
CGCATTTCACCGCTACACTAGGAATTCCACTTACCTCTCCGGCACTCTAGTCCGACAGTTTCAAATGCAGTCCCGGGGTT
GAGCCCCGGGTTTTCACATCTGACTTGCCGCACCGCCTGCGCTCCCTTTACACCCAGTAAATCCGGATAACGCTT
>Otu452
TGCTCCCCACGCTTTCGCACCTGAGCGTCAGTTTCTGTCCAGAAAGTCGCCTTCGCCACCGGTGTTCCTCCTAATATCTA
CGCATTTCACCGCTACACTAGGAATTCCACTTTCCTCTCCAGTACTCAAGAAAATCAGTTTTAGTTGCAGTTCCTCAGTT
AAGCCGAGGGATTTCACAACTAACTTGACTTCCCGTCTACGCACCCTTTACACCCAATAAATCCGGATAACGCTC
>Otu453
TGCTCCCCACGCTTTCGCTCCTCAGCGTCAGTAACGGCCCAGAGACCCGCCTTCGCCACCGGTGTTCTTCCTGATATCTG
CGCATTCCACCGCTACACCAGGAGTTCCAGTCTCCCCTACCGCACTCAAGTCAGCCCGTACCCACCGCACGCCCCCAGTT
AAGCCAGAGAATTCACGGCAGACGCGACCAACCGCCTACAAGCCCTTTACGCCCAATAATTCCGGACAACGCTCG
>Otu454
TGCTCCCCACGCTTTCGCACCTGAGCGTCAGTCTTCGTCCAGGGGGCCGCCTTCGCCACCGGTATTCCTCCAGATCTCTA
CGCATTTCACCGCTACACCTGGAATTCTACCCCCCTCTCCGACACTCTAGCTCAGCAGTTCCAAATGCAGTCCCGGGGTT
GAGCCCCGGGCTTTCACATCTGGCTTGCCGTGCCGTCTACACTCCCTTTACACCCTGTAAATCCGGATAACGCTT
>Otu455
CTCCCCACGCTTTCGAGCCTCAGCGTCAGTTACAGACCAGAGAGCCGCTTTCGCCACCGGTGTTCCTCCATATATCTACG
CATTTCACCGCTACACATGGAATTCCGCTTACCTCTCCGACACTCTAGAAAAACAGTTTCCAATGCAGTCCCGGGGTTGA
GCCCCGGGTTTTCACATCAGACTTGCCTCTCCGTCTACGCTCCCTTTACACCCAGTAAATCCGGATAACGCTTGC
>Otu456
CCCATGCTTTCGTGCTTCAGCGTCAGTTAAAGCCCAGTAGGCCGCCTTCGCCACTGGTGTTCCTCCCGATCTCTACGCAT
TTCACCGCTACACCGGGAATTCCGCCTACCTCTACTTCACTCAAGCAAGACAGTTTCAAGCGCAGTTTATGGGTTAAGCC
CATGGATTTCACGCCTGACTTGCCTCGCCGCCTACGCACCCTTTACACCCAGTAAATCCGGACAACGCTCGCTCC
>Otu457
GTTGGGTTAAGTCCCGCAACGAGCGCAACCCTTATCGTCCGTTACTAACAGGTGGTGCTGAGGACTCAGACGAGACCGCC
GGGGGACAACTCGGAGGAAGGTGGGGACGACGTCAAATCATCATGCCCCTTACGACCTGGGCTACACACGTGCTACAATG
GGTACAACAAAGAGACGCGAGACCGCAAGGTGGAGCCAAACTCAGAAAAGTACTCTCAGTTCAGATTGTGGGCTG
>Otu458
GGCGAGTTGCAGCCTACAATCCGAACTGAGATTGGTTTTTAGAGTTTTGCTTAACATCACTGTCTAGCTTCTCGTTGTAC
CAACCATTGTAGCACGTGTGTAGCCCAAGACATAAAGGGCATGATGATTTGACGTCATCCCCACCTTCCTCCGATTTGTC
ATCGGCAGTCTCTCCAGAGTTCCCACCTCTACGTGCTGGCAACTGAAGATAAGGGTTGCGCTCGTTGCGGGACTT
>Otu459
GTTGGGTTAAGTCCCGCAACGAGCGCAACCCTCGCCCTGTGTTGCCAGCACGTCATGGTGGGAACTCACGGGGGGACCGC
CGGGGTCGACTCGGAGGAAGGTGGGGATGACGTCAGATCATCATGCCCCTTACGTCCAGGGCTTCACGCATGCTACAATG
GCCGGTACAACGGGATGCGACGCGGCGACGTGGAGCGGATCCCTGAAAACCGGTCTCCGTTCGGATTGGAGTCTG
>Otu460
GGGCCGAGTTGCAGACCCCGATCCGAACCAAGACGCCCTTTAAGAGATTCGCCCCACCTTACGGTATCGCAACCCTTTGT
AGACGCCAATGTAGCATGCGTGAAGCCCAAGACATAAGGGGCATGATGATTTGACGTCATCCCCACCTTCCTCCGGTTTG
TCACCGGCAGTCTCACTAGAGTGCCCAACTGAATGCTGGCAACTAGTAATAAGGGTTGCGCTCGTTGCGGGACTT
>Otu461
GCGAGCGTTGTCCGGATTTACTGGGTGTAAAGGGTGCGTAGGCGGATCTGCAAGTCAGTAGTGAAATCCCAGGGCTTAAC
CCTGGAACTGCTATTGAAACTGTGGGCCTTGAGTGAGGTAGAGGCAGGCGGAATTCCCGGTGTAGCGGTGAAATGCGTAG
AGATCGGGGAGGAACACCGGTGGCGAAGGCGGGTCTCTGGGCCGTTACTGACGCTGAGGCTCGAAAGCATGGGTA
>Otu462
GTTGGGTTAAGTCCCGCAACGAGCGCAACCCCTGTTGCCGGTTACCAGCGAGTAAAGTCGGGGACTCCGGTGAGACTGCC
GAGGACAACTCGGAGGGAAGGTGGGGACGACGTCAAATCATCATGCCCCTTACGTCTTGGGCTACACACGTGCTACAATG
GCTGTAACAAAGGGAAGCGACAGCGTAAGCTGAAGCGGATCTCGAAAAGGCAGTCCCAGTTCGGATTGTGGGCTG
>Otu463
GTTGGGTTAAGTCCCGCAACGAGCGCAACCCCTATTGTTAGTTGCTACGCAAGAGCACTCTAGCGAGACTGCCGTTGACA
AAACGGAGGAAGGTGGGGACGACGTCAAATCATCATGCCCCTTATGTCCTGGGCTACACACGTAATACAATGGCGGTTAA
CAGAGGGATGCAAATCCGCGAGGAGGAGCGAACCCCCAAAAGCCGTCCCAGTTCGGATCGCAGGCTGCAACCCGC
>Otu464
GTCGAGTTGCAGACTGCAATCCGGACTGGGACGCGTTTTTTGGGATTGGCTCCACCTCGCGGTCTCGCTCCCCTTTGTGC
GCGCCATTGTAGTACGTGTGTAGCCCTAGGCGTAAGGGCCATGATGACTTGACGTCGTCCCCACCTTCCTCCCGGTTAAC
CCGGGCAGTCTGAATAGAGTGCCCAACATTACTTGCTGGCAACTATCCATAGGGGTTGCGCTCGTTGCGGGACTT
>Otu465
GTTGGGTTAAGTCCCGCAACGAGCGCAACCCTTATCGTCCGTTACTAACGCGTAAAGGCGAGGACTCAGACGAGACCGCC
GGGGACAACTCGGAGGAAGGTGGGGACGACGTCAAATCATCATGCCCCTTACGACCTGGGCTACACACGTGCTACAATGG
GTACAACAAAGAGAAGCGAGACCGCAAGGTGGAGCAAAACTCAGAAAAGTACTCTCAGTTCAGATTGTGGGCTG
>Otu466
GTTGGGTTAAGTCCCGCAACGAGCGCAACCCTCGCCCCGTGTTGCCAGCACATGATGGTGGGAACTCACGGGGGACCGCC
GGGGTTAACTCGGAGGAAGGTGGGGATGACGTCAGATCATCATGCCCCTTACGTCCAGGGCTTCACGCATGCTACAATGG
CCGGTACAACGGGATGCGACATGGCGACATGGAGCGGATCCCTGAAAACCGGTCTCAGTTCGGATTGGAGTCTG
>Otu467
GTTGGGTTAAGTCCCGCAACGAGCGCAACCCTTGTCCTTTGTTGCCAGCGGGTAAAGCCGGGAACTCAAAGGAGACTGCC
AGTGACAAACTGGAGGAAGGCAGGGATGACGTCAAGTCATCATGGCCCTTACGGTCAGGGCTACACACGTGCTACAATGG
GGCGTACAGAGGGAAACGATACCGCGAGGTGGAGTGGAACCCAAAAAGCGTCCCTAAGTTCGGATTGGAGTCTG
>Otu468
AGGCGGGTTGCAGCCTCCGATCCGAACTGGGGCCGGCTTTGAGGGATTCGCTCGACCTCGCGGTCTCGCAGCCCGTTGTA
CCGGCCATTGTAGCACGTGTGCAGCCCAGGGCATAAAGGGCATGATGACTTGACGTCGTCCCCACCTTCCTCCGGCTTGA
CGCCGGCAGTCCCCCATGAGTCCCCAACCTAATGCTGGCAACATGGGGCAGGGGTTGCGCTCGTTGCGGGACTT
>Otu469
GTTGGGTTAAGTCCCGCAACGAGCGCAACCCTTGTCCCGTGTTGCCAGCACGTTGTGGTGGGGACTCGCGGGAGACTGCC
GGGGTCAACTCGGAGGAAGGTGGGGATGACGTCAAATCATCATGCCCCTTATGTCTTGGGCTTCACGCATGCTACAATGG
CCGGTACAGAGGGTTGCGATACTGTGAGGTGGAGCTAATCCCTTAAAGCTGGTCTCAGTTCGGATTGGTGTCTG
>Otu470
GTTGGGTTAAGTCCCGCAACGAGCGCAACCCTTATTCTTAGTAGCCAGCAGGTGAAGCTGGGCACTCTAAGGAGACTGCC
GGGGATAACCCGGAGGAAGGCGGGGATGACGTCAAATCATCATGCCCCTTATGATTTGGGCTACACACGTGCTACAATGG
CGTAAACAAAGGGAAGCGAGACAGTGATGTGGAGCAAATCCCAGAAATAACGTCTCAGTTCGGATTGAAGTCTG
>Otu471
GTTGGGTTAAGTCCCGCAACGAGCGCAACCCTTATCATTAGTTGCCAGCGAGTAACGTCGGGAACTCTAATGAGACTGCC
GGGGACAACTCGGAGGAAGGTGGGGACGACGTCAAATCATCATGCCCCTTATGTCTTGGGCTACACACGTGCTACAATGG
CCGGTACAAAGAGCTGCGAAACCGTAAGGTCAAGCGAATCTCAAAAAGCCGGTCCCAGTTCGGATTGTGGGCTG
>Otu472
TCGAAGCAACGCGAAGAACCTTACCAAGTCTTGACATCGTGATGACCGGAACTTAACCGTTCCTTCCCTTCGGGGCATCA
TAGACAGGTGGTGCATGGTTGTCGTCAGCTCGTGTCGTGAGATGTTGGGTTAAGTCCCGCAACGAGCGCAACCCTTATCC
TCAGTAGCCAGCAGTAAGATGGGCACTCTGTGGAGACTGCCAGGGATAACCTGGAGGAAGGTGGGGATGACGTC
>Otu473
TCGAAGCAACGCGAAGAACCTTACCTGCTCTTGACATCTCCCTGACCGGCAAGTAATGTTGCCTTTCCTTCGGGACAGGG
ATGACAGGTGGTGCATGGTTGTCGTCAGCTCGTGTCGTGAGATGTTGGGTTAAGTCCCGCAACGAGCGCAACCCCTATCT
TTAGTAGCCAGCGGTAAGGCCGGGCACTCTAGAGAGACTGCCAGGGATAACCTGGAGGAAGGTGGGGACGACGT
>Otu474
CAGCACGGCCCTTACATCCGGGGCGACACACGTGTTACAATGGCGTGGACAAAGGGAAGCCACCTGGCGACAGGGAGCGA
ATCCCCAAACCACGTCTCAGTTCGGATCGGAGTCTGCAACCCGACTCCGTGAAGCTGGATTCGCTAGTAATCGCGCATCA
GCCATGGCGCGGTGAATACGTTCCCGGGCCTTGTACACACCGCCCGTCAAGCCATGGGAGCCGGGGGTACCTGA
>Otu475
TGCCTGATGGAGGGGGATAACTACTGGAAACGGTAGCTAATACCGCATAACGTCGCAAGACCAAAGAGGGGGACCTTCGG
GCCTCTTGCCATCGGGATGTGCCCAGATGGGATTAGCTAGTAGGTGGGGTAACGGCTCACCTAGGCGACGATCCCTAGCT
GGTCTGAGAGGATGACCAGCCACACTGGAACTGAGACACGGTCCAAACTCCTACGGGGAGGCAGCAGTGGGGAA
>Otu476
GTTGGGTTAAGTCCCGCAACGAGCGCAACCCCTATCTTTAGTAGCCAGCATTTTGGATGGGCACTCTAGAGAGACTGCCA
GGGATAACCTGGAGGAAGGTGGGGATGACGTCAAATCATCATGCCCCTTATGACCAGGGCTACACACGTGCTACAATGGC
GTAAACAAAGGGAAGCGAGCCCGCGAGGGGGGAGCAAATCCCAAAAATAACGTCTCAGTTCGGATTGTAGTCTG
>Otu477
CCACACTTTCGCGCCTCAGCGTCAGTTAATGTCCAGTAAGCCGCCTTCGCCACTGGTGTTCCTCCCGATATCTACGCATT
TTACCGCTACACCGGGAATTCCGCTTACCTCTCCATCACTCAAGAATTGCAGTTTCAAATGCAGCTCGGAGGTTAAGCCT
CCGCATTTCACATCTGACTTACAGTCCCGCCTACACGCCCTTTACACCCAGTAAATCCGGACAACGCTCGCCAC
>Otu478
GTTGGGTTAAGTCCCGCAACGAGCGCAACCCCTGCCATTAGTTGCTACGCAAGAGCACTCTAATGGGACCGCTACCGACA
AGGTGGAGGAAGGTGGGGACGACGTCAAATCATCATGCCCCTTATGACCTGGGCTACACACGTAATACAATGGCCGTTAA
CAACGAGGAGCAAACCCGCGAGGGGGAGCAAAACTTGAAAAACGGTCTCAGTTCGGATTGCAGGCTGCAACTCG
>Otu479
GTTGGGTTAAGTCCCGCAACGAGCGCAACCCCTATCTTATGTTGCCAGCACTTCGGGTGGGAACTCATGAGAGACTGCCG
CAGACAATGCGGAGGAAGGCGGGGATGACGTCAAATCATCATGCCCCTTATGACCTGGGCTACACACGTACTACAATGGG
AGTTAATAGACGGAAGCAATACCGCGAGGTGGAGCAAACCCCAGAAACCCGATCTCAGTTCGGATCGCAGGCTG
>Otu480
GTTGGGTTAAGTCCCGCAACGAGCGCAACCCTTGCCATTAGTTGCTACGAAAGGGCACTCTAATGGGACTGCCGGTGACA
AACCGGAGGAAGGTGGGGATGACGTCAAGTCCTCATGGCCCTTATAGGTGGGGCTACACACGTCATACAATGGCTGGTAC
AAAGGGTTGCCAACCCGCGAGGGGGAGCTAATCCCATAAAGCCAGTCGTAGTCCGGATCGCAGTCTGCAACTCG
>Otu481
GTTGGGTTAAGTCCCGCAACGAGCGCAACCCTTATCCTTTGTTGCCAGCGGTCCGGCCGGGAACTCAAAGGAGACTGCCA
GTGATAAACTGGAGGAAGGTGGGGATGACGTCAAGTCATCATGGCCCTTACGAGCAGGGCTACACACGTGCTACAATGGC
ATATACAAAGAGAAGCGACCTCGCGAGAGCAAGCGGACCTCATAAAAGTATGTCGTAGTCCGGATTGGAGTCTG
>Otu482
ATCATGCCCCTTATGACCAGGGCTACACACGTGCTACAATGGCGTAAACAAAGGGAAGCGAGCCCGCGAGGGGGAGCAAA
TCCCAAAAATAACGTCTCAGTTCGGACTGCAGGCTGCAACTCGCCTGCACGAAGCTGGAATCGCTAGTAATCGCGAATCA
GAATGTCGCGGTGAATACGTTCCCGGGTCTTGTACACACCGCCCGTCACACCATGGGAGTCAGTAATGCCCGAA
>Otu483
GTTGGGTTAAGTCCCGCAACGAGCGCAACCCTTATCTTCAGTTACTAACGCGTAAAGGTGAGGACTCTGAAGAGACTGCC
GGGGACAACTCGGAGGAAGGTGGGGACGACGTCAAATCATCATGCCCCTTATGCCCAGGGCTACACACGTACTACAATGG
CCGATAACAAAGTGCAGCGAAACCGTGAGGTGGAGCGAATCACAAAACTCGGTCTCAGTTCAGATTGCAGGCTG
>Otu484
GTTGGGTTAAGTCCCGCAACGAGCGCAACCCTTGTCATCAGTTGCTACGCAAGAGCACTCTGATGAGACCGCCGGTGACA
AACCGGAGGAAGATGGGGATGACGTCAAGTCCTCATGGCCCTTACGGCTAGGGCCTCACACGTCATACAATGGTCGGAAC
AGAGGGCAGCGAAGCCGGGAGGCGGAGCTAATCCCAGAAAACCGATCGTAGTCCGGATTGCAGTCTGCAACTCG
>Otu485
TCGATGATACGCGAGGAACCTTACCCGGGCTTGAATTGCAGAGGAAGGATTTGGAGACAATGACGCCCTTCGGGGCCTCT
GTGAAGGTGCTGCATGGTTGCGCTCGTTGCGGGACTTAACCCAACATCTCACGACACGAGCTGACGACAACCATGCACCA
CCTGTCTCCGATGCTCCGAAGAGGGGATCCGGTTAAGGATCTTTCATCGGGATGTCAAGACTTGGTAAGGTTCT
>Otu486
GTTGGGTTAAGTCCCGCAACGAGCGCAACCCCTGTTGCCAGTTGCCAGCAAGTAAAGTTGGGGACTCTGGTGAGACTGCC
GGGGACAACTCGGAGGAAGGTGGGGATGACGTCAAATCATCATGCCCCTTATGTCTTGGGCTACACACGTGCTACAATGG
CTGTAACAAAGGGAAGCGACCTTGTAAGAGGAAGCGGATCTCAGAAAAGCAGTCCCAGTTCGGATTGTGGGCTG
>Otu487
TCGAAGCAACGCGAAGAACCTTACCAAATCTTGACATCCCTCTGACCGGTCTTTAATCGGACCTTCTCTTCGGAGCAGAG
GTGACAGGTGGTGCATGGTTGTCGTCAGCTCGTGTCGTGAGATGTTGGGTTAAGTCCCGCAACGAGCTGACGACAACCAT
GCAGCACCTTCACAAAGGTCCGAAGACTTGCATGTTTCCACGCAATTCCTTTGCAATTTAAGCCCGGGTAAGGT
>Otu488
CAACGCGAAGAACCTTACCAAGTCTTGACATCCTTCTGACCGGACAGTAATGTGTCCTTTCCTTCGGGACAGAAGAGACA
GGTGGTGCATGGTTGCGCTCGTTATGGCACTTAAGCCGACACCTCACGGCACGAGCTGACGACAACCATGCAGCACCTTC
ACAGATGCCTTGCGGCTTACGGCTTTCACCGTAATTCATCTGCAATTTAAGCCCGGGTAAGGTTCCTCGCGTAT
>Otu489
GTTGGGTTAAGTCCCGCAACGAGCGCAACCCTTATCCTTTGTTGCCAGCGATTTGGTCGGGAACTCAAAGGAGACTGCCG
GTGATAAACCGGAGGAAGGTGGGGAGTGACGTCAAGTCATCATGGCCCTTACGAGTAGGGCTACACACGTGCTACAATGG
CGTATACAGAGGGAGGCGAAGCAGCGATGTGGAGCGAATCCCAGAAAGTGCGTCTAAGTCCGGATTGGAGTCTG
>Otu490
GTATCATTCCTGTGGGCTGTGTGCTGACAATGGTGGGAACCGGTTCCGAAATGAACGGCGGTTCTGTTATCACCAACCAT
GAACAGAAATTGAAAATTGGTCATGTTTTTGGAGATAATGTATTCCCCAAGTTTGCTATCCTGAACCCGAAACTGACTTA
CACACTGCCAAAATGGCAGATGGTATCCGGCGTTCACGATATCATGAACCATATCACAGAACAGTATTTCTCCG
>Otu491
CAGCCGTAGATCTGCACCAGAGTATGTTCCGGAGGCAGAAACTCCTGGTAGGCAAAGGTGTTCGTCTCAATTTTCTCTTT
CAAGTCCCTGTAAATATTTTCATATCTTGCTTTTGGCATACGGTTACCTCCATTACAGTTTATTATAGGAAGCTGCCGGG
AGAAAGTCAACCGATTGTTTAAACAAATATCGGGAAGAAGGGTTGATATGTTCAAACAAGTATGCTATAACAAG
>Otu492
TCGAAGCAACGCGAAGAACCTTACCTGCTCTTGACATCCCCCTGACCGGCAAGTAATGTTGCCTTTCCTTCGGGACAGGG
ATGACAGGTGGTGCATGGTTGTCGTCAGCTCGTGTCGTGAGATGTTGGGTTAAGTCCCGCAACGAGCGCAACCCCTATCT
TTAGTAGCCAGCGGTCCGGCCGGGCACTCTAGAGAGACTGCCAGGCCAGCAGTAAGATGGGCACTCTAGGGAGA
>Otu493
ATCATGCCCCTTATGATTTGGGCTACACACGTGCTACAATGGCGTAAACAAAGGGAGGCAGCCCTGCGAAGGTGAGCAAA
TCCCAAAAATAACGTCCCAGTTCGGACTGTAGTCTGCAACCCGACTACACGAAGCTGGAATCGCTAGTAATCGCGGATCA
GAATGTCGCGGTGAATACGTTCCCGGGTCTTGTACACACCGCCCGTCACACCATGGGAGTCAGTAATGCCCGAA
>Otu494
TTTGCCGGGGCTTCTTTAGATGGTACCGTCATCATCGTCCCATCCGAAAGAGCTTTACAATTCGAAAACCTTCTTCACTC
ACGCGGCATGGCTGGGTCAATGGGCGAGAGTCTGAACCAGCCAAGTAGCGTGAAGGATGAAGGTTCTATGGATTGTAAAC
TTCTTTTATACGGGAATAAACGGATCCACGTGTGGATTTTTGCATGTACCGTATGAATAAGGATCGGCTAACTC
>Otu495
CCCACGCTTTCGAGCCTCAATGTCAGTTACAGTCCAGTAAGCCGCCTTCGCCACCGGTGTTCCTCCTAATATCTACGCAT
TTCACCGCTACACTAGGAATTCCGCCTACCCCTCCTGCACTCAAGCTTAACAGTTTCCAAAGCAGTCCCGGGGTTAAGCC
CCGGGCTTTCACTTCAGACTTGCCATGCCATCTACGCTCCCTTTACACCCAGTAAATCCGGATAACGCTTCCCC
>Otu496
TGATACCCGCACTTTCGAGCCTCAGCGTCAGTTATGCCCCGGCACAATGCCTTCGCGATCGGAGTTCTTCGTGATATCTA
AGCATTTCACCGCTACACCACGAATTCCATGTGCCCTGTGCAGACTCAAGGCTTACAGTTTCAACGGCTTGACATGGTTG
AGCCACGACATTTGACCGCTGACTTAAAAGCCCGCCTACGCTCCCTTTAAACCCAATAAATCCGGATAACGCTC
>Otu497
GTTGGGTTAAGTCCCGCAACGAGCGCAACCCCTATGGATAGTTGCCAGCAAGTAATGTTGGGCACTCTATTCAGACTGCC
CGGGTTAACCGGGAGGAAGGTGGGGACGACGTCAAGTCATCATGGCCCTTACGCCTAGGGCTACACACGTACTACAATGG
CGCGCACAAAGGGGAGCGAGACCGCGAGGTGGAGCCAATCCCAAAAAACGCGTCCCAGTCCGGATTGCAGCCTG
>Otu498
GTTGGGTTAAGCCCCGCAACGAGCGCAACCCTTATCGTCCGTTACTAACAGGTGGTGCTGAGGACTCAGACGAGACCGCC
GGGGACAACTCGGAGGAAGGTGGGGACGACGTCAAATCATCATGCCCCTTACGTCCAGGGCTTCACGCATGCTACAATGG
CCGGCACAACGGGATGCGACACGGCGACGTGGAGCGGATCCCTGAAAACCGGTCTCAGTTCGGATTGGAGTCTG
>Otu499
GTTGGGTTAAGTCCCGCAACGAGCGCAACCCTTATCGTCCGTTACTAACGCGTAAAGGCGAGGACTCAGACGAGACCGCC
GGGGACAACTCGGAGGAAGGTGGGGACGACGTCAAATCATCATGCCCCTTATGTCCTGGGCTACACACGTAATACAATGG
CGGTCAACAGAGGGATGCAAAGCCGTAAGGTGGAGCGAACCCCTAAAAGCCGTCCCAGTTCAGATTGTGGGCTG
>Otu500
GTTGGGTTAAGTCCCGCAACGAGCGCAACCCCTATCTTCAGTAGCCAGCAGGTTAAGCTGGGCACTCTGGAGAGACTGCC
AGGGATAACCTGGAGGAAGGTGGGGATGACGTCAAATCATCATGCCCCTTATGACCAGGGCTACACACGTGCTACAATGG
CGTAAACAAAGAGAAGCGAACTCGCGAGGGTAAGCAAATCTCAAAAATAACGTCTCAGTTCGGATTGTAGTCTG
>Otu501
GTTGGGTTAAGTCCCGCAACGAGCGCAACCCCTATTGTTAGTTGCTACGAAAGAGCACTCTAGCGAGACTGCCGTTGACA
AAACGGAGGAAGGCGGGGACGACGTCAAATCATCATGCCCCTTATGTCCCGGGCTACACACGTAATACAATGGCGATCAA
CAGAGGGAAGCAAAGCCGCGAGGCAGAGCAAATCCCCAAAAGTCGTCTCAGTTCGGATTGCAGGCTGAAACCCG
>Otu502
GTTGGGTTAAGTCCCGCAACGAGCGCAACCCTTATCTTCAGTAGCCAGCATTTAAGATGGGCACTCTGGAGAGACTGCCA
GGGATAACCTGGAGGAAGGTGGGGATGACGTCAAATCATCATGCCCCTTATGACCAGGGCTACACACGTGCTACAATGGC
GTAAACAAAGGGAAGCAGAGCCGCGAGGCCGAGCAAATCTCAAAAATAACGTCTCAGTTCGGATTGTAGTCTG
>Otu503
TCGAAGCAACGCGAAGAACCTTACCAGGTCTTGACATCGATCTAAAGGCTCCAGAGATGGAGAGATAGCTATAGAGAAGA
CAGGTGGTGCATGGTTGTCGTCAGCTCGTGTCGTGAGATGTTGGGTTAAGTCCCGCAACGAGCGCAACCCCTGTTGCCAG
TTGCCAGCATTAAGTTGGGGACTCTGGCGGGACTGCCGGTGACAAGCCGGAGGAAGGTGGGGATGACGTCAAG
>Otu504
ACCGAACTGATTCAGCGCGTAATTAGTAGCCGCTGCCAGGTCGGCAATGGTGTTTAGTAAAGTTCCGTCCAGGTCAAAAA
TTACAAGTCTTTTCATATCGCGTTAGTCTTTGGTGTAAATGGATTCCACTCCCGTTTCCTGGCATTCAGCCCCCATGGGA
GGATTCTGTTTGAACAAGGCTATTTTGTATTTCCGTGATTTGTGGGAAATCGTGAAACAGTCGTCCGGCAATG
>Otu505
AATGGCGTAAACAAAGGGAAGCGAGATCGTGAGATGGAGCAAATCCCAAAAATAACGTCCCAGTTCGGACTGTAGTCTGC
AACCCGACTACACGAAGCTGGAATCGCTAGTAATCGCGGATCAGAATGCCGCGGTGAATACGTTCCCGGGTCTTGTACAC
ACCGCCCGTCACACCATGGGAGTCAGTAACGCCCGAAGTCAGTGACCTAACTGCAAAGAAGGAGCTGCCGAAG
>Otu506
TCGAAGCAACGCGAAGAACCTTACCAAGTCTTGACATCCCCCTGACGGGCCGGTAACGCGGCCTTTCCTTCGGGACAGGG
GAGACAGGTGGTGCATGGTTGTCGTCAGCTCGTGTCGTGAGATGTTGGGTTAAGTCCCGCAACGAGCGCAACCCTTATCC
TTAGTAGCCAGCACGTGAAGGTGGGCACTCTAGGGAGACTGCCAGGGATAACCTGGAGGAAGGAAAGGCGCCG
>Otu507
TTAGCCGTGGCTTTCTAATAAAGTACCGTCACTCGGCTACCATTTCCTGTAGCCGCGGTGTATTACCGCGGCTGCTGGCA
CGTAGTTAGCCGTCCCTTTCTGGTAAGCTACCGTCACAGTGTGAACTTTCCACTCTCACACCCGTTCTTGACTTACAACA
GAGCTTTACGATCCGAAAACCTTCTTCACTCACGCGGCGTTGCTCGGTCAGGGTTGCCCCCATTGCCGAAGAT
>Otu508
GTTGGGTTAAGTCCCGCAACGAGCGCAACCCTCGCCGCGTGTTGCCAGCGGGTCGTGCCGGGAACTCACGTGGGACCGCC
GGGGTTAACTCGGAGGAAGGTGGGGATGACGTCAGATCATCATCCCCTTACGTCCAGGGCTTCACGCATGCTACAATGGC
CGGTACAACGGGGTGCGACACGGTGACGTGGGGCGGATCCCTGAAAACCGGTCTCAGTTCGGATCGCAGTCTG
>Otu509
GCAGTGGGGAATATTGCACAATGGGCGCAAGCCTGATGCAGCCATGCCGCGTGTATGAAGAAGGCCTTCGGGTTGTAAAG
TACTTTCAGCGGGGAGGAAGGGAGTAAAGGCCCAGTAAGCCGCCTTCGCCACCGATGTTCCTCCTGATCTCTACGCATTT
CACCGCTACACCAGGAATTCCGCTTACCTCTACCTCACTCAAGAACAACAGTTTCAAATGCAGTCTATGGGTT
>Otu510
GTTGGGTTAAGTCCCGCAACGAGCGCAACCCCTATCTTTAGTAGCCAGCATTTCAGGTGGGCACTCTAGAGAGACTGCCA
GGGATAACCTGGAGGAAGGTGGGGACGACGTCAAATCATCATGCCCCTTATGACCAGGGCTACACACGTGCTACAATGGC
GTAAACAAAGGGAAGCAGCCTCGTGAGAGTGAGCAAATCCCAAAAATAACGTCTCAGTTCGGATTGTAGTCTG
>Otu511
CAGTCGAGTTGCAGACTGCAATCCGGACTACGATCGGTTTTCTGGGATTGGCTTCACCTCGCGGCTTCGCTTCCCTCTGT
TCCGACCATTGTATGACGTGTGAGGCCCTAGCCATAAGGGCCATGAGGACTTGACGTCATCCCCATCTTCCTCCGGTTTG
TCACCGGCAGTCTCATTAGAGTGCCCTTTCGTAGCAACTAATGACAAGGGTTGCGCTCGTTGCGGGACTTAAC
>Otu512
TAGTCGAGTTGCAGACTACAATCCGAACTGAGACCGGCTTTTTGAGATTTGCTCCATTTCACAATTTCGCTGCTCTTTGT
ACCGGCCATTGTAGCACGTGTGTAGCCCAGGCCATAAGGGGCATGATGATTTGACGTCATCCCCACCTTCCTCCAGTTTA
TCACTGGCAGTCTCCTTTGAGTTCCCGGCCGGACCGCTGGCAACAAAGGATAAGGGTTGCGCTCGTTGCGGGA
>Otu513
TTACCCTAGGACGATCCTTGCGGTTACGTACTTCAGGTACCCCCGGCTCCCATGGCTTGACGGGCGGTGTGTACAAGGCC
CGGGAACGTATTCACCGCGCCGTGGCTGATGCGCGATTACTAGCGAATCCAGCTTCACGAAGTCGGGTTGCAGACTTCGA
TCCGAACTGGGCCCAGTTTTTAGGATTTCCTCCGCCTCGCGGCTTCGGCCCCCTCTGTACTGGGCATTGTAGT
>Otu514
CCCCACGCTTTCGTGCCTCAACGTCAGATATAGTTTGGTAAGCTGCCTTCGCAATCGGTGTTCTGTATGATCTCTAAGCA
TTTCACCGCTACACCATACATTCCGCCTACCGCAACTACTCTCTAGTTCAACAGTATTAGAGGCAGTTCCGGTGTTAAGC
ACCGGTATTTCACCTCTAACTTATCAAACCGCCTACGCACCCTTTAAACCCAATAAATCCGGATAACGCTCGG
>Otu515
CCCCACGCTTTCGAGCCTCAGCGTCAGTAAAGGCCCAGCAAGCCGCCTTCGCCACTGGTGTTCCTCCTAATATCTACGGA
TTTCACTCCTACACCAGGAATTCCGCCGCCCTCTCACATACTCCAGTTTGCCAGTTTCAAAGGCAGTTCCACGGTTGAGC
CGTGGGATTTCACCCTTGACTTGACATACAGCCTACGTGCGCTTTACGCCCAGTAATTCCGATTAACGCTCGC
>Otu516
GTTGGGTTAAGTCCCGCAACGAGCGCAACCCCTGCTACCAGTTGCCATCAAGTAAAGTTGGGCACTCTGGTGGGACTGCC
GGTGACAAGCCGGAGGAAGGTGGGGATGACGTCAAGTCATCATGGCTCTTACGAGTTGGGCTACACACGTGCTACAATGG
CAACTACAGAGAGGAGCTAAGTCGTGAGGCTGCGCCAATCTTAAAAAGTTGTCTCAGTTCGGATTGTTCCCTG
>Otu517
TCGAAGCAACGCGAAGAACCTTACCTAGACTTGACATCTCCTGCATTACTCTTAATCGAGGAAGTCCTTTCGGGGACAGG
AAGACAGGTGGTGCATGGTTGTCGTCAGCTCGCGTCGTGAGATGTTGGGTTAAGTCCCGCAACGAGCGCAACCCTTATTG
TTAGTTGCCATCATTAAGTTGGGCACTCTAGCAAGACTGCCCGGGTTAACCGGGAGGAAGGTGGGGATGACGT
>Otu518
TGCTCCCCACGCTTTCGAGCCTCAGTGTCAGTTACAGTCCAGTGAGCCGCCTTCGCCACTGGTGTTCCTCCTAATATCTA
CGCATTTCACCGCTACACTAGGAATTCCACTTACCTCTCCAGCACTCTAGATGAACAGTTTCCAATGCAGTCCCGGGGTT
GAGCCCCGGGTTTTCACATCAGACTTGCCCATCCGTCTACGCTCCCTTTACACCCAGTAAATCCGGATAACGC
>Otu519
GCAAGCGTTATCCGGAATGACTGGGCGTAAAGGGTGCGTAGGTGGTTTGCCAAGTTGGCAGCGTAATTCCGTGGCTTAAC
CGCGGAACTACTGCCAAAACTGGTAGGCTTGAGTGCGGCAGGGGTATGTGGAATTCCTGGTGTAGCGGTGAAATGCGTAG
AGATCTGGAGGAATACCGGTGGCGAAGGCGGCCCCCCTGGACGAAGACTGACGCTCAGGTGCGAAAGCGTGGG
>Otu520
GCTTTCACAGTGGGGAAGCAAGTATCTGGGAGATCAGGATTATTCATCAATTGATATATTAAGATATTATTATGGTCAGG
ATGTGTATATTAATGCGGCAGAACAGATAAGCGGAATTCCTTATTCATGGCCGGGAACTAATCTTGATATAGGTTCATCA
GGACAGAAGGTAAGACAGCTTCAGGAACAGCTTAACCTTATAGGAGAGTATTATAGTTCTATTCCGGTCCTAA
>Otu521
ACCCCAAGACATCATCAGCGAACGGATGCTAATCAGGATTGCCGGGAAAGGCAAGAAGTGCAGGTATTCCCTACTGTCGG
AAAAGCTGCTCAACGAACTGAGGGATTACTACCGGGAATACAGACCGCAAAAATGGCTTTTTGAGGGCGAACAGGCAGGC
GAACAATACTCACCCAGCGCATTGGTTAAGATATTGAAAGAAGCGGCAAGGAAAGCCGGAATAAAGCATCGGG
>Otu522
TTGCTCCCCACGCTTTCGAGCCTCAGCGTCAGTGGTCGTCCAGTAAGCCGCCTTCGCCACTGGTGTTCCTCCTAATATCT
ACGCATTTCACCGCTACACTAGGAATTCCACTTACCCCTCCGACACTCTAGTCCTACAGTTTCCAATGCAGTCCCGGGGT
TGAGCCCCGGGTTTTCACATCAGACTTGCAGGACCGCCTACGCTCCCTTTACACCCAGTAAATCCGGATAACG
>Otu523
ACCCACGCTTTCGTGCCTCAGCGTCAGTTAAAGCCCAGTAGGCCGCCTTCGCCACTGGTGTTCCTCCCTATCTCTACGCA
TTTCACCGCTACACAGGGAATTCCGCCTACCTCTACTTCACTCAAGCTTAATAGTTTCAAATGCAGTGCATGGGTTGAGC
CCATACATTTCACATCTGACTTAACAAACCGCCTGCGTGCGCTTTACGCCCAGTAATTCCGATTAACGCTTGC
>Otu524
CCACACTTTCGTGCCTCAACGTCAGTTACTGTCCAGAAAGTCGCCTTCGCCACTGGTGTTCCTCCTAATATCTACGCATT
TCACCGCTACACATGGAATTCCACTCTCCCCTTCTGCACTCAAGTTAAACAGTTTCCAAAGCGTACTATGGTTAAGCCAC
AGCCTTTAACTTCAGACTTATCTAACCGCCTGCGCTCGCTTTACGCCCAATAAATCCGGACAACGCTCGGGAC
>Otu525
TGCTCCCCACGCTTTCGAGCCTCAGCGTCAGTTATCGTCCAGTAAGCCGCCTTCGCCACTGGTGTTCCTCCTAATATCTA
CGCATTTCACCGCTACACTAGGAATTCCACTTACCCCTCCGACACTCTAGATGACCAGTTTCCAATGCAGTACCGGGGTT
GAGCCCCGGGCTTTCACATCAGACTTAGCCTTCCGCCTGCGCTCCCTTTACACCCAGTAAATCCGGATAACG
>Otu526
GTTGGGTTAAGTCCCGCAACGAGCGCAACCCCTATCCTTAGTAGCCAGCAGTAAGATGGGCACTCTAGGGAGACTGCCAG
GGATAACCTGGAGGAAGGTGGGGATGACGTCAAATCATCATGCCCCTTATGACTTGGGCTACACACGTGCTACAATGGCG
TAAACAAAGTGAAGCGAAGTCGTGAGGCCAAGCAAATCACAAAAATAACGTCTCAGTTCGGATTGTAGTCTG
>Otu527
GTTAGGTTAAGTCCTGCAACGAGCGCAACCCTCGTCGTATGTTGCCAGCGGTTAGGCCGGGCACCCATACGAGACCGCCG
GCGTCAAGCCGGAGGAAGGTGGGGACGACGTCAAGTCATCATGCCCCTTATGTCCTGGGCTACACACGTGCTACAATGGC
CGGCACAATGGGCTGCCAACCCGCGAGGGTGAGCGAATCCCTAAAGCCGGTCCCAGTTCGGATTGGAGGCTG
>Otu528
GTTGGGTTAAGTCCCGCAACGAGCGCAACCCCTGTCGTTAGTTGCCAGCATTCAGTTGGGGACTCTAACGAGACTGCCAG
TGACAAACTGGAGGAAGGTGGGGATGACGTCAAATCATCATGCCCCTTATGACCTGGGCTACACACGTGCTACAATGGTT
GGTACAAAGAGAAGCGAAGCGGTGACGTGGAGCAAACCTCATAAAGCCAATCTCAGTTCGGATTGTAGGCTG
>Otu529
TGCTACCCATGCTTTCGTGCCTCAGCGTCAGTTAGAGCCCAGTAAGCCGCCTTCGCCACTGGTGTTCCTCCGAATATCTA
CGCATTTCACCGCTACACTCGGAATTCCGCTTACCTCTACTCCACTCAAGAACTACAGTTTTGGATGCAGCTCCGGGGTT
AAGCCCCGGTATTTCACATCCAACTTGCAATCCCGCCTGCGCACCCTTTACACCCAGTAATTCCGGACAACG
>Otu530
GTTGGGTTAAGTCCCGCAACGAGCGCAACCCTTATCTTTAGTAGCCAGCAGTAAGATGGGCACTCTAGAGAGACTGCCGG
GGATAACCCGGAGGAAGGTGGGGATGACGTCAAATCATCATGCCCCTTATGACCAGGGCTACACACGTGCTACAATGGCG
TAAACAAAGAGAAGCGAAGTCGTGAGGCAGAGCGAATCTCAAAAATAACGTCTCAGTTCGGATTGTAGTCTG
>Otu531
GGGGCGGGTTGCAGCCCCCAATCCGAACTGGGGCCGGCTTTCCGGGATCCGCTCCCCCTCGCGGGGTGGCATCCCTCTGT
ACCGGCCATTGTAGCACGTGTGCAGCCCAGGGCATAAGGGGCATGATGACTTGACGTCGTCCCCGCCCTCCTCCGCCTTG
ACGGCGGCGGTCCCGCGTGGGTTCCCGGCATCACCCGATGGCAACACGCGGCGGGGGGTTGCGCTCGTTGCG
>Otu532
CCCACGCTTTCGTGCCTCAACGTCAGATATAGTTTGGTAAGCTGCCTTCGCAATCGGTGTTCTGTATGATCTCTAAGCAT
TTCACCGCTACACCATACATTCCGCCTACCGCAACTACTCTCTAGTCTAACAGTATTAGAGGCAGTTCCGGAGTTAAGCC
CCGGGATTTCACCTCTAACTTATCAAACCGCCTACGCACCCTTTAAACCCAATAAATCCGGATAACGCTTGA
>Otu533
TGCTCCCCACGCTTTCGAGCCTCAGCGTCAGTAATCGTCCAGTAAGCCGCCTTCGCCACTGGTGTTCCTCCTAATATCTA
CGCATTTCACCGCTACACTAGGAATTCCACTTACCCCTCCGACACTCTAGTCCGACAGTTTCCAATGCAGTACCGGGGTT
GAGCCCCGGGATTTCACATCAGACTTGCCGTACCGCCTGCGCTCCCTTTACACCCAGTAAATCCGGATAACG
>Otu534
GTTGGGTTAAGTCCCGCAACGAGCGCAACCCCTGCCCCATGTTGCCAGCATTAGGTTGGGGACTCATGGGGGACTGCCGG
CGTCAAGCCGGAGGAAGGTGGGGACGACGTCAAGTCATCATGCCCTTTATGCCCTGGGCTGCACACGTGCTACAATGGCC
GGTACAACGGGCTGCGAGACCGCGAGGTCGAGCGAATCCCTCAAAGCCGGCCCCAGTTCGGATCGGAGGCTG
>Otu535
GTTGGGTTAAGTCCCGCAACGAGCGCAACCCCTATTGTCAGTTGCCATCATTAAGTTGGGCACTCTGGCGAGACTGCCGG
TGACAAATCGGAGGAAGGTGGGGACGACGTCAAATCATCATGCCCCTTATGCCCAGGGCTACACACGTACTACAATGGCC
GATAACAAAGTGCAGCGAAACCGTGAGGTGGAGCGAATCACAAAACTCGGTCTCAGTTCAGATTGCAGGCTG
>Otu536
GTTGGGTTAAGTCCCGCAACGAGCGCAACCCCTATCGTATGTTGCCAGCATTGAGTTGGGGACTCATACGAGACTGCCGG
CGTCAAGCCGGAGGAAGGTGGGGACGACGTCAAGTCATCATGCCCTTTATGCCCTGGGCTGCACACGTGCTACAATGGCC
GGTACAACGGGCCGCGACCTGGCGACAGGAAGCGAATCCCTCAAAGCCGGCCCCAGTTCGGATCGGAGGCTG
>Otu537
CGATACCCACGCTTTCGAGCCTCAGCGTCAGTTATCGTCCAGTAAGCCGCCTTCGCCACTGGTGTTCCTCCTAATATCTA
CGCATTTCACCGCTACACTAGGAATTCCGCTTACCCCTCCGACACTCTAGTACGACAGTTTCCAATGCAGTACCGGGGTT
GAGCCCCGGGCTTTCACATCAGACTTGCCGCACCGCCTGCGCTCCCTTTACACCCAGTAAATCCGGATAACG
>Otu538
TGCTCCCCACGCTTTCGAGCCTGAACGTCAGTTACTGTCCAGCAAGCCGCCTTCGCCACTGGTGTTCTTCCTAATATCTA
CGCATTTCACCGCTACACTAGGAATTCCGCTTACCCCTCCGACACTCTAGTACGACAGTTTCCAATGCAGTACCGGGGTT
GAGCCCCGGGCTTTCACATCAGACTTGCCGCACCGCCTGCGCTCCCTTTACACCCAGTAAATCCGGATAACG
>Otu539
TCGAAGCAACGCGAAGAACCTTACCTGGTCTTGACATCCCGGTGACCGGCAAGTAATGTTGCCTTTCCTTCGGGACACCG
GTGACAGGTGGTGCATGGTTGTCGTCAGCTCGTGTCGTGAGATGTTGGGTTAAGTCCCGCAACGAGCGCAACCCCTATCT
TCAGTAGCCAGCATTAAGGATGGGCACTCTGGAGAGACTGCCAGGGATAACCTGGAGGAAGGTGGGGATGAC
>Otu540
TGCTACCCACACTTTCGAGCCTCAGCGTCAGTTAGAGCCCAGCAAGCCGCCTTCGCCACTGGTGTTCCTCCGAATATCTA
CGCATTTCACCGCTACACTCGGAATTCCGCTTGCCTCTACTCCACTCAAGAATAACAGTTTCAACTGCAATTTATGGGTT
GAGCCCATAGTTTTCACAGCTGACTTGCTATCCCGCCTGCGCTCCCTTTACACCCAGTAATTCCGGATAACG
>Otu541
TGCCCCCCATGCTTTCGTCCCTGAGTGTCAGTTATCGTCCAGAAATCTGCCTTCGCTGTCGATGTTCTTCCAGATATCTA
CGCATTCCACCGCTACACCTGGAATTCCAATTTCCTCTCCGATACTCCAGTTCAACAGTCTCCAACGCAGTTCCGGAGTT
GAGCTCCGGTATTTCACGTCAGACTTATCAAACCACCTGCGGACCCTTTACGCCCAATGAATCCGAACAACG
>Otu542
TCGAAGCAACGCGAAGAACCTTACCTGCTCTTGACACCCCGGTGACCGGCATGTAATGATGCCTTTTCTTCGGAACACCG
GTGACAGGTGGTGCATGGTTGTCGTCAGCTCGTGTCGTGAGATGTTGGGTTAAGTCCCGCAACGAGCGCAACCCTTATCT
TCAGTAGCCAGCATTTTGGATGGGCACTCTGGAGAGACTGCCAGGGATAACCTGGAGGAAGGTGGGGACTCT
>Otu543
TTACAATGGGGGGTACAGAAGGCAGCTACCTGGTGACAGGATGCTAATCCCAAAAGCCTCTCTCAGTTCGGATCGAAGTC
TGCAACCCGACTTCGTGAAGCTGGATTCGCTAGTAATCGCGCATCAGCCACGGCGCGGTGAATACGTTCCCGGGCCTTGT
ACACACCGCCCGTCAAGCCATGGGAGCCGGGGGTACCTGAAGTACGTAACCGCAAGGAGCGTCCTAGGGTAA
>Otu544
CCTAGGCCGATCCTCGCGGTTACGGACTTCAGGTACCCCCGGCTCCCATGGCTTGACGGGCGGTGTGTACAAGGCCCGGG
GAACGTATTCACCGCGCCGTGGCTGATGCGCGATTACTAGCGAATCCAGCTTCGTGGAGTCGGGTTGCAGACTCCAGTCC
GAACTGAGAGAGGTCTTTGGGATTGGCATCCACTCGCGTGGTAGCGGCCCTCTGTACCCCCATTGTAACACG
>Otu545
CCTTCGGCGGCTCCTTCTTTCGTTAGGTCACCGACTTCGGGCATTTTCGACTCCCATGGTGTGACGGGCGGTGTGTACAA
GACCCGGGAACGTATTCACCGCGGCATTCTGATCCGCGATTACTAGCGATTCCAGCTTCGTGTAGTCGGGTTGCAGACTA
CAGTCCGAACTGGGACGTTATTTTTGGGATTTGCTCCATCTCACAATCTCGCTTCCCTTTGTTTACGCCATT
>Otu546
GTTGGGTTAAGTCCCGCAACGAGCGCAACCCTTGTCTTTAGTTACTAACATTAAGTTGAGGACTCTAGAGAGACTGCCGG
TGACAAACCGGAGGAAGGTGGGGATGACGTCAAATCATCATGCCCCTTATGACCTGGGCTACACACGTACTACAATGGCG
GATACAACGAGAAGCAAGACAGTGATGTGGAGCAAAACTCAGAAAGTCCGTCTCAGTTCGGATTGAAGTCTG
>Otu547
TCGATGATACGCGAGGAACCTTACCCGGGCTTAAATTGCAACTGACGGAACCGGAAACGGTTCTTTCTTCGGACAGTTGT
GAAGGTGCTGCATGGTTGTCGTCAGCTCGTGCCGTGAGGTGTCGGCTTAAGTGCCATAACGAGCGCAACCATGCACCACC
TGTCACCTCTGTCCCGAAGGAGGAGCCCGATTAAAGGCTTTTCAGAGGGATGTCAAGATTTGGTAAGGTTCT
>Otu548
TAGGCGAGTTGCAGCCTACAATCCGAACTGAGATCGGGTTTCTGGGGTTTGCTCTGCCTCACGGCTTCGCTTCCCTCTGT
TGCCGACCATTGTAGTACGTGTGTAGCCCAAGACATAAGGGGCATGATGACTTGACGTCATCCCCGCCTTCCTCCAAGTT
GTCCTTGGCAGTCTCCTATGAGTCCCGGCATTACCCGCTGGTAACAAAGGATAAGGGTTGCGCTCGTTGCGG
>Otu549
TTAGCCGGTGCTTATTCTTCAGGTACCGTCAGCGGAATACGGTGTTATCGCATCCCTTTTCGTCCCTGACAAAAGCAGTT
TACAATCCGAAGACCTTCATCCTGCACGCGGCATGGCTGGATCAGGGTTGCCCCCATTGTCCAAAATTCCCTACTGCTGC
CTCCCGTAGGAGTTTGGACCGTGTCTCAGTACAAGCGGAGGAACATGTTGTTTAAGATCAATGAGGAGATGG
>Otu550
GCTACACACGTGCTACAATGGCGTAAACAAAGAGAAGCGAAGTCGTGAGGCAGAGCGAATCTCAAAAATAACGTCTCAGT
TCGGATTGTAGTCTGCAACTCGACTACATGAAGCTGGAATCGCTAGTAATCGCAGATCAGAATGCTGCGGTGAATACGTT
CCCGGGTCTTGTACACACCGCCCGTCACACCATGGGAGTTGGGAATGCCCGAAGCCAGTGACCTAACCGAAA
>Otu551
AGAGTCCCCAGCATAACCTGATGGTAACTATCGATAAGGGTTGCGCTCGTTATGGCACTTAAGCCGACACCTCACGGCAC
GAGCTGACGACAACCATGCAGCACCTTCACAACTGCCTTGCGGCTGACATGTCTCCACATCATTCAGTTGCAATTCAAGC
CCGGGTAAGGTTCCTCGCGTATCATCGAATTAAACCACATGTTCCTCCGCTTGTACGGGCCCCCCGTCAATT
>Otu552
AACCTGCCTCAAAGAGGGGGACAACAGTTGGAAACGACTGCTAATACCGCATAAGCCCACGGGTCGGCATCGACCAGAGG
GAAAAGGAGCAATCCGCTTTGAGATGGCCTCGCGTCCGATTAGCTAGTTGGTGAGGTAACGGCCCACCAAGGCGACGATC
GGTAGCCGGACTGAGAGGTTGAACGGCCACATTGGGACTGAGACACGGCCCAGACTCCTACGGGAGGCAGCA
>Otu553
GCATTGCCGGACGACTGTTTCACGATTTCCCACAAATCACGGAAATCAAAATAGCCTTGTTCAAACAGAATCCTCCCATG
GGGGCTGAATGCCAGGAAACGGGAGTGGAATCCATTTACACCAAAGACTAACGCGATATGAAAAGACTTGTAATTTTTGA
CCTGGACGGAACTTTACTAAACACCATTGCCGACCTGGCAGCGGCTACTAATTACGCGCTGAATCAGTTCGG
>Otu554
GGGGCGGGTTGCAGCCCCCAATCCGAACTGGGGCCGGCTTTGAGGGATCCGCTCCGGCTCGCGCCATCGCATCCCGCTGT
ACCGGCCATTGTAGCACGTGTGCAGCCCAGGGCATAAGGGGCATGATGACTTGACGTCGTCCCCGCCCTCCTCCGGCTTG
ACGCCGGCGGTCCCGCATGGGTGCCCAGCCTGACCTGCTGGCAACATGCGGCGGGGGTTGCGCTCGTTGCGG
>Otu555
TGCTCCCCACGCTTTCGAGCCTCAGCGTCAGTAAAGGCCCAGCAAGCCGCCTTCGCCACTGGTGTTCCTCCTAATATCTA
CGCATTTCACCGCTACACTAGGAATTCCGCTTGCCTCTGCCTCACTCAAGAAAAACAGTTTCAAAAGCAGGTTATGGGTT
AAGCCCATAATTTTCACTTCTGACTTGCCTTCCCGCCTACACTCCCTTTACACCCAGTAAATCCGGATAACG
>Otu556
TGCTCCCCACGCTTTCGTGCCTCAGTGTCAGTAGCAGTCCAGTAAGTCGCCTTCGCCACTGGTGTTCCTCCTAATATCTA
CGCATTTCACCGCTACACTAGGAATTCCACTTACCTCTCCTGTACTCCAGCTAAACAGTTTCCAAAGCAGTTCCGGGGTT
GAGCCCCGGATTTTCACTTCAGACTTGCCTTGCCACCTACGCACCCTTTACACCCAGTAAATCCGGATAACG
>Otu557
TGCTCCCCACGCTTTCGAGCCTCAACGTCAGTTACTGTCCAGTAAGCCGCCTTCGCCACTGGTGTTCCTCCTAATATCTA
CGCATTTCACCGCTACACTAGGAATTCCGCTTACCTCTCCAGCACTCTAGTTAAACAGTTTCCAAAGTAGTTCCGGGGTT
GAGCCCCGGATTTTCACTTCAGACTTGCCTTGCCACCTACGCACCCTTTACACCCAGTAAATCCGGATAACG
>Otu558
CAGGCGAGTTGCAGCCTGCAATCTGAACTGAGACGTTGTTTTTGAGTTTTGCTCCACCTCGCGGTCTTGCTTCTCTTTGT
TAAACGCCATTGTAGTACGTGTGTAGCCCAGGTCATAAAGGGCATGATGATTTGACGTCACCCCCACCTTCCTCCGTTTT
GTCAACGGCAGTCTCGCCAGAGTCCTCTTAACGTAGTAACTGGCAATAAGGGTTGCGCTCGTTGCGGGACTT
>Otu559
CTTAAACATCCATCTACGCTCCCTTTAAACCCAATAAATCCGGATAACGCTCGAATCCTCCGTATTACCGCGGCTGCTGG
CACGGAGTTAGCCGATCCTTATTCATAAAGTACATGCAAACGGGTATCCATACCCGACTTTATTCCTGTATAAAAGAAGT
TTACAACCATAGGGCAGTCATCCTTCACGCTACTTGGCTGGTTCAGACTCTCGTCCATTGACCAATATTCCT
>Otu560
GCAAGCGTTGTCCGGATTTACTGGGTGTAAAGGGTGCGTAGGCGGCTTTGCAAGTCAGATGTGAAATCTATGGGCTCAAC
CCATAAACTGCATTTGAAACTGTAGAGCTTGAGTGAAGTAGAGGCAGGCGGAATTCCCCGTGTAGCGGTGAAATGCGTAG
AGATGGGGAGGAACACCAGTGGCGAAGGCGGCCTGCTGGGCTTTAACTGACGCTGAGGCACGGAAAAGCGAT
>Otu561
AGTCTCATCAGAGTGCCCAGCCGAACTGCTGGCTACTGACAATAGGGGTTGCGCTCGTTGCGGGACTTAACCCAACATCT
CACGACACGAGCTGACGACAACCATGCACCACCTGTCACCACTGTCCCGAAGGAAAGGACACCACCTGTCTCCTCTGTCC
CGAAGGAGGCACTCGATTAAGAGTGTTTCAGAGGGATGTCAAGATTTGGTAAGGTTCTTCGCGTTGCTTCGA
>Otu562
TTAGCCGGGGCTTCTTAGTCAGGTACCGTCATTTTCTTCCCTGCTGATAGAAGTTTACATACCGAAATACTTCATCCTTC
ACGCGGCGTCGCTGCATCAGGCTTTCGCCCATTGTGCAATATTCCCCACTGCTGCCTCCCGTAGGAGTCTTGTCAGAGTC
CTCAGCGAAACCTGTTAGTAACTGACAACAAGGGTTGCGCTCGTTATGGCACTTAAGCCGACACCTCACGGC
>Otu563
TGCTCCCCACGCTTTCGAGCCTCAGCGTCAGTTACAGTCCAGAGAATCGCCTTCGCTACTGGTGTTCTTCCTAATCTCTA
CGCATTTCACCGCTACACTAGGAATTCCATTCTCCTCTCCTGCACTCTAGACTTCCAGTTTGAAATGCAGCACCCAAGTT
GAGCCCGGGTATTTCACATCTCACTTAAAAGTCCGCCTACGCTCCCTTTACGCCCAGTAAATCCGGACAACG
>Otu564
CGATACCCGCACTTTCGAGCTTCAGCGTCAGTTGCGCTCCAGTGAGCTGCCTTCGCAATCGGAGTTCTTCGTGATATCTA
AGCATTTCACCGCTACACTAGGAATTCCGCTTACCCCTCCGACACTCTAGTACGACAGTTTCCAATGCAGTACCGGGGTT
GAGCCCCGGGCTTTCACATCAGACTTGCCGCACCGCCTGCGCTCCCTTTACACCCAGTAAATCCGGATAACG
>Otu565
GTTGGGTTAAGTCCCGCAACGAGCGCAACCCTTGTCCTTAGTAGCCAGCAGTAAGATGGGCACTCTAGGGAGACTGCCGG
GGATAACTCGGAGGAAGGTGGGGACGACGTCAAATCATCATGCCCCTTATGACTTGGGCTACACACGTGCTACAATGGCG
TAAACAAAGGGAAGCGAACCTGCGAAGGCAAGCAAATCCCAAAAATAACGTCTCAGTTCGGATTGTAGTCTG
>Otu566
TGCTACCCACGCTTTCGAGCCTCAGCGTCAGTTACAGACCAGAGAGTCGCCTTCGCCACTGGTGTTCCTCCATATATCTA
CGCATTTCACCGCTACACATGGAATTCCACTCTCCTCTTCTGCACTCAAGTTCCCCAGTTTCCAATGACCCTCCCCGGTT
GAGCCGGGGGCTTTCACATCAGACTTAAGGAACCGCCTGCGCTCGCTTTACGCCCAATAAATCCGGACAACG
>Otu567
CGGCGGCCTGCGTGAAGCGCTCATAACGCGCCAGCAGGGCCGTGTATTCGTCTTTTGTCTTGCTGTCCGAATGAAGATCA
AGCCGCCGCTGCTGCTTTGCTGCAAGGTCCATTGCGTCAATCAGCAGGGCCGCCGTTTCATACAGCCAGCTTTCAGCTTC
CGGCGGTTTCATCTTTGGCGCGCGGGCCGCAGATTGCCAGCGCTTCGTCTTCGGTGATTTTGGGCGGGTCGC
>Otu568
TGCTCCCCACGCTTTCGTGCCTCAGCGTCAGTTACAGTCCAGAAAGCCGCCTTCGCCACTGGTGTTCCTCCTAATATCTA
CGCATTTCACCGCTACACTAGGAATTCCGCTTTCCTCTCCTGCACTCAAGTCTGACAGTATCAGATGCAGCCCCCGGGTT
AAGCCCGGGTATTTCACATCTGACTTACCAAACCGCCTACGCACCCTTTACGCCCAGTAATTCCGGACAACG
>Otu569
CCTGCCTTCGGCGGCTCCTTCTTTCGTTAGGTCACCGACTTCGGGCATTTTCGACTCCCATGGTGTGACGGGCGGTGTGT
ACAAGACCCGGGAACGTATTCACCGCAGCATTCTGATCTGCGATTACTAGCGATTCCAGCTTCATGTAGTCGAGTTGCAG
ACTACAATCCGAACTGAGACACGGTCCAAACTCCTACGGGAGGCAGCAGTGGGGAATATTGCACAATGGAGG
>Otu570
GCAAGCGTTAATCGGAATTACTGGGCGTAAAGCGCACGCAGGCGGTTTGTTAAGTCAGATGTGAAATCCCCGGGCTCAAC
CTGGGAACTGCATCTGATACTGGCAAGCTTGAGTCTCGTAGAGGGGGGTAGAATTCCAGGTGTAGCGGTGAAATGCGTAG
AGATCTGGAGGAATACCGGTGGCGAAGGCGGCCCCTGGACGAACGACTGACGCTCAGGTGCGAAAGCGTGGG
>Otu571
TGCTCCCCACGCTTTCGCACCTGAGCGTCAGTTACCGTCCAGTAAGCCGCCTTCGCCACTGGTGTTCCTCCTAATATCTA
CGCATTTCACCGCTACACTAGGAATTCCGCTTACCTCTCCGGCACTCCAGATCAACAGTTTCCAATGCAGTCCCGGGGTT
GAGCCCCGGGTTTTCACATCAGACTTGCTGCTCCGTCTACGCTCCCTTTACACCCAGTAAATCCGGATAACG
>Otu572
CGCTCCCCACGCTTTCGAGCCTCAGCGTCAGTTGGTGCCCAGTAGACCGCCTTCGCCACTGGTGTTCCTCCCGATATCTA
CGCATTCCACCGCTACACCGGGAATTCCATCTACCTCTGCACTACTCAAGAAAAACAGTTTTGAAAGCAATTCATGGGTT
GAGCCCATGGTTTTCACTTCCAACTTGTCTTCCCGCCTGCGCTCCCTTTACGCCCAGTAATTCCGGACAACG
>Otu573
TGCTCCCCACGCTTTCGAGCCTCAGCGTCAGTTATCGTCCAGTAAGCCGCCTTCGCCACTGGTGTTCCTCCTAATATCTA
CGCATTTCACCGCTACACTAGGAATTCCGCTTACCCCTCCGACACTCTAGTACGACAGTTTCCAATGCAGTACCGGGGTT
GAGCCCCGGGCTTTCACATCAGACTTGCCACTCCGTCTACGCTCCCTTTACACCCAGTAAATCCGGATAACG
>Otu574
CCCCTAGCTTTCGCTCCTCAGCGTCAGTTATGGCCCAGAAGGCCGCCTTCGCCACTGGTGTTCTTCCTAATATCTGCGCA
TTCCACCGCTACACTAGGAATTCCACCTTCCCCTACCAAACTCAAGTCTGCCGGTATCGGGAGCGGGCGGAGGTTGAGCC
TCCGGATTTAACTCCCGACCTAACAGACCGCCTACAAGCCCTTTACGCCCAATAATTCCGGACAACGCTCGC
>Otu575
CGCTCTCCACGCTTTCGCTCCTCAGCGTCAGTAACGGCCCAGAGACCCGCCTTCGCCACCGGTGTTCTTCCTGATATCTG
CGCATTCCACCGCTACACCAGGAGTTCCAGTCTCCCCTACCGCACTCAAGCCTGCCCGTACCCACCGCACGCCCCCAGTT
AAGCCAGAGGATTTCACGGCAGACGCGACAAACCGCCTACAAGCCCTTTACGCCCAATAATTCAGGACAACG
>Otu576
TGCTCCCCACACTTTCGCGCCTCAGCGTCAGTTGTCGTCCAGAAGGCCGCCTTCGCCACTGGTGTTCCTCCCGATCTCTA
CGCATTTCACCGCTACACCGGGAATTCCGCCTGCCTCTACCTCACTCAAGACCCACAGTTTCAATAGCAGTTCCAGGGTT
AAGCCCTGGGATTTCACTACTGACTTGCAGATCCGCCTACGCACCCTTTACACCCAGTAAATCCGGACAACG
>Otu577
TGATCCCCACGCTTTCGAGCCTCAACGTCAGTTATTGTCCAGTAAGCCGCCTTCGCCTCCGGTGTTCTTCCTGATATCTA
CGCATTTCACCGCTACACCAGGAATTCTACTTACCTCTCCAACACTCTAGAACAACAGTTTCCAAAGCAGTTCCCAGGTT
GAGCCCGGGTATTTCACTTCAGACTTGCCATTCCGTCTACGCTCCCCTTACACCCAGTAAATCCGGATAACG
>Otu578
GTTGGGTTAAGTCCCGCAACGAGCGCAACCCTTATTGTTAGTTGCCATCATTCAGTTGGGCACTCTAGCGAGACTGCCGG
TAATAAACCGGAGGAAGGTGGGGATGACGTCAAATCATCATGCCCCTTATGACCTGGGCTACACACGTGCTACAATGGCT
GGTACAACGAGTCGCAAGTCGGTGACGGCAAGCTAATCTCTTAAAGCCAGTCTCAGTTCGGATTGTAGGCTG
>Otu579
GTTGGGTTAAGTCCCGCAACGAGCGCAACCCCTGCCCCGTGTTGCCAGCATTCAGTTGGGGACTCGCGGGAGACTGCCGG
TGACAAACCGGAGGAAGGTGGGGACGACGTCAAATCATCATGCCCCTTACGTCCAGGGCTACGGAGCGTGCTACAATGGC
TAGTATAATAAGACGCGATACCGTGAGGTGGAGCAAATCTCTAAAGCTAGTCCCAGTCCGGATTGGAGTCTG
>Otu580
CAGGCGAGTTGCAGCCTGCAATCTGAACTGAGACGTTGTTTCTGAGTTTTGCTCCACCTCGCGGTCTTGCTTCTCTTTGT
TAAACGCCATTGTAGTACGTGTGTAGCCCAGGTCATAAAGGGCATGATGATTTGACGTCATCCCCACCTTCCTCCGTTTT
GTCAACGGCAGTCTCCTTTGAGTTCCCGGCCGGACCGCTGGCAACAAAGGATAAGGGTTGCGCTCGTTGCGG
>Otu581
TAGGCGAGTTGCCAGCCTACAATCCGAACTGAGATTGGCTTTAAGAGATTAGCTTGCCGTCACCGACTCGCAACTCGTTG
TACCAACCATTGTAGCACGTGTGTAGCCCAGGTCATAAGGGGCATGATGATTTGACGTCATCCCCACCTTCCTCCGGTTT
ATTACCGGCAGTCTCGCCAGAGTCCTCTTAACGTAGTAACTGGCAATAAGGGTTGCGCTCGTTGCGGGACTT
>Otu582
TTGGGTTAAGTCCCGCAACGAGCGCAACCCTCGTTCTATGTTGCCAGCACGTTATGGTGGGGACTCATAGGAGACTGCCG
GGGTCAACTCGGAGGAAGGTGGGGATGACGTCAAATCATCATGCCCCTTATGTCTTGGGCTTCACGCATGCTACAATGGC
CGGTACAGAGGGTTGCGATACTGTGAGGTGGAGCGAACCCCTAAAAGCCGTCCCAGTTCAGATTGTGGGCTG
>Otu583
GTTGGGTTAAGTCCCGCAACGAGCGCAACCCCTATCTTTAGTAGCCAGCGGTTCGGCCGGGCACTCTAGAGAGACTGCCA
GGGATAACCTGGAGGAAGGTGGGGATGACGTCAAATCATCATGCCCCTTATGAGCAGGGCTACACACGTGCTACAATGGC
GTAAACAAAGGGAGGCAGAACCGCGAGGTCGAGCAAATCCCAAAATAACGTCTCAGTTCGGATTGTAGTCTG
>Otu584
TTGGGTTAAGTCCCGCAACGAGCGCAACCCTTATCCTTTGTTGCCAGCGGTCCGGCCGGGAACTCAAAGGAGACTGCCAG
TGATAAACTGGAGGAAGGTGGGGATGACGTCAAGTCCTCATGGCCCTTATGGGTAGGGCTTCACACGTGCTACAATGGCG
CATACAAAGAGAAGCGACCTCGCGAGAGCAAGCGGACCTCATAAAGTGCGTCGTAGTCCGGATTGGAGTCTG
>Otu585
GTTGGGTTAAGTCCCGCAACGAGCGCAACCCCTGTTGTATGTTGCCAGCATTTAGTTGGGGACTCATACGAGACTGCCGG
CGTTAAGCCGGAGGAAGGTGGGGACGACGTCAAGTCATCATGCCCTTTATGTCCTGGGCTGCACACGTGCTACAATGGCC
GGTACAACGGGCTGCAAACTCGCGAGAGTAAGCGAATCCCTTAAAACCGGTCCCAGTTCGGATTGCAGGCTG
>Otu586
GTTGGGTTAAGTCCCGCAACGAGCGCAACCCTTATTACTAGTTGCCAGCATTCAGTTGGGCACTCTAGTGAGACTGCCGA
GGACAACTCGGAGGAAGGTGGGGACGACGTCAAATCATCATGCCCCTTACGTCTTGGGCTACACACGTGCTACAATGGCT
GTAACAAAGGGAAGCGACAGCGTAAGCTGAAGCGGATCTCGAAAAGGCAGTCCCAGTTCGGATTGTGGGCTG
>Otu587
AACCTGCCCTGGAGTGGGGGACAACAGTTGGAAACGACTGCTAATACCGCATAAGCCCACGGTGCCGCATGGCACTGCGG
GAAAAGGATTTATTCGCTTCAGGATGGACTCGCGTCCAATTAGCTAGTTGGTGAGGTAACGGCCCACCAAGGCGACGATT
GGTAGCCGGACTGAGAGGTTGAACGGCCACATTGGGACTGAGACACGGTCCAGACTCCTACGGGAGGCAGCA
>Otu588
CAGGCGAGTTGCAGCCTGCAATCTGAACTGAGACATTGTTTTTGAGTTTTGCTCCACCTCGCGGTCTTGCTTCTCTTTGT
TAAACGCCATTGTAGTACGTGTGTAGCCCAGGTCATAAAGGGCATGATGATTTGACGTCATCCCCACCTTCCTCCAGTTT
ATCACTGGCAGTCTCCTTTGAGTTCCCGGCCGGACCGCTGGCAACAAAGGATAAGGGTTGCGCTCGTTGCGG
>Otu589
GTTGGGTTAAGTCCCGCAACGAGCGCAACCCTTATTACTAGTTGCCAGCATTCAGTTGGGCACTCTAGTGAGACTGCCGG
TGACAAACCGGAGGAAGGTGGGGATGACGTCAAATCATCATGCCCCTTATGACCTGGGCTACACACGTGCTACAATGGCG
TATACAACGAGTTGCCAACCCGCGAGGGTGAGCTAATCTCTTAAAGTACGTCTCAGTTCGGATTGTAGGCTG
>Otu590
TGGGCGGGTTGCAGCCCACAATCCGAACTGGGACCACTTTTTTGAGATCCGCTCCCCCTTACGGGCTCGCTCCTCTTTGT
AGTGGCCATTGTAGCACGTGTGTAGCCCAGGTCATAAGGGGCATGATGATTTGACGTCGTCCCCACCTTCCTCCGAGTTG
TCCCCGGCAGTCTCATTAGAGTCCTCGGCTTTACCCGTTAGTAACTAATCATAAGGGTTGCGCTCGTTGCG
>Otu591
GTTGGGTTAAGTCCCGCAACGAGCGCAACCCTTACCATTAGTTGCTACGCAAGAGCACTCTAATGGGACTGCCGTTGACA
AAACGGAGGAAGGTGGGGATGACGTCAAATCATCATGCCCCTTATGACCTGGGCTACACACGTACTACAATGGCAATAAA
ACAGAGGGAAGCAAAACAGCGATGTGGAGCAAATCCCGAAAAATTGTCTCAGTTCAGATTGCAGGCTGAAA
>Otu592
GTGGGCGGGTTGCAGCCCACAATCTGAACTGGGACGGCTTTTAGGGGTTCGCTCCACCTTACGGCTTTGCATCCCTCTGT
TGACCGCCATTGTATTACGTGTGTAGCCCAGGACATAAGGGGCATGATGATTTGACGTCGTCCCCACCTTCCTCCGTTTT
GTCAACGGCAGTCTCGCTAGAGTGCTCTTGCGTAGCAACTAACAATAGGGGTTGCGCTCGTTGCGGGACTT
>Otu593
GTTGGGTTAAGTCCCGCAACGAGCGCAACCCTTATCATTAGTTGCCATCATTAAGTTGGGCACTCTAGTGAGACTGCCGG
GGACAACTCGGAGGAAGGTGGGGATGACGTCAAATCATCATGCCCCTTATGTTCTGGGCTACACACGTGCTACAATGGTC
GGTACAGAAAGCAGCGAAACCGTGAGGTGAAGCCAATCTCCAAAACCGATCTCAGTTCGGATTGTAGGCTG
>Otu594
CATGCCCCTTATGATTTGGGCTACACACGTGCTACAATGGCAGTTACAAAGAGAGGCGAGCCTGTGAAGGCGAGCAAACC
TCAAAAAGGCTGTCTCAGTTCGGATTGTAGTCTGCAACTCGACTACATGAAGCTGGAATCGCTGGTAATCGCAGATCAGC
ATGCTGCGGTGAATACGTTCCCGGGTCTTGTACACACCGCCCGTCACACCATGGGAGTCGGTAACGCCCGA
>Otu595
CCACGCTTTCGAGCCTGAACGTCAGTTACTGTCCAGCAAGCCGCCTTCGCCACTGGTGTTCTTCCTAATATCTACGCATT
TCACCGCTACACTAGGAATTCCGCTTGCCTCTCCAGCACTCTAGCTCTACAGTTTCCAAAGCAGTCCCGGGGTTGAGCCC
CGGGCTTTCACTTCAGACTTGCAGTGCCGTCTGCGCTCCCTTTACACCCAGTAAATCCGGATAACGCTTGC
>Otu596
GCAAGCGCTAATCGGAATTACTGGGCGTAAAGCGTGCGCAGGCGGTTCTGTAAGATAGATGTGAAATCCCCGGGCTTAAC
CTTGGAATTGCATTTATGACTGCAGGACTCGAGTTTGTCAGAGGGGGTGGAATTCCAAGTGTAGCAGTGAAATGCGTAGA
TATTTGGAAGAACACCGATGGCGAAGGCAGCCCCCTGGGACATGACTGACGCTCATGCACGAAAGCGTGGG
>Otu597
TGGGCGGGTTGCAGCCCACAATCCGAACTGGGACCGGCTTTTTGAGATTCGCTTGACCTTACGGTTTCGCAGCTCTTTGT
ACCGGCCATTGTAGCACGTGTGTAGCCCAAGACATAAGGGGCATGATGATTTGACGTCGTCCCCACCTTCCTCCGAGTTG
TCCCCGGCAGTCTCATTAGAGTTCCCGACGTTACTCGCTGGCAACTAATGATAAGGGTTGCGCTCGTTGCG
>Otu598
TAGTCGAGTTGCAGACTACAATCCGAACTGAGACGTTATTTTTGGGATTTGCTCCCCCTCGCGGGCTCGCTTCCCTTTGT
TTACGCCATTGTAGCACGTGTGTAGCCCTGGTCATAAGGGGCATGATGATTTGACGTCATCCCCACCTTCCTCCAGGTTA
TCCCTGGCAGTCTCCTTTGAGTTCCCGGCCGGACCGCTGGCAACAAAGGATAAGGGTTGCGCTCGTTGCGG
>Otu599
GTAGGAGTCTGGACCGTGTCTCAGTTCCAGTGTGGCCGTTCATCCTCTCAGACCGGCTACTGATCGTAGGTTTGGTGGGC
CGTTACCTCACCAACTGCCTAATCAGACGCAAACCCCCCTTCAGGCGATAGCTTATAAATAGAGGCCATCCTTTCTTCCG
GAAATCATGCGGTCTCCGGAACACATTCGGTATTAGCAGTCGTTTCCGTCTGTTGTCCCCATCCTGAAGGC
>Otu600
GTTCGGTTAAGTCCGGCAACGAGCGCAACCCTTATGAACAGTTGCCAATATTAAGTTAGGAACTCTGTTCAGACTGCCGT
GGATAACACGGAGGAAGGTGGGGATGACGTCAAATCATCATGCCCCTTACGTCTTGGGCCACACACGTGCTACAATGGGC
GTAACAAAGAGCAGCGAACTCGTAAGGCGGAGCGAACCCCTAAAAGCCGTCCCAGTTCAGATTGTGGGCTG
>Otu601
CATCCCCACCTTCCTCCGGGTTATCCCTGGCAGTCTCATTAGAGTGCCCAGCTTTACCTGCTGGCTACTAATCATAAGGG
TTGCGCTCGTTGCGGGACTTAACCCAACATCTCACGACACGAGCTGACGACAACCATGCACCACCTGTCTCCTCTGTACC
GAAGTACTAACCCCATTACGGATTATTCAAAGGGATGTCAAGACCAGGTAAGGTTCTTCGCGTTGCTTCGA
>Otu602
TCGAAGCAACGCGAAGAACCTTACCAAGTCTTGACATCCCACTGACCGGACAGTAATGTGTCCTTTCCTTCGGGACAGTG
GTGACAGGTGGGTATTACCGCGGCTGCTGGCACGTAGTTAGCCGGGGCTTCTTAGTCAGGTACCGTCACTATCTTCCCTG
CTGATAGAAGTTTACATACCGAGATACTTCTTCCTTCACGCGGCGTCGCTGCATCAGGGTTTCCCCCATTG
>Otu603
GCAGGCGGGTTGCAGCCTGCGATCCGAACTGGGACGGCTTTTGGGGGTTTGCTCTGCCTCGCGGCTTTGCCTCCCTCTGT
TGACCGCCATTGTATTACGTGTATAGCCCAGGACATAAGGGGCATGATGATTTGACGTCGTCCCCACCTTCCTCCGTTTT
GTCAACGGCAGTCTCGCTAGAGTGCTCTTGCGTAGCAACTAACAATAGGGGTTGCGCTCGTTGCGGGACTT
>Otu604
TTAGCCGTCCCTTTCTGGTAAGATACCGTCACAGTGTGAACTTTCCACTCTCACACTCGTTCTTCTCTTACAACAGAGCT
TTACGATCCGAAAACCTTCTTCACTCACGCGGCGTTGCTCGGTCAGACTTCCGTCCATTGCCGAAGATTCCCTACTGCCG
CCTCCCGTAGGAGTCTGGACCGTGTCTCAGTGCTGTCGTCAGCTCGTGTCGTGAGATGTTGGGTTAAGTCC
>Otu605
CAGGCGAGTTGCAGCCTGCAATCCGAACTGGGACGGCTTTTGGGGGTTTGCTCTGCCTCGCGGCTTTGCTTCCCTCTGTT
GACCGCCATTGTATTACGTGTGTAGCCCAGGATATAAGGGGCATGATGATTTGACGTCATCCCCGCCTTCCTCCAGGTTG
TCCCTGGCAGTCTCCCATGAGTCCCCAACTTTACTTGCTGGTAACATAGGATAGGAGTTGCGCTCGTTGCG
>Otu606
TCATCCCCACCTTCCTCCAGGTTATCCCTGGCAGTCTCCTCAGAGTGCCCGGCCGAACCGCTGGCTACTGGGGATAAGGG
TTGCGCTCGTTGCGGGACTTAACCCAACATCTCACGACACGAGCTGACGACAACCATGCACCACCTGTCACCGGTGTTCC
GAAGAAAAGGACACATTGCTGTCCGGTCACCGGGATGTCAAGACTTGGTAAGGTTCTTCGCGTTGCTTCGA
>Otu607
CGCTACCCTGGCTTTCGCATCTCAGCGTCAGACACAGTCCAGAAAGGCGCCTTCGCCACTGGTGTTCCTCCCAATATCTA
CGCATTTCACCGCTACACTGGGAATTCCCCTTTCCTCTCCTGCACTCAAGTCTTCCAGTATCCAGAGCCATACGGGGTTG
AGCCCCGCATTTTCACTCCAGACTTGCCTGGCCACCTACACTCCCTTTACACCCAGTAAATCCGGATAACG
>Otu608
CGCTACCCCGGCTTTCGCATCTCAGCGTCAGACACAGTCCAGAAAGGCGCCTTCGCCACTGGTGTTCCTCCCAATATCTA
CGCATTTCACCGCTACACTGGGAATTCCCCTTTCCTCTCCTGCACTCAAGTCTTCCAGTATCCAGAGCCATACGGGGTTG
AGCCCCGCATTTTCACTCCAGACTTAAAAAACCGCCTACATGCTCTTTACGCCCAATAATTCCGGACAACG
>Otu609
AACCTGCCCATAAGAGGGGGATAATCCATGGAAACGTGGACTAATACCGCATATTGTAGTTAAGTTGCATGACTTGATTA
TGAAAGATTTATCGCTTATGGATGGACTCGCGTCAGATTAGATAGTTGGTGAGGTAACGGCTCACCAAGTCAACGATCTG
TAGCCGAACTGAGAGGTTGATCGGCCGCATTGGGACTGAGACACGGCCCAGACTCCTACGGGAGGCAGCAG
>Otu610
TGGGCGGGTTGCAGCCCACAATCTGAACTGGGACGGCTTTTAGGGATTTGCTCCACCTCGCGGTTTTGCTTCCCTCTGTA
TGACTGCCATTGTAGTACGTGTGTAGCCCAGGTCATAAGGGGCATGATGATTTGACGTCGTCCCCACCTTCCTCCGTTTT
GTCAACGGCAGTCCGGCTAGAGTGATCTTGCGTATCAACTAACCGTAAGGGTTGCGCTCGTTGCGGGACTT
>Otu611
GCCTTTGACAAAAGCTTTAGCAACCGTCTCCGGCTGTTTGAAAGGTTGCAGCATCAGCATGTCGGCCAATGGCTCAAGTC
CCTTTTTGCGTGCCACCTCGGCACGAGTCTTGCGCTTGGGCTTGAAGGGCAGGTACATGTCCTCAAGCAGCGTGGCGTCC
CAACAGGTTTCGATGCGCTTCTTCAGTTCGTCAGTCAGTTTTGCCTTGTTCCTCAATGGTTGTGATGATGT
>Otu612
TGCCTGTGGAGCATATCGTGGAGGTCCCGGCTGAACCCGACACCGTGGTTGTGGAGAAAGTGGTGGAAAAGGTGGTGGAG
CGTCCGGTGTTTGTGGAGCAGCCCTCAGTGCCTGTAATCCGCAACACTCCGTCGGCGCCTTCTTCGCCGCGTCCGAAAAT
CACCATCGACGGCACTGAACTTGATTTCGTGGTGACGGGATGCACCGGCGACATTTCGCGCGGACGCATAA
>Otu613
TCCCCACGCTTTCGCACCTGAGCGTCAGTCTTCGTCCAGGGGGCCGCCTTCGCCACCGGTATTCCTCCAGATCTCTACGC
ATTTCACCGCTACACCTGGAATTCTACCCCCTCTACGAGACTCAAGCTTGCCAGTATCAGATGCAGTTCCCAGGTTGAGC
CCGGGGATTTCACATCTGACTTAACAAACCGCCTGCGTGCGCTTTACGCCCAATGAATCCGGATAACGCTC
>Otu614
GCAAGCGTTAATCGGAATTACTGGGCGTAAAGCGCACGCAGGCGGTTTGTTAAGTCAGGATGATCGGAACCCGGTCAACC
TGGGAACTGCATCTGATACTGGCAAGCTTGAGTCTCGTAGAGGGGGGTAGAATTCCAGGTGTAGCGGTGAAATGCGTAGA
GATCTGGAGGAATACCGGTGGCGAAGGCGGCCCCCTGGACGAAGACTGACGCTCAGGTGCGAAAGCGTGGG
>Otu615
GTTGGGTTAAGTCCCGCAACGAGCGCAACCCTCGCCCCGTGTTGCCAGCGCTATGGCGGGAACTCACGGGGGACCGCCGG
GGTACATCGGAGGAAGGTGGGGATGACGTCAGATCATCATGCCCCTTACGTCCAGGGCTTCACGCATGCTACAATGGCCG
GTACAACGGGATGCGACACGGCGACGTGGAGCGGATCCCTGAAAACCGGTCTCAGTTCGGATTGGAGTCTG
>Otu616
AGTTGCAGACCCCGATCCGAACCAAGACGCCCTTTAAGAGATTCGCCCCACCTTACGGTATCGCAACCCTTTGTATGCGC
CATTGTAGCACGTGTGTAGCCCTGGTCGTAAGGGGCATGATGATCTGACGTCATCCCCACCTTCCTCCGAGTTGACCCCG
GCGGTCCCCCGTGAGTTCCCACCATGACGTGCTGGCAACACAGGGCGAGGGTTGCGCTCGTTGCGGGACTT
>Otu617
GTTGGGTTAAGTCCCGCAACGAGCGCAACCCTTGTCATTAGTTGCCAGCAGTAAGATGGGCACTCTAGTGAGACTGCCGG
GGATAACTCGGAGGAAGGTGGGGATGACGTCAAATCATCATGCCCCTTATGTTCTGGGCTACACACGTGCTACAATGGCC
GGTACAGAGAGAAGCCAGACCGCGAGGTGGAGCAAAACTCAAAAGCCGGTCCCAGTTCGGATTGCAGGCTG
>Otu618
CAGTCGAGTTGCAGACTGCAATCCGGACTACGATCGGTTTTCTGGGATTGGCTCCGTCTCACGACTTCGCTGCCCTCTGT
TCCGACCATTGTATGACGTGTGAAGCCCTACCCATAAGGGCCATGAGGACTTGACGTCATCCCCACCTTCCTCCGGTTTG
TCACCGGCAGTCTCACTAGAGTGCCCTTTCGTAGCAACTAGTGACAAGGGTTGCGCTCGTTGCGGGACTT
>Otu619
TAGGCGAGTTGCAGCCTACAATCCGAACTGAGATTGGCTTTAAGAGATTAGCTTGCCGTCACCGACTCGCAACTCGTTGT
ACCAACCATTGTAGCACGTGTGTAGCCCAGGTCATAAGGGGCATGATGATTTGACGTCATCCCCACCTTCCTCCGGTTTA
TTACCGGCAGTCTCGCTAGAGTGCCCAACTGAATGATGGCAACTAACAATAGGGGTTGCGCTCGTTGCGG
>Otu620
CATCCCCACCTTCCTCCAGGTTATCCCTGGCAGTCTCTCCAGAGTGCCCACCTTAAATGCTGGCTACTGAAGATAGGGGT
TGCGCTCGTTGCGGGACTTAACCCAACATCTCACGACACGAGCTGACGACAACCATGCACCACCTGTCTCCTCTGTCCCG
AAGGAAAACTCCGATTAAAGAGCAGTCAGAGGGATGTCAAGACCAGGTAAGGTTCTTCGCGTTGCTTCGA
>Otu621
TGGGCGGGTTGCAGCCCACGATCCGAACTGGGACGGCTTTTAGGGGTTCGCTCTGCCTCGCGGCTTTGCATCCCTCTGTT
GACCGCCATTGTATTACGTGTGTAGCCCAGGATATAAGGGGCATGATGATTTGACGTCGTCCCCACCTTCCTCCGTTTTG
TCAACGGCAGTCTCGCTAGAGTGCTCTTGCGTAGCAACTAACAATAGGGGTTGCGCTCGTTGCGGGACTT
>Otu622
CCGACTTCATGAAGTCGGGTTGCAGACTTCAATCCGAACTGAGACGTCCTTTATGAGATTCGCTTGCCTTCACAGGCTTG
CCGCTCTTTGTAGACGCCATTGTAGTACGTGTGTAGCCCAGGCCATAAGGGGCATGATGATTTGACGTCATCCCCACCTT
CCTCCGGTTTATCACCGGCAGTCTGATATGAGTCCTCAACTCAATGTTAGTAACATATCACAAGGGTTGC
>Otu623
GCTTTCGCGCCTCAGCGTCAGTTACCGTCCAGAAAGCCGCCTTCGCCACTGGTGTTCCTCCTAATATCTACGCATTTCAC
CGCTACACTAGGAATTCCGCTTTCCTCTCCGGCACTCAAGAACTTTGGTTTCAAATGCAGCTCCGAAGTTAAGCCTCGGT
ATTTCACATCTGACCTAAAGTCCCGCCTACACGCCCTTTACACCCAGTAAATCCGGACAACGCTTGCCAC
>Otu624
TCCAGACTTATGATCTGACAGATATCAACAATCCGAAATCCATCGGAACCGTGGATCAGAGTGGTTACTACCGCACTTCA
CGTTTTAAAGACGGATACCTGTATGTATTCAGTGACTATTATATTTACGATACGATCACCAAAAAGATTATCCTTCCTAT
GTTCCGCTTGTCGGTGACAATCTTCTGAAGCAGTCGGATATCTATCTCCCGACGAACCATGCAGCAGACC
>Otu625
CAGGCGAGTTGCAGCCTACAATCCGAACTGGGACGGCTTTTGGGGGTTTGCTCTGCCTCGCGGCTTTGCTTCCCTCTGTT
GACCGCCATTGTATTACGTGTGTAGCCCAGGATATAAGGGGCATGATGATTTGACGTCGTCCCCACCTTCCTCCGTTTTG
TCAACGGCAGTCTCGCTAGAGTGCTCTTGCGTAGCAATTAACAATAGGGGTTGCGCTCGTTGCGGGACTT
>Otu626
TGGGCGGGTTGCAGCCCACAATCTGAACTGAGAGTACTTTTCTGAGTTTTGCTCCACCTTGCGGTCTCGCTTCTCTTTGT
TGTACCCATTGTAGCACGTGTGTAGCCCAGGTCGTAAGGGGCATGATGATTTGACGTCATCCCCACCTTCCTCCGTTTTG
TCAACGGCAGTCCTGCTAGAGTGCTCTTGCGTAGCAACTAACAGTAAGGGTTGCGCTCGTTGCGGGACTT
>Otu627
CAGGCGGGTTGCAGCCTACAATCCGAACTAAGACTGCTTTTAGGGGTTCGCTCCACCTCGCGGCTTTGCATCCCTCTGTT
TACAGCCATTGTAGTACGTGTGAGGCCCAGGTCATAAGGGGCATGATGATTTGACGTCATCCCCACCTTCCTCCGTTTTG
TCAACGGCAGTCCTGCTAGAGTGCTCTTGCGTAGCAACTAACAGTAAGGGTTGCGCTCGTTGCGGGACTT
>Otu628
CAGGCGGGTTTCAGCCTGCAATCCGAACTGGGATGGCTTTTAGGGATTTGCTCCACCTCGCGGCTTTGCCTCCCTCTGTT
AACCACCATTGTAGTACGTGTGTGGCCCAGGACATAAGGGGCATGATGATTTGACGTCGTCCCCACCTTCCTCCGTTTTG
TCAACGGCAGTCTCGCTAGAGTGCTCTTGCGTAGCAACTAACAATAAGGGTTGCGCTCGTTGCGGGACTT
>Otu629
GAGTCGGGTTGCAGACTCCAATCCGAACTGAGACCGGTTTTAAGGGATCCGCTCCACCTCGCGGTGTCGCATCCCGTTGT
ACCGGCCATTGTAGCATGCGTGAAGCCCTGGACGTAAGGGGCATGATGATTTGACGTCGTCCCCACCTTCCTCCGTTTTG
TCAACGGCAGTCTCGCTAGAGTGCTCTTGCGTAGCAACTAACAATAGGGGTTGCGCTCGTTGCGGGACTT
>Otu630
GAGTCGAGTTGCAGACTACAATCCGAACTGAGAATGGTTTTATGGGTTTTGCTTCACCTCGCGGCTTCGCTTCCCTCTGC
ACCATCCATTGTAGCACGTGTGTAGCCCAGGTCATAAGGGGCATGATGATTTGACGTCATCCCCGCCTTCCTCCAGCTTG
TCACTGGCAGTCTCGCTAGAGTCCCCAACTTAATGATGGTAACTAACGATAAGGGTTGCGCTCGTTGCGG
>Otu631
CCGGCAGTCTCCCTTGAGTTCCCACCATTACGTGCTGGCAACAAAGGACAGGGGTTGCGCTCGTTGCGGGACTTAACCCA
ACATCTCACGACACGAGCTGACGACAGCCATGCAGCACCTGTGTTCTGATTCCCGAGCTGACGACAACCATGCACCACCT
GTCTCCTCTGTCCCGAAGGAAAGCTCCGATTAAAGAGCGGTCAGAGGGATGTCAAGACCAGGTAAGGTTC
>Otu632
GGAGGCAGCAGTGGGGAATATTGCACAATGGAGGAAACTCTGATGCAGCGATGCCGCGTGAGGGAAGAAGGTTTTAGGAT
TGTAAACCTCTGTCTTTGGGGACGAAAAATGACGGTACCCAAGGAGGAAGCTCCGGCTAACTACGTGCCAGCAGCCGCGG
TAATACACGACACGAGCTGACGACAACCATGCACCACCTGTCACCACTGTCCCGAAGGAAAGGACACATT
>Otu633
CAGGCGGGTTGCAGCCTGCGATCCGAACTGGGACGGCTTTTTGGGGTTCGCTCTGCCTCGCGGCTTTGCATCCCTTTGTT
CTCCGCCATTGTATTACGTGTGTAGCCCAGGTCATAAGGGGCATGATGATTTGACGTCGTCCCCACCTTCCTCCGTTTTG
TCAACGGCAGTCTCGCTAGAGTGCTCTTGCGTAGCAACTAACAATAGGGGTTGCGCTCGTTGCGGGACTT
>Otu634
GTACACCCGCCCACACACCGAACTTGCGCTCCAACGCCTCCTCCACGATGAAACTTCCGATAAATCCGCTTGCTCCTGTA
ATTAAAATCGATTCCACTTCTTCTGTTACAAATTACTAATTACTTTTCATCCGGTCCGTCACCTTGACGCTCCTTGTGTT
ACTCTGTCGCCTCGTTACTCTTCTTCACCGGCTCCACATGGATGCTGACCAGTGTTCCTTTGCCGAACTG
>Otu635
CAGGCGGGTTGCAGCCTGCGATCCGAACTGGGACGGCTTTTTGGGGTTCGCTCTGCCTCGCGGCTTTGCATCCCTTTGTT
GACCGCCATTGTATTACGTGTGTAGCCCAGGTCATAAGGGGCATGATGATTTGACGTCATCCCCACCTTCCTCCGTTTTG
TCAACGGCAGTCCTGCTAGAGTGCTCTTGCGTAGCAACTAACAGTAAGGGTTGCGCTCGTTGCGGGACTT
>Otu636
CACACTTTCGAGCCTCAATGTCAGTTGCAGCTTAGCAGGCTGCCTTCGCAATCGGAGTTCTTCGTGATATCTAAGCATTT
CACCGCTACACCACGAATTCCGCCTGCCTCAACTGCACTCAAGATATCCAGTATCAACTGCAATTTTACGGTTGAGCCGC
AAACTTTCACAACTGACTTAAACATCCATCTACGCTCCCTTTAAACCCAATAAATCCGGATAACGCCCGG
>Otu637
AGTCATCATGCCCCTTACGTCTTGGGCTACACACGTACTACAATGGGATGAACAGAGGGAAGCGAAATCGCGAGGTGGAG
CGGATCCCTAAAAGCATCTCTCAGTTCGGATTGTAGGCTGAAACTCGCCTACATGAAGTCGGAATCGCTAGTAATCGCAG
GTCAGCATACTGCGGTGAATACGTTCCCGGGCCTTGTACACACCGCCCGTCACACCACGAAAGTCATTCA
>Otu638
GCAAGCGTTATCCGGATTTACTGGGTGTAAAGGGAGCGCAGACGGCACTGCAAGTCTGAAGTGAAAGCCCGGGGCTCAAC
CCCGGGACTGCTTTGGAAACTGTAGAGCTAGAGTGCTGGAGAGGCAAGCGGAATTCCTAGTGTAGCGGTGAAATGCGTAG
ATATTAGGAAGAACACCAGTGGCGAAGGCGGCTTGCTGGACAGTAACTGACGTTCAGGCTCGGAAAAGCG
>Otu639
TGACGTCATCCCCACCTTCCTCACACCTTACGGTGGCAGTGTCCCCAGAGTGCCCAGCTTCAACTGATGGCAACTAAGGA
GAGGGGTTGCGCTCGTTATGGCACTTAAGCCGACACCTCACGGCACGAGCTGACGACAACCATGCAGCACCTTCACAGAG
GCCCCGAAGGGCGTCATTGTCTCCAAATCCTTCCTCTGCAATTCAAGCCCGGGTAAGGTCCCTCGCGTAT
>Otu640
CAGGCGGGTTGCAGCCTGCGATCCGAACTGGGACTGCTTTTAGGGTTTTGCTCCACCTCGCGGCTTTGCTTCCCTCTGTT
TACAGCCATTGTAGTACGTGTGTGGCCCAGGTCATAAGGGGCATGATGATTTGACGTCGTCCCCACCTTCCTCCGTTTTG
TCAACGGCAGTCTCTCTAGAGTGCTCTTGCGTAGCAACTAGAAACAAGGGTTGCGCTCGTTGCGGGACTT
>Otu641
TATCCCTGGCAGTCTCCACAGAGTGCCCAGCTTTACCTGCTGGCTACTGAGGATAAGGGTTGCGCTCGTTGCGGGACTTA
ACCCAACATCTCACGACACGAGCTGACGACAACCATGCACCACCTGTCTCCAATGCTCCGAAGAGAAGGCCCCGTTACGG
ACCGGTCATCGGGATGTCAAGACCTGGTAAGGTTCTTCGCGTTGCTTCGAATTAAACCACATGCTCCACC
>Otu642
GACGTCATCCCCACCTTCCTCCAGGTTATCCCTGGCAGTCTCCTCAGAGTGCCCACCATTACGTGCTGGCTACTAAGGAT
AGGGGTTGCGCTCGTTGCGGGACTTAACCCAACATCTCACGACACGAGCTGACGACAACCATGCACCACCTGTCTCCCCT
GTCCCGAAGGAAAGGGACGGTTAAGTCCCGGTCAGAGGGATGTCAAGATTTGGTAAGGTTCTTCGCGTTG
>Otu643
AATCTGCCTTTCAGAGGGGGATACCGATTGGAAACGATCGTTAATACCGCATAATATAATTGAACCGCATGATTTGATTA
TCAAAGATTTATCGCTGAAAGATGAGCTCGCGTCTGATTAGCTAGTTGGTAAGGTAACGGCTTACCAAGGCGACGATCAG
TAGCCGGACTGAGAGGTTGATCGGCCACATTGGGACTGAGACACGGCCCAGACTCCTACGGGAGGCAGCA
>Otu644
AAGCTGCGGATGCAGCTTGAGCACAAAAATTTTGTCGCCCTCATTGGCAAGCTCGTCAAAATTATCCTTCCAGATATTGT
AAACATGCTCCACCGCTTGTGTATTACCGCGGCTGCTGGCACGTAGTTAGCCGTCACTTCCTTGTTGGGTACCGTCATTA
TCTTCCCCAACAACAGGGGTTTACAATCCGAAGACCTTCTTCCTCCACGCGGCGTCGCTGCATCAGGGTT
>Otu645
GTTATCCGGATTTATTGGGTTTAAAGGGAGCGCAGACGGGTCGTTAAGTCAGCTGTGAAAGTTTGGGGCTCAACCTTAAA
ATTGCAGTTGATACTGGCGTCCTTGAGTGCGGTTGAGGTGTGCGGAATTCGTGGTGTAGCGGTGAAATGCTTAGATATCA
CGAAGAACTCCGATTGCGAAGGCAGCACACTAAGCCGTAACTGACGTTCATGCTCGAAAGTGTGGGTATC
>Otu646
TGGGCGGGTTGCAGCCCACAATCTGAACTGGGACGGCTTTTAGGGGTTCGCTCCATCTTGCGATTTTGCATCCCTCTGTT
GACCGCCATTGTATTACGTGTGTAGCCCAGGACATAAGGGGCATGATGATTTGACGTCGTCCCCACCTTCCTCCGTTTTG
TCAACGGCAGTCTCGCTAGAGTGCTCTTGCGTAGCAACTAACCGTAAGGGTTGCGCTCGTTGCGGGACTT
>Otu647
ATGACGTCATCCCCACCTTCCTCCGGGTTATCCCCGGCAGTCTCTCCAGAGTGCCCATCTTACTGCTGGCTACTGGAAAT
AGGGGTTGCGCTCGTTGCGGGACTTAACCCAACATCTCACGACACGAGCTGACGACAACCATGCACCACCTGTCTCTGAT
GTTCCGAAGAAAAGTTCCGGTTAAGGAACGGTCATCAGGATGTCAAGACTTGGTAAGGTTTTTCGCGTTG
>Otu648
TCGATGATACGCGAGGAACCTTACCCGGGCTTGAAAGTTACTGACGATTCTGGAAACAGGATTTCCCTTTGGGGCAGGAA
ACTAGGTGCTGCATGGTTGTCGTCAGCTCGTGCCGTGAGGTGTCGGGTTAAGTCCCATAACGAGCGCAACCCCTACCGTT
AGTTGCCATCAGGTCAAGCTGGGCACTCTGGCGGGACTGCCGGTGTAAGCCGAGAGGAAGGTGGGGATGA
>Otu649
TCGATGATACGCGAGGAACCTTACCCGGGTTTAAATGTAGATTGCATGAGGTGGAAACACTTCTTCCCTTCGGGGCTATT
TACAAGGTGCTGCATGGTTGTCGTCAGCTCGTGCCGTGAGGTGTCGGGTTAAGTCCCATAACGAGCGCAACCCCTATCGC
CAGTTGCCATCGGTTCAAGCCGGGCACTCTGTCGAGACTGCCACCGTAAGGTGCGAGGAAGGTGGGGATG
>Otu650
TTTACCCTAGGGCGATCCTCGCGGTTACGCACTTCAGGTACCCCCGGCTCCCATGGCTTGACGGGCGGTGTGTACAAGGC
CCGGGAACGTATTCACCGCGCCGTGGCTGATGCGCGATTACTAGCGAATCCAGCTTCGTGGAGTCGGGTTGCAGACTACA
ATCCGAACTGAGACGTTATTTTTGAGATTCGCTCTGCCTCACGACTTCGCTTCTCTTTGTTTACGCCATT
>Otu651
TAGTCGAGTTGCAGACTACAATCCGAACTGGGGCTGCTTTTTTGTGGTTTGCTTACTCTCGCGAGCTTGCTTCACTTTGT
AACAGCCATTGTAGCACGTGTGTAGCCCTAAACATAAGGGGCATGATGATTTGACGTCATCCCCACCTTCCTCCGTGTTA
TCCACGGCAGTCTCACTAGAGTGCCCAACTGAATGATGGCTACTAGCGATAAGGGTTGCGCTCGTTGCGG
>Otu652
CAGGCGAGTTGCAGCCTGCAATCCGAACTGGGATGGCTTTTAGGGGTTTGCTCCACCTCGCGGTCTTGCTTCCCCCTGTT
GACCACCATTGTAGTACGTGTGTGGCCCAGGACATAAGGGGCATGATGATTTGACGTCGTCCCCACCTTCCTCCGTTTTG
TCAACGGCAGTCTCGCTAGAGTGCTCTTGCGTAGCAACTAACAATAAGGGTTGCGCTCGTTGCGGGACTT
>Otu653
GCGAGCGTTGTCCGGAATGATTGGGCGTAAAGGGCGCGTAGGCGGCCTGCTAAGTCTGGAGTGAAAGTCCTGCTTTCAAG
GTGGGAAGTGCTTTGGATACTGGGGGGCTGGAGTGCAGGAGAGGAAAGCGGAATTACCGGTGTAGCGGTGAAATGCGTAG
AGATCGGTAGGAACACCAGTGGCGAAGGCGGCTTTCTGGACTGAAACTGACGCTGAGGCGCGAAAAGCGT
>Otu654
CAAGCGTTAATCGGAATTACTGGGCGTAAAGCGCACGCAGGCGGTTTGTTAAGTCAGATGTGAAATCCCCGGGCTCAACC
TGGGAACTGCATCTGATACTGGCAAGCTTGAGTCTCGTGAGGGAGGGGTATACTCAGGTGTAGCGGTGAAATGCGTAGAG
ATCTGGAGGAATACCGGTGACGAAGGCGGCCCCCTGGACGAAGACTGACGCTCAGGTGCGAAAGCGTGGG
>Otu655
GAGTCGAGTTGCAGACTCCAATCCGGACTGGGACTAGCTTTAGAGATTTGCTCCACCTCACGGTATCGCGTCTTATTATA
CTAGCCATTGTAGCACGCCTGTAGCCCTGGACGTAAGGGGCATGATGATTTGACGTCGTCCCCACCTTCCTCCGGTTTGT
CACCGGCAGTCTCTTTAAGGTTCCCGGCCGGACCGCTGGCAACAAAGGATAAGGGTTGCGCTCGTTGCGG
>Otu656
GGCGAGTTGCAGCCTGCAATCTGAACTGAGACGTTGTTTTTGAGTTTTGCTCCACCTCGCGGTCTTGCTTCTCTTTGTTA
AACGCCATTGTAGTACGTGTGTAGCCCAGGTCATAAAGGGCATGATGATTTGACGTCATCCCCACCTTCCTCCGAGTTGT
CCCCGGCGGTCTCGTCTGAGTCCTCAGCACCACCTGTTAGTAACGGACGATAAGGGTTGCGCTCGTTGCG
>Otu657
GTTATCCGGATTTACTGGGTGTAAAGGGAGCGTAGACGGATGGACAAGTCTGATGTGAAAGGCTGGGGCTCAACCCCGGG
ACTGCATTGGAAACTGCCCGTCTTGAGTGCCGGAGAGGTAAGCGGAATTCCTAGTGTAGCGGTGAAATGCGTAGATATTA
GGAGGAACACCAGTGGCGAAGGCGGCTTACTGGACGGTAACTGACGTTGAGGCTCGAAAGCGTGGGGAGC
>Otu658
GAGTCGAGTTGCAGACTCCAATCCGGACTGGGACTAGCTTTAGAGATTTGCTCCACCTCACGGTATCGCGTCTTATTATA
CTAGCCATTGTAGCACGCCTGTAGCCCTGGACGTAAGGGGGCATGATGATTTGACGTCGTCCCCACCTTCCTCCGGTTTG
TCACCGGCAGTCTCTTTAAGGTTCTCAACTTAATGTTAGCAATTAAGGATAAGGGTTGCGCTCGTTGCGG
>Otu659
GGGCGGGTTGCAGCCCACAATCTGAACTGGGACGGCTTTTAGGGGTTCGCTCCACCTTACGGCTTTGCATCCCTCTGTTG
ACCGCCATTGTATTACGTGTGTAGCCCAGGACATAAGGGGCATGATGATTTGACGTCGTCCCCACCTTCCTCCGAGTTGT
CCCCGGCGGTCTCGTCTGAGTCCTCGCCTTTACGCGTTAGTAACGGACGATAAGGGTTGCGCTCGTTGCG
>Otu660
AGGTGTAGCTCAGGTAGCTGTACTGGGAGGCGACATCAAGGAATATCAGATTCTGGTTCATCCGGACCGTATGCGCCACT
ACGGCGTGACGTTGGGCGAAGTGATGGAAGTGTCACTAGGCATGAACCAGAATACCAACGGAGGTGTCATTTATGAATAC
GGAAATGAGTACATCGTGCGTGGAGTCATCTCTACCGACGATGTGCGTAAGTTGGGACGTGCCGTCATC
>Otu661
GTTAGGTTAAGTCCTTCAACGAGCGCAACCCTTGTGAATAGTTGTATTTTTCTATTCAGACTGCCCCGGTAACGGGGAGG
AAGGAGGGGATGATGTCAGGTCAGTATTTCCCTTACGTCCTGGGCTAGAAACGTAATACAATGGCTAGTACAATGCGCAG
CGAAGCCGCGAGGTGAAGCAAATCGCATCAAAGCTAGTCCCAGTTCGGATTGTAGGCTGAAACTCGCCT
>Otu662
TTTACCCTAGGCCGATCCTTGCGGTTACGGACTTCAGGTACCCCCGGCTCCCATGGCTTGACGGGCGGTGTGTACAAGGC
CCGGGAACGTATTCACCGCGCCATGGCTGATGCGCGATTACTAGCGAATCCAGCTTCACGGAGTCGAGTTGCAGACTCCG
ATCCGAACTGAGACATGGTTTGGAGATTAGCATCCTGTCGCCAGGTAGCTGCCCTTTGTCCATGCCATT
>Otu663
GTTTGGTTAAGTCCATCAACGAGCGCAACCCTTGTCGTCAGTTGTATTTTTCTGGCGAGACTGCCCCGGTAACGGGGAGG
AAGGAGGGGATGATGTCAGGTCAGTATTGGTCTTACGCCCTGGGCTAGAAACGTCCTACAATGGTCGGTACAATGGGCAG
CCAACCCGTGAGGGGGAGCAAATCCCATCAAAGCCGGTCTCAGTTCGGATTGCAGGCTGAAACTCGCCT
>Otu664
GACGTCATCCCCACCTTCCTCACTCCTTACGGAGGCAGTCTTCGCAGAGTGCCCGGCATTACCCGATGGCAACTAAGGAG
AGGGGTTGCGCTCGTTATGGCACTTAAGCCGACACCTCACGGCACGAGCTGACGACAACCATGCAGCACCTTCACAGAGA
CCCCGAAGGGCGTCATTGTCTCCAAATCCTTCCTCTGCAATTCAAGCCCGGGTAAGGTTCCTCGCGTAT
>Otu665
GGAGGCAGCAGTGAGGAATATTGGTCAATGGGCGAGAGCCTGAACCAGCCAAGTAGCGTGCAGGAAGACGGCCCTATGGG
TTGTAAACTGCTTTTATAAGGGAATAAAGTGAGTCTCGTGAGACTTTTTGCATGTACCTTATGAATAAGGACCGGCTAAT
TCCGTGCCAGCAGCCGCGGTAATACACAAGCGGAGGAACATGTGGTTTAATTCGATGATACGCGAGGAA
>Otu666
CAGCTCCCTCCTTACGGTTGGGTCACTGACTTCGGGCGTTTACTGACTCCCATGGTGTGACGGGCGGTGTGTACAAGACC
CGGGAACGTATTCACCGCGACATGCTGATTCGCGATTACTAGCGATTCCAGCTTCATGTAGTCGAGTTGCAGACTACAAT
CCGAACTGAGACGTTATTTTTTGAGATTTGCTTCCCCTCACAGGTTCGCTTCCCTTTGTTTACGCCATT
>Otu667
TGATGATTTGACGTCATCCCCACCTTCCTCCAGGTTATCCCTGGCAGTCTCTCCAGAGTGCCCACCTTAAATGCTGGCTA
CTGAAGATAGGGGTTGCGCTCGTTGCGGGACTTAACCCAGCATCTCACGACACGAGCTGACGACAACCATGCACCACCTG
TCTATAGCGCCCCGAAGGGAAGGAACGGTTAAGTTCGGTCGCTACGATGTCAAGACTTGGTAAGGTTCT
>Otu668
GTTGGGTTAAGTCCCGCAACGAGCGCAACCCTTGTCACTAGTTGCTACGAAAGGGCACTCTAGTGAGACTGCCGGTGACA
AACCGGAGGAAGGTGGGGATGACGTCAAGTCCTCATGGCCCTTATGGGTAGGGCTTCACACGTCATACAATGGTCGGAAC
AGAGGGCAGCGAAGTCGTGAGACGGAGCCAATCCCAGAAAACCGATCGTAGTCCGGATTGCAGTCTGGC
>Otu669
TTAGCCGATGCTTATTCATACGGTACATACAAAATCCTACACGTAGGAAACTTTATTCCCGTATAAAAGAAGTTTACGAC
CCATAGAGCCTTCATCCTTCACGCTACTTGGCTGGTTCAGGCTAACGCCCATTGACCAATATTCCTCACTGCTGCCTCCC
GTAGGAGTTTGGACCGTGTCTCAGTCCCAATGTGGCCGGTCGCCCTCTCAGGCCGGCTACTGATCGTCG
>Otu670
TGCTTTCCAGTTCGTCATACATATTCAGTGCGATGACCATACGCACATTCATGTCAATCAATTGGGTGGTAAGATAGAAA
TTACGTTCCAGGTTGGAAGAGTCTGCCACATTGATGATTACATCCGGAGTTTCTTCAATGATATGTTTGCGTACATAAAG
TTCTTCCGGAGTATAGGCTGAAAGAGAATAGGTTCCGGGTAAATCTACAATACGGAAATGATAACCTTG
>Otu671
TAGTCGAGTTGCAGACTACAATCCGAACTGAGACGTTATTTTTGAGATTTGCTCGGCCTCACGACTCTGCTTCCCTTTGT
TTACGCCATTGTAGCACGTGTGTAGCCCTGCCCATAAGGGGCTACACACGTAATACAATGGCGGTCAACAGAGGGAGGCA
AAGCCGCGAGGCAGAGCAAACCCCCAAAAGCCGTCCCAGTTCGGATCGCAGGCTGCAACCCGCCTGCGT
>Otu672
TTAGCCGATCCTTATTCATAAAGTACATGCAAACGGGTATCCATACCCGACTTTATTCCTTTATAAAAGAAGTTTACAAC
CATAGGGCAGTCATCCTTCACGCTACTTGGCTGGTTCAGGCCTGCGCCCATTGACCAACATTCCTCACTGCTGCCTCCCG
TAGGAGTCTGGACCGTGTCTCAGTGACACGAGCTGACGACAACCATGCACCACCTGTCACTCTTGTTCC
>Otu673
GTTGGGTTAAGTCCCGCAACGAGCGCAACCCTTACGGTTAGTTGATACGCAAGATCACTCTAGCCGGACTGCCGTTGACA
AAACGGAGGAAGGTGGGGACGACGTCAAATCATCATGCCCCTTATGACCTGGGCTACACACGTACTACAATGGCAGTCAT
ACAGAGGGAAGCAAAACCGCGAGGTGGAGCAAATCCCTAAAAAGCTGTCCCAGTTCAGATTGCAGGCTG
>Otu674
GAGTCGGGTTGCAGACTCCAATCCGAACTGAGACCGGTTTTCAGGGATCCGCTCCACGTCGCCGTGTCGCATCCCGTTGT
ACCGGCCATTGTAGCATGCGTGAAGCCCTGGACGTAAGGGGGCATGATGATCTGACGTCATCCCCCACCTTCCTCACATC
TTACGATGGCAGTCTTGTCAGAGTCCTCAGCGGAACCTGTTAGTAACTGACAACAAGGGTTGCGCTCGT
>Otu675
ACGTGTGTAGCCCCGGACGTAAGGGCCGTGCTGATTTGACGTCATCCCCACCTTCCTCACATCTTACGATGGCAGTCTTG
TCAGAGTCCTCAGCAGAACCTGTTAGTAACTGACAACAAGGGTTGCGCTCGTTATGGCACTTAAGCCGACACCTCACGGC
ACGAGCTGACGACAACCATGCAGCACCTTCACAGATGCCTTGCGGCTTACGGCTTTCACCGTAATTCAT
>Otu676
TCGAAGCAACGCGAAGAACCTTACCTGGTCTTGACATCCTTCTGACCGGTCCTTAACCGGACCTTTCCTTCGGGACAGGA
GAGACAGGTGGTGCATGGTTGTACTGAGACACGGTCCAAACTCCTACGGGAGGCAGCAGTGGGGAATATTGCACAATGGG
GGAAACCCTGATGCAGCGACGCCGCGTGAGCGAAGAAGTATTTCGGTATGTAAAGCTCTATCAGCAGGG
>Otu677
AGGGGCATGATGATTTGACGTCATCCCCACCTTCCTCTCGGCTTACACCGGCAGTCCCGCCAGAGTGCCCAGCTTCACCT
GATGGCAACTAACGGTAGGGGTTGCGCTCGTTATGGGACTTAACCCGACACCTCACGGCACGAGCTGACGACAACCATGC
AGCACCTAGTTTCGCGCCCCGAAGGGAAATCCTCTTTCAAGAATCGTCGCTAACTTTCAAGCCCGGGTA
>Otu678
GTTGGGTTAAGTCCCGCAACGAGCGCAACCCTTGTCACTAGTTGCAACCGAAAGGGCACTCTAGTGAGACTGCCGGTGAC
AAACCGGAGGAAGGTGGGGATGACGTCAAGTCCTCATGGCCCTTATGGCTAGGGCTTCACACGTCATACAATGGTCGGAA
CAGAGGGCAGCGAAGCCGTGACGGCGGAGCAAATCCCAGAAAACCGATCGTAGTCCGGATTGCAGTCTG
>Otu679
TCGGGTTAAGTCCCATAACGAGCGCAACCCCTACTGTTAGTTACCAGCACGTCATGGTGGGCACTCTAGCAGGACTGCCG
GTGTAAGCCGAGAGGAAGGTGGGGATGACGTCAAATCAGCACGGCCCTTACGTCCGGGGCGACACACGTGTTACAATGGT
CGGTACAGAGGGTCGCTACCCTGTGAAGGGATGCCAATCTCGAAAGCCGATCTCAGTTCGGATTGGAGG
>Otu680
TGGGCGAGTTGCAGCCTACAATCCGAACTGGGATCGGCTTTTGAGATTTGCTCCGCCTCACGGCCTCGCTGCTCTTTGTA
CCGACCATTGTAGCACGTGTGTAGCCCAGAACATAAGGGGCATGATGATTTGACGTCATCCCCACCTTCCTCCGGTTTGT
CACCGGCAGTCTCACTAGAGTGCTCTGTTACGTAGCAACTAGTGACAAGGGTTGCGCTCGTTGCGGGAC
>Otu681
GCACTTTCGAGCTTCAGCGTCAGTTGCGCTCCAGTGAGCTGCCTTCGCAATCGGAGTTCTTCGTGATATCTAAGCATTTC
ACCGCTACACCACGAATTCCGCCCACTTTGTGCGTACTCAAGGAAAACAGTTCGCGCTGCAGTGCAGACGTTGAGCGTCT
ACATTTCACAACACGCTTAATCTCCGGCCTACGCTCCCTTTAAACCCAATAAATCCGGATAACGCCCGG
>Otu682
GTTAGGTTAAGTCCTTCAACGAGCGCAACCCTTGCAAGTAGTTGTATTTTTCTACTTGGACTGCCCCGGTAACGGGGAGG
AAGGAGGGGATGATGTCAGGTCAGTATTTCCCTTACGTCCTGGGCTAGAAACGTAATACAATGGCTAGTACAATGCGCAG
CGAAGCCGCGAGGTGAAGCAAATCGCATCAAAGCTAGTCCCAGTTCGGATTGCAGGCTGAAACTCGCCT
>Otu683
CTTTCGAGCTTCAGCGTCAGTTGCGCTCCAGTGAGCTGCCTTCGCAATCGGAGTTCTTCGTGATATCTAAGCATTTCACC
GCTACACCACGAATTCCGATTACCTCTCCGGCACTCAAGACATACAGTTTCAAATGCAGTTTCAGGGTTAAGCCCTGAGA
TTTCACATCTGACTTGCATGCCCGGCTGCACGCCCTTTACACCCAGTAAATCCGGACAACGCTTGCCAC
>Otu684
TTGGTTAAGTCCAACAACGAGCGCAACCCTCATCATTAGTTGCTAACATTTAGTTGAGAACTCTAATGATACTGCCAGTG
TAAGCTGGAGGAAGGTGGGGATGAGGTCAAATCATCATGCCCCTTACATCTAGGGCTACAGGCGTGCTACAATGGCCGGT
ACAACGAGTTGCAACACGGTGACGTGAAGCTAATCTCTTAAAGCCGGTCCCAGTCCGGATTGCAGTCTG
>Otu685
ACGAGCGCAACCCCTATCTTTAGTAGCCAGCGGTAAGGCCGGGCACTCTAGAGAGACTGCCAGGGATAACCTGGAGGAAG
GTGGGGATGACGTCAAATCATCATGCCCCTTATGAGCAGGGCTACACACGTGCTACAATGGCGTAAACAAAGGGAAGCGA
GCTTGCGAGGGTAAGCAAATCTCAAAAATAACGTCTCAGTTCGGATTGTAGTCTGCAACTCGACTCCAT
>Otu686
ACCCATGCTTTCGAGCCTCAGCGTCAGTTGGTGCCCAGTAGGTCGCCTTCGCCACTGGTGTTCCTCCCGATATCTACGCA
TTCCACCGCTACACCGGGAATTCCACCTACCTCTGCACTACTCAAGGCCAGCAGTTTTGAAAGCAATCTATGGGTTGAGC
CCATAGTTTTCACTTCCAACTTGCCGGTCCGCCTGCGCTCCCCTTTACACCCAGTAATTCCGGACAACG
>Otu687
GAGGCGGGTTGCAGCCTCCGATCCGAACTGGGGCCGGCTTTGCGGGATCCGCTCCCCCTCGCGGGGTCGCAACCCTCTGT
ACCGGCCATTGTAGCACGTGTGCGGCCCAGGGCATAAGGGGCATGATGACTTGACGTCGTCCCCACCTTCCTCCGGCTTG
ACGCCGGCAGTCCCCCGCGAGTCCCCAACTGAATGCTGGCAACACGGGGCAGGGGTTGCGCTCGTTGCG
>Otu688
GTTTGGTTAAGTCCATCAACGAGCGCAACCCTTGCAACTAGTTGGATTTTTCTAGTTGGACTGCCCCGGTAACGGGGAGG
AAGGAGGGGATGATGTCAGGTCAGTATTGCCCTTACGTCCTGGGCTAGAAACACGATACAATGGCTAGTACAATGCGCAG
CGAAGCCGCGAGGTGGAGCAAATCGCATCAAAGCTAGTCCCAGTTCGGATTGGAGGCTGAAACTCGCCT
>Otu689
GGGGCGGGTTGCAGCCCCCAATCCGAACTGGGGCCGGCTTTCCGGGATCCGCTCCCCCTCGCGGGGTGGCATCCCTCTGT
ACCGGCCATTGTAGCACGTGTGCAGCCCAGGGCATAAGGGGCATGATGACTTGACGTCATCCCCACCTTCCTCCGGTTTA
TTACCGGCAGTCTCGCTAGAGTGCCCAACTGAATGATGGCAACTAACAATAGGGGTTGCGCTCGTTGCG
>Otu690
TAGGCGAGTTGCAGCCTACAATCCGAACTGAGGACGGGTTTTTGGAGTTAGCTCACCCTCGCGGGATCGCGACCCTTTGT
CCCGGCCATTGTAGCACGTGTGTCGCCCAGGGCATAAGGGGCATGATGACTTGACGTCATCCTCACCTTCCTCCGGCTTA
TCACCGGCAGTCTGCTCAGGGTTCCAAACTCAACGGTGGCAACTAAACACGAGGGTTGCGCTCGTTGCG
>Otu691
GCAAGCGTTGTCCGGATTTACTGGGTGTAAAGGGCGTGTAGCCGGGAGGGCAAGTCAGATGTGAAATCCACGGGCTCAAC
TCGTGAACTGCATTTGAAACTACTCTTCTTGAGTATCGGAGAGGCAATCGGAATTCCTAGTGTAGCGGTGAAATGCGTAG
ATATTAGGAGGAACACCAGTGGCGAAGGCGGATTGCTGGACGACAACTGACGGTGAGGCGCGGAAAAGC
>Otu692
GCAAGCGTTGTCCGGAATTATTGGGCGTAAAGCGCGCGCAGGTGGTTTAATAAGTCTGATGTGAAGCCCACGGCTCAACC
GTGGAGGGTCATTGGAAACTGTTAAACTTGAGTGCAGGAGAGAAAAGTGGAATTCCTAGTGTAGCGGTGAAATGCGTAGA
GATTAGGAGGAACACCAGTGGCGAAGGCGGCTTTTTGGCCTGTAACTGACACTGAGGCGCGAAAGCTGG
>Otu693
CAGTTCGGCAAAGGAACACTGGTCAGCATCCATGTGGAGCCGGTGAAGAAGAGTAACGAGGCGACAGAGTAACACAAGGA
GCGTCAAGGTGACGGACCGGATGAAAAGTAATTAGTAATTTGTAACTGAAGAAGTGGAATCGATTTTAATTACAGGAGCA
AGCGGATTTATCGGAAGTTTCATCGTGGAGGAGGCGTTGAAGCGCAAGTTCGGTGTGTGGGCGGGTGT
>Otu694
AAGGGACGGTATGTGAACCTGGTTCAAAGCCTGCGGCTCCTACTTCATTAGCGGCTTCTTGGCCAGGGGCAAACCATGTG
TATCTCTCTTGGAGATCTACTGCTAATGCGGATAGCTTCTATGTCTATCGTTCTGTTGATAGGGAGTCTTATGAATGTAT
CGCTAAAACACGTGCCACAAGTTTGGTGGATGAGATTAGTGAGAATGGTACATATTATTATAAGGTGT
>Otu695
GAGTCGAGTTGCAGACTCCAATCCGAACTGAGACCGATTTTAGAGATTAGCTCCACCTCACGGTATTGCGTCTTTTTGTA
TCGGCCATTGTAGCACGCCTGTAGCCCTAGACGTAAGGGGCATGATGATTTGACGTCATCCCCACCTTCCTCCGGTTTAT
CACCGGCAGTCTCATTAGAGTTCTCAACTAAATGTTAGCAACTAATGATAAGGGTTGCGCTCGTTATC
>Otu696
CCGAGCGTTATCCGGATTTATTGGGTTTAAAGGGAGCGTAGATGGGTTGTTAAGTAAGATAGTGGTGAAATGCCGGGGCT
CAACCTCGGAATTGCCATTATGACTATTTGGCTAGAATGATGCAGAGGATAGCGGAATACCCAGTGTAGAGGTGAAATTC
GTAGATATTGGGTAGAACACCAGAGGCGAAGGCGGCTATCTGGGCATTGATTGACGCTGAGGCACGAA
>Otu697
CTACACACGTGCTACAATGGCGTAAACAAAGGGAAGCGAACCTGTGAAGGTGGGCAAATCCCAAAAATAACGTCTCAGTT
CGGATTGTAGTCTGCAACTCGACTACATGAAGCTGGAATCGCTAGTAATCGCAGATCAGAATGCTGCGGTGAATACGTTC
CCGGGTCTTGTACACACCGCCCGTCACACCATGGGAGTCGTAAATGCCCGAAGTCGGTGACCCAACCG
>Otu698
GTTGGGTTAAGTCCCGCAACGAGCGCAACCCCTATTGTTAGTTGCTACGCAAGAGCACTCTAGCGAGACTGCCGTTGACA
AAACGGAGGAAGGTGGGGACGACGTCAAATCATCATGCCCCTTATGTCCAGGGCTACACACGTAATACAATGGCATTTAA
CAGAGGGAAGCAAAACCGCGAGGTAGAGCAAATCCCTAAAAGGTGTCTCAAGTTCGGATTGCAGGCTG
>Otu699
TCGATGATACGCGAGGAACCTTACCCGGGCTTAAATTGCAACTGACGGAACCGGAAACGGTTCTTTCTTCGGACAGTTGT
GAAGGTGCTGCATGGTTGTCGTCAGCTCGTGCCGTGAGGTGTCGGCTTAAGTGCCATAACGAGCGCAACCCTTACGGGTA
GTTACCATCAGGTTATGCTGGGGACTCTACCCGGACTGCCGTCGTAAGATGTGAGGAAGGTGGGGATG
>Otu700
GCTTTCGCGCCTCAGCGTCAGTTGCGGCCCAGCAGGCTGCCTTCGCCATCGGTGTTCTTCCCGATATCTGCGCATTCCAC
CGCTACACCGGGAATTCCGCCTGCCTCTACCGAACTCGAGCCTCCCAGTTCGGGATCGGCCGGGGGTTGAGCCCTCGGAT
TAGAGATCCCGCTTGAGAGGCCGCCTACGCGCTCTTTACGCCCAATGAATCCGGATAACGCTCGCTCC
>Otu701
CCTGCCTTCGACAGCTCCCTGCTTTCGCTTGGGTCACTGGCTTCGGGCATTTCCGACTCCCATGGTGTGACGGGCGGTGT
GTACAAGACCCGGGAACGTATTCACCGCAGCATTCTGATCTGCGATTACTAGCAATTCCAGCTTCATGTAGTCGAGTTGC
AGACTACAATCCGAACTGAGACGTTATTTTTGGGATTTGCTCCAGGTCACCCTCTCGCTTCCCTTTGT
>Otu702
AACAAAGAGAAGCAATGGGGCGACCCGGAGCAAACCTCAAAAACACACCCCCAGTTCAGATTGCAGGCTGCAACCCGCCT
GCATGAAGCAGGAATCGCTAGTAATCGCGGGTCAGCATACCGCGGTGAATACGTTCCCGGGCCTTGTACACACCGCCCGT
CACACTATGGGAGTCAGTAACGCCCGAAGTCAGTGACCTAACCGTAAGGAGGGAGCTGCCGAAGGTGG
>Otu703
TCAAAAATTCTGACTGCACAGGAACCAATCACCCCTTTATTAATCCCATGCATACCATACATGGCATCAGCAGCAGCCCT
CGCCTGGCGCAAAGCCGGTCCTGCCAGAGGAAGCCTGACTGGCTTGTGTGTTAGGCTCTGGTACACCTCAATGGCATCTC
CCACTGCATAAATATGTGGATCGCTGGTACGGAGATCTGCTGTAACCTTGATTGCGCCCGTTTCACCA
>Otu704
ACGTCATCCCCACCTTCCTCACAGCTTACGCTGGCAGTCTCTTTAGAGTCCTCAGCTCGACCTGTTAGTAACTAAAGATA
AGGGTTGCGCTCGTTATGGCACTTAAGCCGACACCTCACGGCACGAGCTGACGACAACCATGCAGCACCTCGCAAACGGC
TATTGCTAGAAAAGGTGTTTCCACCTCGGTCCGAATGCGTTCAAACCCGGGTAAGGTTCCTCGCGTAT
>Otu705
TACACACGTGCTACAATGGCGTAAACAAAGTGAAGCGAAGTCGTGAGGCCAAGCAAATCACAAAAATAACGTCTCAGTTC
GGATTGTAGTCTGCAACTCGACTACATGAAGCTGGAATCGCTAGTAATCGCAGATCAGAATGCTGCGGTGAATACGTTCC
CGGGTCTTGTACACACCGCCCGTCACACCATGGGAGTCGAAAATGCCCGAAGTCGGTGACCTAACGCA
>Otu706
GGAGGCAGCAGTGGGGGATATTGCACAATGGGGGAAACCCTGATGCAGCGACGCCGCGTGAGGGAAGACGGCCTTCGGGT
TGTAAACCTCTGTCTTCGGGGACGAATAAATGACGGTACCCGAGGAGGAAGCCACGGCTAACTACGTGCCAGCAGCCGCG
GTAATACTTGGAGTCTGCAACTCGACTCCATGAAGTCGGAATCGCTAGTAATTCGAGATCAGCATGCT
>Otu707
GTTGGGTTAAGTCCCGCAACGAGCGCAACCCCTATTGTTAGTTGCTACGCAAGAGCACTCTAGCGAGACTGCCGTTGACA
AAACGGAGGAAGGTGGGGACGACGTCAAATCATCATGCCCCTTATATCCTGGGCTACACACGTAATACAATGGCGGTCAA
CAGAGGGAAGCAAAGCCGCGAGGCAGAGCAAACCCCCAAAAGCCGTCCCAGTTCGGATTGTAGGCTGC
>Otu708
CGCTTTCGTGCCTGAGCGTCAGTTATGTCCCAGGAGGCTGCCTTCGCCATCGGTGTTCTTCCACATATCTACGCATTTCA
CTGCTACACGTGGAATTCCACCTCCCTCTGACACACTCTAGTCGAGCAGTCACATATGCCATTCCCGAGTTAAGCTCGGG
GATTTCACATCTGTCTTACTCAACCGCCTGCGCACCCTTTACGCCCAGTAATTCCGATTAACGCTCGC
>Otu709
TAGTCGAGTTGCAGACTACAATCCGAACTGGGACCGGCTTTGGAGATTTGCTCCACCTCACGGTATTGCTTCTCTTTATA
CCGGCCATTGTAGCACGCCTGTAGCCCTGGACGTAAGGGGCATGATGATTTGACGTCATCCTCACCTTCCTCCGACTTAT
CGCCGGCAGTATCCTTAAGGTTCTCAACTTAATGTTAGCAATTAAGGACAAGGGTTGCGCTCGTTATC
>Otu710
GGGGGTGCGTCTGCATCCGCTGGGAACGGACGCTGACGCCGGGAGGAAATACGGGTATCATTTCAATGGGCTGGCCTTGC
CGACCCAGCCTTCCTTTGACGAAGCTTATGCGGCCGCAGAGGAATTTTGCCGTCTGCTGGCGGCGCGCACGCCGTCCGCG
GGATTTATGAAATCACTGCTGTTGAAGCGCATCTGTTCCAGCTACGAGGCCGGGCGTTCTACTGCGGA
>Otu711
TCGTAAGGGCCATGATGACTTGACGTCATCCCCACCTTCCTCCAGGTTATCCCTGGCAGTCTCCACAGAGTGCCCAGCTT
TACCTGCTGGCTACTGAGGATAGGGGTTGCGCTCGTTGCGGGACTTAACCCAACATCTCACGGCACGAGCTGACGACAAC
CATGCAGCACCTTCACAGACGCCTTGCGGCTTACAAGTTTCCTCGTAATTCGTCTGCAATTTAAGCCC
>Otu712
GTTGGGTTAAGTCCCGCAACGAGCGCAACCCCTGCCATTAGTTGCTACGCAAGAGCACTCTAATGGGACCGCTACCGACA
AGGTGGAGGAAGGTGGGGACGACGTCAAATCATCATGCCCCTTATGACCTGGGCTACACACGTAATACAATGGTCATTAA
CAGAGGGAAGCAAAGCCGCGAGGCAGAGCAAATCCCCAAAAATGATCTCAGTTCGGAATCGCAGGCTG
>Otu713
TCGAAGCAACGCGAAGAACCTTACCAAATCTTGACATCCCTCTGACCGGCGAGTAATGTCGCCTTTCCTTCGGGACAGAG
GAGACAGGTGGTGCATGGTTGTCGTCAGCTCGTGTCGTGAGATGTTGGGTTAAGTCCCGCAACGAGCGCAACCCTTATCC
TAAGTAGCCAGCAGTTCGGCTGGGCACTCTTGGGAGACTGCCAGGGATAACCTGGAGGAAGGTGGGGA
>Otu714
TTTACCCTAGGGCGCTCCTCGCGGTTACGCACTTCAGGCACCCCCGGCTCCCATGGCTTGACGGGCGGTGTGTACAAGGC
CCGGGAACGTATTCACCGCGACATTCTGATTCGCGATTACTAGCGATTCCAGCTTCATGTAGTCGAGTTGCAGACTACAA
TCCGAACTGAGACGTTATTTTTGGGATTTGCTCACTCTCACGAGGCTGCTTCCCTCTGTTACGCCATT
>Otu715
GTTGGGTTAAGTCCCGCAACGAGCGCAACCCTTATTGCCAGTTACTACGTTAAGAGGACTCTGGCGAGACTGCCGTTGAC
AAAACGGAGGAAGGTGGGGACGACGTCAAATCATCATGCCCCTTATGTCCTGGGCTACACACGTAATACAATGGCATTTA
ACAGAGGGAAGCAAAACCGCGAGGTGGAGCAAATCCCTAAAAGGTGTCTCAGTTCGGATTGCAGGCTG
>Otu716
ACGTCATCCCCACCTTCCTCACATCTTACGATGGCAGTCTTGTCAGAGTCCTCAGCATCACCTGTTAGTAACTGACAACA
AGGGTTGCGCTCGTTATGGCACTTAAGCCGACACCTCACGGCACGAGCTGACGACAACCATGCAGCACCTTCACACTCGC
TATTGCTAGCTGAACCGTTTCCGGATCATTCGAGTGCAATTTAAGCCCGGGTAAGGTTCCTCGCGTAT
>Otu717
GCAAGCGTTATCCGGATTTACTGGGTGTAAAGGGAGCGCAGGCGGAAGGCTAAGTCTGATGTGAAAGCCCGGGGCTCAAC
CCCGGTACTGCATTGGAAACTGGTCATCTAGAGTGCCGGAGGGGTAAGTGGAATTCCTAGTGTAGCGGTGAAATGCGTAG
ATATTAGGAGGAACACCAGTGGCGAAGGCGGCTTACTGGACGATAACTGACGACTGAGGCTCGGAAAG
>Otu718
GGGTTAAGTCCCGCAACGAGCGCAACCCCTATCCTTAGTAGCCAGCAGTAAGATGGGCACTCTAGGGAGACTGCCAGGGA
TAACCTGGAGGAAGGTGGGGATGACGTCAAATCATCATGCCCCTTATGATTTGGGCTACACACGTGCTACAATGGCGTAA
ACAAAGGGAAGCGAAGCCGCGAGGTGAAGCAAATCCCAAAATAACGTCCCAGTTCGGATTGTAGGCTG
>Otu719
TCGACGCAACGCGAAGAACCTTACCAAGGCTTGACATTGATTGAACGCTCTAGAGATAGAGATTTCCCTTCGGGGACAAG
AAAACAGGTGGTGCATGGCTGTCGTCAGCTCGTGTCGTGAGATGTTGGGTTAAGTCCCGCAACGAGCGCAACCCCTATCC
TATGTTACCAGCAAGTAAAGTTGGGGACTCATGGGAGACTGCCAGGGACAACCTGGAGGAAGGTGGGG
>Otu720
TCGATGATACGCGAGGAACCTTACCCGGGTTTGAACGCATTCGGACCGGAGTGGAAACGCTCCTTTCAGCAATGACCGTT
TGCGAGGTGCTGCATGGTTGTCGTCAGCTCGTGCCGTGAGGTGTCGGCTTAAGTGCCATAACGAGCGCAACCCTTATCAC
TAGTTACTAACAGGTCAAGCTGAGGACTCTGGTGAGACTGCCAGCGTAAGCTGTGAGGAAGGTGGGGA
>Otu721
GGGATGACGTCAAATCAGCACGGCCCTTACGTCCGGGGCTACACACGTGTTACAATGGCATGTACAGAAAGCAGGGTGTA
TGCAAATACGCTCGAATCCCTAAAACATGTCTCAGTTCGGACTGGGGTCTGCAACCCGACCCCACGAAGCTGGATTCGCT
AGTAATCGCGCATCAGCCATGGCGCGGTGAATACGTTCCCGGGCCTTGTACACACCGCCCGTCAAGCC
>Otu722
GTTGGGTTAAGTCCCGCAACGAGCGCAACCCCTATTGTTAGTTGCTACGCAAGAGCACTCTAGCGAGACTGCCGTTGACA
AAACGGAGGAAGGTGGGGACGACGTCAAATCATCATGCCCCTTATGTCCTGGGCTACACACGTAATACAATGGCGTTTAA
CAGAGGGAAGCAAAGCAGCGATGCGGAGCAAATCCCTAAAAGGCGTCTCAGTTCGGATTGTCAGGCTG
>Otu723
CCCACCTTAGACGGCTGGCTCCTTATAGGTTACCTCACCGGCTTCGGGTGTTACCAACTTTCGTGGTGTGACGGGCGGTG
TGTACAAGGCCCGGGAACGTATTCACCGCAGTATGCTGACCTGCGATTACTAGCGATTCCGACTTCACGCAGGCGGGTTG
CAGCCTGCGATCCGAACTGAGATCGGGTTTCTGGGGTTTGCTCTGCCTCGCGGCTTCGCTTCCCTCTG
>Otu724
ACGAGCGCAACCCTCGCCCTGTGTTGCCAGCACGTCATGGTGGGAACTCACGGGGGACCGCCGGGGTCAACTCGGAGGAA
GGTGGGGATGACGTCAGATCATCATGCCCCTTACGTCCAGGGCTTCACGCATGCTACAATGGCCGGTACAACGGGATGCG
ACACGGCGACGTGGAGCGGATCCCTGAAAACCGGTCTCAGTTCGGATTGTAGTGCAACTCGCCTACAT
>Otu725
TGCTCCCCACGCTTTCGAGCCTCAACGTCAGTTACTGTCCAGCAAGCCGCCTTCGCCACTGGTGTTCCTCCTAATATCTA
CGCATTTCACCGCTACACTAGGAATTCCGCTTGCCTCTCCAGCACTCCAGCCCAACAGTTTCCAAAGCAGTTCCCGGGTT
GAGCCCGGGGATTTCACTTCAGACTTGCTGTGCCGTCTACGCTCCCTTTACACCCAGTAAATCCGGAC
>Otu726
TGCTACCCACACTTTCGAGCCTCAGCGTCAGTTGGTGCCCAGTAGGCCGCCTTCGCCACTGGTGTTCCTCCCGATATCTA
CGCATTCCACCGCTACACCGGGAATTCCGCCTACCTCTGCACTACTCAAGAAAAACAGTTTTGAAAGCAGTTCATGGGTT
GAGCCCATGGATTTCACTTCCAACTTGTTCTCCCGCCTGCGCTCCCTTTACACCCAGTAATTCCGGAC
>Otu727
GCAAGCGTTATCCGGATTTACTGGGTGTAAAGGGCGCGCAGGCGGGCCGGCAAGTTGGAAGTGAAATCTATGGGCTTAAC
CCATAAACTGCTTTCAAAACTGCTGGTCTTGAGTGATGGAGAGGCAGGCGGAATTCCGTGTGTAGCGGTGAAATGCGTAG
ATATACGGAGGAACACCAGTGGCGAAGGCGGCCTGCTGGACATTAACTGACGCTGAGGCGCGAAAAGC
>Otu728
GTTGGGTTAAGTCCCGCAACGAGCGCAACCCTTATTGCCAGTTACTACGTTAAGAGGACTCTGGCGAGACTGCCGTTGAC
AAAACGGAGGAAGGTGGGGACGACGTCAAATCATCATGCCCCTTATGCCCAGGGCTACACACGTACTACAATGGCCGATA
ACAAAGTGCAGCGAAACCGTGAGGTGGAGCGAATCACAAAACTCGGTCTCAGTTCAGATTGCAGGCTG
>Otu729
GCAAGCGTTATCCGGAATTATTGGGCTTGTAGGTGGCTGGTTGCGTCTGTCGTGAAAGCTCATGGCTTAACTGTGGGTTT
GCGGTGGGTACGGGCTGGCTTGAGTGCAGTAGGGGAGACTGGAATTCCTGGTGTAGCGGTGGAATGCGCAGATATCAGGA
GGAATACCGGTGGCGAAGGCGGGTCTCTGGGCTGTTACTGACGCTGAGGAGCGAAAGCGTGGGGAGCG
>Otu730
GTTGGGTTAAGTCCCGCAACGAGCGCAACCCTTATTGCCAGTTACTACGCAAGAGGACTCTGGCGGGACTGCCGTTGACA
AAACGGAGGAAGGTGGGGATGACGTCAAATCATCATGCCCTTTATGACCTGGGCTACACACGTACTACAATGGCGTTTAA
CAAAGAGAAGCAAGACCGCGAGGTGGAGCAAAACTCAAAACAACAGTCTCAGTTCAGATTGCAGGCTG
>Otu731
CGCTTTCGAGCCTCAACGTCAGTTACCGTCCAGTAAGCCGCCTTCGCCACTGGTGTTCCTCCTAATATCTACGCATTTCA
CCGCTACACTAGGAATTCCGCTTACCTCTCCGGTACTCTAGATTGACAGTTTCCAATGCAGTCCACAGGTTGAGCCCATG
CCTTTCACTTCAGACTTGCACAGCCGTCTACGCTCCCTTTACACCCAGTAAATCCGGATAACGCTTGC
>Otu732
GCAAGCGTTATCCGGATTTACTGGGTGTAAAGGGAGCGTAGGCGGTAAGACAAGTCAGAAGTGAAAGGCTGGGGCTCAAC
CCTGGGACTGCTTTTGAAACTGTCTAACTAGAGTGCAGGAGAGGTAAGTGGAATTCCTAGTGTAGCGGTGAAATGCGTAG
ATATTAGGAGGAACACCAGTGGCGAAGGCGGCTTACTGGACTGTAACTGACGCTGAGGCTCGAAAAGC
>Otu733
GTTGGGTTAAGTCCCGCAACGAGCGCAACCCTTGTTTCTAGTTGCTACGCAAGAGCACTCTAGAGAGACTGCCGTTGACA
AAACGGAGGAAGGTGGGGACGACGTCAAATCATCATGCCCCTTATGACCTGGGCCACACACGTACTACAATGGCTGTAAA
CAGAGGGAAGCAAAGCCGCGAGGTGGAGCAAAACCCTAAAAGCAGTCCCAGTTCGGATCGCAGGCTG
>Otu734
GTTGGGTTAAGTCCCGCAACGAGCGCAACCCTTGCTATTAGTTGCTACGCAAGAGCACTCTAATAGGACTGCCGTTGACA
AAACGGAGGAAGGTGGGGACGACGTCAAATCATCATGCCCCTTATGACCTGGGCTACACACGTACTACAATGGATGTAAA
CAGAGGGAAGCAAAATAGCGATATGGAGCAAACCCCTAAAAGCATTCTCAGTTCAGATTGCAGGCTG
>Otu735
GTTGGGTTAAGTCCCGCAACGAGCGCAACCCCTATTGTTAGTTGCTACGCAAGAGCACTCTAGCGAGACTGCCGTTGACA
AAACGGAGGAAGGTGGGGACGACGTCAAATCATCATGCCCCTTATGACCTGGGCTACACACGTAATACAATGGCGGTCAA
CAAAGGGATGCAAAGCCGCGAGGCAGAGCGAACCCCAAAAAGCCGTCCCAGTTCGGATCGCAGGCTG
>Otu736
GTTGGGTTAAGTCCCGCAACGAGCGCAACCCCTATTGTTAGTTGCTACGCAAGAGCACTCTAGCGAGACTGCCGTTGACA
AAACGGAGGAAGGTGGGGACGACGTCAAATCATCATGCCCCTTATGTCCTGGGCTACACACGTAATACAATGGCGGTCAA
CAGAGGGATGCAAAGCCGTAAGGCGGAGCGAACCCCTAAAAGCCGTCCCAGTTCAGATTGTGGGCTG
>Otu737
GTTGGGTTAAGTCCCGCAACGAGCGCAACCCTTGTCCTTAGTTGCTACGCAAGAGCACTCTAAGGAGACTGCCGTTGACA
AAACGGAGGAAGGTGGGGACGACGTCAAATCATCATGCCCCTTATGACCTGGGCTACACACGTACTACAATGGCCGTTAA
CAGAGGGAAGCAAGACCGCGAGGTGGAGCAAAACCCTAAAAACGGTCCCAGTTCAGATTGCAGGCTG
>Otu738
GCAAGCGTTATCCGGATTTACTGGGTGTAAAGGGAGCGTAGACGGTCAAGCAAGTCAGAAGTGAAAGGCTGGGGCTCAAC
CCCGGGACTGCTTTTGAAACTGTTTGACTGGAGTGCTGGAGAGGTAAGCGGAATTCCTAGTGTAGCGGTGAAATGCGTAG
ATATTAGGAGGAACACCAGTGGCGAAGGCGGCTTACTGGACAGTAACTGACGATTGAGGCTCGGAAA
>Otu739
AACTCGACTCCATGAAGTCGGAATCGCTAGTAATCGGACGTCATCCCCACCTTCCTCACATCTTACGATGGCAGTCTTGT
CAGAGTCCTCAGCAAATCCTGTTAGTAACTGACAACAAGGGTTGCGCTCGTTATGGCACTTAAGCCGACACCTCACGGCA
CGAGCTGACGACAACCATGCAGCACCTTCACAGATGCCTTCGGCTTACGGCTTTCACCGTAATTCAT
>Otu740
CGCTCCCCCAGCTTTCGCGCCTCAGCGTCAGTGGCGGCCCAGCAGGCTGCCTTCGCCATCGGTGTTCTTCCCGATATCTG
CGCATTCCACCGCTACACCGGGAATTCCGCCTGCCTCTACCGCACTCGAGCCGCCCAGTCCGGAACCCGGCCCGAGGTTG
AGCCCCGGGATTAGAGGTTCCGCTTAGGCGGCCGCCTACGCGCGCTTTACGCCCAATGAATCCGGAT
>Otu741
CCCGCCTTCGGCAGCTCCCTCCTGTTAAGGTTGGGTCACTGACTTCGGGCGTTGCTGACTCCCATGGTGTGACGGGCGGT
GTGTACAAGACCCAGGAACGTATTCACCGCGGCATTCTGATCCGCGATTACTAGCGATTCCAGCTTCGTGTAGTCGGGTT
GCAGACTACAGTCCGAACTGGGACGTTATTTTTGGGATTTGCTTGCCTTCGCAGGGTCGCCTCCCTT
>Otu742
GGCCCGCAGCTTATCGGATATATATTTTGCCGTTCCGGCCATGGAGCCCATGCATACGATAACGGCTTCTGCGTCTTCCA
TGTTGTAGCCTTCTACCATGGATTTCCTGCGCCCGAACTTCCTTTCAAATTCCTCAAACACCTCTTCCATGACAGCCTCT
GCATTCACAAAACCCCTGGCCTGCTGGTACTTCATCTCCGTGATCTCATTGGAACCTGTCAGATTGT
>Otu743
ACAAGCGTTGTCCGGAATTACTGGGTGTAAAGGGAGCGCAGGCGGGAGAACAAGTTGGAAGTGAAATCCATGGGCTCAAC
CCATGAACTGCTTTCAAAACTGTTTTTCTTGAGTAGTGCAGAGGTAGGCGGAATTCCCGGTGTAGCGGTGGAATGCGTAG
ATATCGGGAGGAACACCAGTGGCGAAGGCGGCCTACTGGGCACCAACTGACGCTGAGGGCTCGAAAG
>Otu744
TCCCCGCCTTCCTCCAGGTTATCCCTGGCAGTCTCCTCAGAGTGCCCGGCCGGACCGCTGGCTACTAAGGATAGGGGTTG
CGCTCGTTGCGGGACTTAACCCAACATCTCACGACACGAGCTGACGACAACCATGCACCACCTGTCTCCCCTGTCCCGAA
GGAAAGGGACGGTTAAGTCCCGGTCAGAGGGATGTCAAGATTTGGTAAGGTTCTTCGCGTTGCTTCG
>Otu745
GTTGGGTTAAGTCCCGCAACGAGCGCAACCCTTACTGTTAGTTGCTACGCAAGAGCACTCTAGCAGGACTGCCGTTGACA
AAACGGAGGAAGGTGGGGATGACGTCAAATCATCATGCCCCTTATGACCTGGGCCTCACACGTACTACAATGGCTGTCAA
CAGAGGGAAGCAAAGCCGCGAGGTGGAGCGAACCCCTAAAAGCAGTCTTAGTTCGGATTGTAGGCTG
>Otu746
CCTACCGTAGACGGCTGCTCCTCTTGCGAGTTAGCTCACCGGCTTCGGGTAAAACCGACTTTCGTGGTGTGACGGGCGGT
GTGTACAAGGCCCGGGAACGCATTCACCCGAGCATGCTGATCTCGAATTACTAGCGATTCCAGCTTCGTGTAGTCGGGTT
GCAGACTACAGTCCGAACTGAGACGTTATTTTTGAGATTTGCTCGGCTTCACAGCTTTGCTTCCCTT
>Otu747
CCTACCGTAGACGGCTGCTTCTCTTGCGAGTTAGCTCACCGGCTTCGGGTAAAACCCACTCCCATGGTGTGACGGGCGGT
GTGTACAAGGCCCGGGAACGTATTCACCGTGGCATTCTGATCCACGATTACTAGCGATTCCGACTTCATGGAGTCGAGTT
GCAGACTCCAATCCGGACTACGACGCACTTTATGAGGTCCGCTTGCTCTCGCGAGGTCGCTTCTCTT
>Otu748
TCGAAGCAACGCGAAGAACCTTACCAAGTCTTGACATCGTAGCGACCGGAACTTAACCGTTCCTTCCCTTCGGGGCGCTA
TAGACAGGTGGTGCATGGTTGTCGTCAGCTCGTGTCGTGAGATGTTGGGTTAAGTCCCGCAACGAGCGCAACCCTTATCC
TCAGTAGCCAGCAGTAAGATGGGCACTCTGAGGAGACTGCCCAGCAGTAAGATGGGCACTCTGAGGA
>Otu749
TCATAAGGGGCATGATGATTTGACGTCATCCCCACCTTCCTCCAGGTTATCCCTGGCAGTCTCTCTAGAGTGCCCGGCCA
AACCGCTGGCTACTAAAGATAAGGGTTGCGCTCGTTGCGGGACTTAACCCAACATCTCACGACACGAGCTGACGACAACC
ATGCAGCACCTTCACAGATGCCTTGCGGCTTACGGCTTTCACCGTAATTCATCTGCAATTTAAGCCC
>Otu750
GGAGGCAGCAGTGAGGAATATTGGTCAATGGACGAGAGTCTGAACCAGCCAAGTAGCGTGAAGGATGAAGGTCCTACGGA
TTGTAAACTTCTTTTATAAGGGAATAAACCCTCCCACGTGTGGGAGCTTGTATGTACCTTATGAATAAGCATCGGCTAAC
TCCGTGCCAGCAGCCGCGGTAATACACGACAACCATGCACCACCTGTCACCACTGTCCCGAAGGAAA
>Otu751
CAGTCGAGTTGCAGACTGCAATCCGGACTACGATCGGTTTTCTGGGATTGGCTTCACCTCGCGGCTTCGCTTCCCTCTGT
TCCGACCATTGTATGACGTGTGAGGCCCTAGCCATAAGGGCCATGAGGACTTGACGTCATCCCCACCTTCCTCACATCTT
ACGATGGCAGTCCCGACAGAGTCCTCAGCATAACCTGTTAGTAACTATCGGCAAGGGTTGCGCTCGT
>Otu752
ACAGTAAGCGGCCAAGCGAAAGCATTAAGTATTCCACCTGGGGAGTACGCCGGCAACGGTGAAACTCAAAGGAATTGACG
GGGGCCCGCACAAGCGGAGGAACATGTGGTTTAATTCGATGATACGCGAGGAACCTTACCCGGGCTTAAATTGCAAATGA
ATTATGGGGAAACCCATACGCCGCAAGGCATTTGTGAAGGTGCTGCATGGTTGTCGTCAGCTCGTGC
>Otu753
CCCGCCTTCGGCAGCTCCCTCTCTTGCGAGTTGGGTCACTGACTTCGGGCGTTGCTGACTCCCATGGTGTGACGGGCGGT
GTGTACAAGACCCGGGAACGTATTCACCGCGACATTCTGATTCGCGATTACTAGCGATTCCAGCTTCGTGTAGTCGGGTT
GCAGACTACAGTCCGAACTGGGACGTTATTTTTGGGATTTGCTCCACATCACTGTCTTGCTTCCCTT
>Otu754
CTTGCCTTAGACGGCTGGCTCCTTGCGGTTGCCTCACCGGCTTTGGGCACTCCCAACTCCCATGGTGTGACGGGCGGTGT
GTACAGGGCCCGGGAACGTATTCACCGCAGTATGCTGACCTGCGATTACTAGCGATTCCGACTTCACGCAGGCGGGTTGC
AGCCTGCGATCCGAACTGAGATCGGGTTTCTGGGGTTTGCTCTGCCTCGCGGCTTCGCTTCCCTCTG
>Otu755
TCGACGCAACGCGAAGAACCTTACCAGGTCTTGACATCCACTTAAACTTACAGAGATGTAAGGTGTGCTTGCACAAAGTG
AGACAGGTGGTGCATGGTTGTCGTCAGCTCGTGTCGTGAGATGTTGGGTTAAGTCCCGCAACGAGCGCAACCCTTATCTT
CAGTTACTAACGCGTGAAGGTGAGGACTCTGAAGAGACTGCCGGGGACAACTCGGAGGAAGGTGGGG
>Otu756
GGAGGCAGCTACGTCATCCCCACCTTCCTCCGGCTTGTCACCGGCAGTCTCGCCAGAGTCCCCAACTTAATGCTGGCAAC
TGGCAACAGGGGTTGCGCTCGTTGCGGGACTTAACCCAACATCTCACGACACGAGCTGACGACAACCATGCACCACCTGT
CTCCTATGTACCGAAGTACTAACGGCATTGCCCGTTATTCATAGGGATGTCAAGACCAGGTAAGGTT
>Otu757
TAGTCGAGTTGCAGACTACAATCCGAACTGAGACGTTATTTCTGGGATTTGCCTGACCTCACGGTTTCGCTTCCCTTTGT
TTACGCCATTGTAGCACGTGTGTAGCCCTGGTCATAAGGGGCATGATGATTTGACGTCATCCCCACCTTCCTCACATCTT
ACGATGGCAGTCTGGCCGGAGTCCTCAGCTTAACCTGTTAGTAACTGACCACGAGGGTTGCGCTCGT
>Otu758
GTTGGGTTAAGTCCCGCAACGAGCGCAACCCCTATTGTTAGTTGCTACGCAAGAGCACTCTAGCGAGACTGCCGTTGACA
AAACGGAGGAAGGTGGGGACGACGTCAAATCATCATGCCCCTTATGTCCTGGGCTACACACGTAATACAATGGCGGTCAA
CAGAGGGAGGCAAAGCCGCGAGGCGGAGCGAATCCCTAAAAGCCGTCCCAGTTCGGATTGCAGGCTG
>Otu759
GTTGGGTTAAGTCCCGCAACGAGCGCAACCCCTGCCGATAGTTGCTACGCAAGAGCACTCTATCGGGACCGCTACCGACA
AGGTGGAGGAAGGTGGGGACGACGTCAAATCATCATGCCCCTTATGACCTGGGCTACACACGTACTACAATGGCCGTTAA
CAGAGGGAAGCAACACCGCGAGGTAGAGCAAAACCCTAAAAACGGTCCCAGTTCAGATTGTGGGCTG
>Otu760
TCGACGCAACGCGAAAAACCTTACCAGGTCTTGACATCCTTTGACCGCCTGAGAGATCAGGTTTCTCTAGCAATAGAGCA
GAGAGACAGGTGGTGCATGGTTGTCGTCAGCTCGTGTCGTGAGATGTTCGGTTAAGTCCGACAACGAGCGCAACCCTTGT
ATACAGTTGCCATCAGAGCGTTTGAGTGATCAAACAAGCTGGGCACTCTATCGGGACTGCCGGTGTA
>Otu761
TTGGGTTAAGTCCCGCAACGAGCGCAACCCTTATTGCCAGTTACTACGTTAAGAGGACTCTAGCGAGACTGCCGTTGACA
AAACGGAGGAAGGTGGGGACGACGTCAAATCATCATGCCCCTTATGTCCTGGGCTACACACGTAATACAATGGCGGTCAA
CAGAGGGATGCAAAATCGCAAGATGGAGCGAACCCCTAAAAGCCGTCCCAGTTCAGATTGTGGGCTG
>Otu762
CGAAGCAACGCGAAGAACCTTACCAGGGCTTGACATCTAACAAACCTTTGTGAAAGCAGAGGGTGCTCTTCGGAGAATGT
TAAGACAGGTGGTGCACGGTTGTCGTCAGCTCGTGTCGTGAGATGTTGGGTTAAGTCCCGCAACGAGCGCAACCCTCGTC
GTTAGTTGGTACTATCGGTATACTTATAGTAACCTCTCTAGCGAGACTGCCGGTGATAAACCGGAGG
>Otu763
GGAGGCAGCAGTGGGGAATATTGCACAATGGGGGAAACCCTGATGCAGCGACGCCGCGTGAAGGAAGAAGGTTTTCGGAT
CGTAAACTTCTATCAACAGGGACGAAGAAAGTGACGGTACCTGAATAAGAAGCCCCGGCTAACTACGTGCCAGCAGCCGC
GGTAATACGCGTCGTAGTCCGGATTGGAGTCTGCAACTCGACTACATGAAGCTGGAATCGCTAGTAA
>Otu764
GCGGAGCATGTGGATTAATTCGATGCAACGCGAAGAACCTTACCTGGGCTTGACATGTTCCCGACAGCCGTAGAGATACG
GTCTCCCTTCGGGGCGGGTTCACAGGTGGTGCATGGTCGTCGTCAGCTCGTGTCGTGAGATGTTGGGTTAAGTCCCGCAA
CGAGCGCAACCCTCGCCCTGTGTTGCCAGCACGTCGTGGTGGGAACTCACGGGGGACCGCCGGGGTC
>Otu765
GGAGGCAGCAGTGGGGGATATTGCACAATGGGGGAAACCCTGATGCAGCGACGCCGCGTGGAGGAAGAAGGTTTTCGGAT
TGTAAACTCCTGTTGTTGGGGAAGATAATGACGGTACCCAACAAGGAAGTGACGGCTAACTACGTGCAGCAGCGCGGTAA
TACATTACCGCGGCTGCTGGCACGTATTTAGCCGGTGCTTCTTAGTCAGGTACCGTCATTACCTTCC
>Otu766
TCCCCACCTTCCTCCAGGTTATCCCTGGCAGTCCCTCCAGAGTGCCCAGCCGAACTGCTGGCTACTGAAGGTAAGGGTTG
CGCTCGTTGCGGGACTTAACCCAACATCTCATGACACGAGCTGACGACAACCATGCACCACCTGTCACCGATGCCCCGAA
GGGAAGTTCCCATTACGGAACGGTCATCGGGATGTCAAGATTTGGTAAGGTTCTTCGCGTTGCTTCG
>Otu767
GGAGCATGTGGTTTAATTCGAAGCAACGCGAAGAACCTTACCTGGTCTTGACATCCTTCTGACCGGTCCTTAACCGGACC
TTTCCTTCGGGACAGGAGAGACAGGTGGTGCATGGTTGTCGTCAGCTCGTGTCGTGAGATGTTGGGTTAAGTCCCGCAAC
GAGCGCAACCCCTATCTCTAGTAGCCAGCATATAAGGTGGGCACTCTAGAGAGACTGCCAGGGGATA
>Otu768
GCGGAGCATGTGGTTTAATTCGAAGCAACGCGAAGAACCTTACCAAGTCTTGACATCCCGATGACCGTCCCGTAACGGGG
GCTTCTCTTCGGAGCATCGGTGACTGGTGGTGCATGGTTGTCGTCAGCTCGTGTCGTGAGATGTTGGGTTAAGTCCCGCA
ACGAGCGCAACCCTTATCTTTAGTAGCCAGCGGTTCGGCCGGGCACTCTAGAGAGACTGCCAGGGAT
>Otu769
ATTTGCTCCCCCTCGCGGGCTCGCTTCCCTTTGTTTACGCCATTGTAGCACGTGTGTAGCCCTGGTCATAAGGGGCATGA
TGATTTGACGTCATCCCCACCTTCCTCCAGGTTATCCCTGGCAGTCTCTCTAGAGTGCCCATCCAAAATGCTGGCTACTA
AAGATAGGGGTTGCGCTCGTTGCGGGACTTAACCCAACATCTCACGACACGAGCTGACGACAACCAT
>Otu770
CTGGTCGTAAGGGCCATGATGACTTGACGTCATCCCCACCTTCCTCCAGGTTATCCCTGGCAGTCTCCCTAGAGTGCCCA
TCTTACTGCTGGCTACTAAGGATAGGGGTTGCGCTCGTTGCGGGACTTAACCCAACATCTCACGACACGAGCTGACGACA
ACCATGCACCACCTGTCACCACTGTCCCGAAGGAAAGGACACATTACTGTCCGGTCAGTGGGATGTC
>Otu771
GTTGGGTTAAGTCCCGCAACGAGCGCAACCCTTACTGTTAGTTGCTACGCAAGAGCACTCTAACGGGACTGCCGTTGACA
AAACGGAGGAAGGTGGGGATGACGTCAAATCATCATGCCCCTTATGTCCTGGGCTACACACGTACTACAATGGCGGTAAA
CAGAGGGAAGCAAGACCGCGAGGTGGAGCAAACCCCTAAAAGCCGTCCCAGTTCGGATTGCAGGCTG
>Otu772
TCTACTCTTACATCCTCGGTGACACAGCATCACTAAGGGAGGGCTCTGTCCCCTAGGTATGGAATCTTGCGGCATCCACG
AGACCACCTTCAACTCCATCATGAAGTGTGACGTGGACATCCGCAAAGACCTGTACGCCAACACGGTGCTGTCGGGCGGC
ACCACCATGTATCCGGGCATTGCCGACAGGATGCAGAAGGAGATCACCGCCCTGGCGCCCAGCACCA
>Otu773
AGGTCAAGGATATCGAGATCCGCAAGACCAAAGGTGTGGCGGACAATATTTCCCTGAAAAAGGCATGGAAGATCATGCAG
GAGAATAATGTTGTGACCATTCCATCCGTAAGGCCGGATGGGACCCTGGAAGGCCTGATAACGGTGGGCGATATTACAAA
GACATACATGAATATCTATGACAGCAGCATTTTGTCCAAGGCCAATACACAGTATTCCAATATCATC
>Otu774
CCCCACCTTCCTCCAGGTTATCCCTGGCAGTCTCCTCAGAGTGCCCGGCCGAACCGCTGGCTACTGAGGATAAGGGTTGC
GCTCGTTGCGGGACTTAACCCAACATCTCACGACACGAGCTGACGACAACCATGCACCACCTGTCTCCTATGTACCGAAG
TACTAACGGCATTGCCCGTTATTCATAGGGATGTCAAGACCAGGTAAGGTTCTTCGCGTTGCTTCGA
>Otu775
ATCCGGATTTATTGGGTTTAAAGGGAGCGTAGACGGGTTTTTAAGTCAGCTGTGAAAGTTTGGGGCTCAACCTTAAAATT
GCAGTTGAAACTGGAGACCTTGAGTACGGTTGAGGCAGGCGGAATTCGTGGTGTAGCGGTGAAATGCTTAGATATCACGA
AGAACCCCGATTGCGAAGGCAGCCTGCTGAGCCGCCACTGACGTTGAGGCTCGAAAGTGCGGGTATC
>Otu776
CCTACCTTCGACGGCTCCCTCCATTACTGGTTAGGCCACCGGCTTCGGGTATTATCAACTCCCATGGTGTGACGGGCGGT
GTGTACAAGGCCCGGGAACGTATTCACCGTGGCATTCTGATCCACGATTACTAGCGATTCCGACTTCATGGAGTCGAGTT
GCAGACTCCAATCCGAACTGAGACGTCCTTTATGAGATTCGCTTACAGTCACCTGCTCGCTGCTCTT
>Otu777
CCTGCCTTCGGCGGCTCCTTCCTTGCGGTTAGGTCACCGACTTCGGGCATTTCCGACTCCCATGGTGTGACGGGCGGTGT
GTACAAGACCCGGGAACGTATTCACCGCAGCATTCTGATCTGCGATTACTAGCGATTCCAGCTTCGTGTAGTCGGGTTGC
AGACTACAGTCCGAACTGGGACGTTATTTTTGGGATTTGCTCCAGGTCACCCTCTCGCTTCCCTTGT
>Otu778
TCGATGATACGCGAGGAACCTTACCCGGGCTTGAAAGTTAGCGACGATTCTTGAAAGTTAGCGACGATTCTTGAAAGAGG
ATTTCCCTTCGGGGCGCGAAACTAGGTGCTGCATGGTTGTCGTCAGCTCGTGCCGTGAGGTGTCGGGTTAAGTCCCATAA
CGAGCGCAACCCCTACCGTTAGTTGCCATCAGGTGAAGCTGGGCACTCTGGCGGGACTGCCGGTGTA
>Otu779
GTTGGGTTAAGTCCCGCAACGAGCGCAACCCCTGCTATTAGTTGCTACGCAAGAGCACTCTAATAGGACTGCCGTTGACA
AAACGGAGGAAGGTGGGGACGACGTCAAATCATCATGCCCCTTATGACCTGGGCTACACACGTACTACAATGGCCGTTAA
CAGAGAGAAGCAAAACTGCGAAGTGGAGCAAAACTCTAAAAACGGTCCCAGTTCGGATCGTAGGCTG
>Otu780
GCAAGCGTTGTCCGGATTTACTGGGTGTAAAGGGCGTGTAGGCGGAGATGCAAGTTGGGAGTGAAATCCATGGGCTCAAC
CCATGAACTGCTCTCAAAACTGCATCCCTTGAGTATCGGAGAGGCAAGCGGAATTCCTAGTGTAGCGGTGAAATGCGTAG
ATATTAGGAGGAACACCAGTGGCGAAGGCGGCTTGCTGGACGACAACTGACGCTGAGGCGGCGAAAA
>Otu781
GTTGGGTAGTACCGCCAACGAGCGCAACCCTTGTCCTTAGTTGCTACGCAAGAGCACTCTAAGGAGACTGCCGTTGACAA
AACGGAGGAAGGTGGGGACGACGTCAAATCATCATGCCCCTTATGACCTGGGCTACACACGTACTACAATGGCCGTTAAC
AGAGGGAGCAAGACCGCGAGGTGGAGCAAAACCCTAAAAACGGTCCCAGTTCAGATTGCAGGCTGCA
>Otu782
GTTGGGTTAAGTCCCGCAACGAGTGCAACCCTTATTGCCAGTTACTACGCAAGAGGACTCTGGCGAGACTGCCGTTGACA
AACGGAGGAAGGTGGGGATGACGTCAAATCATCATGCCCTTTATGACCTGGGCTACACACGTACTACAATGGCGTTTAAC
AAAGAGAAGCAAGACCGCGAGGTGGAGCAAAACTCAGAAACAACGTCTCAGTTCAGATTGCAGGCTG
>Otu783
GTTGGGTTAAGTCCCGCAACGAGCGCAACCCTTATTGCCAGTTACTACGTTAAGAGGACTCTGGCGAGACTGCCGTTGAC
AAAACGGAGGAAGGTGGGGATGACGTCAAATCATCATGCCCTTTATGACCTGGGCTACACACGTACTACAATGGCTAGTA
TAATAAGACGCGATACCGTGAGGTGGAGCAAATCTCTAAAGCTAGTCCCAGTCCGGATTGGAGTCTG
>Otu784
GTTTGGTTAAGTCCATCAACGAGCGCAACCCTTGTGTCTAGTTGTATTTTTCTAGACAGACTGCTTCGGTAACGGAGAGG
AAGGAGGGGATGATGTCAGGTCAGTATTTCCCTTACGTCCTGGGCTAGAAACACGATACAATGGCTAGTACAATGCGCAG
CGAAGCCGCGAGGTGAAGCAAATCGCACCAAAGCTAGTCCCAGTTCGGATTGGAGGCTGAAACTCG
>Otu785
GCAAGCGTTATCCGGATTTACTGGGTGTAAAGGGAGCGTAGACGGCGAGACAAGTCTGAAGTGAAAGCCCGGGGCTCAAC
CCCGGGACTGCTTTGGAAACTGCCTTGCTAGAGTGCTGGAGAGGTAAGTGGAATTCCTAGTGTAGCGGTGAAATGCGTAG
ATATTAGGAGGAACACCAGTGGCGAAGGCGGCTTACTGGACAGTAACTGACGATTGAGGCTCGGAA
>Otu786
TGATACCCACACTTTCGAGCATGAACGTCAGTTACAGTTTAGCAAGCTGCCTTCGCAATCGGGGTTCTTCGTGATATCTA
AGCATTTCACCGCTACACCACGAATTCCGCCTGCCTCAACTGCACTCAAGGAAACCAGCATCAACTGCAATTTTACGGTT
GAGCCGCAAACTTTCACAACTGACTTAATCTCCCGTCTGCGCTACCCTTTAAACCCAATAAATCCG
>Otu787
TCGATGATACGCGAGGAACCTTCCTCCAGGTTATCCCTGGCAGTCTCTCTAGAGTGCCCGGCCGAACCGCTGGCTACTAA
AGATAAGGGTTGCGCTCGTTGCGGGACTTAACCCAACATCTCACGACACGAGCTGACGACAACCATGCACCACCTGTCAC
TCCTGCTCCGAAGAGAAGGTACGGTTAAGTACCGGTCAGAAGGATGTCAAGACTTGGTAAGGTTCT
>Otu788
TTGGGTTAAGTCCCGCAACGAGCGCAACCCTTGTCACTAGTTGCTACGAAAGGGCACTCTAGTGAGACTACCGGTGACAA
ACCGGAGGAAGGTGGGGATGACGTCAAGTCCTCATGGCCCTTATGGCTAGGGCCTCACACGTCATACAATGGTCGGAACA
GAGGGCAGCGAAGCCGCGAGGTGGAGCAAATCCCAGAAAACCGATCGTAGTCCGGATTGCAGTCTG
>Otu789
CCCCACCTTCCCCCTGCTCATCGCAGGCAGTATCGCATGAGTGCCCAACTTAATGATGGCAACAAAGGATAAGGGTTGCG
CTCGTTGCGGGACTTAACCCAACATTTCACAACACGAGCTGACGACAGCCATGCAGCACCTGTCTCACGGTTCCCGAAGG
CACATTCTCATCTCTGAAAACTTCCGTGGATGTCAAGACCAGGTAAGGTTCTTCGCGTTGCATCGA
>Otu790
GTTGGGTTAAGTCCCGCAACGAGCGCAACCCTTATTGTTAGTTGCTACGCAAGAGCACTCTAGCGAGACTGCCGTTGACA
AAACGGAGGAAGGTGGGGACGACGTCAAATCATCATGCCCCTTATGTCCTGGGCTACACACGTAATACAATGGCGCACAC
AGAGGGAAGCAAAACCGCGAGGTGGAGCAAATCCCTAAAAGGCGTCTCAGTTCGGATTGCAGTCTG
>Otu791
TGGGCGGGTTTCAGCCCACAATCTGAACTGAGACTATCTTTTTGAGATTCGCTCCGCCTCGCGGCTTCGCTTCTCTTTGT
AATAGCCATTGTAGCACGTGTGTGGCCCAGGTCGTAAGGGGCGTGATGATTTGACGTCATCCCCACCTTCCTCCGTGTTA
GCCACGGCAGTTTATACAGAGTTCCTAACTTAATATTGGCAACTGTATACAAGGGTTGCGCTCGTT
>Otu792
TCGAAGCAACGCGAAGAACCTTACCAAGGCTTGACATCCCGATGACCGCTCTAGAGATAGAGTTTCTCTTCGGAGCATCG
GTGACAGGTGGTGCATGGTTGTCGTCAGCTCGTGTCGTGAGATGTTGGGTTAAGTCCCGCAACGAGCGCAACCCTTATCC
TTAGTAGCCATCATTGAGTTGGGCACTCTAGGGAGACTGCCGTGGATAACACGGAGGAAGGTGGGG
>Otu793
GATAACCTGGAGGAAGGCGGGGATGACGTCAAATCATCATGCCCCTTATGATTTGGGCTACACACGTGCTACAATGGCGT
AAACAAAGGGAAGCGAGCCTGCGAAGGTAAGCAAATCCCAAAAATAACGTCCCAGTTCGGACTGCAGTCTGCAACTCGAC
TGCACGAAGCTGGAATCGCTAGTAATCGCGGATCAGAATGCCGCGGTGAATACGTTCCCGGGTCTT
>Otu794
CCTGCCTTCGACAGCTCCTTCCTTTCGGTTAGGTCACTGGCTTCGGGCATTCCCAACTCCCATGGTGTGACGGGCGGTGT
GTACAAGACCCGGGAACGTATTCACCGCAGCATTCTGATCTGCGATTACTAGCGATTCCAGCTTCATGTAGTCGAGTTGC
AGACTACAATCCGAACTGAGACGTTATTTTTGTGATTTGCTTGGCCTCACGACTTCGCTTCACTTT
>Otu795
TAGTCGGGTTGCAGACTGCAGTCCGAACTGGGACGTTATTTTTGAGATTTGCCCACCCTCACAGGTTCGCTTCCCTTTGT
TTACGCCATTGTAGCACGTGTGTAGCCCAAATCATAAGGGGCATGATGATTTGACGTCATCCCCACCTTCCTCACATCTT
ACGACGCAGTCTCGACAGAGTCCCCAGCATAACCTGATGGTAACTATCGATAAGGGTTGCGCTCGT
>Otu796
CACACGTGCTACAATGGCGTAAACAGAGGGAAGCAGCCTCGTGAGAGTGAGCAAATCCCAAAAATAACGTCTCAGTTCGG
ATTGTAGTCTGCAACTCGACTACATGAAGCTGGAATCGCTAGTAATCGCGAATCAGAATGTCGCGGTGAATACGTTCCCG
GGTCTTGTACACACCGCCCGTCACACCATGGGAGTCAGTAACGCCCGAAGTCGGTGACCTAACGCA
>Otu797
CACTGTCAGCCGGGTGCCTGGGCCAAAATACTGCGTATCTGTGCTACCGTCAGTCCCGGGGGAGGCACAGAGATACATGG
CCGAGTCCCCCTGCTCTGTGCGCTGGATCTCCAAGGTGGAGAAAGATCCCTTAGGCCTCTCTGCAGAGAACCGATCACTG
AGCAGCCTTGATTTTTCTAGTTGAGCTTCATTCTGGAAGTAAGTCAGAAACTCTGGGCCCTGCCCC
>Otu798
CCCACCTTAGACAGCTCCTTCCTTGCGGTTAGGCCACCGGCTTCGGGTGTTACCGACTCTCATGGTGTGACGGGCGGTGT
GTACAAGGCCCGGGAACGTATTCACCGCGCCGTGGCTGATGCGCGATTACTAGCGATTCCAGCTTCATGAAGTCGGGTTG
CAGACTTCAATCCGAACTGAGACGTCCTTTATGAGATTCGCTTGCCTTCACAGGCTTGCCGCTCTT
>Otu799
TTACACCGGCAGTCCCGATAGAGTGCCCAGCTTGTTTGATCGCTCAAACGCTCTGATGGCAACTATCAGTAGGGGTTGCG
CTCGTTGCGGGACTTAACCCAACATCTCACGACACGAGCTGACGACAACCATGCACCACCTGTCACTTCTGTCCCGAAGG
AAGAGTACATTACATACTTTGTCAGAAGGATGTCAAGACTTGGTAAGGTTCTTCGCGTTGCTTCGA
>Otu800
GTTAAGTCCGATAACGAGCGCAACCCTTGTCCTTAATTGCTAACATTAAGTTGAGAACCTTAAGGATACTGCCGGCGATA
AGTCGGAGGAAGGTGAGGATGACGTCAAATCATCATGCCCCTTACGTCCAGGGCTACAGGCGTGCTACAATGGCCGGTAT
AAAGAGAAGCAATACCGTGAGGTGGAGCAAATCTCCAAAGCCGGTCCCAGTTCGGATTGTAGTCTG
>Otu801
ATCAATGAGGAGATGGAACATTCCCCATACCGGGTGTTGAACGCCAATGACGAGGCTGACATGCTCCGCCGCTTGTACTG
AGACACGGTCCAAACTCCTACGGGAGGCAGCAGTGGGGAATATTGCACAATGGGGGGAAACCCTGATGCAGCGACGCCGC
GTGGAGGAAGAAGGTCTTCGGATTGTAAACTCCTGTTGTTGAGGAAGATAATGACGGTACTCAACA
>Otu802
GCACGGCCCTTACGTCCGGGGCTACACACGTGTTACAATGGGGGGTACAGAAGGCAGCTACACGGCGACGTGATGCTAAT
CCCTAAAACCTCTCTCAGTTCGGATTGGAGTCTGCAACCCGACTCCATGAAGCTGGATTCGCTAGTAATCGCGCATCAGC
CACGGCGCGGTGAATACGTTCCCGGGCCTTGTACACACCGCCCGTCAAGCCATGAAAGCCGGGGGT
>Otu803
CCCACCTTAGACGGTCGGTACCATAGGCCCTTAGCCGGCTTCGGGTGTGAATGACTTTCGTGGTGTGACGGGCGGTGTGT
ACAAGGCCCGGGAACGTATTCACCGCAGTATGCTGACCTGCGATTACTAGCGATTCCGACTTCATGTAGGCGAGTTTCAG
CCTACAATCCGAACTGAGAGATGCTTTTAGGGATCCGCTCCACCTCGCGATTTCGCTTCCCTCTGT
>Otu804
GCCCTTACGTCCGGGGCTACACACGTGTTACAATGGGGGGTACAGAGGGCTGCTACCACGCAAGTGGATGCCAATCCCAA
AAACCTCTCTCAGTTCGGATTGAAGTCTGCAACCCGACTTCATGAAGCTGGATTCGCTAGTAATCGCGCATCAGCCACGG
CGCGGTGAATACGTTCCCGGGCCTTGTACACACCGCCCGTCAAGCCATGGGAGCCGGGGGTACCTG
>Otu805
TTACACCGGCAGTCCCGATAGAGTGCCCAGCTTGTTTGATCGCTCAAACGCTCTGATGGCAACTATCAGTAGGGGTTGCG
CTCGTTATGGGACTTAACCCGACACCTCACGGCACGAGCTGACGACAACCATGCACCACCTGTCACCGATGTTCCGAAGA
AAAGCTTCCATTACGAAGCGGTCATCGGGATGTCAAGATCAGGTAAGGTTCTTCGCGTTGCTTCGA
>Otu806
TGGGCGGGTTGCAGCCTACAATCCGAACTGGGATCGGGTTTCTGGGGTTTGCTCTGCCTCACGGCTTTGCTTCCCTCTGT
TGACCGCCATTGTATTACGTGTGTAGCCCAGGATATAAGGGGCATGATGATTTGACGTCGTCCCCACCTTCCTCCGTTTT
GTCAACGGCAGTCTCGCTAGAGTGCTCTTAACGTAGTAACTGGCAATAAGGGTTGCGCTCGTTGCG
>Otu807
GAGCATGTGGTTTAATTCGAAGCAACGCGAAGAACCTTACCTGATCTTGACATCCCGATGACCGCTTCGTAATGGAAGTT
TTTTCTTCGGAACATCGGTGACAGGTGGTGCATGGTTGTCGTCAGCTCGTGTCGTGAGATGTTGGGTTAAGTCCCGCAAC
GAGCGCAACCCCTATCTTCAGTAGCCAGCAGGTTAAGCTGGGCACTCTGGAGAGACTGCCAGGGAT
>Otu808
CCCGCCTTCGGCAGCTCCCTCCTTGCGGTTGGGTCACTGACTTCGGGCGTTATCGACTCCCATGGTGTGACGGGCGGTGT
GTACAAGACCCGGGAACGTATTCACCGCGACATTCTGATTCGCGATTACTAGCGATTCCAGCTTCATGCAGGCGAGTTGC
AGCCTACAATCCGAACTGGGACGTTTATTTTTGGGATTTGCTTCACCTCGCGGCTTCGCTTCCCTT
>Otu809
CAGTAATATTCGCCGTTTGCCACATAGGCCTGGGCGGTTTCCAGATTCGGTTTTTCGACAAACTGCGCCACTTCAAAGGC
CACCGTATCCTGCTCACCCGCAGACACTTCACCGCGACGAATATAGCCATAACCGGTTTCAGGTAGATCCGGCACAATGC
CGAAGGTCACCAGCTTGCCCGCTTCGGCATATGGCATGGCATTACGCACGGCGGCACGGAACGCGT
>Otu810
CCCGCCTTCGGCAGCTCCTTCCTTGCGGTTAGGTCACTGACTTCGGGCGTTACTGACTCCCATGGTGTGACGGGCGGTGT
GTACAAGACCCGGGAACGTATTCACCGCGGCATTCTGATCCGCGATTACTAGCGATTCCAGCTTCGTGCAATCGAGTTGC
AGACTGCAGTCCGAACTGGGACGTTATTTTTTGGGATTTGCTTACCTTCGCAGGCTCGCTTCCCTT
>Otu811
TCGAAGCAACGCGAAGAACCTTACCAAGTCTTGACATCCTTCTGACCGGTACTTAACCGTACCTTCTCTTCGGAGCAGGA
GTGACAGGTGGTGCATGGTTGTCGTCAGGTGGTGCATGGTTGTCGTCAGCTCGTGTCGTGAGATGTTGGGTTAAGTCCCG
CAACGAGCGCAACCCTTGTTGCTAGTTACTAACATGTTATGATGAGGACTCTAGTGAGACTGCCGG
>Otu812
TATTACCGGCAGTCTCGCTAGAGTGCCCAACTGAATGATGGCAACTAACAATAGGGGTTGCGCTCGTTGCGGGACTTAAC
CCAACATCTCACGACACGAGCTGACGACAACCATGCACCACCTGTCACCTCTGTCCCGAAGGAAAGCTCTATCTCTAGAG
CGGTCAGAGGGATGTCAAGACCTGGTAAGGTTCTTCGCGTTGCTTCGAGTTAAACCACATGCTCCA
>Otu813
TTTCTAAGAAAGATGGTTTCCAGCTTCATCCATGTCCCTACAAAGGACATGAATTCATCTTTTTTATGGCTGCATAGTAT
TCCATGGTGTATATGTGCCACGTTTTCTTTATCCAGTCTATCATTGATGGGCATTTGGGTTGGTTCCAACTCTCTGCTAT
TGTGAATAGTGCTGCAGTAAGCATATGTGTGCATGTGTCTTTATAGTAGAATGATTTATAATCCTT
>Otu814
CCTGCCTTCGGCAGCTCCCTCCTTGCGGTTGGGTCACTGACTTCGGGCATTTCCAACTCCCATGGTGTGACGGGCGGTGT
GTACAAGACCCGGGAACGTATTCACCGCAGCATTCTGATCTGCGATTACTAGCGATTCCAGCTTCGTGTAGTCGGGTTGC
GGACTACAGTCCGAACTGAGACGTTATTTTTGGGATTTGCTTACCTTCGCAGGCTTGCTTCCCTTT
>Otu815
TTACACCGGCAGTCCCGATAGAGTGCCCAGCTTGTTTGATCGCTCAAACGCTCTGATGGCAACTATCAGTAGGGGTTGCG
CTCGTTATGGGACTTAACCCGACACCTCACGGCACGAGCTGACGACAACCATGCAGCACCTAGTTTCCTCTGTCCCGAAG
GAAAGACTCGGTTAAGAGCCGGTCAGAGGGATGTCAAGACTTGGTGAGGTTCTTCGCGTTGCTTCG
>Otu816
TTACACCGGCAGTCCCGATAGAGTGCCCAGCTTGTTTGATCGCTCAAACGCTCTGATGGCAACTAAAGACAAGGGTTGCG
CTCGTTGCGGGACTTAACCCAACATCTCACGACACGAGCTGACGACAACCATGCACCACCTGTCTCCTATGTACCGAAGT
ACTAACGGCATTGCCCGTTATTCATAGGGATGTCAAGACCAGGTAAGGTTCTTCGCGTTGCTTCGA
>Otu817
TTACACCGGCAGTCCCGATAGAGTGCCCAGCTTGTTTGATCGCTCAAACGCTCTGATGGCAACTATCAGTAGGGGTTGCG
CTCGTTATGGGACTTAACCCAACATCTCACGACACGAGCTGACGACAACCATGCACCACCTGTCACTCTTGTTCCGAAGA
AAAGGTCACATTACTGACCGGTCAAGAGGATGTCAAGACTTGGTAAGGTTCTTCGCGTTGCTTCGA
>Otu818
TCCACCTTCCTCCCAGTTGATCTGGGCAGTCTCGCCAGAGTCCCCACCTTCACGTGCTGGTAACTGGCAACAGGGGTTGC
GCTCGTTGCTGGACTTAACCAAACATCTCACGACACGAGCTGACGACGGCCATGCAGCACCTGTGTAACGCCTCCGAAGA
GTCGCATGCTTTCACATGTTGTTCATTACATGTCAAGCCCAGGTAAGGTTCTTCGCGTTGCATCGA
>Otu819
TTAGCCGGTCCTTATTCATAAGGTACATGCAAAAGTCTCACGAGACTCACTTTATTCCCTTATAAAAGCAGTTTACAACC
CATAGGGCCGTCATCCCCACCTTCCTCCAGGTTATCCCTGGCAGTCTCTCTAGAGTGCCCGGCCGAACCGCTGGCTACTA
AAGATAAGGGTTGCGCTCGTTGCGGGACTTAACCCAACATCTCACGACACGAGCTGACGACAACCA
>Otu820
GGATAGGAAAGCGACTCTTTGCAGAATATCCGACTATTCAGAAAATACAACTCGCTATTACCAAAGTTAATCCTCCTTTT
GGAGCAGATTGTGACGGCGCAGGGGTAGAAGTTGTATTAACAAATGATAAAACTTTATAGTAGATTTAGGTTTTCTGATA
CAAAAGTAGTAATTTTGCAAAATCATCAGAAAGATATGTTGAAGAAAATAACACTCATATTGACCC
>Otu821
CCCACCTTAGACGGCTGGCTCCTTATAGGTTACCTCACCGGCTTCGGGTGTTACCAACTTTCGTGGTGTGACGGGCGGTG
TGTACAAGACCCGGGAACGTATTCACCGCAGCATTCTGATCTGCGATTACTAGCGATTCCAGCTTCGTGTAGTCGGGTTG
CAGACTACAGTCCGAACTGAGACGTTATTTTTGGGATTTGCTCCACCTCACAGTCTCGCTTCCCTT
>Otu822
GCAAGCGTTATCCGGATTTACTGGGTGTAAAGGGAGCGTAGACGGAGCAGCAAGTCTGATGTGAAAACCCGGGGCTCAAC
CCCGGGACTGCATTGGAAACTGTTGATCTGGAGTGCCGGAGAGGTAAGCGGAATTCCTAGTGTAGCGGTGAAATGCGTAG
ATATTAGGAGGAACACCAGTGGCGAAGGCGGCTTACTGGACGGTAACTGACGTTGAGGCTCGGAAA
>Otu823
GAGTCGGGTTGCAGACTCCAATCCGAACTGAGACCGGTTTTCAGGGATCCGCTCCACGTCGCCGTGTCGCATCCCGTTGT
GCCGGCCATTGTAGCACGTGTGTAGCCCAGGACATAAGGGGCATGATGACTTGACGTCGTCCCCACCTTCCTCCGGCTTG
ACGCCGGCGGTCTCGTATGGGTGCCCGGCCTAACCGCTGGCAACATACGACGAGGGTTGCGCTCGT
>Otu824
GCAAGCGTTATCCGGAATTACTGGGTGTAAAGGGAGCGCAGGCGGGATAGCAAGTCAGCTGTGAAAACTATGGGCTCAAC
CCATAAACTGCAGTTGAAACTGTTATTCTTGAGTGGAGTAGAGGCAAGCGGAATTCCGAGTGTAGCGGTGAAATGCGTAG
ATATTCGGAGGAACACCAGTGGCGAAGGCGACTTGCTGGGCTCTAACTGACGCTGGAGGCTCGAAA
>Otu825
GCAAGCGTTATCCGGATTTACTGGGTGTAAAGGGAGCGCAGGCGGTGCGGCAAGTCAGATGTGAAAACCCGGGGCTCAAC
CCCGGGACTGCATTTGAAGCTGTCGGACTAGAGTGCCGGAGAGGTAAGTGGAATTCCTAGTGTAGCGGTGAAATGCGTAG
ATATTAGGAGGAACACCAGTGGCGAAGGCGGCTTACTGGACGGTAACTGACGCTGAGGCTCGGAAA
>Otu826
GTTGGGTTAAGTCCCGCAACGAGCGCAACCCTTATTGCCAGTTACTACGCAAGAGGACTCTGGCGAGACTGCCGGTGACA
AACCGGAGGAAGGTGGGGACGACGTCAAATCATCATGCCCCTTACGTCCAGGGCTACAGGCGTGCTACAATGGCTAGTAT
AATAAGACGCGATACCGTGAGGTGGAGCAAATCTCTAAAGCTAGTCCCAGTCCGGATTGGAGTCTG
>Otu827
TCGCTCCTCAGCGTCAGTAACAGCCCAGAGACCCGCCTTCGCCACCGGTATTCCTCCTGATATCTGCGCATTCCACCGCT
ACACTAGGAATTCCGATTGCCTCTCCGATACTCAAGAAGAGTAGTTTCAAATGCAGTTCACGAGTTGAGCCCGTGGATTT
CACATCTGACTTGCCCTCCCGGCTACACGCCCTTTACACCCAGTAAATCCGGACAACGCTTGCCAC
>Otu828
GCAAGCGTTATCCGGAATTACTGGGTGTAAAGGGTGCGTAGGTGGTATGGCAAGTCAGAAGTGAAAACTCAGGGCTTAAC
TCTGGGACTGCTTTTGAAACTGTCAGACTAGAGTGCAGGAGAGGTAAGCGGAATTCCTAGTGTAGCGGTGAAATGCGTAG
ATATTAGGAGGAACATCAGTGGCGAAGGCGGCTTACTGGACTGAAACTGACACTGAGGCACGAAAA
>Otu829
GTTGGGTTAAGTCCCGCAACGAGCGCAACCCCTATCTTATGTTACCAGCACGTTATGGTGGGGACTCATGAGAGACCGCC
GCGGACAACGCGGAGGAAGGTGGGGATGACGTCAAGTCATCATGCCCCTTATGACCTGGGCTACACACGTACTACAATGG
GTGTCAACAAAGAGAAGCGAAGCCGCGAGGCAGAGCAAACCTCAAAAACACACCCCCAGTTCAGA
>Otu830
CCCGCCTTCGGCAGCTCCTTCTTTGCAGTTAGGTCACTGACTTCGGGCGTTACTGACTCCCATGGTGTGACGGGCGGTGT
GTACAAGACCCGGGAACGTATTCACCGCGGCATTCTGATCCGCGATTACTAGCGATTCCAGCTTCGTGTAGTCGGGTTGC
AGACTACAGTCCGAACTGGGACGTTATTTTTGGGATTTGCTCCATCTCACAATCTCGCTTCCCTT
>Otu831
CCCGCCTTCGGCAGCTCCTTCCTTGCGGTTAGGTCACTGACTTCGGGCGTTACTGACTCCCATGGTGTGACGGGCGGTGT
GTACAAGACCCGGGAACGTATTCACCGCGGCATTCTGATCCGCGATTACTAGCGATTCCAGCTTCGTGTAGTCGGGTTGC
AGACTACAGTCCGAACTGGGACGTTATTTTTGGGATTTGCCCACCCTCGCAGGTTCGCTTCCCTC
>Otu832
CTGCCTTCGGCAGCTCCCTCCTTGCGGTTGGGTCACTGACTTCGGGCATTACTGACTCCCATGGTGTGACGGGCGGTGTG
TACAAGACCCGGGAACGTATTCACCGCGACATTCTGACTTCGCGATTACTAGCGATTCCAGCTTCGTGCAGGCGAGTTGC
AGCCTGCAGTCCGAACTGAGACGTTATTTTTGAGATTTGCTCCACCTCGCGGTCTCGCTTCTCTT
>Otu833
TTACACCGGCAGTCCCGATAGAGTGCCCAGCTTGTTTGATCGCTCAAACGCTCTGATGGCAACTATCAGTAGGGGTTGCG
CTCGTTATGGGACTTAACCCAACATCTCACGACACGAGCTGACGACAACCATGCACCACCTGTCACCGGTGTTCCGAAGG
AAAGGGACGGTTAAGTCCCGGTCAGAGGGATGTCAAGATTTGGTAAGGTTCTTCGCGTTGCTTCG
>Otu834
TTACACCGGCAGTCCCGATAGAGTGCCCAGCTTGTTTGATCGCTCAAACGCTCTGATGGCAACTATCAGTAGGGGTTGCG
CTCGTTATGGGACTTAACCCGACACCTCACGGCACGAGCTGACGACAACCATGCAGCACCTTCACAGCGGTGATTGCTCA
CTGACATGTTTCCACATCATTCCACTGCAATTTAAGCCCGGGTAAGGTTCCTCGCGTATCATCGA
>Otu835
GCAAGCGTTATCCGGATTTACTGGGTGTAAAGGGAGCGTAGACGGATGGGCAAGTCTGATGTGAAAACCCGGGGCTCAAC
CCCGGGACTGGCATTGGAAACTGTTCATCTAGAGTGCTGGAGAGGTAAGTGGAATTCCTAGTGTAGCGGTGAAATGCGTA
GATATTAGGAGGAACACCAGTGGCGAAGGCGGCTTACTGGACAGTAACTGACGTTGAGGCTCGAA
>Otu836
GCAAGCGTTATCCGGATTTACTGGGTGTAAAGGGAGCGTAGACGGCTGTGTAAGTCTGAAGTGAAAGCCCGGGGCTCAAC
CCCGGGACTGCTTTGGAAACTATGCAGCTAGAGTGTCGGAGAGGTAAGTGGAATTCCCAGTGTAGCGGTGAAATGCGTAG
ATATTGGGAGGAACACCAGTGGCGAAGGCGGCTTACTGGACGATGACTGACGTTGAGGCTCGAAA
>Otu837
TGCAAGCGTTATCCGGATTTACTGGGTGTAAAGGGAGCGTAGACGGTTGTGTAAGTCTGATGTGAAAGCCCGGGGCTCAA
CCCCGGGACTGCATTGGAAACTATGTAACTAGAGTGTCGGAGAGGTAAGCGGAATTCCTAGTGTAGCGGTGAAATGCGTA
GATATTAGGAGGAACACCAGTGGCGAAGGCGGCTTACTGGACGATCACTGACGTTGAGGCTCGAA
>Otu838
CCGCCTTCGGCAGCTCCCTCCTTTCGGTTGGGTCACTGACTTCGGGCGTTGCTGACTCCCATGGTGTGACGGGCGGTGTG
TACAAGACCCGGGAACGTATTCACCGCGACATTCTGATTCGCGATTACTAGCGATTCCAGCTTCGTGTAGTCGGGTTGCA
GACTACAGTCCGAACTGGGACGTTATTTTTGGGATTTGCTCCACATCACTTGTCTCGCTTCCCTT
>Otu839
TTACACCGGCAGTCCCGATAGAGTGCCCAGCTTGTTTGATCGCTCAAACGCTCTGATGGCAACTATCAGTAGGGGTTGCG
CTCGGTTATGGGACTTAACCCGAGCACCTCACGGCACGAGCTGACGACAACCATGCAGCACCTAGTTTCCTGCCCCGAAG
GGAAATCCTGTTTCCAGAATCGTCAGTAACTTTCAAGCCCGGGTAAGGTTCCTCGCGTATCATCG
>Otu840
CCCGCCTTCGGCAGCTCCCTCCTTGCGGTTGGGTCACTGACTTCGGGCGTTGCCAACTCCCATGGTGTGACGGGCGGTGT
GTACAAGACCCGGGAACGTATTCACCGCGACATTCTGATTCGCGATTACTAGCGATTCCAGCTTCATGCAGGCGAGTTGC
AGCCTGCAATCCGAACTGAGACGTTATTTTTGGGGTTTGCTCCAGATCGCTCCTTTGCTTCCCTT
>Otu841
GCAAGCGTTATCCGGATTTACTGGGTGTAAAGAGAGCGCAGGCGGTCTGGCAAGTCTGATGTGAAAGCCCCGGGGCTCAA
CCCCGGGACTGCATTGGAAACTGTCAGACTAGAGTGTCGGAGAGGTAAGTGGAATTCCTAGTGTAGCGGTGAAATGCGTA
GATATTAGGAGGAACACCAGTGGCGAAGGCGGCTTACTGGACGATAACTGACGCTGAGGCTCGAA
>Otu842
TCGATGCAACGCGAAGAACCTTACCTGGTCTTGACATCCACAGAACTTTCCAGAGATGGATTGGTGCCTTCGGGAACTGT
GAGACAGGTGCTGCATGGCTGTCGTCAGACAGGTGCTGCATGGCTGTCGTCAGCTCGTGTTGTGAAATGTTGGGTTAAGT
CCCGCAACGAGCGCAACCCTTATCCTTTGTTGCCAGCGGTCGGCCGGGAACTCAAAGGAGACTGC
>Otu843
CCCACCTTAGACAGCTCCTTCCTTGCGGTTAGGCCACCGGCTTCGGGTGTTACCGACTCTCATGGTGTGACGGGCGGTGT
GTACAAGGCCCGAGAACGTATTCACCGCGACATGCTGATTCGCGATTACTAGCGATTCCATCTTCGTGCAGGCGAGTTGC
AGCCTGCAGTCCGAACTGAGACGTTATTTTTGAGATTTGCTCGGCTTCACAGCTTTGCTTCCCTT
>Otu844
AATCATAAGGGGCATGATGATTTGACGTCATCCCCACCTTCCTCCAGGTTATCCCTGGCAGTCTCCCAAGAGTGCCCAGC
CGAACTGCTGGCTACTTAGGATAAGGGTTGCGCTCGTTGCGGGACTTAACCCAACATCTCACGACACGAGCTGACGACAA
CCATGCACCACCTGTCTCCTCTGTCCCGAAGGAAAGGTGACGTTACTCACCGGTCAGAGGGATGT
>Otu845
CCCACCTTAGACAGCTCCTTCCTTGCGGTTAGGCCACCGGCTTCGGGTGTTACCGACTCTCATGGTGTGACGGGCGGTGT
GTACAAGGCCCGAGAACGTATTCACCGCGGCATTCTGATCCGCGATTACTAGCGATTCCAGCTTCGTGTAGTCGGGTTGC
AGACTACAGTCCGAACTGGGACGTTATTTTTGGGATTTGCTCCATCTCACGATCTCGCTTCCCTT
>Otu846
CCCGCCTTCGGCAGCTCCTTCTTTGCAGTTAGGTCACTGACTTCGGGCGTTACTGACTCCCATGGTGTGACGGGCGGTGT
GTACAAGACCCGGGAACGTATTCACCGCGGCATTCTGATTCGCGATTACTAGCGATTCCAGCTTCGTGCAGTCGAGTTGC
AGACTGCAGTCCGAGCTGGGACGTTATTTATGGGATTCGCTCCAGGTCACCCTCTTGCTTCCCTT
>Otu847
TTACGGTGGCAGTCTCGACAGAGTGCCCGGCCGAAACCGATGGCAACTGGCGATAGGGGTTGCGCTCGTTATGGGACTTA
ACCCGACACCTCACGGCACGAGCTGACGACAACCATGCAGCACCTTGCAGGTGGTCCCGAGGGAAAGAGGTGTTTCCACC
TCATGCAACATTACTTGCCGGTCAGGGAGATGTCAAGAGCAGGTAAGGTTCTTCGCGTTGCTTCG
>Otu848
TCGAAGCAACGCGAAGAACCTTACCAAATCTTGACATCCCTCTGACCGGCGAGTAATGTCGCCTTTCCTTCGGGACAGAG
GAGACAGGTGGTGCATGGTTGTCGTCAGCTCGTGTCGTGAGATGTTGGGTTAAGTCCCGCAACGAGCGCAACCCCTACTG
ATAGTTGCCATCAGAGCGTTTGAGCGATCAAACAAGCTGGGCACTCTATCGGGACTGCCGGTGTA
>Otu849
ACTTTCGAGCCTCAGCGTCAGTGCTGCCCCGGCACAATGCCTTCGCGATCGGAGTTCTTCGTGATATCTAAGCATTTCAC
CGCTACACCACGAATTCCATGTGCCCTGTGCAGACTCAAGGCTTGCAGTTTCAACGGCTGGCCACGGTTGAGCCGTGGCA
TTTGACCGCTGACTTAAAAGCCCGCCTACGCTCCCTTTAAACCCAATAAATCCGGATAACGCTCG
>Otu850
TTACGACGGCAGTCTCTCCAGAGTCCTCAGCAAGCCGCCTTCGCCACTGGTGTTCCTCCGAATATCTACGCATTTCACCG
CTACACTCGGAATTCCGCTTGCCTCTACTCCACTCAAGAATAACAGTTTCAACTGCAGTTTATGGGTTGAGCCCATGGTT
TTCACAGCTGACTTGCTATCCCGCCTGCGCTCCCTTTACACCCAGTAATTCCGGATAACGCTTGC
>Otu851
GTTAAGTCCGATAACGAGCGCAACCCTTATCCTTAATTGCTAACATTCAGTTGAGAACCTTAAGGATACTGCCGGTGACA
AACCGGAGGAAGGTGGGGATGACGTCAAATCATCATGCCCCTTACGTCCAGGGCTACAGGCGTGCTACAATGGCTGGTAT
AATAAGACGCAATATCGTGAGATGGAGCAAATCTCTAAAGCCAGTCCCAGTCCGGATTGGAGTCT
>Otu852
TTAGCCGATCCTTATTCATATAATACATACAAAACAGTATACATACTGCACTTTATTCTTATATAAAAGAAGTTTACGAC
CCATAGAGCCTTCATCCTTCACGCTACTTGGCTGGTTCAGGCTAGCGCCCATTGACCAATATTCCTCACTGCTGCCTCCC
GTAGGAGTTTGGACCGTGTCTCAGTCAAGCGGTGGAGCATGTGGTTTAATTCGAAGCAACGCGAA
>Otu853
CCTGCCTTCGACAGCTCCTTCCTTTCGGTTAGGTCACTGGCTTCGGGCATTCCCAACTCCCATGGTGTGACGGGCGGTGT
GTACAAGACCCGGGAACGTATTCACCGCGCCGTGGCTGATGCGCGATTACTAGCGAATCCAGCTTCGTGGAGTCGGGTTG
CAGACTCCAGTCCGAACTGAGAGAGGTTTTGGGGATTGGCATCCACTCGCGTGGTAGCGGCCCTC
>Otu854
TTACACCGGCAGTCCCGATAGAGTGCCCAGCTTGTTTGATCGCTCAAACGCTCTGATGGCAACTATCAGTAGGGGTTGCG
CTCGTTATGGCACTTAAGCCGACACCTCACGGCACGAGCTGACGACAACCATGCAGCACCTTCACAGAGGCCCCGAAGGG
CGTCATTGTCTCCAAACTCCTTCCTCTGCAATTCAAGCCCGGGTAAGGTTCCTCGCGTATCATCG
>Otu855
TTAGCCGATCCTTATTCGTACGATACTTTCAGACAGATACACGTATCTGCGTTTACCCTCGTAGTTAGCCGATGCTTATT
CGCCTGGTACATGCACAGCGCTACACGTAGCGCCCGTTATTCCCAGGTAAAAGAAGTTTACAACCCGTAGGGCCGTCTTC
CTCCACGCGACTTGGCTGGTTCAGGCTTTCGCCCATTGACCAATATTCCTCACTGCTGCCTCCCG
>Otu856
TTGGGTTAAGTCCCGCAACGAGCGCAACCCTTAGTAGCCAGCAGTAAGATGGGCACTCTAGGGAGACTGCCAGGGATAAC
CTGGAGGAAGGTGGGGATGACGTCAAATCATCATGCCCCTTATGACTTGGGCTACACACGTGCTACAATGGCGTAAACAA
AGTGAAGCAAAGTCGTGAGGCCAAGCAAATCACAAAAATAACGTCTCAGTTCGGATTGTAGTCTG
>Otu857
CCTGCCTTCGGCAGCTCCCTCCTTGCGGTTGGGTCACTGACTTCGGGCATTACCAACTCCCATGGTGTGACGGGCGGTGT
GTACAAGACCCGGGAACGTATTCACCGCGACATTCTGATTCGCGATTACTAGCGATTCCAGCTTCGTGCAGTCGAGTTGC
AGACTGCAGTCCGAACTGAGACGTTATTTTTGAGATTTGCTCTGCTTCACAGCTTTGCTTCCCTT
>Otu858
TTACACCGGCAGTCCCGATAGAGTGCCCAGCTTGTTTGATCGCTCAAACGCTCTGATGGCAACTATCAGTAGGGGTTGCG
CTCGTTATGGGACTTAACCCGACACCTCACGGCACGAGCTGACGACAACCATGCACCACCTGTCACCGATGCTCCGAAGA
GAAGTTCCCATTACGGAACGATCATCGGGATGTCAAGATTTGGTAAGGTTCTTCGCGTTGCTTCG
>Otu859
CTCTGGCCAGACTGCCATCGTAAGATGTGAGGAAGGTGGGGATGACGTCAAATCATCATGCCCCTTATGACCAGGGCTAC
ACACGTGCTACAATGGCGTAAACAAAGGGAAGCGAAACCGTGAGGTCAGGCAAATCCCGGAAATAACGTCTCAGTTCGGA
TTGTAGTCTGCAACTCGACTACATGAAGCTGGAATCGCTAGTAATCGCGAATCAGAATGTCGCGG
>Otu860
CCCGCCTTCGGCAGCTCCTTCTTTGCAGTTAGGTCACTGACTTCGGGCGTTACTGACTCCCATGGCTTGACGGGCGGTGT
GTACAAGGCCCGGGAACGTATTCACCGCGCCGTGGCTGATGCGCGATTACTAGCGAATCCAGCTTCACGAAGTCGGGTTG
CAGACTTCGATCCGAACTGAGAGAGGCTTTTGGGATTAGCATCCTGTCACCAGGTAGCTGCCTTC
>Otu861
TTACACCGGCAGTCCCGATAGAGTGCCCAGCTTGTTTGATCGCTCAAACGCTCTGATGGCAACTGGGGAGAAGGGTTGCG
CTCGTTATGGCACTTAAGCCGACACCTCACGGCACGAGCTGACGACAACCATGCAGCACCTTCACAGGAGTCCCGAAGGA
AAGAGCCGTCTCTGACTCATGCACCTGCAATTCAAGCCCGGGTAAGGTTCCTCGCGTATCATCGA
>Otu862
TTACACCGGCAGTCCCGATAGAGTGCCCAGCTTGTTTGATCGCTCAAACGCTCTGATGGCAACTATCAGTAGGGGTTGCG
CTCGTTATGGGACTTAACCCGACACCTCACGGCACGAGCTGACGACAACCATGCAGCACCTTCACAGGAGTCCCGAAGGA
AAGAGCCGTCTCTGACTCATGCACCTGCAATTCAAGCCCGGGTAAGGTTCCTCGCGTATCATCGA
>Otu863
CTTTCGTGCATGAGCGTCAGTCGCATCCCAGGGGGCTGCCTTCGCCATTGGTGTTCTTCCAAATATCTACGCATTTCACT
GCTACACTAGGAATTCCACTTACCCCTCCGACACTCTAGTCCTACAGTTTCCAATGCAGTCCCGGGGTTGAGCCCCGGGT
TTTCACATCAGACTTGCAGGACCGCCTACGCTCCCTTTACACCCAGTAAATCCGGATAACGCTTG
>Otu864
TGGGCGGGTTGCAGCCCACAATCCGAACTGGGACCACCTTTTTGAGATCCGCTCCCCCTTACGGGCTCGCTCCTCTTTGT
AGTGGCCATTGTAGCACGTGTGTAGCCCAGGTCATAAGGGGCATGATGATTTGACGTCATCCCCACCTTCCTCCAGGTTA
TCCCTGGCAGTCTCCCTAGAGTGCCCGGCCGAACCGCTGGCTACTAAGAATAGGGGTTGCGCTCG
>Otu865
AACCTGCCTCATACAGGGGGATAGCAGCTGGAAACGGCTGGTAATACCGCATAAGCGCACAGTACCACATGGTACAGTGT
GAAAAACTCCGGTGGTATGAGATGGACCCGCGCCTGATTAGCTGGTTGGTGAGGTAACGGCCCACCAAGGCGACGATCAG
TAGCCGACCTGAGAGGGTGACCGGCCACATTGGGACTGAGACACGGCCCAGACTCCTACGGGAGG
>Otu866
CAGGCGAGTTGCAGCCTGCAATCTGAACTGGGACCGTTTTTAGGGTTTTGCTCCACCTCGCGGTCTTGCTTCCCTCTGTT
AACGGCCATTGTAGTACGTGTGTAGCCCAGGTCATAAGGGGCATGATGATTTGACGTCGTCCCCACCTTCCTCCGTTTTG
TCAACGGCAGTCTCCTTAGAGTGCTCTTGCGTAGCAACTAAGGACAATGGGTTGCGCTCGTTGCG
>Otu867
GGGAGAAGAGAGATCTTTTCTTTCAGTTAGGCTGGATGAGTGACAGATGCTGCATGGCTGTCGTCAGCTCGTGTCGTGAG
ATGTTGGGTTAAGTCCCGCAACGAGCGCAACCCCTGCAATCAGTTGCCAGCGAGTAAAGTTGGGCACTCTGATTGGACTG
CCGGTGACAAGCCGGAGGAAGGTGGGGATGACATCAAGTCCTCATGGCCCTTATGGCTAGGGCCT
>Otu868
TCGGGTTGCAGACTCCAATCCGAACTGAGACCGGTTTTCAGGGATCCGCTCCACGTCGCCGTGTCGCATCCCGTTGTACC
GGCCATTGTAGCATGCGTGAAGCCCTGGACGTAAGGGGCATGATGATCTGACGTCGTCCTCACCTTCCTCCGGTTTATCA
CCGGCAGTCTCGCTAGAGAGGTTACTATAAGTATACCGATAGTACCAACTAACGACGAGGGTTGC
>Otu869
GCAAGCGTTATCCGGATTTACTGGGTGTAAAGGGAGCGTAGACGGTGTGGCAAGTCTGATGTGAAAGGCATGGGCTCAAC
CTGTGGACTGCATTGGAAACTGTCATACTTGAGTGCCGGAGGGGTAAGCGGAATTCCTAGTGTAGCGGTGAAATGCGTAG
ATATTAGGAGGAACACCAGTGGCGAAGGCGGCTTACTGGGACGGTAACTGACGTTGAGGCTCGAA
>Otu870
GCAAGCGTTAATCGGAATCACTGGGCGTAAAGCGCACGTAGGCTGTTATGTAAGTCAGGGGTGAAATCCCACGGCTCAAC
CGTGGAACTGCCCTTGATACTGCACGACTTGAATCCGGGAGAGGGTGGCGGAATTCCAGGTGTAGGAGTGAAATCCGTAG
ATATCTGGAGGAACATCAGTGGCGAAGGCGGCCACTTGGACCGGTATTGACGCTGAGGTGCGGAA
>Otu871
CAGGCGGGTTGCAGCCTGCAATCTGAACTGGGACAGCTTTTAGGGATTGGCTCCACCTCACGGTATCGCTGCCCTTTGTG
CGTGCCATTGTAGTACGTGTGTAGCCCTAGGTGTAAGGGCCATGATGACTTGACGTCGTCCCCACCTTCCTCCCGGTTAA
CCCGGGCAGTCTGCATAGAGTGCCCAACTTTACTTGCTGGCAACTATGCATAGGGGTTGCGCTCG
>Otu872
GCAAGCGTTATCCGGATTTACTGGGTGTAAAGGGAGCGTAGACGGTAAAGCAAGTCTGAAGTGAAAGCCCGGGGCTCAAC
CCCGGGACTGCTTTGGAAACTGTTTAACTAGAGTGCTGGAGAGGTAAGCGGAATTCCTAGTGTAGCGGTGAAATGCGTAG
ATATTAGGAGGAACACCAGTGGCGAAGGCGGCTTACTGGACAGTAACTGACGTTGAGGCTCGGAA
>Otu873
TATTACCGGCAGTCTCGCTAGAGTGCCCAACTGAATGATGGCAACTAACAATAGGGGTTGCGCTCGTTGCGGGACTTAAC
CCAACATCTCACGACACGAGCTGACGACAACCATGCACCACCTGTCACCGATGTACCGAAGTAACTTTCTATCTCTAGAA
ATAGCATCGGGATGTCAAGACCTGGTAAGGTTCTTCGCGTTGCTTCGAATTAAACCACATGCTCC
>Otu874
AGTCTCTCCAGAGTGCCCATCCAAAATGCTGGCTACTGAAAATAGGGGTTGCGCTCGTTGCGGGACTTAACCCAACATCT
CACGACACGAGCTGACGACAACCATGCACCACCTGTCATCCCTGTCCCGAAGGAAAGGCAACATTACTTGCCGGTCAGGG
AGATGTCAAGAGCAGGTAAGGTTCTTCAGGGACGATAATGACGGTACCTGAGGAGGAAGCCACGG
>Otu875
TCGAAGCAACGCGAAGAACCTTACCAAGTCTTGACATCCCACTGACCGGACAGTAATGTGTCCTTCCCTTCGGGGCAGTG
GAGACAGGTGGTGCATGGTTGTCGTCAGCTCGTGTCGTGAGATGTTGGGTTAAGTCCCGCAACGAGCGCAACCCCTACTG
ATAGTTGCCATCAGAGCGTTTGAGCGATCAAACAAGCTGGGCACTCTGGCGGGACTGCCGGTGTA
>Otu876
CAGACTCCAATCCGGACTACCAGGGTATCTAATCCTGTTTGCTACCCACGCTTTCGAATCTCAGTGTCAATATTATGCCA
GGAAGCTGCCTTCGCCATCGGTATTCCTCCAGATCTCTACGCATTTCACCGCTACACCTGGAATTCTACTTCCCTCTCAC
ATATTCTAGCACCACCAGTATCACATGCAGTTCCCAGGTTAAGCCCGGGGATTTCACATGTGACT
>Otu877
GGCGGGTTGCAGCCCACAATCCGAACTGAGAACGATTTTTTGAGATTCGCTTAACCTTACGGTCTCGCTGCTCTTTGTTT
CGCCCATTGTAGCACGTGTGAGGCCCAAGACGTAAGGGGCATGATGATTTGACGTCATCCCCACCTTCCTCCGTGTTATC
CACGGCAGTCTGAACAGAGTTCCTAACTTAATATTGGCAACTGTTCATAAGGGTTGCGCTCGTTG
>Otu878
TAGGCGAGTTGCAGCCTACAATCCGAACTGAGATTGGCTTTATGAGGTTTGCTCCACGTCACCGCTTCGCTTCTCTTTGT
ACCAACCATTGTAGCACGTGTGTAGCCCAGGTCATAAGGGGCATGATGATTTGACGTCATCCCCACCTTCCTCCAGTTTG
TCACTGGCAGTCTCGTTAGAGTCCCCAACTGAATGCTGGCAACTAACGACAGGGGTTGCGCTCTG
>Otu879
TGGGTTAAGTCCCGCAACGAGCGCAACCCTTACGGTTAGTTGATACGCAAGATCACTCTAGCCGGACTGCCGTTGACAAA
ACGGAGGAAGGTGGGGACGACGTCAAATCATCATGCCCCTTATGACCTGGGCTACACACGTAATACAATGGCGGTCAACA
AAGGGATGCAAAGCCGCGAGGCAGAGCGAACCCCAAAAAGCCGTCCCAGTTCGGATCGCAGGCTG
>Otu880
TCGAAGCAACTCGAAGAACCTTACCTGGTCTTGACATCCCGATGAATAACGTGTAATGGCGTTAGTACTTCGGTACATTG
GAGACAGGTGGCGCATGGTTGTCGTCAGCTCGTGTCGTGAGATGTTGGGTTAAGTCCCGCAACGAGCGCAACCCTTATCT
TTAGTAGCCAGCAGTAAGATGGGAACTCTAGAGAGACTGCCGGGGATAACCCGGAGGAAGGTGAG
>Otu881
AGTAAGGGATAATGTATATGAGCAAAAAATTAAGATAGAGGGTGAGATTGCTTCCCATCCGTTTACACAAGTAATCACTC
TCACTAAAGGAACGAGACGGATCGATTTTGATTTGACGGTTGACTGGAAAAAGAATGTAGGTATTGGTGAATATAAAGAG
GAACGTTGGCGTGATAATCGTCGAGCTTATTGTGACGATCGGTTTAAACTAAGCGTATTATTCCC
>Otu882
TCGAGCCTCAGCGTCAGTTGGTGCCCAGTAGGTCGCCTTCGCCACTGGTGTTCTTCCCGATATCTGCGCATTCCACCGCT
ACACCGGGAATTCCGCTCTCCCCTACCGCACTCGAGAGCGCCAGTTCGGGACCCGGCCGGGGGTTGAGCCCTCGGGTTAG
AGGTCCCGCTTAGCGCTCCGCCTACGCGCGCTTTACGCCCAATGAATCCGGATAACGCTCGCCCC
>Otu883
CCCGAGCGTTGTCCGGATTTATTGGGTGTAAAGGGAGCGTAGACGGCTGTGCAAGTCTGAAGTGAAAGGCATGGGCTCAA
CCTGTGGACTGCTTTGGAAACTGTGCAGCTAGAGTGTCGGAGAGGTAAGTGGAATTCCTAGTGTAGCGGTGAAATGCGTA
GATATTAGGAGGAACACCAGTGGCGAAGGCGGCTTGCTGGACGATGACTGACGTTGAGGCTCGAA
>Otu884
GAGGCGGGTTGCAGCCTCCAATCCGAACTGGGACCGGCTTTAGGGATTCGCTCACCCTCGCGGATTGGCAGCCCATTGTG
CCGGCCATTGTAGCACGTGTGTAGCCCAGGACATAAGGGGCATGATGACTTGACGTCGTCCCCACCTTCCTCCGGCTTGA
CGCCGGCGGTCTCGTATGGGTGCCCGGCCTAACCGCTGGCAACATACGACGAGGGTTGCGCTCGT
>Otu885
GCGAGCGTTGTCCGGATTTACTGGGTGTAAAGGGAGCGCAGGCGGGAAGACAAGTTGGAAGTGAAATCCATGGGCTCAAC
CCATGAACTGCTTTCAAAACTGTTTTTCTTGAGTAGTGCAGAGGTAGGCGGAATTCCCGGTGTAGCGGTGGAATGCGTAG
ATATCGGGGAGGAACACCAGTGGCGAAGGCGGCCTACTGGGCACCAACTGACGCTGAGGCTCGAA
>Otu886
GCAAGCGTTGTCCGGAATGATTGGGCGTAAAGGGCGTGTAGGCGGCTAAGTAAGTCTGGAGTGAAAGTCCTGCTTTTAAG
GTGGGAATTGCTTTGGATACTGCATAGCTAGAGTGCAGGAGAGGTAAGTGGAATTCCCCAGTGTAGCGGTGAAATGCGTA
GAGATTGGGAGGAACACCAGTGGCGAAGGCGACTTACTGGACTGTAACTGACGCTGAGGCGCGAA
>Otu887
CAGGCGAGTTTCAGCCTACAATCCGAACTGGGACTAGCTTTGATGCGATTTGCTTCACCTCGCGGCTTCGCTGCGCATTG
TACTAGCCATTGTATTACGTTTCTAGCCCAGGACGTAAGGGAAATACTGACCTGACATCATCCCCTCCTTCCTCCCCGTT
ACCGGGGCAGTCTGAATAGAAAAATACAACTATTCACAAGGGTTGCGCTCGTTGAAGGACTTAAC
>Otu888
GCGAGCGTTGTCCGGATTTACTGGGTGTAAAGGGTGCGTAGGCGGCGAGGCAAGTCAGGCGTGAAATCTATGGGCTTAAC
CCATAAACTGCGCTTGAAACTGTTTTGCTTGAGTGAAGTAGAGGTAGGCGGAATTCCCGGTGTAGCGGTGAAATGCGTAG
AGATCGGGAGGAACACCAGTGGCGAAGGCGGCCTACTGGGCTTTAACTGACGCTGAAGCACGAAA
>Otu889
TGGGCGGGTTGCAGCCCACAATCTGAACTGGGACGGCTTTTAGGGGTTCGCTCCACCTTACGGCTTTGCATCCCTCTGTT
GACCGCCATTGTATTACGTGTGTAGCCCAGGACATAAGGGGCATGATGATTTGACGTCGTCCCCACCTTCCTCCGTTTTG
TCAACGGCAGTCTCGCCAGAGTCCTCTTAACGTAGTAACTGGCAATAAGGGTTGCGCTCGTTGCG
>Otu890
GCAAGCGTTGTCCGGAATTACTGGGTGTAAAGGGAGCGCAGGCGGACCGGCAAGTTGGAAGTGAAAACTATGGGCTCAAC
CCATAAAATGCTTTCAAAACTGCTGGCCTTGAGTAGTGCAGAGGTAGGTGGAATTCCCGGTGTAGCGGTGGAATGCGTAG
ATATCGGGGAGGAACACCAGTGGCGAAGGCGACCTACTGGGCACCAACTGACGCTGAGGCTCGAA
>Otu891
GCAAGCGTTGTCCGGATTTACTGGGTGTAAAGGGCGTGCAGCCGGGAATGCAAGTCAGATGTGAAATCCATGGGCTTAAC
CCATGAACTGCATTTGAAACTGTATTTCTTGAGTACTGGAGAGGCAATCGGAATTCCTAGTGTAGCGGTGAAATGCGTAG
ATATTAGGAGGAACACCAGTGGCGAAGGCGGATTGCTGGACAGCAACTGACGGTGAGGCGCGAAA
>Otu892
AAGTCGAGTTGCAGACTTCAATCCGGACTACGATGCACTTTCTGAGATTAGCTCCCCCTCTCGGGTTGGCAACCCTCTGT
ATGCACCATTGTATGACGTGTGAAGCCCTACCCATAAGGGCCATGAGGACTTGACGTCATCCCCACCTTCCTCCGGTTTG
TCACCGGCAGTTTCATTAGAGTGCCCTTTCGTAGCAACTAATGACAAGGGTTGCGCTCGTTGCGG
>Otu893
GCAAGCGTTATCCGGATTTACTGGGTGTAAAGGGAGCGTAGACGGATTAGCAAGTCTGATGTGAAAGGCAGGGGCTCAAC
CCCTGGACTGCATTGGAAACTGCCAGTCTTGAGTGCCGGAGAGGTAAGCGGAATTCCTAGTGTAGCGGTGAAATGCGTAG
ATATTAGGAGGAACACCAGTGGCGAAGGCGGCTTACTGGACGGCAACTGACGTTGAGGCTCGGAA
>Otu894
GCAAGCGTTATCCGGATTTACTGGGTGTAAAGGGAGCGCAGGCGGGACTGCAAGTTGGATGTGAAATACCGTGGCTTAAC
CACGGAACTGCATCCAAAACTGTAGTTCTTGAGTGAAGTAGAGGCAAGCGGAATTCCGAGTGTAGCGGTGAAATGCGTAG
ATATTCGGAGGAACACCAGTGGCGAAGGCGGCTTGCTGGGCTTTAACTGACGCTGAGGCTCGAA
>Otu895
GCAAGCGTTGTCCGGATTTACTGGGTGTAAAGGGCGTGCAGCCGGGTCTGCAAGTCAGATGTGAAATCCATGGGCTCAAC
CCATGAACTGCATTTGAAACTGTAGATCTTGAGTGTCGGAGGGGCAATCGGAATTCCTAGTGTAGCGGTGAAATGCGTAG
ATATTAGGAGGAACACCAGTGGCGAAGGCGGATTGCTGGACGATAACTGACGGTGAGGCGCGAA
>Otu896
ACAAGCGTTGTTCGGATTCATTGGGCGTAAAGGGTCCGCAGGTGGTTTGATAAGTCTGACGTGAAATACCGGAGCTCAAC
TCCGGAACTGCGTTGGAGACTGTTGAACTGGAGTATCGGAGAGGAAATTGGAATTCCAGGTGTAGCGGTGGAATGCGTAG
ATATCTGGAAGAACATCGACAGCGAAGGCAGATTTCTGGACGATAACTGACACTCAGGGACGAA
>Otu897
GCAAGCGTTATCCGGATTTACTGGGTGTAAAGGGAGCGTAGACGGCGATGCAAGTCTGAAGTGAAATACCCGGGCTCAAC
CTGGGAACTGCTTTGGAAACTGTATGGCTAGAGTGCTGGAGAGGTAAGCGGAATTCCTAGTGTAGCGGTGAAATGCGTAG
ATATTAGGAAGAACACCAGTGGCGAAGGCGGCTTACTGGACAGTAACTGACGTTCAGGCTCGAA
>Otu898
GCAAGCGTTATCCGGATTTACTGGGTGTAAAGGGAGCGTAGACGGAAGAGCAAGTCTGATGTGAAAGGCTGGGGCTTAAC
CCCAGGACTGCATTGGAAACTGTTTTTCTTGAGTGCCGGAGAGGTAAGCGGAATTCCTAGTGTAGCGGTGAAATGCGTAG
ATATTAGGAGGAACACCAGTGGCGAAGGCGGCTTACTGGACGGTAACTGACGTTGAGGCTCGAA
>Otu899
CCACCTTCCTCGCAGCTTACGCTGGCAGTCCCACCAGAGTCCTCAGCATCACCTGTTAGTAACTAGTGGCAAGGGTTGCG
CTCGTTATGGCACTTAAGCCGACACCTCACGGCACGAGCTGACGACAACCATGCAGCACCTCGCAAACGGCTATTGCTAG
AAAAGGTGTTTCTACCTCGGTCCGAATGCGTTCAAACCCGGGTAAGGTTCCTCGCGTATCATCG
>Otu900
GCAAGCGTTATCCGGATTTACTGGGTGTAAAGGGAGCGTAGACGGCAAGGCAAGTCTGAAGTGAAAGCCCGGTGCTTAAC
GCCGGGACTGCTTTGGAAACTGTTTGGCTGGAGTGCCGGAGAGGTAAGCGGAATTCCTAGTGTAGCGGTGAAATGCGTAG
ATATTAGGAAGAACACCAGTGGCGAAGGCGGCTTACTGGACGGTAACTGACGTTGAGGCTCGAA
>Otu901
GCAAGCGTTATCCGGATTTACTGGGTGTAAAGGGAGCGTAGACGGTAAAGCAAGTCTGAAGTGAAAGCCCGCGGCTCAAC
TGCGGGACTGCTTTGGAAACTGTTTAACTGGAGTGTCGGAGAGGTAAGTGGAATTCCTAGTGTAGCGGTGAAATGCGTAG
ATATTAGGAGGAACACCAGTGGCGAAGGCGACTTACTGGACGATAACTGACGTTGAGGCTCGAA
>Otu902
GCAAGCGTTATCCGGATTTACTGGGTGTAAAGGGAGCGTAGACGGCGAGGCAAGTCTGATGTGAAAGCCTGGGGCTTAAC
CCCGGAACTGCATTGGAAACTGCTTTGCTGGAGTGCCGGAGAGGTAAGCGGAATTCCTAGTGTAGCGGTGAAATGCGTAG
ATATTAGGAGGAACACCAGTGGCGAAGGCGGCTTACTGGACGGTAACTGACGTTGAGGCTCGAA
>Otu903
GCAAGCGTTGTCCGGATTTACTGGGTGTAAAGGGCGTGCAGCCGGGCCGGCAAGTCAGATGTGAAATCTGGAGGCTTAAC
CTCCAAACTGCATTTGAAACTGTAGGTCTTGAGTACCGGAGAGGTTATCGGAATTCCTTGTGTAGCGGTGAAATGCGTAG
ATATAAGGAAGAACACCAGTGGCGAAGGCGGATAACTGGACGGCAACTGACGGTGAGGCGCGAA
>Otu904
TCAGCGGGCTGCACGATCTGCAGGTCCTTGTCGGATGCCGTATTCTTGGTACGTATCACCTGCTGTGCGGTATCATAGAT
GGCGACGCCCTTCTCCCTGAGAAATTCCTTAATAGCATCGAGGCGGTAGGTCTTCTTCTCTACATCCACGAAATGGAACT
TATCCTGAAAGTAGATAATCCCGAATATCCTCCACATATCATTCTGGAAGTTAGGATAATACCA
>Otu905
TCGATGATACGCGAGGAACCTTACCCGGGCTTGAAAGTTACTGACGATTCTGGAAACAGGATTTCCCTTCGGGGCAGGAA
ACTAGGTGCTGCATGGTTGTCGTCAGCTCGTGCCGTGAGGTGTCGGGTTAAGTCCCATAACGAGCGCAACCCCTACTGAT
AGTTGCCATCAGAGCGTTTGAGCGATCAAACAAGCTGGGCACTCTATCGGGACTGCCGGTGTAA
>Otu906
GTTGGGTTAAGTCCCGCAACGAGCGCAACCCTCATCTATAGTAGCCAGCATTTTGGATGGGCACTCTATAGAGACCGCCG
GGGATAACCCGGAGGAGGATGGGGATGACGTCAAATCATCATGCCCCTTATGGCCTGGGCTACACACGTGCTACAATGGC
ACTAAACAAAGTGAAGCGAGACAGTGATGTTAAGCAAAGCACAAAAACAGTGTCCCAGTTCGGA
>Otu907
TAGGCGGGTTGCAGCCTACGATCCGAACTGGGACCGTTTTTAGAGTTTTGCTCCACTTCGCAGTTTTGCTTCTCTCTGTT
AACGGCCATTGTAGTACGTGTGTAGCCCAGGTCATAAGGGGCATGATGATTTGACGTCGTCCCCACCTTCCTCCGTTTTG
TCAACGGCAGTCCTATTAGAGTGCTCTTGCGTAGCAACTAATAGCAGGGGTTGCGCTCGTTGCG
>Otu908
CATCCCCACCTTCCTCCAGGTTATCCCTGGCAGTCTCTCCAGAGTGCCCATCCGAATTGCTGGCTACTGAAGATAAGGGT
TGCGCTCGTTGCGGGACTTAACCCAACATCTCACGACACGAGCTGACGACAACCATGCACCACCTGTCACCGGTGTTCCG
AAGAAAAGGCGTCATTACACGCCGGTCACCGGGATGTCAAGAGCAGGTAAGGTTCTTCGCGTTG
>Otu909
GCAAGCGTTGTCCGGATTTACTGGGTGTAAAGGGAGCGCAGGCGGGATAGCAAGTCAGCTGTGAAAACTATGGGCTCAAC
CCATAAACTGCAGTTGAAACTGTTATTCTTGAGTGGAGTAGAGGCAAGCGGAATTCCGAGTGTAGCGGTGAAATGCGTAG
ATATTCGGAGGAACACCAGTGGCGAAGGCGGCTTACTGGACGGTAACTGACGTTGAGGCTCGAA
>Otu910
CAGGCGAGTTGCAGCCTGCAATCCGAACTGAGATCGGGTTTCTGGGGTTTGCCTCTGCCTCACGGCTTCGCTTCCCTCTG
TTGCCGACCATTGTAGTACGTGTGTAGCCCAAGACATAAGGGGCATGATGACTTGACGTCATCCCCGCCTTCCTCCAAGT
TGTCCCTTGGCAGTCTCCTATGAGTCCCCGGCATTACCCGCTGGTAACATAGGATAGGGGTTGC
>Otu911
CCGAGCGTTATCCGGATTTATTGGGTTTAAAGGGAGCGTAGGTGGATTGTTAAGTCAGTTGTGAAAGTTTGCGGCTCAAC
CGTAAAATTGCGGTTGAAACTGGCAGTCTTGAGTACAGTAGGGGTGGGCGGAATTCGTGGTGTAGCGGTGAAATGCTTAG
ATATCACGAAGAACTCCGATTGCGAAGGCAGCTCACTAGACTGCAACTGACACTGATGCTCGAA
>Otu912
GCAAGCGTTATCCGGATTTACTGGGTGTAAAGGGAGCGTAGACGGCTTTGCAAGTCTGACGTGAAACTCCGGGGCTCAAC
TCCGGAACTGCGTTGGAAACTGTAAGGCTTGAGTGCCGGAGAGGTAAGCGGAATTCCTAGTGTAGCGGTGAAATGCGTAG
ATATTAGGAGGAACACCAGTGGCGAAGGCGGCTTACTGGACGGCAACTGACGTTGAGGCTCGAA
>Otu913
CCGAGCGTTATCCGGATTTATTGGGTTTAAAGGGAGCGTAGGCGGACGCTTAAGTCAGTTGTGAAAGTTTGCGGCTCAAC
CGTAAAATTGCAGTTGATACTGGGTGTCTTGAGTACAGTAGAGGCAGGCGGAATTCGTGGTGTAGCGGTGAAATGCTTAG
ATATCACGAAGAACTCCGATTGCGAAGGCAGCCTGCTGGACTGTAACTGACGCTGATGCTCGAA
>Otu914
TCGAAGCAACGCGAAGAACCTTACCAAGTCTTGACATCCTCTTGACCGGCGTGTAACGGCGCCTTCCCTTCGGGGCAAGA
GAGACAGGTGGTGCATGGTTGTCGTCAGCTCGTGTCGTGAGATGTTGGGTTAAGTCCCGCAACGAGCGCAACCCTTATCC
TTAGTAGCCAGCAGGTAAAGCTGGGCACTCTAGGGAGACTGCCAGGGATAACCTGGAGGAAGGT
>Otu915
TCGACGCAACGCGAGGAACCTTACCAGCGTTTGACATCCCAAGAAGTTAACAGAGATGTTTTCGTGCCTCTTCGGAGGAA
CTTGGTGACAGGTGGTGCATGGCTGTCGTCAGCTCGTGTCGTGAGATGTTGGGTTAAGTCCCGCAACGAGCGCAACCCCT
TTCGTATGTTACCATCATTAAGTTGGGGACTCATGCGAGACTGCCTGCGATGAGCAGGAGGAAG
>Otu916
TCGGCGGGCTGCACGATCTGCAGATCCTTATCGGATGCCGTATTCTTGGTGCGTATCACCTGCTGTGCGGTATCATAGAT
GGCGACGCCCTTCTCCCTGAGAAATTCCTTAATAACATCGAGGCGGTAGGTCTTCTTCTCTACATCCACGAAATGGAACT
TATCCTGGAAGTAGATAATCCCGAATATCCTCCACATATCATTCTGGAAGTTGGGATAATACCA
>Otu917
GCAAGCGTTATCCGGATTTACTGGGTGTAAAGGGTGCGTAGGTGGCAGTGTAAGTCAGATGTGAAAGGCCGGGGCTCAAC
CCCGGAGCTGCATTTGAAACTGCTCGGCTAGAGTACAGGAGAGGCAGGCGGAATTCCTAGTGTAGCGGTGAAATGCGTAG
ATATTAGGAGGAACACCAGTGGCGAAGGCGGCCTGCTGGACTGTTACTGACACTGAGGCACGAA
>Otu918
TGTGAACATGCTCCAGTCTATCACAAAAGTAAAAACTGTCAAGACCGGAGGTTGTGTTTTGCCGGGAAATAGACTATAAT
AAGATATTCTGTGAAATCTGACCCCACAAGGAGGCCGACCATGAAACTGATGGTTCTTGACGGCAATAGCATCATCAACC
GCGCCTTTTACGGCGTGAAGCCCCTGACCACACGGGACGGGCTGTATACCAACGCCATTTTCGG
>Otu919
GCAAGCGTTGTCCGGATTTACTGGGTGTAAAGGGTGCGTAGGCGGCTTTTCAGATCAGATGTGAAATCTATGGGCTCAAC
CCATAGCCTGCATTTGAAACTGCAGATCTTGAGTGAAGTAGAGGCAGGCGGAATTCCCCGTGTAGCGGTGAAATGCGTAG
AGATGGGGAGGAACACCAGTGGCGAAGGCGGCCTGCTGGGCTTTAACTGACGCTGAGGCACGAA
>Otu920
TCATCATGCCCCTTATGACCTGGGCTACACACGTGCTACAATGGACAGAGCAGAGGGAAGCGAAGCCGCGAGGTGGAGCG
AAACCCATAAAACTGTTCTCAGTTCGGACTGCAGTCTGCAACTCGACTGCACGAAGATGGAATCGCTAGTAATCGCGAAT
CAGCATGTCGCGGTGAATACGTTCTCGGGCCTTGTACACACCGCCCGTCACACCATGAGAGTCG
>Otu921
GCTACAATGGCGTAAACAAAGGGAAGCAAAGCCGCGAGGTGGAGCAAATCCCAAAAATAACGTCTCAGTTCGGACTGCAG
TCTGCAACTCGACTGCACGAAGCTGGAATCGCTAGTAATCGCGAATCAGAATGTCGCGGTGAATACGTTCCCGGGTCTTG
TACACACCGCCCGTCACACCATGGGAGTTGGTAACGCCCGAAGTCAGTGACCCAACCGAAAGGA
>Otu922
CCTGCCTTCGACAGCTCCTTCCTTACGGTTAGGTCACTGGCTTCGGGCATTCCCAACTCCCATGGTGTGACGGGCGGTGT
GTACAAGACCCGGGAACGTATTCACCGCAGCATTCTGATCTGCGATTACTAGCGATTCCAGCTTCGTGTAGTCGGGTTGC
AGACTCCAGTCCGAACTGAGAGAGGTTTTTGGGATTGGCATCCACTCGCGTGGTAGCGGCCCTC
>Otu923
CAGGCGGGTTTCAGCCTGCAATCCGAACTGGGATGGCTTTTAGGGATTTGCTCCACCTCGCGGTATTGCCTCCCTCTGTT
AACCACCATTGTAGTACGTGTGTGGCCCAGGACATAAGGGGCATGATGATTTGACGTCGTCCCCACCTTCCTCCGTTTTG
TCAACGGCAGTCTCACTAGAGTGCCCTTTCGTAGCAACTAGTGACAAGGGTTGCGCTCGTTGCG
>Otu924
TTAGCCGTGGCTTCCTCGTTAGGTACCGTCAAATAAAAACCTTATTATGATCCTTACCCTTCGTCCCTAACAACAGAACT
TTACGATCCTAAGACCTTCATCGTTCACGCGGCGTTGCTCCGTCAGGCTTTCGCCCATTGCGGAAGATTCCCCACTGCTG
CCTCCCGTAGGGCATTGCTCGTTCAGGGTTCCCCCCATTGACGAAAATTCCCTACTGCTGCCTC
>Otu925
CCTGCCTTCGGCAGCTCCCTCCTTGCGGTTGGGTCACTGACTTCGGGCATTACCAACTCCCATGGTGTGACGGGCGGTGT
GTACAAGACCCGGGAACGTATTCACCGCGACATTCTGATTCGCGATTACTAGCGATTCCAGCTTCGTGCAGTCGAGTTGC
AGACTGCAGTCCGAACTGAGACGTTATTTTGAGATTTGCTCCCCCTCGCAGGCTCGCTTCCCTT
>Otu926
GCAAGCGTTATCCGGATTTACTGGGTGTAAAGGGTGCGTAGGTGGTATGGCAAGTCAGAAGTGAAAGGCTGGGGCTCAAC
CCCGGGACTGCTTTTGAAACTGTCAAACTAGAGTACAGGAGAGGAAAGCGGAATTCCTAGTGTAGCGGTGAAATGCGTAG
ATATTAGGAGGAACACCAGTGGCGAAGGCGGCTTTCTGGACTGAAACTGACACTGAGGCACGAA
>Otu927
CCGAGCGTTATCCGGATTTATTGGGTTTAAAGGGAGCGTAGATGGATGTTTAAGTCAGTTGTGAAAGTTTGCGGCTCAAC
CGTAAAATTGCAGTTGATACTGGATATCTTGAGTGCAGTTGGGGCAGGCGGAATTCGTGGTGTAGCGGTGAAATGCTTAG
ATATCACGAAGAACTCCGATTGCGAAGGCAGCCTGCTAAGCTGCAACTGACATTGAGGCTCGAA
>Otu928
TATACCTGGCAGTCTCTCTAGAGTGCCCGGCCGAACCGCTGGCTACTAACGACAAGGGTTGCGCTCGTTGCGGGACTTAA
CCCAACATCTCACGACACGAGCTGACGACAACCATCGCACCACCTGTCTCTCTGTCCCGTAGGAAAACATATCTCTATGT
TCGTCAGAGGATGTCAAGCCTTGGTAAGGTTCTTCGCGTTGCTTCGAATTAAACCACATGCTCC
>Otu929
GCAAGCGTTGTCCGGATTTACTGGGTGTAAAGGGTGCGTAGGCGGCTAGGCAAGTCAGACGTGAAAACCATGGGCTCAAC
CTGTGGACTGCGTTTGAAACTGTTTAGCTTGAGTGAAGTAGAGGTAGGCGGAATTCCCGGTGTAGCGGTGAAATGCGTAG
AGATCGGGAGGAACACCAGTGGCGAAGGCGGCCTACTGGGCTTTAACTGACGCTGAGGCACGAA
>Otu930
GCAAGCGTTATCCGGATTTACTGGGTGTAAAGGGAGCGTAGACGGCATGGCAAGTCTGAAGTGAAAACCCGAGGCTCAAC
CACGGGATTGCTTTGGAAACTGTCAAGCTTGAGTGCCGGAGAGGTAAGCGGAATTCCTAGTGTAGCGGTGAAATGCGTAG
ATATTAGGAGGAACACCAGTGGCGAAGGCGGCTTACTGGACGGTAACTGACGTTGAGGCTCGAA
>Otu931
TCGAAGCCACGCGAAGAACCTTACCAGGCCTTGACATCCCTTGCAGAGGTATAGAGATATATCCGAGGTTATCAAGGAGA
CAGGTGGTGCATGGTTGTCGTCAGCTCGTGTCGTGAGATTGATTGGGTTAAGTCCCGCAACTGAGCGCAACCCTTGTGAT
ATGTTACTAACATTGAGTTGAGGACTCATATCAGACTGCCGGTGATAAACCGGAGGAAGGTGGG
>Otu932
CTCACCTTAGACAACGCCCTCCTTGCGGTTAGGCTATTGGCTTCGGGCGCTCCCAACTCCCATGGTGTGACGGGCGGTGT
GTACAAGGCCCGGGAACGTATTCACCGCGGCATGCTGATCCGCGATTACTAGCAACTCCGACTTCATGTGGGCGGGTTGC
AGCCCACAATCCGAACTGAGAGATGCTTTAGGGATCCGCTCCACCTCGCGATTTCGCTTCCCTC
>Otu933
TTACACCGGCAGTCCCGATAGAGTGCCCAGCTTGTTTGATCGCTCAAACGCTCTGATGGCAACTATCAGTAGGGGTTGCG
CTCGTTATGGGACTTAACCCGACACCTCACGGCACGAGCTGACGACAACCATGCAGCACCTTGTGAAGAGTCCCGAGGGA
AAGAACTGTTTCCAGCTCATGCACTCCACATTTAAACCCGGGTAAGGTTCCTCGCGTATCATCG
>Otu934
GCAAGCGTTATCCGGATTTACTGGGTGTAAAGGGAGCGCAGACGGCACTGCAAGTCTGAAGTGAAAGCCCGGGGCTCAAC
CCCGGGACTGCTTTGGAAACTGTAGAGCTAGAGTGCTGGAGAGGCAAGCGGAATTCCTAGTGTAGCGGTGAAATGCGTAG
ATATTAGGAGGAACACCGGAGGCGAAGGCGGCTCACTGGACTGTAACTGACACTGAGGCTCGAA
>Otu935
GCAAGCGTTATCCGGATTTACTGGGTGTAAAGGGAGCGCAGGCGGTTTGGCAAGTCTGATGTGAAAATCCGGGGCTCAAC
TCCGGAACTGCATTGGAAACTGTCAGACTAGAGTGTCGGAGAGGTAAGTGGAATTCCTAGTGTAGCGGTGAAATGCGTAG
ATATTAGGAGGAACACCAGTGGCGAAGGCGGCTTACTGGACGATAACTGACGCTGAGGCTCGAA
>Otu936
GCAAGCGTTATCCGGATTTACTGGGTGTAAAGGGAGCGTAGGTGGCAAGGCAAGCCAGAAGTGAAAACCCGGGGCTCAAC
CGCGGGATTGCTTTTGGAACTGTCATGCTAGAGTGCAGGAGGGGTGAGCGGAATTCCTAGTGTAGCGGTGAAATGCGTAG
ATATTAGGAGGAACACCGGAGGCGAAGGCGGCTCACTGGACTGTAACTGACACTGAGGCTCGAA
>Otu937
TCGAAGCAACGCGAAGAACCTTACCAGGTCTTGACATCCGATGCATAGCACAGAGATGTGTGAAATCCTTCGGGACATCG
AGACAGGTGGTGCATGGTTGTCGTCAGCTCGTTATGGCACTTAAGCCGACACCTCACGGCACGAGCTGACGACAACCATG
CAGCACCTTCACAGATGCCTTGCGGCTTACGGCTTTCACCGTAATTCATCTGCAATTTAAGCCC
>Otu938
AACCTGCCTCACACAGGGGGATAGCAGTTGGAAACGACTGGTAATACCGCATAAGCGCACAGCTTCGCATGAAGCGGTGT
GAAAAACTCCGGTGGTGTGAGATGGACCCGCGCCTGATTAGGTAGTTGGTGAGGTAACGGCCCACCAAGCCGACGATCAG
TAGCCGACCTGAGAGGGTGACCGGCCACATTGGGACTGAGACACGGCCCAGACTCCTACGGGAG
>Otu939
TTACGCTGGCAGTCCCACCAGAGTCCTCAGCTTTACCTGTTAGTAACTAGTGGCAAGGGTTGCGCTCGTTATGGCACTTA
AGCCGACACCTCACGGCACGAGCTGACGACAACCATGCAGCACCTCGCAAACGGCTATTGCTAGAAAAGGTGTTTCCACC
TCGGTCCGAAGAGAAAGTACATTACATACTCTGTCATCGGGATGTCAAGACTTGGTAAGGTTCT
>Otu940
TTCCTCCGCGTTGTCCGCGGCGGTCTCTCATGAGTCCCCACCATAACGTGCTGGTAACATAAGATAGGGGTTGCGCTCGT
TGCGGGACTTAACCCAACATCTCACGACACGAGCTGACGACAGCCGTGCACCACCTGTTTTCTCGTCTCCCGAAGGAGAA
CTTCCAATTTCTTGGAATAGCGATCAATGTCAAGACCTGGTAAGGTTCTTCGCGTTGCGTCGAA
>Otu941
TCGAGCATCAGTGTCAGTTAGGTTCTAGCAGATCGCTTTCGCAATAGGTATTCTTCTTGATATCTACGGATTTTACTCCT
ACACCAAGAGTTCCATCTGCCTCTCCCCTACTCTAGACTATCAGTTTCCCAAGCAATTTAATAGTTAAGCTATTAGATTT
CACAAGAGACTTGATAATCCACCTACGCACCCTTTACGCCCAGTGATTCCGAGTAACGCCTTGC
>Otu942
GCGAGCGTTGTTCGGAATTACTGGGCGTAAAGGGTGTGTAGGCGGTTAAGTAAGATAGTGGTGAAATGCCGGGGCTCAAC
CTCGGAATTGCCATTATGACTATTTGGCTAGAATGATGCAGAGGATAGCGGAATACCCAGTGTAGAGGTGAAATTCGTAG
ATATTGGGTAGAACACCAGAGGCGAAGGCGGCTATCTGGGCATTGATTGACGCTGAGGCACGAA
>Otu943
CAGGCGAGTTGCAGCCTACAATCCGAACTGGGACGGCTTTTAGGGGTTTGCTCTGCCTCGCGGTTTTGCTTCCCTCTGTT
AATGGCCATTGTAGTACGTGTGTAGCCCAGGTCATAAGGGGCATGATGATTTGACGTCGTCCCCACCTTCCTCCGTTTTG
TCAACGGCAGTCCTATTAGAGTGCTCTTGCGTAGCAACTAATAGCAAGGGTTGCGCTCGTTGCG
>Otu944
CACCTTCCTCACATCTTACGATGGCAGTCCCGACAGAGTCCTCAGCATAACCTGTTAGTAACTATCGGCAAGGGTTGCGC
TCGTTATGGCACTTAAGCCGACACCTCACGGCACGAGCTGACGACAACCATGCAGCACCTTCACAACCGCTATTGCTAGC
TATAGCGTTTCCGCCATATTCGGTTGCAATTTAAGCCCGGGTAAGGTTCCTCGCGTATCATCGA
>Otu945
GCAAGCGTTATCCGGATTTACTGGGTGTAAAGGGAGCGTAGACGGATAGGCAAGTCTGGAGTGAAAACCCAGGGCTCAAC
CCTGGGACTGCTTTGGAAACTGCAGATCTGGAGTGCCGGAGAGGTAAGCGGAATTCCTAGTGTAGCGGTGAAATGCGTAG
ATATTAGGAGGAACACTAGTGGCGAAGGCGGCTTACTGGACGGTGACTGACGTTGAGGCTCGAA
>Otu946
GCGAGCGTTATCCGGATTTACTGGGCGTAAAGGGAGCGTAGGCGGATGATTAAGTGGGATGTGAAATACCCGGGCTCAAC
TTGGGTGCTGCATTCCAAACTGGTTATCTAGAGTGCAGGAGAGGAGAGTGGAATTCCTAGTGTAGCGGTGAAATGCGTAG
AGATTAGGAAGAACACCAGTGGCGAAGGCGACTCTCTGGACTGTAACTGACGCTGAGGCTCGAA
>Otu947
CGGCGGGCTGCACAATCTGCAGGTCCTTGTCGGATGCTGTATTCTTGGTACGTATCACCTGCTGTGCAGTATCATAGATG
GCGACGCCCTTCTCCCCGAGAAACTCCCTGATGGCATCGAGGCGATAGGTCTTCTTCTCTACATCCACGAAATGGAGCTT
ATCCTGGAAGTAGATAATCCCGAATATCCTCCACATATCATTCTGGAAGTTGGGATAATACCAG
>Otu948
GCAAGCGTTATCCGGATTTACTGGGTGTAAAGGGAGCGTAGACGGCGACGCAAGTCTGAAGTGAAATACCCGGGCTCAAC
CTGGGAACTGCTTTGGAAACTGTGTTGCTAGAGTGCTGGAGAGGTAAGCGGAATTCCTAGTGTAGCGGTGAAATGCGTAG
ATATTAGGAAGAACACCAGTGGCGAAGGCGGCTCACTGGACTGTAACTGACACTGAGGCTCGAA
>Otu949
AGCACTTGGGACAGGAGTACTGGGAGGACTTGCAGCTTATCCGGTGGCAAAGCTTCTAATGGGGCTTGAGCCGGGAGGCT
TTACGGTTTATATGATTCCATTCTTTATTTCCACGCTTGCAGGAAGTATTTTAGCGTATATCGTCCTTCGGGTTCTTGAA
AAAAGCCATGTCCTGGAGCAGATGAGGGAGAATTAATAAATGGAAAAGAATGTAAAAGTACACT
>Otu950
GCAAGCGTTATCCGGATTTACTGGGTGTAAAGGGAGCGTAGACGGCTAAGCAAGTCAGAAGTGAAAGGCTGGGGCTCAAC
CCCGGGACTGCTTTTGAAACTGTTTGGCTAGAGTGCTGGAGAGGTAAGCGGAATTCCTAGTGTAGCGGTGAAATGCGTAG
ATATTAGGAGGAACACCAGTGGCGAAGGCGGCTTACTGGACAATAACTGACGCTCAGGCACGAA
>Otu951
CATCATGCCCCTTATGTCCTGGGCTACACACGTACTACAATGGGATGGACAGAGAGCAGCGAAGCCGCGAGGCCAAGCGA
ACCCCATAAACCATCTCCCAGTTCGGATTGCAGGCTGCAACCCGCCTGCATGAAGTCGGAATCGCTAGTAATCGCAGGTC
AGCATACTGCGGTGAATACGTTCCCGGGCCTTGTACACACCGCCCGTCACACCACGGAAGTCAT
>Otu952
TCGATGATACGCGAGGAACCTTACCCGGGCTTAAATTGCAAAGGAATTGCGTGGAAACATGCAAGTCTTCGGACCTTTGT
GAAGGTGCTGCATGGTTGTCGTCAGCTCGTGCCGTGAGGTGTCGGCTTAAGTGCCATAACGAGCGCAACCCTCGCCGCCA
GTTACTAACAGTTAAAGCTGAGGACTCTGGCGGGACTGCCATCGTAAGATGTGAGGAAGGTGGG
>Otu953
TGCTGATCGCTCAGACCGGAAGTTACGTCGATCATCCAATCTGTAAAAGCAATCAACATCCGGCGTGCCTGGTCGCTGCC
TGTATAGAGGTAGGCGTCCCGCAATCCGGCGTATGTCTTGTGTATATTGTAGAGAGGCACCCATTTGCCATTGAGGTCGA
AACCTCCGGCACGGATATTACCTGCTTTAATTTCTTTCCAAAGTTGGAGACTGCCCGGAGTTCC
>Otu954
TGGGTTAAGTCCCGCAACGAGCGCAACCCTTGTTTCTAGTTGCTACGCAAGAGCACTCTAGAGAGACTGCCGTTGACAAA
ACGGAGGAAGGTGGGGACGACGTCAAATCATCATGCCCCTTATGACCTGGGCCACACACGTAATACAATGGCGGTCAACA
AAGGGATGCAAAGCCGCGAGGCAGAGCGAACCCCAAAAGCCGTCCCAGTTCGGATCGCAGGCTG
>Otu955
GCGAGCGTTGTCCGGAATGATTGGGCGTAAAGGGCGCGTAGGCGGCCTGCTAAGTCTGGAGTGAAAGTCCTGCTTTCAAG
GTGGGAAGTGCTTTGGATACTGGTGGGCTGGAGTGCAGGAGAGGAAAGCGGAATTACCGGTGTAGCGGTGAAATGCGTAG
AGATCGGTAGGAACACCAGTGGCGAAGGCGGCCCCCTGGACGAAGACTGACGCTCAGGTGCGAA
>Otu956
GCAAGCGTTGTCCGGATTTACTGGGTGTAAAGGGCGTGTAGCCGGGAGGGCAAGTCAGATGTGAAATCCACGGGCTCAAC
TCGTGAACTGCATTTGAAACTACTCTTCTTGTGTATCGGAGAGGCAATCGGAATTCCTAGTGTAGCGGTGAAATGCGTAG
ATATTAGGAGGAACACCAGTGGCGAAGGCGGCTTACTGGACGGTAACTGACGTTGAGGCTCGAA
>Otu957
GCAAGCGTTGTCCGGATTTACTGGGTGTAAAGGGCGTGTAGCCGGGATAGCAAGTCAGCTGTGAAAACTATGGGCTCAAC
CCATAAACTGCAGTTGAAACTGTTATTCTTGAGTGGAGTAGAGGCAAGCGGAATTCCGAGTGTAGCGGTGAAATGCGTAG
ATATTCGGAGGAACACCAGTGGCGAAGGCGGCTTGCTGGGCTCTAACTGACGCTGAGGCTCGAA
>Otu958
GCGAGCGTTATCCGGAATTATTGGGCGTAAAGGGCTTGTAGGTGGCTGGTTGCGTCTGTCGTGAAAGCTCATGGCTTAAC
TGTGGGTTTGCGGTGGGTACGGGCTGGCTTGAGTGCAGTAGGGGAGACTGGAATTCCTGGTGTAGCGGTGGAATGCGCAG
ATATCAGGAGGAATACCGGTGGCGAAGGCGGCCCCCTGGACGAAGACTGACGCTCAGGTGCGAA
>Otu959
GTTGGGTTAAGTCCCGCAACGAGCGCAACCCCTATTGTTAGTTGCCATCATTCAGTTGGGCAGCTCTAGGCGAGACTGCC
GGTAATAAACCGGAGGAAGGTGGGGATGACGTCAAATCATCATGCCCCTTATGACCTGGGCTACACACGTGCTACAATGG
TTGGTACAACGAGTTGCGAGTCGGTGACGGCAAGCTAATCTCTTAAAGCCAATCTCAGTTCGGA
>Otu960
CCAAGCGTTATCCGGATTTATTGGGCGTAAAGCGAGCGCAGACGGTTATTTAAGTCCGAAGTGAAAGCCCACAGCTTAAC
TGTGGAAGTGCTTTGGAAACTGGATAACTTGAGTGCAGTAGAGGAGAGTGGAACTCCATGTGTAGCGGTGAAATGCGTAG
ATATATGGAAGAACACCAGTGGCGAAGGCGGCTCTCTGGACTGTAACTGACGTTGAGGCTCGAA
>Otu961
GCAAGCGTTATCCGGAATTATTGGGCGTAAAGAGTGCGTAGGTGGTGGCTTAAGCGCAGGGTTTAAGGCAATGGCTTAAC
TATTGTTCGCCTTGCGAACTGGGTCACTTGAGTACAGGAGAGGAAAGCGGAATTCCTAGTGTAGCGGTGAAATGCATAGA
TATTAGGAGGAACACCGGTGGCGAAGGCGGCTTTCTGGACTGCAACTGACACTGAGGCACGAAA
>Otu962
GCAAGCGTTGTCCGGATTTACTGGGTGTAAAGGGCGTGCAGCCGGGTGCGCAAGTCAGATGTGAAATCTCAGGGCTCAAC
CCTGAAACTGCATTTGAAACTGTGCATCTTGAGTGCCGGAGAGGTAATCGGAATTCCTTGTGTAGCGGTGAAATGCGTAG
ATATAAGGAAGAACACCAGTGGCGAAGGCGGATTACTGGACGGTAACTGACGGTGAGGCGCGAA
>Otu963
GCAAGCGTTATCCGGATTTACTGGGTGTAAAGGGAGCGTAGACGGAGAGGCAAGTCTGATGTGAAAACCCGGGGCTCAAC
CTGTGGACTGCTTTGGAAACTGTGCAGCTAGAGTGTCGGAGAGGTAAGTGGAATTCCTAGTGTAGCGGTGAAATGCGTAG
ATATTAGGAGGAACACCAGTGGCGAAGGCGGCTTTCTGGACGACAACTGACGCTGAGGCGCGAA
>Otu964
CCGAAAATGGCGTTGGTATACAGCCCGTCCCGTGTGGTCAGGGGCTTCACGCCGTAAAAGGCGCGGTTGATGATGCTGTT
GCCGTCAAGAACCATCAGTTTCATGGTCGGCCTCCTTGTGGGGTCAGATTTCACAGAATATCTTATTATAGTCTATTTCC
CGGCAAAACACAACCTCCGGTCTTGACAGTTTTTACTTTTGTGATAGACTGGAGCATGTTCAC
>Otu965
GCGAGCGTTATCCGGAATTATTGGGCGTAAAGAGTGCGTAGGTGGCACCTTAAGCGCAGGGTTTAAGGCAATGGCTCAAC
CATTGTTCGCCTTGCGAACTGGGGTGCTTGAGTGCAGGAGGGGAAAGTGGAATTCCTAGTGTAGCGGTGAAATGCGTAGA
TATTAGGAGGAACACCAGTGGCGAAGGCGACTTTCTGGACTGTTACTGACACTGAGGCACGAA
>Otu966
TGCTCCCCACGCTTTCGCGCCTCAGCGTCAGTTATCGTCCAGTTGACCGCCTTCGCCACTGGTGTTCCTCCTAATATCTA
CGCATTTCACCGCTACACTAGGAATTCCGTCAACCTCTCCGACACTCAAGAAATACAGTTTCAAATGCAGTTCAAGGGTT
GAGCCCTTGGATTTCACATCTGACTTGCATTCCCGCCTACGCGCCCTTTACACCCAGTAAATC
>Otu967
TTACACCGGCAGTCCCGATAGAGTGCCCAGCTTGTTTGATCGCTCAAACGCTCTGATGGCAACTATCAGTAGGGGTTGCG
CTCGTTATGGGACTTAACCCGACACCTCACGGCACGAGCTGACGACAACCATGCAGCACCTAGTTTCGCGCCCCGAAGGG
AAATCCTCTTTCAAGAATCGTCGCTAACTTTCAAGCCCGGGTAAGGTTCCTCGCGTATCATCG
>Otu968
TGCTACCCACGCTTTCGAACCTCAGTGTCAGTATGATGCCAGAAGGCTGCCTTCGCCATCGGTATTCCTCCAGATCTCTA
CGCATTTCACCGCTACACCTGGAATTCTACCTTCCTCTCACCTACTCTAGCCTAACAGTATCAGATGCCGTTCCCAGGTT
AAGCCCGGGGCTTTCACATCTGACTTATCAAGCCACCTACGCTCGCTTTACGCCCAGTAATTC
>Otu969
GACCAGGCGCGTCAGGTAGCCATCGTAAAGCGTGCCGAGAACGGCATGATCTACGATCCGGTGACAATTCGCCGTGGCAA
GACCGTTAAGGACGCCTTGGATATGATGGCGGAGTATCACATCGGTGGTATACCGGTAGTAGACGAAGATAGCCACCTCG
TAGGCATCGTTACAAACCGCGACCTTCGCTTTGAGCGTCATCTCGACAAACTCATCGACGACG
>Otu970
CCGGGCGTTATCCGGATTTATTGGGTTTAAAGGGAGCGTAGGCCGGAGATTAAGCGTGTTGTGAAATGTAGAGGCTCAAC
CTCTGCACTGCAGCGCGAACTGGTCTTCTTGAGTACGCACAACGTGGGCGGAATTCGTGGTGTAGCGGTGAAATGCTTAG
ATATCACGAAGAACTCCGATTGCGAAGGCAGCTCACGGGAGCGCAACTGGACGCTGAAGCTCA
>Otu971
CAGTAATTCCGATTAACGCTTGCACCCTCCGTATTACCGCGGCTGCTGGCACGGAGTTAGCCGGTGCTTCTTCTGCGGGT
AACGTCAATGAGCAAAGGTATTAACTTTACTCCCTTCCTCCCCGCTGAAAGTACTTTACAACCCGAAGGCCTTCTTCATA
CACGCGGCATGGCTGCATCAGGCTTGCGCCCATTGTGCAATATTCCCCACTGCTGCCTCCCGT
>Otu972
GTTGGGTTAAGTCCCGCAACGAGCGCAACCCTCGTCGTTAGTTGGTGTTATCGGTACACTGATAATAACCTCTCTAGCGA
GACTGCCGGTGATAAACCGGAGGAAGGTGGGGACGACGTCAAATCATCATGCCCCTTATGCTCTGGGCTACACACGTGTT
ACAATGGTTAGGACAGCGAGCAGCGAACCTGCGAGGGTAAGCAAATCTCTAAAAACCTAGCCT
>Otu973
CAGGGCTACACACGTGCTACAATGGCGCATACAAAGAGAAGCGACCTCGCGAGAGCAAGCGGACCTCATAAAGTGCGTCG
TAGTCCGGATTGGAGTCTGCAACTCGACTCCATGAAGTCGGAATCGCTAGTAATCGTGGATCAGAATGCCACGGTGAATA
CGTTCCCGGGCCTTGTACACACCGCCCGTCACACCATGGGAGTCGAAAATGCCCGAAGTCGGT
>Otu974
TTCGAGCCTCAGCGTCAGTTAAAGCCCAGCAGGCCGCCTTCGCCACTGGTGTTCCTCCTAATATCTACGCATTTCACCGC
TACACTAGGAATTCCGCCTGCCTCTACTTCACTCAAGAACGGCAGTTTAGAACGCAGCCACCGGTTGAGCCGATGGATTT
AACATTCTACTTGCCATCCCGCCTACGCTCCCTTTACACCCAGTAATTCCGGACAACGCTTGC
>Otu975
TCGATGATACGCGAGGAACCTTACCCGGGCTTGAAAGTTAGCGACGATTCTTGAAAGAGGATTTCCCTTCGGGGCGCGAA
ACTAGGTGCTGCATGGTTGTCGTCAGCTCGTGCCGTGAGGTGTCGGGTTAAGTCCCATAACGAGCGCAACCCCTACTGAT
AGTTGCCATCAGAGCGTTTGAGCGATCAAACAAGCTGGGCACTCTGGCGGGACTGCCGGTGTA
>Otu976
TCGGATACTGTAATTTTTAATGTCACAACGGTGCTGTCTGAACCAGTCGCATCCGTTCCGGTAATAACCGCCTGAATTGT
TCCCGTATACGGACTTACACATGCCTTTTTGATCCACTCCAGACCAGCATCCTGAACTGGCCTGATCGTTCCATCGGCAG
ATACCTGCAACACAGACGAATTGGAAGAACTGTAAGTAATCGGTCGATTTTCCTGATATGTTG
>Otu977
TCTTGCTGAAAATAGCCATTTCACCACTTTCGTACTGAATCAAGTCACCAAATATCCATTCGTTATTATATAAGTTTTTA
CCTCTGAATTTTATTGTTCTCATATTCATTACTATCTTTATGTTATTTGTCAATTACTTCTTATTCTCCTTGCATTTCTT
GCAGAGATAAAGCCCTGTATCTTCATCTCTACCCTCTGATTTCCACATATCAGACATACAATT
>Otu978
TTACGGTGGCAGTGTCCCCAGAGTGCCCGGCATTACCCGATGGCAACTACGAACAAGGGTTGCGCTCGTTATGGCACTTA
AGCCGACACCTCACGGCACGAGCTGACGACAACCATGCAGCACCTCCACAGGCGCCCCGAAGGGCCTCATCATCTCTGAA
TCGTTCGCCTGCAGTTCAAGCCCGGGTAAGGTTCCTCGCGTATCATCGAATTAAACCACATGT
>Otu979
TGGTACCAGCATCGTGCAAGTTGCTTGACGAGTTGGGGGTATATCCGTTACCCTCCAACTCGTCATTACAACTAACTGCA
AATAAACTAGTCAACAACCAAACTATGAAACCTATATAGATATGAAATCTTCTCATGATAACTTTGTCTTTTACTTTGCT
AATATCAATAGTTTAATTTCGACAAAGTGGAATCAGATTATAAGTCGGCTCGCTGTATGCGCT
>Otu980
CAGTCGAGTTGCAGACTGCAATCCGGACTACGATCGGTTTTCTGGGATTGGCTTCACCTCGCGGCTTCGCTGCCCTCTGT
TCCGACCATTGTATGACGTGTGAGGCCCCAGCCATAAGGGCCATGAGGACTTGACGTCATCCCCACCTTCCTCCAGTTTA
TCACTGGCAGTCTCCTTTGAGTTCCCGGCCGGACCGCTGGCAACAAAGGATAAGGGTTGCGCT
>Otu981
CCTGCCTTCGGCGGCTCCTTCTTTCGTTAGGTCACCGACTTCGGGCATTTTCGACTCCCATGGTGTGACGGGCGGTGTGT
ACAAGACCCGGGAACGTATTCACCGCAGCATTCTGATCTGCGATTACTAGCGATTCCGACTTCATGTAGGCGAGTTGCAG
CCTACAATCCGAACTGAGATTGGCTTTAAGAGATTAGCTTGCCGTCACCGGCTTGCGACTCGT
>Otu982
ACCATGCAGCACCTTCACAACAGCCTTACGGCTATACTGTTTCCAGATTATTCCTTTGCAATTTAAGCCCGGGTAAGGTT
CCTCGCGTATCATCGAATTAAACCACATGTTCCTCCGCTTGTCTGAGACACGGTCCAGACTCCTACGGGAGGCAGCAGTG
GGGAATATTGCACAATGGAGGAAACTCTGATGCAGCGACGCCGCGTGAGTGAAGAAGTAATTC
>Otu983
TAGGCGAGTTGCAGCCTGCAATCTGAACTGGGACAATTTTTGGGGATTTGCTCCACATCGCTGTATTGCTTCCCTCTGTT
ATATTGCCATTGTAGTACGTGTGTAGCCCAGGTCATAAGGGGCATGATGATTTGACGTCATCCCCACCTTCCTCCGTTTT
GTCAACGGCAGTCCCATTAGAGTGCTCTTGCGTAGCAACTAATGGTAAGGGTTGCGCTCGTTG
>Otu984
GCAAGCGTTATCCGGATTTACTGGGTGTAAAGGGAGCGTAGACGGATGGGCAAGTCTGATGTGAAAACCCGGGGCTCACC
CCGGGACTGCTTTGGAAACTGTTTAACTAGAGTGCTGGAGAGGTAAGCGGAATTCCTAGTGTAGCGGTGAAATGCGTAGA
TATTAGGAGGAACACCGGAGGCGAAGGCGGCTCACTGGACTGTAACTGACACTGAGGCTCGAA
>Otu985
CGATTACTAGCGATTCCGACTTCATGGAGTCGAGTTGCAGACTCCAATCCGGACTACGACGCACTGAGACACGGTCCAGA
CTCCTACGGGAGGCAGCAGTGGGGAATATTGCACAATGGGGGAAACCCTGATGCAGCGACGCCGCGTGAGCGAAGAAGTA
TTTCGGTATGTAAAGCTCTATCAGCAGGGAAGAAAATGACGGTACCTGACTAAGAAGCACCGG
>Otu986
GGAGGCAGCAGTGGGGAATATTACACAATGGGCGAAAGCCTGATGCAGCGACGCCGCGTGAGTGAAGAAGTATTTCGGTA
TGTAAAGCTCTATCAGCAGGGAAGAAAATGACCGGTACCTGACTAAGAAGCCCCGGCTAACTACGTGCCAGCAGCCGCGG
TAATACGCGTCGTAGTCCGGATTGGAGTCTGCAACTCGACTCCATGAAGTCGGAATCGCTAGT
>Otu987
TGCTTTCGTGCCTCAGCGTCAGTTAAAGCCCAGTAGGCCGCCTTCGCCACTGGTGTTCCTCCCGATCTCTACGCATTTCA
CCGCTACACCGGGAATTCCGCCTACCTCTACTTCACTCAAGCTAAACAGTTTCAAACGCAGTCCACAGGTTGAGCCCATG
GTTTTCACGTCTGACTTGCCTAGCCGCCTACGCACCCTTTACACCCAGTAAATCCGGACAACG
>Otu988
TTAGCCGGTCCTTATTCATAAGGTACATGCAAAAAGTCTCACGAGACTCACTTTATTCCCTTATAAAAGCAGTTTACAAC
CCATAGGGCCGTCATCCTGCACGCTACTTGGCTGGTTCAGGCTCTCGCCCATTGACCAATATTCCTCACTGCTGCCTCCC
GTAGGAGTCTGGACCGTGTCTCAGTTCGTCAGCTCGTGCCGTGAGGTGTCGGCTTAAGTGCCA
>Otu989
CGCTCCACCTTACGGTATTGCATCCCTCTGTTAACCGCCATTGTATTACGTGTGTAGCCCAGGACATAAGGGGCATGATG
ATTTGACGTCGTCCCCACCTTCCTCCGTTTTGTCAACGGCAGTCTCTCCAGAGTGCCCATCTTACTGCTGGCTACTGGAA
ATAGGGGTTGCGCTCGTTGCGGGACTTAACCCAACATCTCACGACACGAGCTGACGACAACCA
>Otu990
CCTGCCTTCGGCGGCTCCTTCTTACGTTAGGTCACCGACTTCGGGCATTTCCGACTCCCATGGTGTGACGGGCGGTGTGT
ACAAGACCCGGGAACGTATTCACCGCGGCATGCTGATCCGCGATTACTAGCGATTCCAACTTCATGTACTCGAGTTGCAG
AGTACAATCTGAACTGAGACAACTTTTTTAAGATTGGCTCGACCTCGCGGTCTCGCTCCCCTC
>Otu991
GTTGGGTTAAGTCCCGCAACGAGCGCAACCCTTATTGTCAGTAGCCAGCAGGTGAAGCTGGGCATCTGATGAGACTGCCG
GGGATAACCCGGAGGAAGGTGGGGATGACGTCAAATCATCATGCCCCTTATGAGCAGGGCTACACACGTGCTACAATGGC
GTAAACAGAGGGAAGCGAAATCGCAAGGTAGAGCGGAACTCAAAAAAGTGGTCCCAGTTCGGA
>Otu992
TGCTCCCCACGCTTTCGCGCCTCAGCGTCAGTTGTCGTCCAGAAAGTCGCCTTCGCCACCGGTGTTCTTCCTAATCTCTA
CGCATTTCACCGCTACACGTGGAATTCTACCCCTCCCTAAAGTACTCTAGCGACCCAGTATGAAATGCAATTCCCAGGTT
AAGCCCGGGGCTTTCACACCTCACTTAAGTCACCGCCTGCGTGCCCTTTACGCCCAGTTATTC
>Otu993
TCGAAGCAACGCGAAGAACCTTACCAGGTCTTGACATCCCAATGACCGGCCCGTAACGGGGCCTTCTCTTCGGAGCATTG
GAGACAGGTGGCACTTAAGCCGACACCTCACGGCACGAGCTGACGACAACCATGCAGCACCTTCACAAATGCCTTGCGGC
TAACCTGTTTCCAGATTATTCATTTGCAATTTAAGCCCGGGTAAGGTTCCTCGCGTATCATCG
>Otu994
TCGATGATACGCGAGGAACCTTACCCGGGCTTAAATTGCAACTGACGGAACCGGAAACGGTTCTTTCTTCGGACAGTTGT
GAAGGTGCTGCATGGTTGTCGTCAGCTCGTGCCGTGAGGTGTCGGCCTAAGTGCCATAACGAGCGCAACCCTTATCGATA
GTTGCCATCAGAGCGTTTGAGCGATCAAACAAGCTGGGCACTCTATCGGGACTGCCGGGTGTA
>Otu995
TCGATGATACGCGAGGAACCTTACCCGGGCTTGAAAGTTAGCGACGGATCCTGAAAGGGGTCTTCTCTTCGGAGCGCGAA
ACTAGGTGCTGCATGGTTGTCGTCAGCTCGTGCCGTGAGGTGTCGGGTTAAGTCCCATAACGAGCGCAACCCCTACTGAT
AGTTGCCATCAGAGCGTTTGAGCGATCAAACAAGCTGGGCACTCTATCGGGACTGCCGGTGTA
>Otu996
CCTTCCTCCAGGTTATCCCTGGCAGTCTCTCCAGAGTGCCCAACATCACTTGCTGGCTACTGAAGATAGGGGTTGCGCTC
GTTGCGGGACTTAACCCAACATCTCACGACACGAGCTGACGACAACCATGCACCACCTGTCACTTCTGTCCCGAAGGAAA
GGACACATTACTGTCCGGTCAGAAGGATGTCAAGACTTGGTAAGGTTCTTCGCGTTGCTTCGA
>Otu997
GCGGTCCACTTTAGGCAGAAAGCGGTTTCCCGCTTCCAGCAGTGTGACATGGCTTCCAAAGCCTGCATACATAGTGGCAA
ACTCCAATCCGACAGCACCGCCGCCGATGACGAGCAGGTGTGCGGGCAGTTTGTTCGATTGCAGCAAGGTCTCACTGGTA
TATACGTACTTGCTCTCCTTGAGTCCGTCGATGGCAGGCAGGATAGGGGTGGACCCGGTGTTG
>Otu998
TCGAAGCAACGCGAAGAACCTTACCAGGCCTTGACATCCCGGTGACCGACCCGTAATGGGGTCTTCTCTACGGAGCACTG
GAGACAGGTGGTGCATGGTTGTCGTCAGCTCGTGTCGTGAGATGTTGGGTTAAGTCCCGCAACGAGCGCAACCCCTATGT
TCAGTAGCCAGCATTTAGGATGGGCACTCTGGACAGACTGCCGGGGATAACCCGGGGGGAAGG
>Otu999
TGCTCCCCACGCTTTCGAGCCTCAGCGTCAGTTATCGTCCAGTAAGCCGCCTTCGCCACTGGTGTTCCTCCTAATATCTA
CGCATTTCACCGCTACACTAGGAATTCCGCCTGCCTCTCCGATACTCAAGGGATACAGTTTCAAATGCAGTTTGGGGGTT
GAGCCCCCAGATTTCACATCTGACTTGCATCTCCGCCTACACGCCCTTTACACCCAGTAAATC
>Otu1000
TCGAAGCAACGCGAAGAACCTTACCAAGTCTTGACATCCCACTGACCGGACAGTAATGTGTCCTTCCCTTCGGGGCAGTG
GAGACAGGTGGTGCATGGTTGTCGTCAGCTCGTGTCGTGAGATGTTGGGTTAAGTCCCGCAACGAGCGCAACCCTTATCC
TTAGTAGCCAGCAGTCCGGATGGGCACTCTAGGGAGACTGCCAGGGATAACCTGGAGGAAGGT
>Otu1001
GCAAGCGTTATCCGGAATTATTGGGCGTAAAGAGTGCGTAGGTGGTAACTTAAGCGCGGGGTTTAAGGCAATGGCTTAAC
CATTGTTCGCCCCGCGAACTGGGATACTTGAGTGCAGGAGAGGAAAGCGGAATTCCTAGTGTAGCGGTGAAATGCGTAGA
TATTAGGAGGAACACCAGTGGCGAAGGCGGCTTTCTGGACTGAAACTGACACTGAGGCACGAA
>Otu1002
ACCTTCCTCCAGGTTATCCCTGGCAGTCTCCCTAGAGTGCCCAGCCGAACTGCTGGCTACTAAGGATAAGGGTTGCGCTC
GTTGCGGGACTTAACCCAACATCTCACGACACGAGCTGACGACAACCATGCACCACCTGTCACTCTTGTTCCGAAGAAAA
GGTCACATTACTGACCGGTCAAGAGGATGTCAAGACTTGGTAAGGTTCTTCGCGTTGCTTCGA
>Otu1003
CCTTCCTCGCACCTTACGGTGGCAGTGTCCACAGAGTGCCCAGCTTGACCTGATGGTAACTATCGATAAGGGTTGCGCTC
GTTGCGGGACTTAACCCAACATCTCACGACACGAGCTGACGACAGCCATGCACCACCTGTTTTCTTGTCCCCGAAGGGAA
AGCTCTATCTCTAGAGCGTTCAATCAATGTCAAGCCTTGGTAAGGTTCTTCGCGTTGCGTCGA
>Otu1004
AATCTACCTTCAAGATGGGGACAACACTTCGAAAGGGGTGCTAATACCGAATGAATGTAAGAGTATCGCATGAGACACTT
ACTAAAGGAGGCCTCTGACATAAGCTTCCGCTTGAAGATGAGCTTGCGTCTGATTAGCTAGTTGGTGAGGGTAAAGGCCC
ACCAAGGCGACGATCAGTAGCCGGTCTGAGAGGATGAACGGCCACATTGGGACTGAGACACGG
>Otu1005
CAGGCGAGTTGCAGCCTGCAGTCCGAACTGGGACGTTGTTTCTGAGTTTTGCTCCACCTCGCGGTCTTGCTTCTCTTTGT
TTAACGCCATTGTAGTACGTGTGTAGCCCAAGTCATAAAGGGCATGATGATTTGACGTCATCCCCACCTTCCTCCGTTTT
GTCAACGGCAGTCTGGCCAGAGTCCTCTTACGTAGTAACTGACCATAAGGGTTGCGCTCGTTG
>Otu1006
TAGTCGAGTTGCAGACTACAATCCGAACTGAGACGTTATTTTTGGGATTTGCTCGACCTCGCGGTTCTGCTTCCCTTTGT
TTACGCCATTGTAGCACGTGTGTAGCCCTGCTCATAAGGGGCATGATGATTTGACGTCATCCCCACCTTCCTCCAGGTTA
TCCCTGGCAGTCTCTCTAGAGTGCCCGGCCGAACCGCTGGCTACTAAAGATAGGGGTTGCGCT
>Otu1007
AACAAAGAGAAGCAAGACCGCGAGGTGGAGCAAAACTCAGAAATAACGTCCCAGTCGGACTGCAGGCTGCAACTCGCCTG
CACGAAGTCGGAATTGCTAGTAATCGTGGATCAGCATGCCACGGTGAATACGTTCCCGGGCCTTGTACACACCGCCCGTC
ACACCATGAGAGCCGGGGGGACCCGAAGTCGGTAGTCTAACCGCAAGGAGGACGCCGCCGAAG
>Otu1008
CCCACCTTCCTCACATCTTACGATGGCAGTCCCGCCAGAGTCCTCAGCTTTAACTGTTAGTAACTGGCGGCGAGGGTTGC
GCTCGTTATGGCACTTAAGCCGACACCTCACGGCACGAGCTGACGACAACCATGCAGCACCTTCACAAAGGTCCGAAGAC
TTGCATGTTTCCACGCAATTCCTTTGCAATTTAAGCCCGGGTAAGGTTCCTCGCGTATCATCG
>Otu1009
CCTTCCTCACAGCTTGCGCCGGCAGTCCCGACAGAGTCCTCTGCTTGACCAGTTAGCAACTGTCGGTAGGGGTTGCGCTC
GTTATGGCACTTAAGCCGACACCTCACGGCACGAGCTGACGACAACCATGCAGCACCTCGCCGCAGACCATTGCTGGCTA
ACCTCCTTTCAAAAGTTATTCCTGCGGCGTTTGAGCCCGGGTAAGGTTCCTCGCGTATCATCG
>Otu1010
TGCTCCCCACGCTTTCGTACCTCAGTGTCAGTTACAGTCCAGAAAGCCGCCTTCGCCACTGGTGTTCCTCCTAATATCTA
CGCATTTCACCGCTACACTAGGAATTCCGCTTTCCTCTCCTGCACTCAAGTAGCCCAGTTTCCAAAGCGAACTATGGTTG
AGCCACAGCCTTTAACTTCAGACTTATCAAACCGCCTGCGCTCGCTTTACGCCCAATAAATCC
>Otu1011
TGATGATGGTGAGGATGGGCCTCCGGTTCATGCCGCCCATGCAGGAACTGTTACACATGTAGTTGTAGTGGATGGTGGTA
CAGTCAGAGCCAACCTAGGAGATAACACAGGCCCGCCTCTTACACCCAGTGGAGAAGCTCCCAACCAAGCTCTCTTGAGG
ATCTTGAAGGAAACTGAATTCAAAAAGATCAAAGTGCTGGGCTCCGGTGCGTTCGGCACGGTG
>Otu1012
CAGGCGAGTTGCAGCCTGCAATCTGAACTGAGACGTTGTTTCTGAGTTTTGCTCCACATCACTGTCTTGCTTCTCGTTGT
ATCCGCCATTGTAGTACGTGTGTAGCCCAGGTCATAAGGGGCATGATGATTTGACGTCATCCCCACCTTCCTCCGGTTTG
TCACCGGCAGTCTCTCTAGAGTTCCCGGCCGGACCGCTGGCAACAAAGGATAAGGGTTGCGCT
>Otu1013
GCAAGCGTTATCCGGAATTATTGGGCGTAAAGAGTGCGTAGGTGGTGGCTTAAGCGCAGGGTTTAAGGCAATGGCTTAAC
TATTGTTCGCCTTGCGAACTGGGTCACTTGAGTACAGGAGAGGAAAGCGGAATTCCTAGTGTAGCGGTGAAATGCGTAGA
TATTAGGAGGAACACCAGTGGCGAAGGCGGATTGCTGGACGACAACTGACGGTGAGGCGCGAA
>Otu1014
TGGGCGGGTTGCAGCCCACAATCTGAACTGGGACGGCTTTAGGGGTTCGCTCCACCTTGCGGTTTCGCATCCCTCTGTTG
ACCGCCATTGTATTACATGTGTAGCCCAGGTCATAAAGGGCATGATGATTTGACGTCATCCCCACCTTCCTCCGTTTTGT
CAACGGCAGTCTCGCCAGAGTCCTCTTTCGTAGTAACTGGCAATAAGGGTTGCGCTCGTTGCG
>Otu1015
TGCTGGGCGCCAGGGCGGTGATCTCCTTCTGCATCCTGTCGGCAATGCCCGGATACATGGTGGTGCCGCCCGACAGCACC
GTGTTGGCGTACAGGTCTTTGCGGATGTCCACGTCACACTTCATGATGGAGTTGAAGGTGGTCTCGTGGATGCCGCAAGA
TTCCATACCTAGGGGACAGAGCCCTCCCTTAGTGATGCTGTGTCACCGAGGATGTAAGAGTA
>Otu1016
GAGGCGAGTTTCAGCCTCCAATCCGAACTGGGACTAGCTTTGATGCGATTTGCTCCACCTCGCGGCTTTGCTGCGCATTG
TACTAGCCATTGTATCGTGTTTCTAGCCCAGGACGTAAGGGAAATACTGACCTGACATCATCCCCTCCTTCCTCTCCGTT
ACCGAAGCAGTCCAACTAGAAAAATCCAACTAGTTGCAAGGGTTGCGCTCGTTGATGGACTT
>Otu1017
GAGGCGAGTTTCAGCCTCCAATCCGAACTGGGACTAGCTTTGGTGCGATTTGCTTCACCTCGCGGCTTCGCTGCGCATTG
TACTAGCCATTGTATCGTGTTTCTAGCCCAGGACGTAAGGGAAATACTGACCTGACATCATCCCCTCCTTCCTCTCCGTT
ACCGAAGCAGTCTGTCTAGAAAAATACAACTAGACACAAGGGTTGCGCTCGTTGATGGACTT
>Otu1018
AACCTGCCCTTTAGACGGGGACAACATTCCGAAAGGAGTGCTAATACCGGATGTGATCATCGTGCCGCATGGCAGGATGA
AGAAAGATGGCCTCTACAAGTAAGCTATCGCTAAAGGATGGGCCTGCGTCTGATTAGCTAGTTGGTAGTGTAACGGACTA
CCAAGGCGATGATCAGTAGCCGGTCTGAGAGGATGAACGGCCACATTGGGACTGAGACACGG
>Otu1019
AACCTGCCCTCTAGATGGGGACAACATCCCGAAAGGGGTGCTAATACCGAATGTGACAGCAATCTCGCATGAGGATGCTG
TGAAAGATGGCCTCTATTTATAAGCTATCGCTAGAGGATGGGCCTGCGTCTGATTAGCTAGTTGGTGGGGTAACGGCCTA
CCAAGGCGATGATCAGTAGCCGGTCTGAGAGGATGAACGGCCACATTGGGACTGAGACACGG
>Otu1020
TTACACCGGCAGTCCCGATAGAGTGCCCAGCTTGTTTGATCGCTCAAACGCTCTGATGGTAACTATCGATAAGGGTTGCG
CTCGTTATGGCACTTAAGCCGACACCTCACGGCACGAGCTGACGACAACCATGCAGCACCTTCACAACTGCCTTGCGGCT
GACATGTCTCCACATCATTCAGTTGCAATTCAAGCCCGGGTAAGGTTCCTCGCGTATCATCG
>Otu1021
GCTCCCCACGCTTTCGAGCCTCAACGTCAGTCATCGTCCAGTAAGCCGCCTTCGCCACTGGTGTTCCTCCTAATATCTAC
GCATTTCACCGCTACACTAGGAATTCCACTTACCTCTCCGACACTCTAGCTGCACAGTTTCCAAAGCAGTCCACAGGTTG
AGCCCATGCCTTTCACTTCAGACTTGCACAGCCGTCTACGCTCCCTTTACACCCAGTAAATC
>Otu1022
TCGAAGCAACGCGAAGAACCTTACCAAATCTTGACATCCCTCTGAAACACTCTTAATCGAGCGCCTCCTTCGGGACAGAG
GTGACAGGTGGTGCATGGTTGTCGTCAGCTCGTGTCGTGAGATGTTGGGTTAAGTCCCGCAACGAGCGCAACCCCTATTG
TCAGTAGCCAGCAGGTAAAGCTGGGCACCCTGATGAGACTGCCAGGGATAACCTGGAGGAAG
>Otu1023
CAGGCGAGTTGCAGCCTGCAATCCGAACTGAGATCGGGTTTCTGGGGTTTGCTCTGCCTCACGGCTTCGCTTCCCTCTGT
TGCCGACCATTGTAGTACGTGTGTAGCCCAAGACATAAGGGGCATGATGACTTGACGTCATCCCCACCTTCCTCACACCT
TACGGTGGCAGTGTCCCCAGAGTGCCCAGCCTGACCTGATGGCAACTAAGGAGAGGGGTTGC
>Otu1024
CAAGCGGCGGAGCATGTGGTTTAATTCGAAGCAACGCGAAGAACCTTACCAGGACTTGACATCCTCTTGACAGATCCTTA
ATCGGATCCTTCTTCGGACAAGAGAGACAGGTGGTGCATGGTTGTCGTCAGCTCGTGTCGTGAGATGTTGGGTTAAGTCC
CGCAACGAGCGCAACCCTTGCCATTAGTTGCCATCATTAGTTGGGCACTCTAGTGGGACTGC
>Otu1025
TTACGATGGCAGTCTTGTCAGAGTCCTCAGCAGAACCTGTTAGTAACTGACAACAAGGGTTGCGCTCGTTATGGCACTTA
AGCCGACACCTCACGGCACGAGCTGACGACAACCATGCAGCACCTTCACAGATGCCTTGCGGCTTACGGCTATTGCTAGA
AAAGGTGTTTCCACCTCGGTCCGAATGCGTTCAAACCCGGGTAAGGTTCCTCGCGTATCATC
>Otu1026
TTACACCGGCAGTCCCGATAGAGTGCCCAGCTTGTTTGATCGCTCAAACGCTCTGATGGCAACTATCAGTAGGGGTTGCG
CTCGTTATGGGACTTAACCCGACACCTCACGGCACGAGCTGACGACAACCATGCAGCACCTTCACAACAGCCTTACGGCT
ATACTGTTTCCAATATATTCTGTTGCAATTTAAGCCCGGGTAAGGTTCCTCGCGTATCATCG
>Otu1027
TTACACCGGCAGTCCCGATAGAGTGCCCAGCTTGTTTGATCGCTCAAACGCTCTGATGGCAACTATCAGTAGGGGTTGCG
CTCGTTATGGGACTTAACCCGACACCTCACGGCACGAGCTGACGACAACCATGCAGCACCTTCACATTTGCCTTGCGGCT
TACGGCTTTCACCGTAATTCATCTGCAATTTAAGCCCGGGTAAGGTTCCTCGCGTATCATCG
>Otu1028
CCTTCCTCCAGGTTATCCCTGGCAGTCTCTCTAGAGTGCCCATCCGAAATGCTGGCTACTAAAGATAAGGGTTGCGCTCG
TTGCGGGACTTAACCCAACATCTCACGACACGAGCTGACGACAACCATGCACCACCTGTCTCCACTGTTCCGAAGAAAAG
GCATCATTACATGCCGGTCACCGGGATGTCAAGAGCAGGTAAGGTTCTTCGCGTTGCTTCGA
>Otu1029
TGATACCCACACTTTCGAGCATGAACGTCAGTTACGGCTTAGTGTGCTGCCTTCGCAATCGGAGTTCTTCGTGATATCTA
AGCATTTCACCGCTACACCACGAATTCCGCACGCCTCAACCGCACTCAAGGACGCCAGTATCAACTGCAATTTTAAGGTT
GAGCCCCAAACTTTCACAGCTGACTTAACGACCCGTCTGCGCTCCCTTTAAACCCAATAAAT
>Otu1030
TAGGCGAGTTGCAGCCTACGATCCGAACTGAGAGAGTGTTTCTCGGGTTTGCTCCATCTCGCGATCTCGCTTCCGTCTAT
TAACTCCCATTGTAGTACGTGTGTAGCCCAGGTCATAAGGGGCATGATGATTTGACGTCATCCCCGCCTTCCTCCGCATT
GACTGCGGCAGTCTCTCATGAGTTCCCACCTTTACGTGCTGGCAACATAAGATAGGGGTTGC
>Otu1031
TGTCTCAGTACAAGCGGAGGAACATGTGGTTTAATTCGATGATACGCGAGGAACCTTACCCGGGCTTAAATTGCAAAGGA
ATAATCTGGAAACAGGTTAGTCTTCGGACCTTTGTGAAGGTGCTGCATGGTTGTCGTCAGCTCGTGCCGTGAGGTGTCGG
CTTAAGTGCCATAACGAGCGCAATCCTCGCCGCCAGTTACTAACAGTTAAAGCTGAGGACTC
>Otu1032
GTTCGGTTAAGTCCGACAACGAGCGCAACCCTTGTATACAGTTGCCAATATTAAGTTAGGAACTCTGTATAAACTGCCGT
GGCTAACACGGAGGAAGGTGGGGATGACGTCAAATCATCACGCCCCTTACGACCTGGGCCACACACGTGCTACAATGGCT
ATTACAAAGAGCAGCGAAACCGCGAGGTAGAGCGAATCTCAAAAAGATAGTCTCAGTTCAGA
>Otu1033
CCTGCCTTCGGCAGCTCCCTCCTTGCGGTTGGGTCACTGACTTCGGGCATTACCAACTCCCATGGTGTGACGGGCGGTGT
GTACAAGACCCGGGAACGTATTCACCGCAGCATTCTGATCTGCGATTACTAGCGATTCCAGCTTCATGTAGTCGAGTTGC
AGACTACAATCCGAACTGAGATGCCATTTTTTGTGATTTGCCTGCCCTCGCGGGTTCGCTTC
>Otu1034
GAAATACTTGCCGTCGTAGAGGTCGATGATCTCGTTGTTGTGCTCGCCGATGTAGTAGCGCACGTCGATACCGGCCGACA
GTTCGAGCGACTTGGAGATTTGGTTGGTGTAGGTCGAGAGCAGTCCGTACCACATGTGGTTGTTGTTGCTCTTCGACATG
ATCATGCGCGAACCGTCGGGGCTGGCGGCGTTCATCTCCTGGATCTTGTCGTAGGCGAACGT
>Otu1035
TCGATGATACGCGAGGAACCTTACCCGGGTTTGAACGTAGTCTGACCGGAGTGGAAACACTCCTTCTAGCAATAGCAGAT
TACGAGGTGCTGCATGGTTGTCGTCAGCTCGTGCCGTGAGGTGTCGGCTTAAGTGCCATAACGAGCGCAACCCTTATCAC
TAGTTACTAACAGGTGAAGCTGAGGACTCTGGTGAGACTGCCAGCGTAAGCTGTGAGGAAGG
>Otu1036
GACACACGTGTTACAATGGCAGGTACAGAGAGTCGCTTCGTAGCAATACGTAGCCAATCCCCAAAACCTGTCTCAGTTCG
GATCGGAGTCTGCAACTCGACTCCGTGAAGCTGGATTCGCTAGTAATCGCGCATCAGCCATGGCGCGGTGAATACGTTCC
CGGGCCTTGTACACACCGCCCGTCAAGCCATGGGAGCCGGGAGTACCTGAAGTATGCAACCG
>Otu1037
ACCTTCCTCCGGTTTATCACCGGCAGTCTCCCTTGAGTTCCCACCATTACGTGCTGGCAACAAAGGACAGGGGTTGCGCT
CGTTGCGGGACTTAACCCAACATCTCACGACACGAGCTGACGACAACCATGCAGCACCTCGCAAACGGCTATTGCTAGAA
AAGGTGTTTCCACCTCGGTCCGAATGCGTTCAAACCCGGGTAAGGTTCCTCGCGTATCATCG
>Otu1038
CCTGCCTTCGGCGGCTCCTTCTTACGTTAGGTCACCGACTTCGGGCATTTTCGACTCCCATGGTGTGACGGGCGGTGTGT
ACAAGACCCGGGAACGTATTCACCGCAGCATTCTGATCTGCGATTACTAGCGATTCCAGCTTCATGGAGTCGGGTTGCAG
ACTCCAATCCGAACTGAGAGAGGCTTTCGGGATTAGCACCACGTCGCCGTGTAGCTGCCTTC
>Otu1039
ACCTGCCTTCGGCTGCTCTCTCCTTACGGTTGAGTCACAGACTTCGGGCATTTCCGACTCCCATGGTGTGACGGGCGGTG
TGTACAAGACCCGGGAACGTATTCACCGCGACATTCTGATTCGCGATTACTAGCGATTCCAGCTTCGTGTAGTCGGGTTG
CAGACTACAGTCCGAACTGGGACGTTATTTTTTGGGATTTGCTCACCCTCGCAGGCTCGCTT
>Otu1040
GCAGGCGGGTTGCAGCCTGCAATCTGAACTGGGACAATTTTTGGGGATTTGCTCCACATCGCTGTATTGCTTCCCTCTGT
TATATTGCCATTGTAGTACGTGTGTAGCCCAAGACATAAGGGGCATGATGACTTGACGTCATCCCCGCCTTCCTCCAGGT
TGTCCCTGGCAGTCTCCCATGAGTCCCCAACTTTACTTGCTGGTAACATAGGATAGGGGTTG
>Otu1041
GAGTCGAGTTGCAGACTCCAATCCGGACTTAGACGTACTTTGTGAGATTCGCTCCAGCTCGCACTCTCGCTTCCCTCTGT
ATACGCCATTGTAGCACGTGTGTAGCCCTGGTCGTAAGGGCCATGATGACTTGACGTCATCCCCACCTTCCTCCAGTTTA
TCACTGGCAGTCTCCTTTGAGTTCCCGGCCGGACCGCTGGCAACAAAGGATAAGGGTTGCGC
>Otu1042
GATGTGAGGAAGGTGGGGATGACGTCAAATCATCATGCCCCTTATGATTTGGGCTACACACGTGCTACAATGGCGTAAAC
AAAGGGAAGCGAACCCGCGAGGGTGGGCAAATCCCAAAAATAACGTCCCAGTTCGGACTGTAGTCTGCAACCCGACTACA
CGAAGCTGGAATCGCTAGTAATCGCGGATCAGAATGCCGCGGTGAATACGTTCCCGGGTCTT
>Otu1043
GAATAGGATCACAAAGACAGGAAAGAGGATTATGCTGGAATGTTCTCAGACTAAGGGTCATGATAGAATGTACTGGTATC
GACAAGACCCAGGACTGGGCCTACGGTTGATCTATTACTCCTTTGATGTCAAAGATATAAACAAAAGGAGAGATCTCTGA
TGGATACAGTGTCTCTCGACAGGCACAGGCTAAATTCTCCCTGTCCCTAGAGTCTGCCATCC
>Otu1044
TCGAAGCAACGCGAAGAACCTTACCAAGTCTTGACATCCCGGTGACCGGACAGTAATGTGTCCTTTTCTTCGGAACACCG
GTGACAGGTGGTGCATGGTTGACGTCATCCCCACCTTCCTCACATCTTACGACGCAGTCTCTCCAGAGTCCTCAGCATGA
CCTGTTAGTAACTAAAGATAAGGGTTGCGCTCGTTATGGCACTTAAGCCGACACCTCACGGC
>Otu1045
AACCTGCCCTTTAGACGGGGACAACATTCCGAAAGGAGTGCTAATACCGGATGTGATCATCGTGCCGCATGGCAGGATGA
AGAAAGATGGCCTCTGACATAAGCTTCCGCTTGAAGATGAGCTTGCGTCTGATTAGCTAGTTGGTGAGGGTAAAGGCCCA
CCAAGGCGACGATCAGTAGCCGGTCTGAGAGGATGAACGGCCACATTGGGACTGAGACACGG
>Otu1046
CAGGCGGGTTGCAGCCTGCGATCCGAACTGGGATCGGGTTTCTGGGGTTTGCTCTGCCTCGCGGCTTCGCTTCCCTCTGT
TGCCGACCATTGTAGTACGTGTGTAGCCCAAGACATAAGGGGCATGATGACTTGACGTCATCCCCGCCTTCCTCCAAGTT
GTCCTTGGCAGTCTCCTATGAGTCCCCACCATTGCGTGCTGGTAACATAGGATAGGGGTTGC
>Otu1047
TTACACCGGCAGTCCCGATAGAGTGCCCAGCTTGTTTGATCGCTCAAACGCTCTGATGGCAACTATCAGTAGGGGTTGCG
CTCGTTATGGGACTTAACCCGACACCTCACGGCACGAGCTGACGACAACCATGCAGCACCTTCACAAATGCCTTGCGGCT
GATCTGTTTCCAGAACATTCATTTGCAATTTAAGCCCGGGTAAGGTTCCTCGCGTATCATCG
>Otu1048
TTACACCGGCAGTCCCGATAGAGTGCCCAGCTTGTTTGATCGCTCAAACGCTCTGATGGCAACTATCAGTAGGGGTTGCG
CTCGTTATGGGACTTAACCCGACACCTCACGGCACGAGCTGACGACAACCATGCAGCACCTTCACAACTGTCCGAAGAAA
GAACCGTTTCCGGTTCCGTCAGTTGCAATTTAAGCCCGGGTAAGGTTCCTCGCGTATCATCG
>Otu1049
GTTGGGTTAAGTCCCGCAACGAGCGCAACCCTTATCCTTTGTTGCCAGCGGTCCGGCCGGGAACTCAAAGGAGACTGCCA
GTGATAAACTGGAGGAAGGTGGGGATGACGTCAAGTCATCATGGCCCTTACGACCAGGGCTACACACGTGCTACAATGGC
GCATACAAAGAGAAGCGACACAGTGATGTGAAGCTAATCTCGAAAGTCGATCCCAGTCCGGA
>Otu1050
TCGAAGCAACGCGAAGAACCTTACCAGGCCTTGACATCCCGGTGACTGTCCCGTAATGGGGACTTCTCTTCGGAGCACCG
GTGACAGGTGGTGCATGGTTGTCGTCAGCTCGTGTCGTGAGATGTTGGGTTAAGTCCCGCAACGAGCGCAACCCCTATGT
TCAGTAGCCAGCAGGTAAGGCTGGGCACTCTGGACAGACTGCCGGGGATAACCCGGAGGAAG
>Otu1051
ACGACGCAGTCTCTCCAGAGTCCCCAACTTAATGCTGGCAACTGGCAACAGGGGTTGCGCTCGTTGCGGGACTTAACCCA
ACATCTCACGACACGAGCTGACGACAACCATGCACCACCTGTCTTCTCTATAGCTATCTCTCCATCTCTGGAGCCTTTAG
ATCGATGTCAAGACCTGGTAAGGTTCTTCGCGTTGCTTCGAATTAAACCACATGCTCCGCCG
>Otu1052
TGGAGGACCTCCGCTGCAAATACATCTCCCTCATCTACACCAACTATGTGAGCATCTGCACCAGGGTTGGGCACTGGGGG
CTGAACAAAGAAAGGGGCTTCTTGTGCCCTCACCCCCCTTACCCCTCAGGTGGCTTGGGCTGACCCCTTCTTGGGTCAGG
GTGCAGGGGCTGGGTCAGCTCTGGGCCAGGGGCCCAGGGGCCTGGGACAAGACACAACCTGC
>Otu1053
TCGATGATACGCGAGGAACCTTACCCGGGCTTAAATTGCAACTGACTGAATCGGAAACGGTTCTTTCTTCGGACAGTTGT
GAAGGTGCTGGCTACTAAAGATAAGGGTTGCGCTCGTTGCGGGACTTAACCCAACATCTCACGACACGAGCTGACGACAA
CCATGCACCACCTGTCTCCTATGTACCGAAGTACTAACGGCATTGCCCGTTATTCATAGGGA
>Otu1054
CATCCCCACCTTCCTCGCGGCTTGCGCCGGCAGTCTAGACAGAGTCCTCGGCTTCACCCGTTAGTAACTATCGATAAGGG
TTGCGCTCGTTATGGCACTTAAGCCGACACCTCACGGCACGAGCTGACGACAACCATGCAGCACCTTCACAACTGCCTTG
CGGCTGACATGTCTCCACATCATTCAGTTGCAATTCAAGCCCGGGTAAGGTTCCTCGCGTAT
>Otu1055
CAGTCGAGTTGCAGACTGCAATCCGGACTGGGACACGTTTTTTTGTGATTTGCTTGGCCTCACGACTTTGCTTCACTTTG
TTTACGCCATTGTAGCACGTGTGTAGCCCAAGTCATAAGGGGCATGATGATTTGACGTCATCCCCACCTTCCTCACAGCT
TACGCTGGCAGTCTCACCAGAGTCCTCAGCTTCACCTGTTAGTAACTAGTGATAAGGGTTGC
>Otu1056
CCTTCCTCCGAGTTGTCCCCGGCAGTCTTACCAGAGTCCCCACCTTTACGTGCTGGTAACTGGCAACAGGGGTTGCGCTC
GTTGCGGGACTTAACCCAACATCTCACGACACGAGCTGACGACAACCATGCACCACCTGTCTTACTTCCTCCGAAGAGAC
ATCATGTTTCCATGACTTTAAGTAGATGTCAAGCCTTGGTAAGGTTCTTCGCGTTGCGTCGA
>Otu1057
TAGTTGCTTTCCAGCGCCACCAGGTCACAGCCGCTCAGGGCCTGATGCACCGGCGGGGTCAGGACTCCCAGGTCGGTGGC
AATGGTCATGGTCTTGTTGTCCGGGTGTGGATGCGGTAGCCCACGCAGGGCATGTCGTGGCTGGTGGGGAACATCGTCAC
GCCGAAATCTCCCACATCCTCTTCCCCGCCGGACAGGGTGCGCAGCTCACAGCTGGCGGGCA
>Otu1058
CCTTCCTCGCACCTTGCGGTGGCAGTGTCCCCAAAGTGCCCGGCATTACCCGATGGCAACTGGGGAGGGGGGTTGCGCTC
GTTATGGCACTTAAGCCGACACCTCACGGCACGAGCTGACGACAACCATGCAGCACCTTCGCAGGAGTCCCGAAGGAAAG
GGCCGTCTCCGGCCCATGCACCTGCGATTCAAGCCCGGGTAAGGTTCCTCGCGTATCATCGA
>Otu1059
CAGGCGAGTTGCAGCCTGCAATCCGAACTGGGATCGGGTTTCTGGGGTTTGCTCTGCCTCACGGCTTTGCTTCCCTCTGT
TGCCGACCATTGTAGTACGTGTGTAGCCCAAGACATAAGGGGCATGATGACTTGACGTCATCCCCACCTTCCTCCAGGTT
ATCCCTGGCAGTCTCCTATGAGTCCCCGGCATTACCCGCTGGTAACATAGGATAGGGGTTGC
>Otu1060
GGAGGCAGCAGTGAGGAATATTGGTCAATGGACGAGAGTCTGAACCAGCCAAGTAGCGTGCAGGATGACGGCCCTATGGG
TTGTAAACTGCTTTTATAAGGGAATAAAGTGAGTCTCGTGCAGGATGACGGCTCTATGAGTTGTAAACTGCTTTTGTACG
AGGGTAAACGCAGATACGTGTATCTGTCTGAAAGTATCGTACGAATAAGCATCGGCTAACTC
>Otu1061
TTGCGCCGGCAGTCCGTCCAGAGTGCCCGACTCTACTCGCTGGCAGTCTCACCAGAGTCCTCAGCTTCACCTGTTAGTAA
CTAGTGATAAGGGTTGCGCTCGTTATGGCACTTAAGCCGACACCTCACGGCACGAGCTGACGACAACCATGCAGCACCTC
GTAATCTGCTATTGCTAGAAGGAGTGTTTCCACTCCGGTCAGACTACGTTCAAACCCGGGTA
>Otu1062
TTCCTCCAGGTTATCCCTGGCAGTCTCTCTAGAGTGCCCGGCCGAACCGCTGGCTACTAAAGATAGGGGTTGCGCTCGTT
GCGGGACTTAACCCAACATCTCACGACACGAGCTGACGACAACCATGCACCACCTGTCATCCCTGTCCCGAAGGAAAGGC
AACATTACTTGCCGGTCAGGGAGATGTCAAGAGCAGGTAAGGTTCTTCGCGTTGCTTCGAAT
>Otu1063
GTCTCAGTCCCAATGTGGCCGTTCATCCTCTCAGACCGGCTACTGATCATCGCCTTGGTCGGGCCGTTACCCCTCCAACT
AGCTGATCAGACGCAATCCCCTCCTTCAGTGATAGCTTATAAATAGAGGCCACCTTTCATCTATCCTCGATGCCGAGGTT
AGATCGTATGCGGTATTAGCAGTCGTTTCCAACTGTTGTCCCCCTCTGAAGGGCAGGTTGAT
>Otu1064
CACCTTCCTCACATCTTACGACGGCAGTCTCTCCAGAGTCCTCAGCATGACCTGTTAGTAACTGAAGATAAGGGTTGCGC
TCGTTATGGCACTTAAGCCGACACCTCACGGCACGAGCTGACGACAACCATGCAGCACCTTCACAGCGGTGATTGCTCAC
TGACATGTTTCCACATCATTCCACTGCAATTTAAGCCCGGGTAAGGTTCCTCGCGTATCATC
>Otu1065
AACCTGCCCTTCAGAGGGGGACAACAGTTGGAAACGACTGCTAATACCGCATACGATCTAACCTCGGCATCGAGGATGGA
TGAAAGGTGGCCTCTATTTATAAGCTATCACTGAAGGAGGGGATTGCGTCTGATTAGCTAGTTGGAGGGGTAACGGCCCA
CCAAGGCGATGATCAGTAGCCGGTCTGAGAGGATGAACGGCCACATTGGGACTGAGACACGG
>Otu1066
GCCGTATTGTTGAAGAAATGGTTGTAGGCAAAATTATGCAAGACTGATTTGATAAAATTTGGAGGGAAATCATATGCAGC
ACATTAGAGCACACGTCCTGATTTGCGGAGGAACAGGATGTAAATCTGCCGGTTCAAAGGAAGTACAGCTTGCTTTTAGT
CGGGCTATTGAAGCTAAAGGCCTGAGCGACGAGGTTATGGTAGTAGAAACAGGCTGCCATGG
>Otu1067
TCGAAGCAACGCGAAGAACCTTACCAGGCCTTGACATGGAAACAAATACCCTAGAGATAGGGGGATAATTATGGATCACA
CAGGTGGTGCATGGTTGTCGTCAGCTCGTGTCGTGAGATGTTGGGTTAAGTCCCGCAACGAGCGCAACCCCTATTGTTAG
TTGCCATCATTCAGTTGGGCACTCTAGCGAGACTGCCGGTAATAAACCGGAGGAAGGTGGGG
>Otu1068
ACCTTCCTCCGGTTTATTACCGGCAGTCTCGCTAGAGTGCCCAACTGAATGATGGCAACTAGTAATAAGGGTTGCGCTCG
TTGCGGGACTTAACCCAACATCTCACGACACGAGCTGACGACAACCATGCACCACCTGTCACTTTGTCCCCGAAGGGAAA
GCTCTATCTCTAGAGTGGTCAAAGGATGTCAAGACTTGGTAAGGTTCTTCGCGTTGCTTCGA
>Otu1069
TCGAAGCAACGCGAAGAACCTTACCTGGTCTTGACATCCCTATGAATAACGGGCAATGCCGTTAGTACTTCGGTACATAG
GAGACAGGTGGTGCATGGTTGTCGTCAGCTCGTGTCGTGAGATGTTGGGTTAAGTCCCGCAACGAGCGCAACCCTTATCT
TTAGTAGCCAGCAGTAAGATGGGCACTCTAGAGAGACTGCCGGGGGATAACCCGGAGGAAGG
>Otu1070
CACGCCCAGCTCCGTGGTTTTGTCCACGACCTGCTGGATGACCTCCGGGCCCTGCCCTACCAGAAATTTATAGGTATAGG
ATTCCTTTTGATAGGTGTTCTGATAGGCCATCATTGCATCGATGGCGGAGCAGTAATGCTGGCTGCTGACGCTGAGGGTT
TCGTGGGTCTTGCTCAGATCCTGTGAAAAGTGCTGGGAAATATGCTCAGCGATCCGTCAAAA
>Otu1071
CCTTCCTCCGGGTTATCCCCGGCAGTCTCCTTAGAGTGCCCAGCTTTACCTGCTGGCTACTAAGAATAAGGGTTGCGCTC
GTTGCGGGACTTAACCCAACATCTCACGACACGAGCTGACGACAACCATGCACCACCTGTCTCCGATGCTCCGAAGAGGG
AACCCCGTTACGGGTTTTTCATCGGGATGTCAAGACCTGGTAAGGTTCTTCGCGTTGCTTCG
>Otu1072
GTTGGGTTAAGTCCCGCAACGAGCGCAACCCTTGTCATTAGTTGCCATCATTTAGTTGGGCACTCTAATGAGACTGCCGG
TGACAAGCCGGAGGAAGGTGGGGATGACGTCAAGTCCTCATGGCCCTTATGACCAGGGCTTCACACGTCATACAATGGTC
GGTACAGAGGGTAGCCAAGCCGCGAGGTGGAGCCAATCTCACAAAACCGATCGTAGTCCGGA
>Otu1073
TGCTCCCCACGCTTTCGAGCCTCAACGTCAGTTACCGTCCAGTAAGCCGCCTTCGCCACTGGTGTTCCTCCTAATATCTA
CGCATTTCACCGCTACACTAGGAACTTCCGCTTACCCCTCCGGCACTCAAGCATACCAGTTTCCAATGCAGTCCAGGGGT
TAAGCCCCTGCCTTTCACATCAGACTTGATACGCCGTCTACGCTCCCTTTACACCCAGTAAA
>Otu1074
TGATACCCACACTTTCGAGCATCAGCGTCAGTTACAGTCCAGTAAGCTGCCTTCGCAATCGGAGTTCTTCGTGATATCTA
AGCATTTCACCGCTACACCACGAATTCCGCCTACCTCTACTGCACTCAAGACGACCAGTATCAACTGCAATTTTACGGTT
GAGCCGCAAACTTTCACAGCTGACTTAATAGTCCGCCTACGCTCCCTTTAAACCCAGTAAAC
>Otu1075
CGCTCCCCACGCTTTCGAGCCTCAGCGTCAGTTACAGACCAGAGAGCCGCTTTCGCCACCGGTGTTCCTCCATATATCTA
CGCATTTCACCGCTACACATGGAATTCCACTCTCCCCTTCTGCACCCAAGTTTGACAGTTTCCAAAGCGAACTATGGTTG
AGCCACAGCCTTTAACTTCAGACTTATCAAACCGCCTGCGCTCGCTTTACGCCCAATAAATC
>Otu1076
CAGTCGAGTTGCAGACTGCGATCCGAACTGAGACCGGTTTTCAGGGATCCGCTCCGCGTCGCCGCGTCGCATCCCGTTGT
ACCGGCCATTGTAGCATGCGTGAAGCCCTGGACGTAAGGGGCATGATGATCTGACGTCATCCCCCACCTTCCTCCGAGTT
AACCCCGGCGGTCCCCCGTGAGTTCCCGGCATAATCCGCTGGCAACACGGGGCGAGGGTTGC
>Otu1077
GAGTCGAGTTGCAGACTCCAATCCGGACTGGGACTAGCTTTAGAGATTTGCTCCACCTCACGGTATCGCGTCTTATTATA
CTAGCCATTGTAGCACGCCTGTAGCCCTGGTCGTAAGGGCCATGATGACTTGACGTCATCCCCACCTTCCTCCAGTTTAT
CACTGGCAGTCTCCTTTGAGTTCCCGGCCGGACCGCTGGCAACAAAGGATAAGGGTTGCGCT
>Otu1078
CAGGCGAGTTGCAGCCTGCAATCTGAACTGAGACGTTGTTTTTGAGTTTTGCTCCACCTCGCGGTCTTGCTTCTCTTTGT
TTAACGCCATTGTAGTACGTGTGTAGCCCAGGTCATAAAGGGCATGATGATTTGACGTCATCCCCACCTTCCTCCGATTT
GTCATCGGCAGTCTCTCCAGAGTTCCCACCTCTACGTGCTGGCAACTGAAGATAAGGGTTGC
>Otu1079
GTTGGGTTAAGTCCCGCAACGAGCGCAACTCCTCGTCATGTGCCAGCGGGTTATGCCGGGGACTCATTGGAGACCGCCGG
GGTCAACTCGGAGGAAGGTGGGGATGACGTCAAGTCATCATGCCCCTTATGTCCAGGGCTTCACGCATGCTACAATGGCC
GGTACAGTGAGCTGCGAGCCTGTGAGGGTGAGCGAATCTCTAAAAGCCGGTCTCAGTTCGGA
>Otu1080
GCCGAGTTGCAGACCCCGATCCGAACCAAGACGCCCTTTAAGAGATTCGCCCCACCTTACGGTATCGCAACCCTTTGTAG
ACGCCAATGTAGCATGCGTGAAGCCCAAGACATAAAGGGCATGATGATTTGACGTCATCCCCACCTTCCTCCGTTTTGTC
AACGGCAGTCTCGCCAGAGTCCTCTTTCGTAGTAACTGGCAATAAGGGTTGCGCTCGTTGCG
>Otu1081
CAGGCGGGTTGCAGCCTGCAATCTGAACTGGGGGTGTGTTTTTGAGGTTTGCTCTGCCTCGCGGCTTCGCTTCTCTTTGT
TGACACCCATTGTAGTACGTGTGTAGCCCAGGTCATAAGGGGCATGATGACTTGACGTCATCCCCACCTTCCTCCGCGTT
GTCCGCGGCGGTCTCTCATGAGTCCCCACCATAACGTGCTGGTAACATAAGATAGGGGTTG
>Otu1082
TAGTCGAGTTGCAGACTACAATCCGAACTGAGACGTTATTTTTGAGATTTGCTTACCCTCGCGAGTTCGCTTCTCTTTGT
TTACGCCATTGTAGCACGTGTGTAGCCCTGGTCATAAGGGGCATGATGATTTGACGTCATCCCCACCTTCCTCCAGGTTA
TCCCTGGCAGTCTCTCCAGAGTGCCCAGCTTAACCTGCTGGCTACTGAAGATAGGGGTTGC
>Otu1083
TCGAAGCAACGCGAAGAACCTTACCAAGTCTTGACATCCCGATGACAGAACATGTAATGTGTTTTCTCTTCGGAGCATCG
GTGACAGGTGGTGCATGGTTGTCGTCAGCTCGTGTCGTGAGATGTTGGGTTAAGTCCCGCAACGAGCGCAACCCCTATTC
TTAGTAGCCAGCGGGTAAGCCGGGCACTCTAGGGAGACTGCCAGGGATAACCTGGAGGAAG
>Otu1084
CCGGGCGTTATCCGGATTTATTGGGTTTAAAGGGAGCGTAGGCCGTCTTATAAGCGTGTTGTGAAATGTAGGCGCCCAAC
GTCTGCACTGCAGCGCGAACTGCCCCACTTGAGTGCGCGCAACGCCGGCGGAACTCGTCGTGTAGCGGTGAAATGCTTAG
ATATGACGAAGAACCCCGATTGCGAAGGCAGCTGGCGGGAGCGTAACTGACGCTGAAGCTC
>Otu1085
TATCACCGGCAGTCTCGCTAGAGAGGTTATTATCAGTGTACCGATAACACCAACTAACGACGAGGGTTGCGCTCGTTGCG
GGACTTAACCCAACATCTCACGACACGAGCTGACGACAACCGTGCACCACCTGTCTTGACGCTCTCCGAAGAGCACTCCG
AACTTTCATCCAGATTCGTCAGATGTCAAGCCCTGGTAAGGTTTTTCGCGTTGCTTCGAAT
>Otu1086
TGCTCCCCACGCTTTCGAGCCTCAGCGTCAGTTACCGTCCAGTAAGCCGCCTTCGCCACTGGTGTTCCTCCTAATATCTA
CGCATTTCACCGCTACACTAGGAATTCCGCTTACCCCTCCGGCACTCAAGTATGACAGTTTCCAATGCAGTCCACAGGTT
GAGCCCATGCCTTTCACATCAGACTTGCCACACCGTCTACGCTCCCTTTACACCCAGCTAA
>Otu1087
CCTTCCTCCGGGTTATCCCCGGCAGTCTCTCTAGAGTGCCCATCTTACTGCTGGCTACTAAAGATAAGGGTTGCGCTCGT
TGCGGGACTTAACCCAACATCTCACGACACGAGCTGACGACAACCATGCACCACCTGTCTCCTATGTACCGAAGTACTAA
CGGCATTGCCCGTTATTCATAGGGATGTTAAGACCAGGTAAGGTTCTTCGCGTTGCTTCGA
>Otu1088
CAGGCGGGTTGCAGCCTGCGATCCGAACTGAGATCGGGTTTCTGGGGTTTGCTCTGCCTCGCGGCTTCGCTTCCCTCTGT
TTCCGACCATTGTAGTACGTGTGTAGCCCAAGACATAAGGGGCATGATGACTTGACGTCATCCCCGCCTTCCTCCAGGTT
GTCCCTGGCAGTCTCCCATGAGCCCCCAACTTTACTTGCTGGTAACATAGGATAGGGGTTG
>Otu1089
CAAAATCCGGCTGGATGTATACGTTCTCTCCCGGAGCAGGGATATCGCCCTCGCTCACAGCGATAAACTCCATATTGTCC
ACCTGCACGTATACGCCGTACCGGTTGCCGTAATCCTCCACGTACTTGACGGTTCCTTCCAGGGTATTGTCCTGGTGCCT
GCGTAATAAAACCATGTGCTCCGGACGGATTCCCAGGAACAGGCGGCCGGACTCGTTGCGT
>Otu1090
CCTTCCTCACTCCTTACGGAGGCAGTCTTCGCAGAGTGCCCGGCTTTAACCGATGGCAACTACGAACAAGGGTTGCGCTC
GTTATGGCACTTAAGCCGACACCTCACGGCACGAGCTGACGACAACCATGCAGCACCTCCATAGGCGCCCCGAAGGGCCT
CATCATCTCTGAATCGTTCGCCTACAGTTCAAGCCCGGGTAAGGTTCCTCGCGTATCATCG
>Otu1091
TCGATGATACGCGAGGAACCTTACCCGGGCTCAAACGACAGGGGAATAATCCCGAAAAGGATTAGCCAGCAATGGTCGCT
GTCGAGGTGCTGCATGGTTGTCGTCAGCTCGTGCCGTGAGGTGTCGGCTTAAGTGCCATAACGAGCGCAACCCTTACCGG
TAGTTACTAACAGGTCAAGCTGAGGACTCTACCGGGACTGCCAGCGCAAGCTGTGAGGAAG
>Otu1092
TTAGCCGTGGCTTCCTCCTTGGGTACCGTCATTATCTTCCCCAAAGACAGAGCTTTACGATCCGAAAACCTTCATCACTC
ACGCGGCGTTGCTGCATCAGGGTTTCCCCCATTGTGCAATATTCCCCACTCCTACGGGAGGCAGCAGTGAGGAATATTGG
TCAATGGGCGAGAGCCTGAACCAGCCAAGTAGCGTGAAGGATGACTGCCCTATGGGTTGTA
>Otu1093
CAATGACCTTGATCCCTTCGGCATCAAAATGATGTCCGCACTGACGCGCCAGTTCATTGATAACCCAGGTTTCCGTTTCC
CCTTCCACCAGCAGCCAACAGCGGGCAAACAGCGATGACGGACGGTTAAAACGAATGTGAAAGGAGATGCGTCGGCTATC
TTCGGTACTCAAGCCACTCGGTCCCAGACGCCAGGCGGCAACGCGCGAGGACTCACGTACC
>Otu1094
TAGTCGAGTTGCAGACTACAATCCGAACTGAGACGTTATTTTTGAGATTTGCTCGGCCTCGCGGCTCTGCTTCCCTTTGT
TTACGCCATTGTAGCACGTGTGTAGCCCTGGTCATAAGGGGCATGATGATTTGACGTCATCCCCACCTTCCTCCAGGTTA
TCCCTGGCAGTCTCTCCAGAGTGCCCATCTTTAAATGCTGGCTACTGAAGATAAGGGTTGC
>Otu1095
CCTCCTGCTCATCGCAGGCAGTCTCGCATGAGTCCCCAACTTAATGATGGTAACATACGAAAGGGGTTGCGCTCGTTGCG
GGACTTAACCCAACATCTCACGACACGAGCTGACGACAGCCATGCACCACCTGTCACCAAGTTCCTCCGAAGAGGCACGA
AAACATCTCTGTTAACTTCTTGGGATGTCAAACGCTGGTAAGGTTCCTCGCGTTGCGTCGA
>Otu1096
CTGCCTTCGGCGGCTCCTTCTTTCGTTAGGTCACCGACTTCGGGCATTTTCGACTCCCATGGCTTGACGGGCGGTGTGTA
CAAGGCCCGGGAACGTATTCACCGCGCCGTGGCTGATGCGCGATTACTAGCGAATCCAGCTTCGTGGAGTCGGGTTGCAG
ACTCCAGTCCGAACTGAGAGAGGTTTTTGGGATTGGCATCCACTCGCGTGGTAGCGGCCCT
>Otu1097
CAGGCGAGTTGCAGCCTGCAATCTGAACTGGGACAATTTTTGGGGATTTGCTCCACATCGCTGTATTGCTTCCCTCTGTT
ATATTGCCATTGTAGTACGTGTGTAGCCCAGGTCATAAGGGGCATGATGATTTGACGTCATCCCCACCTTCCTCCGCCTT
GACGGCGGCGGTCCCGCGTGGGTTCCCGGCATCACCCGATGGCAACACGCGGCGGGGGTTG
>Otu1098
TTAGCCGGTGCTTCTTAGTCAGGTACCGTCACTATCTTCCCTGCTGGTAGAGCTTTACATAACGAATTACTTCTTCACTC
ACGCGGCGTCGCTGCATCAGAGTTTCCTCCATTGTGCAATATTCCCCACTGCTGCCTCCCGTAGGAGTCTGGACCGTGTC
TCAGTGTTACGACTTCACCCCAGTCATGAATCACAAAGTGGTAAGCGCCCTCCCGAAGGTT
>Otu1099
GCGGCGCAGCAAAAAGTCCCTGATGAACCTCCCTTCTTTCCGCACTATGTACGCGGGCAAGCAGAGTAACGTGGCTGCCA
CGGTCTATGTGCGTATGAAAGGAGTGGATATGGGGAAGCCTACGGACGGTATCCGTTCGCAGACGCAGCTGGGCAGTTGG
GCGGAGTTTGACATGAAGTTCAATGAAGATGCCATTTATTGCTCCGGCATCAGCCATGGGT
>Otu1100
AGTTGCAGACTACAATCCGAACTGAGACGTTATTTTTGAGATTCGCTCTGCCTCACGACTTCGCTTCTCTTTGTTTACGC
CATTGTAGCACGTGTGTAGCCCAAGTCATAAGGGGCATGATGATTTGACGTCATCCCCACCTTCCTCACATCTTACGATG
GCAGTCCCGCCAGAGTCCTCAGCTTTAACTGTTAGTAACTGGCGGCGAGGGTTGCGCTCGT
>Otu1101
TAGTCGAGTTGCAGACTACAATCCGAACTGAGACGTTATTTTTGAGATTTGCTCCCCCTCGCAGGCTCGCTTCTCTTTGT
TTACGCCATTGTAGCACGTGTGTAGCCCAAATCATAAGGGGCATGATGATTTGACGTCATCCCCACCTTCCTCCAGGTTA
TCCCTGGCAGTCTCATCAGAGTGCCCAGCTCTACCTGCTGGCTACTGACAATAGGGGTTGC
>Otu1102
CAGGCGAGTTGCAGCCTGCAATCTGAACTGGGACAATTTTTGGGGATTTGCTCCACATCGCTGTATTGCTTCCCTCTGTT
ATATTGCCATTGTAGTACGTGTGTAGCCCAGGTCATAAGGGGCATGATGATTTGACGTCATCCCCACCTTCCTCCGGTTT
ATTACCGGCAGTCTCGCTAGAGTGCCCAACTGAATGATGGCAACTAACAATAGGGGTTGCG
>Otu1103
CCTACCGTAGACGGCTGCTTCTCTTGCGAGTTAGCTCACCGGCTTCGGGTAAAACCGACTTTCGTGGTGTGACGGGCGGT
GTGTACAAGGCCCGGGAACGCATTCACCCGAGCATGCTGATCTCGAATTACTAGCGATTCCGACTTCATGGAGTCGAGTT
GCAGACTCCAATCCGGACTACGACGCACTTTATGAGGTCCGCTTGCTCTCGCGAGGTCGCT
>Otu1104
TAGGCGAGTTTCAGCCTACAATCCGAACTGGGATGGCTTTTAGGGGTTTGCTCCACCTCGCGGTTTTGCCTCCCTCTGTT
AACCACCATTGTAGCACGTGTGTAGCCCAAATCATAAGGGGCATGATGATTTGACGTCATCCCCACCTTCCTCCAGGTTA
TCCCTGGCAGTCTCATCAGAGTGCCCAGCTTTACCTGCTGGCTACTGACAATAAGGGTTGC
>Otu1105
CGAAGCAACGCGAAGAACCTTACCAGGTCTTGACATCGTATGCATAGCTCAGAGATGAGTGAAATCTCTTCGGAGACATA
TAGACAGGTGGTGCATGGTTGTCGTCAGCTCGTGTCGTGAGATGTTGGGTTAAGTCCCGCAACGAGCGCAACCCTTACTG
TTAGTTGCTACGCAAGAGCACTCTAGCAGGACTGCCGTTGACAAAACGGAGGAAGGTGGGG
>Otu1106
CCTACCGTAGACGGCTGCTCCTCTTGCGAGTTAGCTCACCGGCTTCGGGTAAAACCGACTTTCGTGGTGTGACGGGCGGT
GTGTACAAGGCCCGGGAACGCATTCACCCGAGCATGCTGATCTCGAATTACTAGCGATTCCGACTTCATGGAGTCGAGTT
GCAGACTCCAATCCGGACTACGACGCGTATTACCGCGGCTGCTGGCACGTAGTTAGCCGGG
>Otu1107
CAGGCGGGTTGCAGCCTGCGATCCGAACTGGGGTCGGGTTTCTGGGATTGGCTCCGCCTCGCGGCTTCGCTGCCCTTTGT
TGCCGACCATTGTAGTACGTGTGTAGCCCAAGACATAAGGGGCATGATGACTTGACGTCATCCCCGCCTTCCTCCAGGTT
ATCCCTGGCAGTCTCCTATGAGTCCCCACCGCTGCGTGCTGGTAACATAGGATAAGGGTTG
>Otu1108
CTTCCTCACATCTTACGATGGCAGTCCCGCCAGAGTCCTCAGCATTACCTGCTAGTAACTGGCGGCGAGGGTTGCGCTCG
TTATGGCACTTAAGCCGACACCTCACGGCACGAGCTGACGACAACCATGCAGCACCTTCGCAGGAGTCCCGAAGGAAAGG
GCCGTCTCCGGCCCATGCACCTGCGATTCAAGCCCGGGTAAGGTTCCTCGCGTATCATCGA
>Otu1109
GCAAGCGTTAATCGGAATTACTGGGCGTAAAGCGCGCGTAGGTTGTTTTGTAAGTCAGAGGTGTAATCCCACGGCTTAAC
CGTGGAACTGCCTTTGATACTGCATAACTTGGATCCGGGAGAGGACAGCGGAATTCCAGGTGTAGGAGTGAAATCCGTAG
ATATCTGGAAGAACATCAGTGGCGAAGGCGGCTGTCTGGACCGGTATTGACGCTGAGGCGC
>Otu1110
TGGGCGGGTTGCAGCCCACAATCCGAACTGGGACCACTTTTTTGAGATTTGCTCTTCCTTACGAATTCGCTGCTCTCTGT
AGTGGCCATTGTAGCACGTGTGTAGCCCAGGTCATAAGGGGCATGATGATTTGACGTCGTCCCCACCTTCCTCCGAGTTG
TCCCCGGCAGTCTTATCAGAGTCCTCGGCACTACCCGTTAGTAACTGATCACAAGGGTTGC
>Otu1111
TGTTTGGTTAAGTCCAATAACGAGCGCAACCCTTTTCCTAAGTTGCTAACAGTAAGATGAGAACTCTTAGGATACTGCCA
GTGCAAACTGGAGGAAGGTGGGGATGAGGTCAAATCATCATGCCCCTTACATCTAGGGCTACAGGCGTGCTACAATGGTC
GATACAAAGAGTTGCGACACAGTGATGTGAAGCTAATCTCGAAAGTCGATCCCAGTCCGGA
>Otu1112
AGGCGAGTTGCAGCCTGCAATCTGAACTGAGACGTTGTTTTTGAGTTTTGCTCCACCTCGCGGTCTTGCTTCTCTTTGTT
TAACGCCATTGTAGTACGTGTGTAGCCCAGGTCATAAAGGGCATGATGATTTGACGTCATCCCCACCTTCCTCACACCTT
ACGGTGGCAGTGTCCCCAGAGTGCCCAGCTTAACCTGATGGCAACTAAGGAGAGGGGTTGC
>Otu1113
GGAGGCAGCAGTGAGGAATATTGGTCAATGGACGTAAGTCTGAACCAGCCAAGTCGCGTGAGGGAAGACTGCCCTATGGG
TTGTAAACCTCTTTTATAAGGGAAGAATAAGTTCTACGTGTAGAGTGATGACTGCCCTATGGGTTGTAAACTTCTTTTAT
ATGGGAATAAAGTATTCCACGTGTGGGATTTTGTATGTACCATATGAATAAGGATCGGCTA
>Otu1114
TTGCCTCCCACGCTTTCGAGCCTCAACGTCAGTCATCGTCCAGCAAGCCGCCTTCGCCACTGGTGTTCCTCCTAATATCT
ACGCATTTCACCGCTACACTAGGAATTCCACTTGCCCTCTCCGACACTCTAGCTCAGCAGTTCCAAATGCAGTCCCGGGG
TTGAGCCCCGGGCTTTCACATCTGGCTTGCCGTGCCGTCTACGCTCCCTTTACACCCAGTA
>Otu1115
CAGGCGAGTTGCAGCCTGCAATCCGAACTGAGATCGGGTTTCTGGGGTTTGCTCTGCCTCACGGCTTCGCTTCCCTCTGT
TGCCGACCATTGTAGTACGTGTGTAGCCCAAGACATAAGGGGCATGATGATTTGACGTCATCCCCACCTTCCTCCAGGTT
ATCCCTGGCAGTCTCCCTAGAGTGCCCAGCCGAACTGCTGGCTACTAAGGATAAGGGTTGC
>Otu1116
TAGTCGAGTTGCAGACTACAATCCGAACTGAGACGTTATTTTTGGGATTTGCTCGACCTCGCGGTTCTGCCTCCCTTTGT
TTACGCCATTGTAGCACGTGTGTAGCCCTGGTCATAAGGGGCATGATGATTTGACGTCATCCCCGCCCTCCTCCGCCTTG
ACGGCGGCGGTCCCGCGTGGGTTCCCGGCATCACCCGATGGCAACACGCGGCGGGGGGTTG
>Otu1117
CAGGCGAGTTGCAGCCTGCAATCTGAACTGAGACGTTGTTTTTGAGTTTTGCTCCACCTCGCGGTCTTGCTTCTCTTTGT
TTAACGCCATTGTAGTACGTGTGTAGCCCAAGTCATAAAGGGCATGATGATTTGACGTCATCCCCACCTTCCTCCAGGTT
ATCCCTGGCAGTCTCCCCAGAGTGCCCACCTTTACGCGTTAGTAACTGAAGATAAGGGTTG
>Otu1118
TAGTCGAGTTGCAGACTACAATCCGAACTGAGACGTTATTTTTGTGATTTGCTTAAGCTCACACTCTCGCTTCACTTTGT
TTACGCCATTGTAGCACGTGTGTAGCCCAAGTCATAAGGGGCATGATGATTTGACGTCATCCCCACCTTCCTCCAGGTTA
TCCCTGGCAGTCTCCACAGAGTACCCAGCTTTACCTGCTGGCTACTGAGGATAGGGGTTGC
>Otu1119
TAGTCGAGTTGCAGACTACAATCCGAACTGAGACGTTATTTTTGTGATTTGCTTGGCCTCACGACTTCGCTTCACTTTGT
TTACGCCATTGTAGCACGTGTGTAGCCCAAGTCATAAGGGGCATGATGATTTGACGTCATCCCCACCTTCCTCCAGGTTA
TCCCTGGCAGTCTCCACAGAGTGCCCAGCTTTACCTGCTGGCTACTGAAGATAGGGGTTGC
>Otu1120
AAGCACACGCTTTAACATCCGGTTGTGGACCGCATCCCAGGTCTCCTGGGAGATGATCGATTCATGGCGGCCGGGATACA
GAGTGTAGTCGTTTATTCAACGGACGGCTGCGGGTGAGCTTTCCGTCTACGATCTTCTTGACTTCTTTCCGATATCCTGA
TTTTATGTATCCGGCATAGACCGGATTACGTAGGATCCCCTGGATCCCATTGGGTGTCCAA
>Otu1121
CCTGCCTTCGGCGGCTCCTTCTTTCGTTAGGTCACCGACTTCGGGCATTTTCGACTCCCATGGTGTGACGGGCGGTGTGT
ACAAGACCCGGGAACGTATTCACCGCAGCATTCTGATCTGCGATTACTAGCGAATCCAGCTTCGTGGAGTCGGGTTGCAG
ACTCCAGTCCGAACTGAGAGAGGTTTTTGGGATTGGCATCCACTCGCGTGGTAGCGGCCCT
>Otu1122
CACCGGCAGTCCCGATAGAGTGCCCAGCTTGTTTGATCGCTCAAACGCTCTGATGGCAACTGTCGATAGGGGTTGCGCTC
GTTATGGCACTTAAGCCGACACCTCACGGCACGAGCTGACGACAACCATGCAGCACCTCGCAGGTGACTATTGCTAGCTG
CCGGCTTTCACCGGCATTCCCCCTGCGTTTGAGCCCGGGTAAGGTTCCTCGCGTATCATCG
>Otu1123
TGTCCCCGGCAGTCTCTTCAGAGTCCTCGCCTTCACGCGTTAGTAACTGAAGATAAGGGTTGCGCTCGTTGCGGGACTTA
ACCCAACATCTCACGACACGAGCTGACGACAACCATGCACCACCTGTCTCACTTTGTGCAAGCACACCTTACATCTCTGT
AAGTTTAAGTGGATGTCAAGACCTGGTAAGGTTCTTCGCGTTGCGTCGAATTAAACCACAT
>Otu1124
TAACGCCGGCAGTCTCGCATGAGTCCCCAACTTAATGCTGGCAACATGCAACAGGGGTTGCGCTCGTTGCGGGACTTAAC
CAACATCTCACGACACGAGCTGACGACAGCCATGCACCACCTGTATAGGCTCCTTTCGGCCACGGTGTTCCGAAGAAAAG
GACACATTACTGTCCGGTCACCGGGATGTCAAGACTTGGTAAGGTTCTTCGCGTTGCTTCG
>Otu1125
AGCAGGTAAAGCTGGGCATCTGATGAGACTGCCAGGGATAACCTGGAGGAAGGTGGGGATGACGTCAAATCATCATGCCC
CTTATGACTTGGGCTACACACGTGCTACAATGGCGTAAACAAAGTGAAGCGAGAGTGTGAGCTTAAGCAAATCACAAAAA
TAACGTCCCAGTTCGGACTGTAGTCTGCAACCCGACTACACGAAGCTGGAATCGCTAGTAA
>Otu1126
TTCCTCCAGGTTATCCCTGGCAGTCTCATCAGAGTGCCCAGCTTGACCTGCTGGCTACTGACAATAGGGGTTGCGCTCGT
TGCGGGACTTAACCCAACATCTCACGACACGAGCTGACGACAACCATGCACCACCTGTCACCTCTGTCCCGAAGGAGGCA
CTCGATTAAGAGTGTTTCAGAGGGATGTCAAGATTTGGTAAGGTTCTTCGCGTTGCTTCGA
>Otu1127
TAGTCGAGTTGCAGACTACAATCCGAACTGAGACGTTATTTTTTGTGATTTGCTTAAGCTCACACTCTCGCTTCACTTTG
TTTACGCCATTGTAGCACGTGTGTAGCCCAAGTCATAAGGGGCATGATGATTTGACGTCATCCCCACCTTCCTCCAGGTT
ATCCCTGGCAGTCTTCCTAGAGTGCCCACCTTAAATGCTGGCTACTAAGAATAGGGGTTGC
>Otu1128
TGGGCGGGTTGCAGACTACAGTCCGAACTGAGACGTTATTTTTGGGATTTGCTCCACCTCGCGGCTTTGCCTCCCTTTGT
TTACGCCATTGTAGCACGTGTGTAGCCCAGATCATAAGGGGCATGATGATTTGACGTCATCCCCACCTTCCTCCAGGTTA
TCCCTGGCAGTCTCCACAGAGTGCCCAGCTTTACCTGCTGGCTACTGAGGATAAGGGTTGC
>Otu1129
CACCTTCCTCTCGGCTTACACCGGCAGTCCCGCCAGAGTGCCCAGCTTGACCTGATGGCAACTAACGGTAGGGGTTGCGC
TCGTTATGGGACTTAACCCGACACCTCACGGCACGAGCTGACGACAACCATGCAGCACCTAGTTTCCTGCCCCGAAGGGA
AATCCTGTTTCCAGAATCGTCAGTAACTTTCAAGCCCGGGTAAGGTTCCTCGCGTATCATC
>Otu1130
CAGGCGGGTTGCAGCCTGCAATCTGAACTGGGGGTGTGTTTTTGAGGTTTGCTCCGGGTCGCCCCATTGCTTCTCTTTGT
TGACACCCATTGTAGTACGTGTGTAGCCCAGGTCATAAGGGGCATGATGACTTGACGTCATCCCCGCCTTCCTCCGCGTT
GTCCGCGGCGGTCTCTCATGAGTTCCCACCATTACGTGCTGGCAACATAAGATAGGGGTTG
>Otu1131
CCGGGCGTTATCCGGATTTATTGGGTTTAAAGGGAGCGTAGGCCGTTTGGTAAGCGTGTTGTGAAATGTCGGGGCTCAAC
CTGGGCATTGCAGCGCGAACTGTCAGACTTGAGTGCGCAGGAAGTAGGCGGAATTCGTCGTGTAGCGGTGAAATGCTTAG
ATATGACGAAGAACTCCGATTGCGAAGGCAGCCTGCTGTAGCGCAACTGACGCTGAAGCTC
>Otu1132
GCAAGCGTTATCCGGATTTATTGGGCGTAAAGCGCGTCTAGGCGGTTTGGTAAGTCTGATGTGAAAATGCGGGGCTCAAC
TCCGTATTGCGTTGGAAACTGCCAAACTAGAGTACTGGAGAGGTGGGCGGAACTACAAGTGTAGAGGTGAAATTCGTAGA
TATTTGTAGGAATGCCGATGGGGAAGCCAGCCCACTGGACAGATACTGACGCTAAAGCGCG
>Otu1133
TTCCTCCGGGTTATCCCCGGCAGTCTCTCTAGAGTGCCCGGCCTGGCCGCTGGCTACTAAAGATAGGGGTTGCGCTCGTT
GCGGGACTTAACCCAACATCTCACGACACGAGCTGACGACAACCATGCACCACCTGTCTCCGCTGCCCCGAAGGGAAGGA
CGCATTACCGTCCGGTCAGCGGGATGTCAAGAGCAGGTAAGGTTCTTCGCGTTGCTTCGAA
>Otu1134
CCTTCCTCACAGCTTACGCTGGCAGTCTCACCAGAGTCCTCAGCTTGACCTGTTAGTAACTAGTGATAAGGGTTGCGCTC
GTTATGGCACTTAAGCCGACACCTCACGGCACGAGCTGACGACAACCATGCAGCACCTCGCAAACGGTCATTGCTGAAAG
GAGCGTTTCCACTCCGGTCCGAATGCGTTCAAACCCGGGTAAGGTTCCTCGCGTATCATCG
>Otu1135
TCGAAGCAACGCGAAGAACCTTACCAAGTCTTGACATCGGAATGACCGGAACTTAACCGTTCCTTTTCTTCGGAACATTC
CAGACAGGTGGTGCATGGTTGTCGTCAGCTCGTGTCGTGAGATGTTGGGTTAAGTCCCGCAACGAGCGCAACCCTTATCC
TAAGTAGCCAGCGGTTTGGCCGGGCACTCTTGGGAGACTGCCAGGGATAACCTGGAGGAAG
>Otu1136
GTCGGCTTAAGTGCCATAACGAGCGCAACCCTTATCTTCAGTTACTAACAGGTCATGCTGAGGACTCTGGAGAGACTGCC
GTCGTAAGATGTGAGGAAGGTGGGGATGATGTCAAATCAGCACGGCCCTTACGTCCGGGGCTACACACGTGTTACAATGG
GGGGTACAGAAGGCAGCTAGCGGGTGACCGTATGCTAATCCCAAAAGCTCTCTCAGTTCGG
>Otu1137
GGAGGCAGCAGTGAGGAATATTGGTCAATGGACGAGAGTCTGAACCAGCCAAGTAGCGTGAAGGATGAAGGTCCTACGGA
TTGTAAACTTCTTTTATAAGGGAATAAACCCTCCCACGTGTGGGAGCTTGTATGTACCTTATGAATAAGCATCGGCTAAC
TCCGTGCCAGCAGCCGCGGTAATACCCGACAGAGTCCTCAGCATGACCTGTTAGTAACTAT
>Otu1138
CAGGCGAGTTGCAGCCTGCAATCTGAACTGAGACGTTATTTTTTGGGATTTGCTCCCCCTCGCAGGCTCGCTTCCCTTTG
TTTACGCCATTGTAGCACGTGTGTAGCCCAAGCCATAAGGGGCATGATGATTTGACGTCATCCCCACCCTCCTCCAGGTT
ATCCCTGGCAGTCCCTCCAGAGTGCCCAGCCGAACTGCTGGCTACTGAAGGTAAGGGTTGC
>Otu1139
TGCTCCCCACGCTTTCGAGCCTCAACGTCAGTTGCCGTCCAGTAAGCCGCCTTCGCCACTGGTGTTCCTCCTAATATCTA
CGCATTTCACCGCTACACTAGGAATTCCGCTTACCTCTCCGGCACTCAAGACTGGCAGTTTCCAATGCAGTCCAGGGGTT
GAGCCCCTGCCTTTCGCATCAGACTTGCTAATCCGTCTACGCTCCCTTTACACCCCAGTAA
>Otu1140
GCTTTCGAGTCTCAGCGTCAGTTACAGTCCAGAAAGCCGCCTTCGCCACTGGTGTTCTTCCTAATCTCTACGCATTTCAC
CGCTACACTAGGAATTCCGCTTTCCCCTCCTGTACTCTAGACTTCCAGTTTGGAATGCAGCACCCAGGTTGAGCCCGGGT
ATTTCACATCCCACTTAAAAATCCGCCTACGCTCCCTTTACGCCCAGTAAATCCGGACAAC
>Otu1141
CAGGCGAGTTGCAGCCTGCAATCTGAACTGAGACGTTGTTTCTGAGTTTTGCTCCACCTCGCGGTCTTGCTTCTCTTTGT
TAAACGCCATTGTAGTACGTGTGTAGCCCAAGACATAAGGGGCATGATGATTTGACGTCATCCCCACCTTCCTCCGAGTT
GACCCCGGCAGTCTCCCGCGAGTCCCCACCACAACGTGCTGGCAACACGAGACAAGGGTTG
>Otu1142
CAGGCGAGTTGCAGCCTGCAATCTGAACTGAGACGTTGTTTTTGAGTTTTGCTCCACTTCGCGGTCTTGCTTCTCTTTGT
TAAACGCCATTGTAGTACGTGTGTAGCCCAGGTCATAAAGGGCATGATGATTTGACGTCGTCCCCACCTTCCTCCGAGTT
GTCCCCGGCAGTCTCATTAGAGTCCTCGGCTTTACCCGTTAGTAACTAATCATAAGGGTTG
>Otu1143
CAGGCGAGTTGCAGCCTGCAATCTGAACTGAGACGTTGTTTCTGAGTTTTGCTCCACCTCGCGGTCTTGCTTCTCTTTGT
TAAACGCCATTGTAGCACGTGTGTAGCCCTGGTCATAAGGGGCATGATGATTTGACGTCGTCCCCACCTTCCTCCAGGTT
ATCCCTGGCAGTCTCTCTAGAGTGCCCGGCCAAACCGCTGGCTACTAAAGATAAGGGTTGC
>Otu1144
TGTTGGGTTAAGTCCCGCAACGAGCGCAACCCCTATTGTTAGTTGCCATCATCAGTTGGGCACTCTAGCGAGACTGCCGG
TAATAAACCGGAGGAAGGTGGGGATGACGTCAAATCATCATGCCCCTTATGACCTGGGCTACACACGTGCTACAATGGTG
TGTACAACGAGTTCGCGAGTCGGTGACGGCAAGCTAATCTCTTAAAGCCATCTCAGTTCGG
>Otu1145
CAGGCGAGTTGCAGCCTGCAATCTGAACTGAGACGTTGTTTTTGAGTTTTGCTCCACCTCGCGGTCTTGCTTCTCTTTGT
TTAACGCCATTGTAGTACGTGTGTAGCCCAGGTCATAAAGGGCATGATGATTTGACGTCATCCCCACCTTCCTCCCGGTT
AACCCGGGCAGTCTGAATAGAGTGCCCAACATTACTTGCTGGCAACTATCCATAGGGGTTG
>Otu1146
TAGTCGAGTTGCAGACTACAATCCGAACTGAGACGTTATTTTTGAGATTTGCTCACACTCGCGTGATCGCTTCCCTTTGT
TTACGCCATTGTAGCACGTGTGTAGCCCAAATCATAAGGGGCATGATGATTTGACGTCATCCCCACCTTCCTCCAGGTTA
TCCCTGGCAGTCTCCACAGAGTGCCCAACTTCACTTGCTGGCTACTGAGGATAAGGGTTGC
>Otu1147
GGGTTAAGTCCCGCAACGAGCGCAACCCTCGTCCAATGTTGCCAGCGGGTTATGCCGGGGACTCATTGGAGACCGCCGGG
GTCAACTCGGAGGAAGGTGGGGATGACGTCAAGTCATCATGCCCCTTATGTCCAGGGCTTCACGCATGCTACAATGGCCG
GTACAGTGAGCTGCGAGCCTGTGAGGGTGAGCGAATCTCTAAAAGCCGGTCTCAGTTCGGA
>Otu1148
CGATACCCACGCTTTCGAGCTTCAGCGTCAGTTGCGCTACAGCAGGCTGCCTTCGCAATCGGAGTTCTTCGTCATATCTA
AGCATTTCACCGCTACACGACGAATTCCGCCTACTTCCTGCGCACTCAAGTCTGGCAGTTCGCGCTGCAATGCCCAGGTT
GAGCCCCGACATTTCACAACACGCTTACCAAACGGCCTACGCTCCCTTTAAACCCAATAA
>Otu1149
CGATACCCGCGCTTTCGAGCTTCAGCGTCAGTTGCGCCCCAGTGAGCTGCCTTCGCAATCGGAGTTCTTCGTGATATCTA
AGCATTTCACCGCTACACCACGAATTCCGCCCACTTTATGCGTACTCAAGGAAACCAGTTCGCGCTGCAGTTCAGATGTT
GAGCATCTACATTTCACAACACGCTTAATCTCCGGCCTACGCTCCCTTTAAACCCAATAA
>Otu1150
TAGTCGAGTTGCAGACTACAATCCGAACTGGGACACTGTTTTTGTGCTTTGCTTAACATCACTGTCTCGCTTCACTTTGT
TTAGTGCCATTGTAGCACGTGTGTAGCCCAGGCCATAAGGGGCATGATGATTTGACGTCATCCCCATCCTCCTCCGGGTT
ATCCCCGGCGGTCTCTATAGAGTGCCCATCCAAAATGCTGGCTACTATAGATGAGGGTTG
>Otu1151
TGGGCGGGTTGCAGCCCACAATCCGAACTGGGACCACTTTTTTGAGTTCCGCTCTACCTTGCGATTTCGCTTCTCTCTGT
CGTGGCCATTGTAGCACGTGTGTAGCCCAGGTCATAAGGGGCATGATGATTTGACGTCGTCCCCACCTTCCTCCGAGTTG
TCCCCGGCAGTCTCTTCAGAGTCCTCACCATCACGCGTTAGTAACTGAAGATAAGGGTTG
>Otu1152
CCTTCCTCACATCTTACGACGGCAGTCTCTCTAGAGTCCTCAGCATAACCTGTTAGTAACTAAAGATAAGGGTTGCGCTC
GTTATGGCACTTAAGCCGACACCTCACGGCACGAGCTGACGACAACCATGCAGCACCTTCACAACAGCCTTACGGCTATA
CTGTTTCCAATATATTCTGTTGCAATTTAAGCCCGGGTAAGGTTCCTCGCGTATCATCGA
>Otu1153
GCAAGCGTTGTCCGGATTTACTGGGTGTAAAGGGCGTGCAGCCGGGCATGCAAGTCAGATGTGAAATCTCAGGGCTTAAC
CCTGAAACTGCATTTGAAACTGTATGTCTTGAGTGCCGGAGAGGTAATCGGAATTCCTTGTGTAGCGGTGAAATGCGTAG
ATATAAGGAAGAACACCAGTGGCGAAGGCGGATTACTGGACGGTAACTGACGGTGAGGCG
>Otu1154
TGCTCCCCACGCTTTCGTGCATGAGCGTCAGTCGCATCCCAGGGGGCTGCCTTCGCCATTGGTGTTCTTCCAAATATCTA
CGCATTTCACTGCTACACTTGGAATTCCACCCCCCCTCTGATGAACTCTAGTCCTGCAGTCACAAATGCAATTCCCAGGT
TGAGCCCGGGGATTTCACATCTGTCTTACAGAACCGCCTGCGCACGCTTTACGCCCAGTA
>Otu1155
TTCACCTTCGGCGGCTCCTTCCTTACGGTTAGGTCACCGACTTCGGGTGCTTCCAACTCCCATGGTGTGACGGGCGGTGT
GTACAAGGCCCGGGAACGTATTCACCGCGACATTCTGATTCGCGATTACTAGCGATTCCAGCTTCATGTAGTCGAGTTGC
AGACTACAATCCGAACTGGGACTGGGTTTTTGTGATTTGCTTAACGTCGCCGTCTCGCTT
>Otu1156
TGATACCCACACTTTCGAGCCTCAATGTCAGTTGCAGCTTAGCAGGCTGCCTTCGCAATCGGAGTTCTTCGTGATATCTA
AGCATTTCACCGCTACACCACGAATTCCGCCCACGTTGTGCGTACTCAAGAAGACCAGTTCGCGCTGCAGTGCAGAGGTT
GAGCCTCTACATTTCACAACACGCTTAATCTCCGGCCTACGCTCCCTTTAAACCCAATAA
>Otu1157
TAGTCGAGTTGCAGACTACAATCCGAACTGAGACGTTATTTTTGTGATTTGCTTAAGCTCACACTCTCGCTTCACTTTGT
TTACGCCATTGTAGCACGTGTGTAGCCCAAGTCATAAGGGGCATGATGATTTGACGTCATCCCCACCTTCCTCCAGGTTA
TCCCTGGCAGTCTCCCTAGAGTGCCCAGCCGAACTGCTGGCTACTAAGGATAAGGGTTGC
>Otu1158
ATCCCCACCTTCCTCGCATCTTACGACGCAGTCTCGACAGAGTCCCCAGCATAACCTGATGGTAACTATCGATAAGGGTT
GCGCTCGTTATGGCACTTAAGCCGACACCTCACGGCACGAGCTGACGACAACCATGCAGCACCTTCACAAATGCCTTGCG
GCTGATCTGTTTCCAGAACATTCATTTGCAATTTAAGCCCGGGTAAGGTTCCTCGCGTAT
>Otu1159
CACAAAGTGGTAAGCGCCCTCCCGAAGGTTAAGCTACCTACTTCTTTTGCAACCCACCCGTCAACCATGGGAGTTGGTAA
TGCCCGAAGGGTTATGCCACCGGCTTCGGGCATTACCAACTCCCATGGTTTGACGGGTGGTGTGTACAAGGCCCGAGAAC
GTATTCACCGCGACATGCTGATTCGCGATTACTAGCGATTCCAGCTTCATGAAGTCGGGT
>Otu1160
TAGTCGAGTTGCAGACTACAATCCGAACTGAGACGTTATTTTTGAGATTTGCTTACCCTCGCAGGCTCGCTTCCCTTTGT
TTACGCCATTGTAGCACGTGTGTAGCCCTGCTCATAAGGGGCATGATGATTTGACGTCATCCCCACCTTCCTCCAGGTTA
TCCCTGGCAGTCTCTCCAGAGTGCCCATCCGAATTGCTGGCTACTGAAGATAAGGGTTGC
>Otu1161
TAGTCGAGTTGCAGACTACAATCCGAACTGGGACGTTATTTTTGGGATTTGCTCCAGATCGCTCTCTCGCTTCCCTTTGT
TTACGCCATTGTAGCACGTGTGTAGCCCAAGTCATAAGGGGCATGATGATTTGACGTCATCCCCACCTTCCTCCAGGTTA
TCCCTGGCAGTCTCCACAGAGTGCCCGGCCGAACCGCTGGCTACTGGAAATAGGGGTTGC
>Otu1162
CAGGCGAGTTGCAGCCTGCAATCTGAACTGAGACGTTATTTTTGGGGTTTGCTCCAGATCGCTCCTTTGCTTCCCTTTGT
TTACGCCATTGTAGCACGTGTGTAGCCCAAATCATAAGGGGCATGATGATTTGACGTCATCCCCACCTTCCTCCAGGTTA
TCCCTGGCAGTCTCCCCAGAGTGCCACCATCATGTGCTGGCTACTAAGGATAAGGGTTGC
>Otu1163
TGATCCCCGCACTTTCGTGCCTCAGCGTCAGTGGGGCGCCGGTATGCTGCCTTCGCAATCGGGGTTCTGCGTGATATCTA
TGCATTTCACCGCTACACCACGCATTCCGCATACTTCTCGCCCACTCGAGCGCGCCAGTTTCAACGGCTTTACGGGGTTG
AGCCCCGCAATTTTACCGCTGACTTGGCACGCCGCCTACGCACCCTTTAAACCCAATAAA
>Otu1164
TAGTCGAGTTGCAGACTACAATCCGAACTGAGACGTTATTTTTGAGATTTGCTTCCCCTCACAGGTTCGCTTCCCTTTGT
TTACGCCATTGTAGCACGTGTGTAGCCCTGGTCATAAGGGGCATGATGATTTGACGTCATCCCCACCTTCCTCCAGGTTA
TCCCTGGCAGTCTCTCCAGAGTGCCCACCTTAAATGCTGGCTACTGAAGATAGGGGTTGC
>Otu1165
CCGAGCGTTATCCGGATTTATTGGGTTTAAAGGGAGCGTAGGTGGACAGTTAAGTCAGTTGTGAAAGTTTGCGGCTCAAC
CGTAAAATTGCAGTTGATACTGGCTGTCTTGAGTACAGTAGAGGTGGGCGGAATTCGTGGTGTAGCGGTGAAATGCTTAG
ATATCACGAAGAACTCCGATTGCGAAGGCAGCTCACTGGACTGCAACTGACGTTCATGCT
>Otu1166
TCCTCCAGGTTATCCCTGGCAGTCTCCCCAGAGTGCCCAACATTACTTGCTGGCTACTAAGGATAAGGGTTGCGCTCGTT
GCGGGACTTAACCCAACATCTCACGACACGAGCTGACGACAACCATGCACCACCTGTCTCCATTGCTCCGAAGAGGGATC
ACGGTTAAATGATTTTCAATGGGATGTCAAGACTTGGTAAGGTTCTTCGCGTTGCTTCGA
>Otu1167
CGATACCCACGCTTTCGAGCTTCAGCGTCAGTTGCGCTACAGCAGGCTGCCTTCGCAATCGGAGTTCTTCGTCATATCTA
AGCATTTCACCGCTACACGACGAATTCCGCCCACTTTGTGCGTACTCAAGGAAACCAGTTCGCGCTGCAGTGCAGACGTT
GAGCGTCTACATTTCACAACACGCTTAATCTCCGGCCTACGCTCCCTTTAAACCCAATAA
>Otu1168
TGCTCCCCACGCTTTCGAGCCTCAACGTCAGTTGCAGTCCAGCAAGCCGCCTTCGCCACCGGTGTTCCTCCTAATATCTA
CGCATTTCACCGCTACACTAGGAATTCCGCTTGCCCCTCCTGTACTCTAGTTTTACAGTTTCCAAAGCAGTCCCGCCGTT
AAGCAGCGGGCTTTCACTTCAGACTTGCATAACCGTCTACGCTCCCTTTACACCCAGTAA
>Otu1169
CCGGGCGTTATCCGGATTTATTGGGTTTAAAGGGAGCGTAGGCCGTCTTTTAAGCGTGTTGTGAAATACTGTCGCTCAAC
GACAGAGGTGCAGCGCGAACTGGGAGACTTGAGTGCGCGGAATGCAGGCGGAATTCGTCGTGTAGCGGTGAAATGCTTAG
ATATGACGAAGAACTCCGATTGCGAAGGCAGCTTGCAGTAGCGTAACTGACGCTGAAGCT
>Otu1170
TAGTCGAGTTGCAGACTACAATCCGAACTGAGACGTTATTTCTGGGATTTGCTTACCTTCACAGGCTCGCTTCCCTTTGT
TTACGCCATTGTAGCACGTGTGTAGCCCTGGTCATAAGGGGCATGATGATTTGACGTCATCCCCACCTTCCTCCGGGTTA
TCCCCGGCAGTCTCATTAGAGTGCCCAGCTTTACCTGCTGGCTACTAATCATAAGGGTTG
>Otu1171
GAGTTGAGTTGCAGACTCCAATCCGAACTTAGGGACGCTTTTTGGGTTCCACTCCACCTCGCGGTATCGTTTCCCTCTGT
ACGCCCCATTGTAGCACGTGTGTAGCCCTGACCGTAAGGGCCATGATGACTTGACGTCATCCCTGCCTTCCTCCAGTTTG
TCACTGGCAGTCTCCTTTGAGTTCCCGGCTTTACCCGCTGGCAACAAAGGACAAGGGTTG
>Otu1172
CCTTCCTCCAGGTTATCCCTGGCAGTCTCCCAAGAGTTCCCGGCCGAACCGCTGGCTACTTAGAATAAGGGTTGCGCTCG
TTGCGGGACTTAACCCAACATCTCACGACACGAGCTGACGACAACCATGCACCACCTGTCTTCTCCGCCCCGAAGGGAAG
GGGACGTTACTCCCCCGTCGGATCGATGTCAAGACCTGTAAGGTTCTTCGCGTTGCTTCG
>Otu1173
TTCCTCCAGGTTATCCCTGGCAGTCTCTCTAGAGTGCCCATCCAAAATGCTGGCTACTAAAGATAGGGGTTGCGCTCGTT
GCGGGACTTAACCCAACATCTCACGACACGAGCTGACGACAACCATGCACCACCTGTCTCCTCTGTCCCGAAGGAAAGCT
CCGATTAAAGAGCGGTCAGAGGGATGTCAAGACCAGGTAAGGTTCTTCGCGTTGCTTCGA
>Otu1174
TAGTCGAGTTGCAGACTACAATCCGAACTGAGACGTTATTTTTGGGATTTGCTCACTCTCACGAGGCTGCTTCCCTCTGT
TTACGCCATTGTAGCACGTGTGTAGCCCTGGTCATAAGGGGCATGATGATTTGACGTCGTCCCCACCTTCCTCCAGGTTA
TCCCTGGCAGTCTCTCTAGAGTGCCCGGCCAAACCGCTGGCTACTAAAGATAAGGGTTGC
>Otu1175
CCGTAGGAGTTTGGGCCGTGTCTCAGTCCCAATGTGGCCGGTCACCCTCTCAGGTCGGCTACTGATCGTCGGCTTGGTGG
GCCGTTACCCCACCAACTACCTAATCAGACGCGGATCCATCTCACACCACCGGAGTTTTTCACACTGCATCATGCGATGC
CGTGCGCTTATACGGTATTAGCAGTCATTTCTAACTGTTATCCCCCTGTGTGAGGCAGGT
>Otu1176
TAGGCGGGTTGCAGCCTACAATCCGAACTAAGACTGCTTTTAGGGGTTTGCTCTGCCTCGCGGCTTCGCTTCCCTCTGTT
TCCGACCATTGTAGTACGTGTGTAGCCCAAGACATAAGGGGCATGATGACTTGACGTCATCCCCGCCTTCCTCCAGGTTG
TCCCTGGCAGTCTCCCATGAGTCCCCAACTTTACTTGCTGGTAACATAGGATAGGGGTTG
>Otu1177
TAGTCGAGTTGCAGACTACAATCCGAACTGAGACGTTATTTTTGGGATTTGCTCACCTTCACAGGGCTGCTTCCCTTTGT
TTACGCCATTGTAGCACGTGTGTAGCCCAAGTCATAAGGGGCATGATGATTTGACGTCATCCCCACCTTCCTCCAGGTTG
TCCCTGGCAGTCTCTCCAGAGTGCCCGGCCGGACCGCTGGCTACTGAAGATAAGGGTTGC
>Otu1178
TTACGATGGCAGTCCCGCCAGAGTCCTCAGCTTTAACTGTTAGTAACTGGCGGCGAGGGTTGCGCTCGTTATGGCACTTA
AGCCGACACCTCACGGCACGAGCTGACGACAACCATGCAGCACCTTCACAAAGGTCCGAAGACTAACCTGTTTCCAGATT
ATTCCTTTGCAATTTAAGCCCGGGTAAGGTTCCTCGCTGATATCCAGTCGTAATTAAAAC
>Otu1179
CCCCACCTTCCTCACATCTTACGATGGCAGTCTTGTCAGAGTCCTCAGCAGAACCTGTTAGTAACTGACCACGAGGGTTG
CGCTCGTTATGGCACTTAAGCCGACACCTCACGGCACGAGCTGACGACAACCATGCAGCACCTTCACAGACGCCTTGCGG
CTTACAAGTTTCCTCGTAATTCGTCTGCAATTTAAGCCCGGGTAAGGTTCCTCGCGTATC
>Otu1180
TATCCCTGGCAGTCTCCCTAGAGTGCCCGGCCGAACCGCTGGCTACTGGGGATAAGGGTTGCGCTCGTTGCGGGACTTAA
CCCAACATCTCACGACACGAGCTGACGACAACCATGCACCACCTGTCTCGTATTGAGCAAGCTCACACCGAAGTACTACA
GGCATTACCCTGTATTCATAGGGATGTCAAGATCAGGTAAGGTTCTTCGCGTTGCTTCGA
>Otu1181
CAGGCGAGTTGCAGCCTGCAATCCGAACTGAGATCGGGTTTCTGGGGTTTGCTCTGCCTCACGGCTTCGCTTCCCTCTGT
TGCCGACCATTGTAGTACGTGTGTAGCCCAAGACATAAGGGGCATGATGACTTGACGTCATCCCCACCTTCCTCCAGTTT
ATCACTGGCAGTCTCCTTTGAGTTCCCGGCCGGACCGCTGGCAACAAAGGATAAGGGTTG
>Otu1182
CCCACCTTAGGCGGCTGGCTCCAAAAGGTTACCTCACCGACTTCGGGTGTTACAAACTCTCGTGGTGTGACGGGCGGTGT
GTACAAGGCCCGGGAACGTATTCACCGCGGCGTGCTGATCCGCGATTACTAGCGATTCCGACTTCATGTAGGCGAGTTGC
AGCCTACAATCCGAACTGAGATTGGCTTTAAGAGATTAGCTTGCCGTCACCGACTCGCAA
>Otu1183
CTCACCTTCGACAGCTGGCTCCTTTCGGTTACCTCACTGGCTTCGGGCGCTCCCAACTCCCATGGTGTGACGGGCGGTGT
GTACAAGGCCCGGGAACGTATTCACCGCGGCATGCTGATCCGCGATTACTAGCAACTCCAACTTCATGTGGGCGGGTTGC
AGCCCACAATCTGAACTGAGAGTACTTTTCTGAGTTCGGATTGCAGGCTGAAACCCGCCT
>Otu1184
CAGGCGGGTTGCAGCCTGCAATCTGAACTGAGACACTTTTTCGGGATTCGCTTCACCTCGCGGTGTCGCCGCCCTCTGTT
TTAGTGCCATTGTAGTACGTGTGTAGCCCAGGTCATAAGGGGCATGATGATTTGACGTCATCCCCACCTTCCTCCGTTTT
GTCAACGGCAGTCTCATTAGAGTGCCCATCTTACTGCTGGCAACTAATGACAAGGGTTGC
>Otu1185
ATCAATGAGGAGATGGAACATTCCCCATACCGGGTGTTGAACGCCAATGACGAGGCTGACATGCTCCACCGCTTGTACTG
AGACACGGTCCAAACTCCTACGGGAGGCAGCAGTGAGGAATATTGGTCAATGGGCGAGAGCCTGAACCAGCCAAGTAGCG
TGAAGGATGACTGCCCTATGGGTTGTAAACTTCTTTTATAAAGGAATAAAGTCGGGTATG
>Otu1186
TAGGCGAGTTGCAGCCTACGATCCGAACTGAGAGAGTGTTTCTCGGGTTTGCTCCACCTCGCGGTATTGCTTCCGTCTAT
TAACTCCCATTGTAGTACGTGTGTAGCCCAGGTCATAAGGGGCATGATGATTTGACGTCATCCCCGCCTTCCTCCGCATT
GTCTGCGGCAGTCTCTCATGAGTTCCCACCCGAAGTGCTGGCAACATAAGATAGGGGTTG
>Otu1187
TGATACCCACACTTTCGAGCATCAGCGTCAGTTACAATCCAGTAAGCTGCCTTCGCAATCGGAGTTCTTCGTGATATCTA
AGCATTTCACCGCTACACCACGAATTCCGCCCACTTTGTGCGTACTCAAGGAAACCAGTTCGCGCTGCAGTGCAGACGTT
GAGCGTCTACATTTCACAACACGCTTAATCTCCGGCCTACGCTCCCTTTAAACCCAATAA
>Otu1188
CAGGCGAGTTGCAGCCTGCAATCCGAACTGAGATCGGGTTTCTGGGGTTTGCTCTGCCTCACGGCTTCGCTTCCCTCTGT
TGCCGACCATTGTAGTACGTGTGTAGCCCAAGACATAAGGGGCATGATGACTTGACGTCATCCCCACCTTCCTCCAGGTT
ATCCCTGCAGTCTCCTCAGAGTGCCCGGCCGAACCGCTGGCTACTGGGGATAAGGGTTGC
>Otu1189
ACGGTGGCAGTCTCGACAGAGTGCCCGGCTTGAACCGATGGCAACTGGCGATAGGGGTTGCGCTCGTTATGGGACTTAAC
CCGACACCTCACGGCACGAGCTGACGACAACCATGCAGCACCTTGTGAAGAGTCCCGAGGGAAAGAACTGTTTCCAGCTC
ATGCACTCCACATCATTCAGTTGCAATTCAAGCCCGGGTAAGGTTCCTCGCGTATCATCG
>Otu1190
GCGAGCGTTATCCGGAATCATTGGGCGTAAAGCGCGCGTAGGCGGCTCGCCAAGCGGGTGTCTCAAACCCGGGGGCTCAA
CCTCCGGCCGGACCCCGAACTGGCGGGCTCGAGTGCGGTAGAGGAAGGTGGAATTCCCAGTGTAGCGGTGGAATGCGCAG
ATATTGGGAAGAACACCGATGGCGAAGGCAGCCTTCTGGGCCGCCACTGACGCTGAGGCG
>Otu1191
CCCACCTTCGACTGCTGCCTCCTAATAGGTTAGCTCACAGGCTTCGGGTGTTATCGACTCTCATGGTGTGACGGGCGGTG
TGTACAAGGCCCGGGAACGTATTCACCGCGGCATTCTGATCCGCGATTACTAGCAATTCCAACTTCATGCAGGCGAGTTG
CAGCCTGCAATCTGAACTGAGACCGAGTTTTGTGATTCGCTCCACCTCACGGTTTCGCTT
>Otu1192
CAGGCGAGTTGCAGCCTGCAATCTGAACTGAGACCGAGTTTTGTGATTCGCTCCACCTCACGGTTTCGCTGCACTTTGTT
TACGCCATTGTAGCACGTGTGTAGCCCAGATCATAAGGGGCATGATGATTTGACGTCATCCCCACCTTCCTCCAGGTTAT
CCCTGGCAGTCTCCACAGAGTGCCCAGCTTTACCTGCTGGCTACTGAGGATAAGGGTTGC
>Otu1193
TCGACGCAACGCGAAGAACCTTACCAGGTCTTGACATCCACTTAAACTTACAGAGATGTAAGGTGTGCTTGCACAAAGTG
AGACAGGTTATCCCTGGCAGTCTCCCTAGAGTGCCCATCTTACTGCTGGCTACTAAGGATAAGGGTTGCGCTCGTTATGG
CACTTAAGCCGACACCTCACGGCACGAGCTGACGACAACCATGCAGCACCTTCACAACTG
>Otu1194
GAAACATCGGCTGACACAGCTAACACCCAGGCAACAGGCGCTTCCTATGGAACCTCAAAGCTAAGCGGAGCACCTGACAT
TGTAGCAGAATCCGCTGTTGTAATGGATGCCGGTACTGGAACAGTTCTTTATAGAAAAGAAGCCAGCACAAAAAGATACC
CGGCCAGCATCACGAAAGTTATGACTGCTTTACTTGCCGTTGAAAACTGTAACATGAGCG
>Otu1195
TCGATGATACGCGAGGAACCTTACCCGGGCTTAAATTGCAGATGAATTACGGTGAAAGCCGTAAGCCGCAAGGCATCTGT
GAAGGGGCATGATGATTTGACGTCATCCCCACCTTCCTCCAGGTTATCCCTGGCAGTCTCCACAGAGTGCCCAGCCGAAC
TGCTGGCTACTGAGGATAGGGGTTGCGCTCGTTGCGGGACTTAACCCAACATCTCACGAC
>Otu1196
TAGTCGAGTTGCAGACTACAATCCGAACTGAGACGTTATTTTTGAGATTTGCTTACCCTCGCAGGCTCGCTTCCCTTTGT
TTACGCCATTGTAGCACGTGTGTAGCCCTGCTCATAAGGGGCATGATGATTTGACGTCATCCCCACCTTCCTCACATCTT
ACGACGCAGTCTCGACAGAGTCCCCAGCATCACCTGATGGTAACTATCGATAAGGGTTGC
>Otu1197
TAGTCGAGTTGCAGACTACAATCCGAACTGAGACGTTATTTTTGTGATTTGCTTGGCTTCACAGCTTTGCTTCACTTTGT
TTACGCCATTGTAGCACGTGTGTAGCCCAAGTCATAAGGGGCATGATGATTTGACGTCATCCCCACCTTCCTCCAGGTTA
TCCCTGGCAGTCTCCCTAGAGTGCCCAGCCGAACTGCTGGCTACTAAGGATAAGGGTTGC
>Otu1198
TTCCTCCAGGTTATCCCTGGCAGTCTCCCTAGAGTGCCCAGCCGAACTGCTGGCTACTAAGGATAAGGGTTGCGCTCGTT
GCGGGACTTAACCCAACATCTCACGACACGAGCTGACGACAACCATGCACCACCTGTCTCCGATGCTCCGAAGAGGGAAT
CCGGTTAGGGATCTTTCATCGGGATGTCAAGACTTGGTAAGGTTCTTCGCGTTGCTTCGA
>Otu1199
CCTGCCTTCGGCAGCTCCCTCCTTACGGTTGGGTCACTGACTTCGGGCGTTACCGACTCCCATGGTGTGACGGGCGGTGT
GTACAAGACCCGGGAACGTATTCACCGCAGCATTCTGATTCGCGATTACTAGCGATTCCAGCTTCATGTAGTCGAGTTGC
AGACTACAATCCGAACTGAGACGTTATTTTTGTGATTTGCTTAAGCTCACACTCTCGTCT
>Otu1200
TTCCTCCAGGTTATCCCTGGCAGTCTCCCTAGAGTGCCCAGCCGAACTGCTGGCTACTAAGGATAAGGGTTGCGCTCGTT
GCGGGACTTAACCCAACATCTCACGACACGAGCTGACGACAACCATGCACCACCTGTCTCCACTGCCCCGAAGGGAAGGA
CACATTACTGTCCGGTCAGTGGGATGTCAAGACTTGGTAAGGTTCTTCGCGTTGCTTCGA
>Otu1201
TTCCTCCAGGTTATCCCTGGCAGTCTCCCTAGAGTGCCCGGCTTACCCGCTGGCTACTAAGAATAGGGGTTGCGCTCGTT
GCGGGACTTAACCCAACATCTCACGACACGAGCTGACGACAACCATGCACCACCTGTCACCGATGCTCCGAAGAGAAAAC
ACATTACATGTTCTGTCATCGGGATGTCAAGACTTGGTAAGGTTCTTCGCGTTGCTTCGA
>Otu1202
CAGGCGAGTTGCAGCCTGCAATCTGAACTGAGACGTTGTTTTTGAGTTTTGCTCCACCTCGCGGTCTTGCTTCCCTTTGT
TTACGCCATTGTAGCACGTGTGTAGCCCTGCTCATAAGGGGCATGATGATTTGACGTCATCCCCACCTTCCTCCAGGTTA
TCCCTGGCAGTCTCTCCAGAGTGCCCATCCAAAATGCTGGCTACTGAAGATAAGGGTTGC
>Otu1203
TAGTCGAGTTGCAGACTACAATCCGAACTGAGACGTTATTTTTGTGATTTGCTTGGCCTCACGACTTCGCTTCACTTTGT
TTACGCCATTGTAGCACGTGTGTAGCCCAAGTCATAAGGGGCATGATGATTTGACGTCATCCCCACCTTCCTCCAGGTTA
TCCCTGGCAGTCTCCCTAGAGTGCCCGGCTTACCCGCTGGCTACTAAGAATAGGGGCTGC
>Otu1204
TTCCTCCAGGTTATCCCTGGCAGTCTTCCTAGAGTGCCCACCTTATATGCTGGCTACTAAGAATAGGGGTTGCGCTCGTT
GCGGGACTTAACCCAACATCTCACGACACGAGCTGACGACAACCATGCACCACCTGTCACTCTTGTTCCGAAGAAAAGGT
CACATTACTGACCGGGCAAGAGGATGTCAAGACTTGGTAAGGTTCTTCGCGTTGCTTCGA
>Otu1205
TCTGCCGCGAGCTGAACCGGCGCGGGATGGACGTGGTATACATGACCGCCTCCGCCGACGACCCCGCCATAAATAACCCC
TATGAACACATCAAGGGGCAGTTCATCGGCGACGGCAACAAGGCCTTCGCGAAGCTGAACTTCCTCAAGGCGACGATGGT
GCTCTCGACGACGCCGGGGCTGGACGTCTACCAGTGGAAGCGCTCGAAGGACGTTGGATA
>Otu1206
TAGTCGAGTTGCAGACTACAATCCGAACTGAGACGTTATTTTTGAGATTTGCTCCGGATCACTCCTTCGCTTCCCTCTGT
TTACGCCATTGTAGCACGTGTGTAGCCCAAATCATAAGGGGCATGATGATTTGACGTCATCCCCACCTTCCTCCAGGTTA
TCCCTGGCAGTCTCATCAGAGTGCCCAGCCGAACTGCTGGCTACTGACAATAGGGGTTGC
>Otu1207
ATGTGGTTTAATTCGAAGCAACGCGAAGAACCTTACCAAGTCTTGACATCCTCTTGCCCGGTCAGTAATGTGACCTTTTC
TTCGGAACAAGAGTGACAGGTGGTGCATGGTTGTCGTCAGCTCGTGTCGTGAGATGTTGGGTTAAGTCCCGCAACGAGCG
CAACCCCTATTCTTAGTAGCCAGCATATAAGGTGGGCACTCTAGGAAGACTGCCAGGGAT
>Otu1208
TAGTCGAGTTGCAGACTACAATCCGAACTGAGACGTTATTTTTGTGATTTGCTTGGCCTCACGACTTCGCTTCACTTTGT
TTACGCCATTGTAGCACGTGTGTAGCCCAAGTCATAAGGGGCATGATGATTCGACGTCATCCCCACCTTCCTCCAGGTTA
TCCCTGGCAGTCTCCCCAGAGTGCCCACCTTAAATGCTGGCTACTGAGGATAGGGGTTGC
>Otu1209
CCTGCCTTCGGCAGCTCTCTCCTTTCGGTTGAGTCACTGACTTCGGGCATTACCGACTCCCATGGTGTGACGGGCGGTGT
GTACAAGACCCGGGAACGTATTCACCGCAGCATTCTGATCTGCGATTACTAGCGATTCCAGCTTCATGTAGTCGAGTTGC
AGACTACAATCCGAACTGAGACGTTATTTTTGAGATTTGCTCCGGATCACTCCTTCGCTT
>Otu1210
CCAGCGACAAACCTCTGCCATCTGTTTTAACTCAGACTTACGCTTCGGATCGGCTTCTGCCGCTGCCAACTCTTCCAGCT
TATCGGCGTGTCGGCCTGCATACATAATCATGGCATCACAAACAATTTCCATGGCTCGCAATTCGTCGTGCTTATCCACA
CCTTCCGGATCGTCCAGCATATCCAATTCAGCCATTGCTTCCTCAATTTCCCGTTTCAGA
>Otu1211
ACCGCCTGCGCTCCCTTTACACCCAGTAAATCCGGATAACGCTTGCACCATACGTATTACCGCGGCTGCTGGCACGTATT
TAGCCGGTGCTTCTTAGTCAGGTACCGTCATTATCTTCCCTGCTGATAGAGCTTTACATACCGAAATACTTCTTCGCTCA
CGCGGCGTCGCTGCATCAGGCTTTCGCCCATTGTGCAATATTCCCCACTGCTGCCTCCCG
>Otu1212
TCGAAGCAACGCGAAGAACCTTACCAAGTCTTGACATCGTAGCGACCGGAACTTAACCGTTCCCTTCCTTCGGGACGCTA
TAGACAGGTGGTGCATGGTTGTCGTCAGCTCGTGTCGTGAGATGTTGGGTTAAGCCCCGCAACGAGCGCAACCCTTATCC
TCAGTAGCCAGCAGTAAGATGGGCACTCTGGGGAGACTGCCAGGGATAACCTGGAGGAAG
>Otu1213
GCGAGCGTTGTCCGGAATGACTGGGCGTAAAGGGCGTGTAGGCGGCTTTTTAAGTCTGGAGTGAAAGCCCCGCTTTTAAG
GTGGGGAGTGCTTTGGAGACTGGAGAGCTTGAGTGCGGAAGAGGTAAGTGGAATTCCCAGTGTAGCGGTGAAATGCGTAG
AGATTGGGAGGAACACCAGTGGCGAAGGCGACTTACTGGGCCGTAACTGACGCTGAGGCG
>Otu1214
CCTTCCTCACATCTTACGATGGCAGTGTCCCTGGAGTGCCCGGCATTACCCGATGGCAAACAGGGAGAAGGGTTGCGCTC
GTTATGGCACTTAAGCCGACACCTCACGGCACGAGCTGACGACAACCATGCAGCACCTCCGCCAGTGTCCGAAGAAACAT
GCGTCTCTGCATGAGTCACTGGCAGTTCAAGCCCGGGTAAGGTTCCTCGCGTATCATCGA
>Otu1215
CAGGCGAGTTGCAGCCTGCAATCTGAACTGAGGCGAAATTTGGGGATTTGCTCCACATCGCTGTCTTGCTTCCCATTGTT
TTCGCCATTGTAGTACGTGTGTAGCCCAGGACATAAGGGGCATGATGATTTGACGTCATCCCCACCTTCCTCACACCTTA
CGGTGGCAGTATCCCCAGAGTGCCCAGCTTGACCTGATGGCAACTAAGGAGAGGGGTTGC
>Otu1216
TTACGACGGCAGTCCGGGTAGAGTCCCCAGCATAACCTGATGGTAACTACCCGTAAGGGTTGCGCTCGTTATGGCACTTA
AGCCGACACCTCACGGCACGAGCTGACGACAACCATGCAGCACCTTCACAACTGTCCGAAGAAAGAACCGTTTCCGATTC
AGTCAGTTGCAATTTAAGCCCGGGTAAGGTTCCTCGCGTATCATCGAATTAAACCACATG
>Otu1217
CCTTCCTCCAGGTTATCACTGGCAGTCTCCTTTGAGTTCCCGGCCGGACCGCTGGCAACAAAGGATAAGGGTTGCGCTCG
TTGCGGGACTTAACCCAACATTTCACAACACGAGCTGACGACAGCCATGCAGCACCTGTCTCACGGTTCCCGAAGGCACA
TTCTCATCTCTGAAACTTCCGTGGATGTCAAGACCAGGTAAGGTTCTTCGCGTTGCATCG
>Otu1218
TTCCTCCGAGTTGACCCCGGCGGTCCCCCGTGAGTTCCCACCATGACGTGCTGGCAACACAGGGCGAGGGTTGCGCTCGT
TGCGGGACTTAACCCAACATCTCACGACACGAGCTGACGACAACCATGCACCACCTGTCTATGATGCCCCGAAGGGAAGG
AACGGTTAAGTTCCGGTCATCACGATGTCAAGACTTGGTAAGGTTCTTCGCGTTGCTTCG
>Otu1219
CCTTCCTCACATCTTACGACGGCAGTCCGGGTAGAGTCCCCAGCATAACCTGATGGTAACTACCCGTAAGGGTTGCGCTC
GTTATGGCACTTAAGCCGACACCTCACGGCACGAGCTGACGACAACCATGCAGCACCTCGCAAACGGCTATTGCTAGAAA
AGGTGTTTCCACCTCGGTCCGAATCGTTCAAACCCGGGTAAGGTTCCTCGCGTATCATCG
>Otu1220
CCTTCCTCCAGGTTATCCCTGGCAGTCTCCCAAGAGTGCCCAGCGAACTGCTGGCAACTAAGGAGAGGGGTTGCGCTCGT
TATGGCACTTAAGCCGACACCTCACGGCACGAGCTGACGACAACCATGCAGCACCTCGCAGGTGACTATTGCTAGCTATA
TACTTTCATATATATTCCCCCTGCGTTTGAGCCCGGGTAAGGTTCCTCGCGTATCATCGA
>Otu1221
CAGTCGAGTTGCAGACTGCGATCCGGACTACGATCGGCTTTTTGAGATTAGCATCACATCGCTGTGTAGCAACCCTTTGT
ACCGACCATTGTAGCACGTGTGTAGCCCTGGCCGTAAGGGCCATGATGACTTGACGTCGTCCCCGCCTTCCTCCAGTTTG
TCACTGGCAGTATCCTTAAAGTTCCCATCCGAAATGCTGGCAAGTAAGGAAAAGGGTTGC
>Otu1222
GTTCGGTTAAGTCCGGCAACGAGCGCAACCCACGTCCCTAGTTGCCATCATTCAGTTGGGCACTCTATGGAAACTGCCGA
TGATAAGTCGGAGGAAGGTGTGGATGACGTCAAGTCCTCATGGCCCTTACGGGTTGGGCTACACACGTGCTACAATGGTA
GTGACAATGGGTTAATCCCAAAAAGCTATCTCAGTTCGGATTGGGGTCTGCAACTCGACC
>Otu1223
GTTGGGTTAAGTCCCGCAACGAGCGCAACCCTTTTCCTTACTTGCCAGCATTTCGGATGGGAACTTTAAGGATACTGCCA
GTGACAAACTGGAGGAAGGCGGGGACGACGTCAAGTCATCATGGCCCTTACGGCCAGGGCTACACACGTGCTACAATGGT
CGGTACAAAGGGTTGCTACACAGCGATGTGATGCTAATCTCAAAAAAGCCGATCGTAGTC
>Otu1224
TCGACGCAACGCGAAGAACCTTACCAAGGCTTGACATCCACTTAAAGTTATGGAAACATAATGTCCCCTCGGGGGAAGTG
AGACAGGTGGTGCATGGTTGTCGTCAGCTCGTGTCGTGAGATGTTGGGTTAAGTCCCGCAACGAGCGCAACCCCTGTTGC
CAGTTGCCAGCAAGTAAAGTTGGGGACTCTGGTGAGACTGCCGGGGACAACTCGGAGGAA
>Otu1225
GACTGCAGATCAACAGCAGAACGCTGACCGCCATGCCCACACATCCCGTCATCACAACTTTGGTCTTATATTTCAAACTG
CACCATCCTCTTTCCCATCAAGTAAGCAGCCCCGTAGATTCCCAGGCAGACGCTCATGACGAGTACACCAGTCACGTTAT
GATACAGCCCTTCCAGAAATTCTCCCGATCCAAGCCGGATGTACAGCAACACCGCCGCCG
>Otu1226
TAGTCGAGTTGCAGACTACAATCCGAACTGAGACGTTATTTTTGTGATTTGCTTGGCCTCACGACTTCGCTTCACTTTGT
TTACGCCATTGTAGCACGTGTGTAGCCCAAGTCATAAGGGGCATGATGATTTGACGTCATCCCCACCTTCCTCCAGGTTG
TCCCTGGCAGTCTCCCATGAGTCCCCAACTTTACTTGCTGGTAACATAGGATAGGGGTTG
>Otu1227
TGCTCCCCACACTTTCGCGCCTCAGCGTCAGTTGTCGTCCAGAAAGCCGCCTTCGCCACTGGTGTTCCTCCTAATATCTA
CGCATTTCACCGCTACACTAGGAATTCCGCTTTCCTCTCCGATACTCAAGGCTGTCAGTTTCAATCGCAGCCCCGGGGTT
AAGCCCCGGTATTTTCACGACTGACTTGACAGTCCGCCTACGCGCCCTTTACACCCAGTA
>Otu1228
CCCCACCTTCCTCCAGGTTATCCCTGGCAGTCTCCTCAGAGTGCCCATCTTACTGCTGGCTACTGAGGATAAGGGTTGCG
CTCGTTGCGGGACTTAACCCAACATCTCACGACACGAGCTGACGACGACCATGCACCGCCTGTCTATAGCGCCCCGAAGG
GAAGGAACGGTTAAGTTCCGGTCGCTACGATGTCAAGACTTGGTAAGGTTCTTCGCGTTG
>Otu1229
TGCTCCCCACGCTTTCGTGCCTCAACGTCAGTTACTGTCCAGAAAGTCGCCTTCGCCACCGGTATTCCTCCAGATCTCTA
CGCATTTCACCGCTACACCTGGAATTCTACCCCCCTCTACGAGACTCAAGCTTGCCAGTATCAGATGCAGTTCCCAGGTT
GAGCCCGGGGATTTCACATCTGACTTAACAAACCGCCTGCGTGCGCTTTACGCCCAGTAA
>Otu1230
TAGGCGAGTTGCAGCCTACAATCCGAACTGAGATTGGCTTTAAGAGATTAGCTTGCCGTCACCGACTCGCAACTCGTTGT
ACCAACCATTGTAGCACGTGTGTAGCCCAGGTCATAAGGGGCATGATGATTTGACGTCATCCCCACCTTCCTCCAGGTTA
TCCCTGGCAGTCTCTCCAGAGTGCCCATCTTAAATGCTGGCTACTGAAGATAAGGGTTGC
>Otu1231
CAGGCGAGTTGCAGCCTGCAATCTGAACTGAGACGTTGTTTTTGAGTTTTGCTCCACCTCGCGGTCTTGCTTCTCTTTGT
TAAACGCCATTGTAGTACGTGTGTAGCCCAGGTCATAAAGGGCATGATGATTTGACGTCATCCCCACCTTCCTCCGTTTT
GTCAACGGCAGTCTCACTAGAGTGCCCATCTTACTGCTGGCAACTAATGACAAGGGTTGC
>Otu1232
GTGTCGAGTTGCAGACACCGATCCGAACTGAGACCGGCTTTCAGGGATTCGCTCCGCCTCACAGCATCGCAACCCACTGT
ACCGGCCATTGTAGCATGCGTGAAGCCCAAGACATAAGGGGCATGATGATTTGACGTCATCCCCACCTTCCTCCGAGTTA
ACCCCGGCAGTCTCCCGCGAGTCCCCACCACAACGTGCTGGCAACACGAGACAAGGGTTG
>Otu1233
CCAAGCGTTATCCGGATTTATTGGGCGTAAAGCGAGCGCAGACGGTTATTTAAGTCTGAAGTGAAGGCCCTCAGCTCAAC
TGAGGAATTGCTTTGGAAACTGGATGACTTGAGTGCAGTAGAGGAAAGTGGAACTCCATGTGTAGCGGTGAAATGCGTAG
ATATATGGAAGAACACCAGTGGCGAAGGCGGCTCTCTGGACTGTAACTGACGTTGAGGCT
>Otu1234
TGGGCGGGTTGCAGCCCACAATCTGAACTGAGAGTACTTTTCTGAGTTTGGCTCCACCTTGCGGTCTCGCTTCTCTTTGT
ATGCGCCATTGTAGCACGTGTGTAGCCCTGGTCGTAAGGGCCATGATGACTTGACGTCATCCCCACCTTCCTCCAGTTTA
TCACTGGCAGTCTCCTTTGAGTTCCCGGCCGGACCGCTGGCAACAAAGGATAAGGGTTGC
>Otu1235
TAGGCGAGTTGCAGCCTACAATCCGAACTGAGACGTACTTTAAGAGATTAGCCCACCCTCGCGGGTTGGCAACTCGTTGT
ATACGCCATTGTAGCACGTGTGTAGCCCAGGTCATAAGGGGCATGATGATTTGACGTCATCCCCACCTTCCTCCGGTTTG
TCACCGGCAGTCTCACTAGAGTGCCCAACTGAATGCTGGCAACTAGTAATAAGGGGTTGC
>Otu1236
TAGGCGAGTTGCAGCCTACAATCCGAACTGAGATTGGTTTTTAGAGTTTTGCTTAACATCACTGTCTAGCTTCTCGTTGT
ACCAACCATTGTAGCACGTGTGTAGCCCAAGACATAAAGGGCATGATGATTTGACGTCATCCCCACCTTCCTCCGATTTG
TCATCTGCAGTCTCTTCAGAGTCCTCACCATCACGCGTTAGTAACTGAAGATAAGGGTTG
>Otu1237
CAGGCGAGTTGCAGCCTGCAATCTGAACTGAGACGTTGTTTCTGAGTTTTGCTCCACCTCGCGGTCTTGCTTCTCTTTGT
TAAACGCCATTGTAGTACGTGTGTAGCCCAGGTCATAAAGGGGCATGATGATTTGACGTCATCCCCACCTTCCTCCGGTT
TATTACCGGCAGTCTCGCTAGAGTGCCCAACTGAATGATGGCAACTAACAATAGGGGTTG
>Otu1238
GCAAGCGTTGTCCGGAATGATTGGGCGTAAAGGGCGTGTAGGCGGCTAAGTAAGTCTGGAGTGAAAGTCCTGCTTTTAAG
GTGGGAATTGCTTTGGATACTGCATAGCTAGAGTGCAGGAGAGGTAAGTGGAATTCCCAGTGTAGCGGTGAAATGCGTAG
AGATTGGGAGGAACACCAGTGGCGAAGGCAGGTCTCTGGGCCGTTACTGACGCTGAGGAG
>Otu1239
GAGGCGGGTTGCAGCCTCCAATCCGAACTGGGACCGGCTTTAGGGATTCGCTCACCCTCGCAACTCGTTGTACCAACCAT
TGTAGCACGTGTGTAGCCCAGGTCATAAGGGGCATGATGATTTGACGTCATCCCCACCTTCCTCCGGTTTATTACCGGCA
GTCTCGCTAGAGTGCCCAACTGAATGATGGCAACTAACAATAGGGGTTGCGCTCGTTGCG
>Otu1240
GCAAGCGTTATCCGGAATTACTGGGTGTAAAGGGAGCGCAGGCGGGATAGCAAGTCAGCTGTGAAAACTATGGGCTCAAC
CCATAAACTGCAGTTGAAACTGTTATTCTTGAGTGGAGTAGAGGCAAGCGGAATTCCGAGTGTAGCGGTGAAATGCGTAG
ATATTCGGAGGAACACCAGTGGCGAAGGCAGCTTGCTGGACTGTAACTGACGCTGATGCT
>Otu1241
TAGGCGAGTTGCAGCCTACAATCCGAACTGAGATTGGCTTTTTGGGATTGGCTCCACCTCACGGTCTCGCTTCCCTTTGT
TTACGCCATTGTAGCACGTGTGTAGCCCTGCTCATAAGGGGCATGATGATTTGACGTCATCCCCACCTTCCTCCAGGTTA
TCCCTGGCAGTCTCTCTAGAGTGCCCATCCGAAATGCTGGCTACTAAAGATAAGGGTTGC
>Otu1242
GCGAGCGTTATCCGGAATTATTGGGCGTAAAGAGCGCGCAGGTGGTTGATTAAGTCTGATGTGAAAGCCCACGGCTTAAC
CGTGGAGGGTCATTGGAAACTGGTCGACTTGAGTGCAGAAGAGGGAAGTGGAATTCCATGTGTAGCGGTGAAATGCGTAG
AGATATGGAGGAACACCAGTGGCGAAGGCGGCTTCCTGGTCTGTAACTGACACTGAGGCG
>Otu1243
TAGGCGAGTTGCAGCCTACAATCCGAACTGAGATTGGCTTTAAGAGATTAGCTTGCCGTCACCGACTCGCAACTCGTTGT
ACCAACCATTGTAGCACGTGTGTAGCCCAGGTCATAAGGGGCATGATGATTTGACGTCATCCCCACCTTCCTCCGAGTTG
TCCCCGGCAGTCTCTTCAGAGTCCTCACCATCACGCGTTAGTAACTGAAGATAAGGGTTG
>Otu1244
GCGAGCGTTATCCGGATTCATTGGGCGTAAAGAGCGCGTAGGCGGCCTCTCAAGCGGGATCTCTAATCCGAGGGCTCAAC
CCCCGGCCGGATCCCGAACTGGGAGGCTCGAGTTCGGTAGAGGCAGGCGGAATTCCCGGTGTAGCGGTGGAATGCGCAGA
TATCGGGAAGAACACCGATGGCGAAGGCAGCCTGCTGGGCCGCAACTGACGCTGAGGCG
>Otu1245
GCGAGCGTTGTCCGGAATTATTGGGCGTAAAGAGCATGTAGGCGGCTTAATAAGTCGAGCGTGAAAATGCGGGGCTCAAC
CCCGTATGGCGCTGGAAACTGTTAGGCTTGAGTGCAGGAGAGGAAAGGGGAATTCCCAGTGTAGCGGTGAAATGCGTAGA
TATTGGGAGGAACACCAGTGGCGAAGGCGCCTTTCTGGACTGTGTCTGACGCTGAGATG
>Otu1246
CACTCGAGTTGCAGAGTGCAATCCGAACTGAGGCTAGGTTTTAGAGATTTGCTTACCCTCGCAGGTTCGCTGCTCGCTGT
CCTAACCATTGTAACACGTGTGTAGCCCAGAGCATAAGGGGCATGATGATTTGACGTCGTCCCCACCTTCCTCCGGTTTA
TCACCGGCAGTCTCGCTAGAGAGGTTATTATCAGTGTACCGATAACACCAACTAACGAC
>Otu1247
TAGTCGAGTTGCAGACTACAATCCGAACTGAGACGTTATTTTTGGGATTTGCTCCACCTCGCGGTCTCGCTTCCCTTTGT
TTACGCCATTGTAGCACGTGTGTAGCCCTGCTCATAAGGGGCATGATGATTTGACGTCATCCCCACCTTCCTCCGGGTTA
TCCCCGGCAGTCTCTCTAGAGTGCCCGGCCTGGCCGCTGGCTACTAAAGATAGGGGTTG
>Otu1248
GTCCCGAGCGTTGTCCGGATTTATTGGGCGTAAAGCGAGCGCAGGCGGTTAGATAAGTCTGAAGTTAAAGGCTGTGGCTT
AACCATAGTAGGCTTTGGAAACTGTTTAACTTGAGTGCAAGAGGGGAGAGTGGAATTCCATGTGTAGCGGTGAAATGCGT
AGATATATGGAGGAACACCGGTGGCGAAAGCGGCTCTCTGGCTTGTAACTGACGCTGAG
>Otu1249
TGCCTTCAGGATGGGGACAACAGACGGAGACGACTGCTAATACCGAATGTGTTCCGGAGACCGCATGATTTCCGGAAGAA
AGGATGGCCTCTATTTATAAGCTATCGCCTGAAGAGGGGTTTGCGTCTGATTAGGCAGTTGGTGAGGTAACGGCCCACCA
AACCTACGATCAGTAGCCGGTCTGAGAGGATGAACGGCCACACTGGAACTGAGACACGG
>Otu1250
TGCTCCCCACGCTTTCGTGCATGAGCGTCAGTCATGTCCCAGGGGGCTGCCTTCGCCATCGGTGTTCTTCCAAATATCTA
CGCATTTCACTGCTACACTTGGAATTCCACCCCCCTCTGACAAACTCGAGTCCTGCAGTCATAAATGCAATTCCAAGGTT
AAGCCCGGGGATTTCACATCTATCTTACAGAACCGCCTGCGCACGCTTTACGCCCAGTA
>Otu1251
TGCTCCCCACGCTTTCGCGCCTCAGCGTCAGTTGCTGTCCAGCAGACCGCCTTCGCCACTGGTGTTCCTCCTAATATCTA
CGCATTTCACCGCTACACTAGGAATTCCGTCTGCCTCTCCAGTACTCAAGAACCACAGTTTCAAATGCAGGCTGGAGGTT
GAGCCTCCAGTTTTCACATCTGACTTGCGATCCCGCCTACACGCCCTTTACACCCAGTA
>Otu1252
TGCTCCCCACACTTTCGCGCCTCACCGTCAGTTATCGTCCAGCAATCCGCCTTCGCCACTGGTGTTCCTCCTAATATCTA
CGCATTTCACCGCTACACTAGGAATTCCGATTGCCCCTCCGACACTCAAGATCTACAGTTTCAAATGCAGTTCATGGGTT
GAGCCCATGGATTTCACATCTGACTTGCAGACCCGGCTGCACGCCCTTTACACCCAGTA
>Otu1253
TGTCTCAGTCCCAATGTGGCCGTTCATCCTCTCAGACCGGCTACTGATCGTCGCCTTGGTGGGCCTTTACCCTCACCAAC
TAGCTAATCAGACGCAAGCTCATCTTCAAGCGGAAGCTTATGTCAGAGGCCTCCTTTAGTAAGTGTCTCATGCGATACTC
TTACATTCATTCGGTATTAGCACCCCTTTCGAAGTGTTGTCCCCATCTTGAAGGTAGAT
>Otu1254
TGCTCCCCACACTTTCGCGCCTCACCGTCAGTTGCTGTCCAGCAATCCGCCTTCGCCACTGGTGTTCCTCCTAATATCTA
CGCATTTCACCGCTACACTAGGAATTCCGATTGCCTCTCCAGTACTCAAGAAATACAGTTTCAAATGCAGTTCATGGGTT
AAGCCCATGGATTTCACATCTGACTTGCATTCCCGGCTGCACGCCCTTTACACCCAGTA
>Otu1255
TGCTCCCCACGCTTTCGCGCCTCAGCGTCAGTTGTCGTCCAGCAGGCCGCCTTCGCCACTGGTGTTCCTCCTAATATCTA
CGCATTTCACCGCTACACTAGGAATTCCGCCTGCCTCTCCGATACTCAAGGGATACAGTTTCAAATGCAGTTCCCGGGTT
AAGCCCGAGGATTTCACATCTGACTTGCATCTCCGCCTACACGCCCTTTACACCCAGTA
>Otu1256
TTCCTCACATCTTACGATGGCAGTCTTGTCAGAGTCCTCAGCAGAACCTGTTAGTAACTGACAACAAGGGTTGCGCTCGT
TATGGCACTTAAGCCGACACCTCACGGCACGAGCTGACGACAACCATGCAGCACCTCCATAGGCGCCCCGAAGGGCCTCA
TCATCTCTGAATCGTTCGCCTACAGTTCAGGCCCGGGTAAGGTTCCTCGCGTATCATCG
>Otu1257
AGTCGAGTTGCAGACTACAATCCGAACTGAGACGTTATTTTTGAGATTCGCTCTGCCTCACGACTTCGCTTCTCTTTGTT
TACGCCATTGTAGCACGTGTGTAGCCCTGGTCATAAGGGGCATGATGATTTGACGTCATCCCCACCTTCCTCCGGGTTAT
CCCCGGCAGTCTGTCCAGAGTGCCCAGCCTTACCTGCTGGCTACTGAACATAGGGGTTG
>Otu1258
CGGGAGCATGAGCCTGATTTTCAGAGAAGAGATTCAATCTTTATGGGGTAAAGTACCTGCCATTGTATGCGGAGCCGACC
CCTATGTGTACCATGAGAAATTCTACAGGCAGAGAGATACAGTCACCCCCGAAGAAAAGACACACATGAGCGAATTGGCA
GAAGAGTTCAATTTCACCTACATGCACACCCCCATCTATCTGGAAGAAAACGTGCAACT
>Otu1259
TGCTCCCCACGCTTTCGCGCCTCACCGTCAGTTGCCGTCCAGTTATCCGCCTTCGCCACTGGTGTTCTTCCTTATATCTA
CGCATTTCACCGCTACACAAGGAATTCCGATAACCTCTCCGGTACTCAAGACCTACAGTTTCAAATGCAGTTTGGAGGTT
AAGCCTCCAGATTTCACATCTGACTTGCCGGCCCGGCTGCACGCCCTTTACACCCAGTA
>Otu1260
AAGTCGGGTTGCAGACTTCAATCCGAACTGAGACGGTCTTTCCGGGATTCGCTCCCCCTCACAGGGTCGCTGCCCTTTGT
AACCGCCATTGTAGTACGTGTGTAGCCCAGGCCATAAGGGGCATGATGATTTGACGTCATCCCCACCTTCCTCCGGCTTG
TCACCGGCAGTCTCGCCAGAGTCCCCAACTTAATGCTGGCAACTGGCAACAGGGGTTGC
>Otu1261
CAGGCGGGTTGCAGCCTGCGATCCGAACTGGGACGGCTTTTGGGGGTTTGCTCTGCCTCGCGGCTTTGCCTCCCTCTGTT
GACCGCCATTGTATTACGTGTGTAGCCCAGGTCATAAGGGGCATGATGATTTGACGTCATCCCCACCTTCCTCCGGTTTA
TTACCGGCAGTCTCGCTAGAGTGCCCAACTGAATGATGGCAACTAACAATAGGGGTTGC
>Otu1262
AAGTCGAGTTGCAGACTTCAATCCGAACTGAGACGTCCTTTATGAGATTTGCTTCACATCACTGTGTCGCTCCTCTTTGT
AGACGCCATTGTAGTACGTGTGTAGCCCAGGCCATAAGGGGCATGATGATTTGACGTCATCCCCACCTTCCTCCGGTTTG
TCACCGGCAGTCTCACATGAGTCCCCAACTGAATGCTGGTAACATGCGACAAGGGTTGC
>Otu1263
GCAAGCGTTATCCGGATTTATTGGGCGTAAGGCGCGTCTAGGCGGCTTAGTAAGTCTGATGTGAAAATGCGGGGCTCAAC
CCCGTATTGCGTTGGAAACTGCTAAACTAGAGTACTGGAGAGGTAGGCGGAACTACAAGTGTAGAGGTGAAATTCGTAGA
TATTTGTAGGAATGCCGATGGGGAAGCCAGCCTACTGGACAGATACTGACGCTAAAGCG
>Otu1264
AATCTACCCTTAAGATGGGGATAACGGCTGGAAACGGTCGCTAATACCGAATACGCTCCCGATTTTATCGTTGGGGGGAA
AGATGGCCTCTGCTTGCAAGCTATCGCTTAAGGATGAGTCCGCGTCCCATTAGCTAGTTGGCGGGGTAACGGCCCACCAA
GGCGACGATGGGTAGCCGGTCTGAGAGGATGACCGGCCACACTGGAACTGGAACACGGT
>Otu1265
TCCGCCTTCGACGGCTGGCTCCTTACGGTTACCTCACCGGCTTCGGGTGTTTCTGACTCTCATAGTGTGACGGGCGGTGT
GTACAAGGCCCGGGAACGTATTCACCGCGGTATGCTGACCCGCGATTACTAGCGATTCCTGCTTCATGCAGGCGGGTTGC
AGCCTGCAATCTGAACTGGGGGTGTGTTTTTGAGGTTTGCTCCGGGTCGCCCATTGCTT
>Otu1266
CCCACCTTAGGCGGCTGGCTCCAAAAGGTTACCTCACCGACTTCGGGTGTTACAAACTCTCGTGGTGTGACGGGCGGTGT
GTACAAGGCCCGGGAACGTATTCACCGCGGCGTGCTGATCCGCGATTACTAGCGATTCCGACTTCATGTAGGCGAGTTGC
AGCCTACAATCCGAACTGAGATTGGCTTTAAGAGATTAGATGCGCTTTGCAGAACACCA
>Otu1267
TGCTCCCCACGCTTTCGTGCCTCAGTGTCAGTTTCAGTCCAGTAAGCCGCCTTCGCCACTGATGTTCCTCCTAATATCTA
CGCATTTCACCGCTACACTAGGAATTCCGCTTACCTCTCCTGCACTCCAGTCTGACAGTTTCAAAAGCAGTCCCAGAGTT
AAGCCCTGGGTTTTCACTTCTGACTTGCCATACCACCTACGCACCCTTTACACCCAGTA
>Otu1268
TGCTACCCACGCTTTCGCATATGAGCGTCAGTATTTGCCCAGGAGACTGCCTTCGCCTTTGGTGTTCTTCCAGATATCTA
CGCATTCCACCGCTACACCTGGAATTCCGTCTCCCCCTGCAATACTCTAGTCCACCAGTTTAGTATGCTGTTCCCAGGTT
GAGCCCGGGGATTTCACATCCTACTTGATGAACCGCCTGCATGCCCTTTACGCCCAGTT
>Otu1269
TAGGCGAGTTGCAGCCTACAATCCGAACTGAGATTGGCTTTAAGAGATTAGCTCGCCGTCACCGACTCGCAACTCGTTGT
ACCAACCATTGTAGCACGTGTGTAGCCCAGCCCATAAGGGGCATGATGATTTGACGTCGTCCCCACCTTCCTCCGGGTTA
TCCCCGGCAGTCTCATCAGAGTTCCCATCCGAAATGCTGGCTACTAATGATAGGGGTTG
>Otu1270
CAGGCGAGTTGCAGCCTGCAATCCGAACTGGGACGTTATTTTTGGGATTTGCTCCACATCACTGTCTCGCTTCCCTTTGT
TTACGCCATTGTAGCACGTGTGTAGCCCAAATCATAAGGGGCATGATGATTTGACGTCATCCCCACCTTCCTCCAGGTTA
TCCCCTGGCAGTCTCCCTAGAGTGCCCGGCTCTACCTGCTGGCTACTAAGGATAAGGGT
>Otu1271
TTCCTCACAGCTTGCGCTGGCAGTCCCGGTAGAGTCCTCAGCTTGACCTGTTAGTAACTACCGGTAAGGGTTGCGCTCGT
TATGGCACTTAAGCCGACACCTCACGGCACGAGCTGACGACAACCATGCAGCACCTCGACAGCGACCATTGCTGGCTAAT
CCTTTTCGGGATTATTCCCCTGTCGTTTGAGCCCGGGTAAGGTTCCTCGCGTATCATCG
>Otu1272
TCGGCGTAGCCCTTATCGTATCCAGAGGAAGCACCCGCGGCTTCCCCGGCCTCATAGCCTGCTTTTTCACCTTCGGCATA
GCCAGCGTTTTTGCCTTCATCGTATCCGGCGGCATAGCCTTCGTCGTATGTAGCCTGGGCCGCGGACGATGCTTCCGAAA
GGGCGGCGGCGTGGCCTTCTTCATAGCCTGCATCATGTCCGCTGGCGTATCCTTCCGAG
>Otu1273
AGTCGAGTTGCAGACTACAATCCGAACTGAGACGTTATTTTTGGGATTTGCTCCCCCTCGCGGGCTCGCTTCCCTTTGTT
TACGCCATTGTAGCACGTGTGTAGCCCAAGACATAAGGGGCATGATGACTTGACGTCATCCCCGCCTTCCTCCAGGTTGT
CCCTGGCAGTCTCCCATGAGTCCCCAACTTTACTTGCTGGTAACATAGGATAGGGGTTG
>Otu1274
TCGAAGCAACGCGAAGAACCTTACCAAGTCTTGACATCCCTCTGACCGACTCTTAACCGAGTCTTTCCTTCGGGACAGAG
GAGACAGGTGGTGCATGGTTGTCGTCAGCTCGTGTCGTGAGATGTTGGGTTAAGTCCCGCAACGAGCGCAACCCCTATCC
CAGTAGCCAGCGGTTCGGCCGGGCACTCTGAGGAGACTGCCAGGGATAACCTGGAGGAA
>Otu1275
CAGGCGGGTTTCAGCCTGCAATCCGAACTGGGATGGCTTTTAGGGATTTGCTCCACCTCGCGGTCTTGCTTCCCTCTGTT
TACCACCATTGTAGTACGTGTGTGGCCCAGGACATAAGGGGCATGATGATTTGACGTCATCCCCACCTTCCTCCGTTTTG
TCAACGGCAGTCCTGCTAGAGTGCTCTTGCGTAGCAACTAACAGTAAGGGTTGCGCTCG
>Otu1276
TCCTCCAGGTTATCCCTGGCAGTCTCCCCAGAGTGCCCACCTTAAATGCTGGCTACTGAGGATAGGGGTTGCGCTCGTTG
CGGGACTTAACCCAACATCTCACGACACGAGCTGACGACAACCATGCACCACCTGTCTCGCCTGTCCCGAAGGAAAGATC
CGGTTAAGGATCGGTCAGGCGGATGTCAAGACTTGGTAAGGTTCTTCGCGTTGCTTCGA
>Otu1277
CTGGTCATAAGGGGCATGATGATTTGACGTCATCCCCACCTTCCTCCAGGTTATCCCTGGCAGTCTCTCCAGAGTGCCCA
GCTTAACCTGCTGGCTACTGAAGATAGGGGTTGCGCTCGTTGCGGGACTTAACCCAACATCTCACGACACGAGCTGACGA
CAACCATGCACCACCTGTCACCGATGTTCCGAAGAAAAACTTCCATTACGAAGCGGTCA
>Otu1278
TAGTCGAGTTGCAGACTACAATCCGAACTGAGACGTTATTTTTGGGATTTGCTCCACCTCGCGGTCTCGCTTCCCTTTGT
TTACGCCATTGTAGCACGTGTGTAGCCCTGCTCATAAGGGGCATGATGATTTGACGTCATCCCCACCTTCCTCCGGCTTG
TCACCGGCAGTCTCGCCAGAGTCCCCAACTTAATGCTGGCAACTGGCAACAGGGGTTGC
>Otu1279
TAGTCGAGTTGCAGACTACAATCCGAACTGGGACTGGGTTTTTGTGATTTGCTTAACGTCGCCGTCTCGCTTCACTCTGT
TACCAGCCATTGTAGCACGTGTGTAGCCCAAGACATAAGGGGCATGATGATTTGACGTCATCCCCACCTTCCTCCGTGTT
ATCCACGGCAGTCTCCCTAGAGTGCCCAACTCAATGATGGCTACTAAGGATAAGGGTTG
>Otu1280
TGCTCCCCACACTTTCGCGCCTCACCGTCAGTTATCGTCCAGCAATCCGCCTTCGCCACTGGTGTTCCTCCTTATATCTA
CGCATTTCACCGCTACACAAGGAATTCCGATTACCTCTCCGGCACTCAAGACATACAGTTTCAAATGCAGTTTCAGGGTT
AAGCCCTGAGATTTCACATCTGACTTGCATGCCCGGCTGCACGCCCTTTACACCCAGTA
>Otu1281
CAGGCGAGTTGCAGCCTGCAATCTGAACTGAGACGTTGTTTCTGAGTTTGCTCCACCTCGCGGTCTTGCTTCACTTTGTT
TACGCCATTGTAGCACGTGTGTAGCCCAAGTCATAAGGGGCATGATGATTTGACGTCATCCCCACCTTCCTCCAGGTTAT
CCCTGGCAGTCTCCCTAGAGTGCCCAGCCGAACTGCTGGCTACTAAGGATAAGGGTTGC
>Otu1282
TTGCGCCGGCAGTCTAGACAGAGTCCTCGGCTTCACCCGTTAGTAACTGTCCATAGGGGTTGCGCTCGTTATGGCACTTA
AGCCGACACCTCACGGCACGAGCTGACGACAACCATGCAGCACCTCGCAGGTGACTATTACTAGCTGCCGACTTTCACCG
GCATTGCCCGTTATTCATAGGGATGTCAAGACCAGGTAAGGTTCTTCGCGTTGCTTCGA
>Otu1283
AAGTCGAGTTGCAGACTTCAATCCGAACTGAGACGACCTTTATGAGATTCGCTTCTTGTCACCAAGTCGCTGCTCTTTGT
GGTCGCCATTGTAGTACGTGTGTAGCCCAGGCCATAAGGGGCATGATGATTTGACGTCATCCCCACCTTCCTCCGGTTTG
TCACCGGCAGTCTCGCATGAGTCCCCAACTTGATGCTGGTAACATGCGACAAGGGTTGC
>Otu1284
CACAAAGTGGTAAGCGCCCTCCCGAAGGTTAAGACAAGCGGAGGAACATGTGGTTTAATTCGATGATACGCGAGGAACCT
TACCCGGGCTTAAATTGCAGTGGAATGATGTGGAAACATGTCAGTGAGCAATCACCGCTGTGAAGGTGCTGCATGGTTGT
CGTCAGCTCGTGCCGTGAGGTGTCGGCTTAAGTGCCATAACGAGCGCAACCCTTATCTT
>Otu1285
TATCACCGGCAGTCTCGCTAGAGAGGTCGATATCAGTGTACCAATATCACCAACTAACGACGAGGGTTGCGCTCGTTGCG
GGACTTAACCCAACATCTCACGACACGAGCTGACGACAACCGTGCACCACCTGTCTTGACGCTCTCCGAAGAGCACCACT
CTCTTTCAAGAATGTTCGTCAGATGTCAAGCCCTGGTAAGGTTCTTCGCGTTGCTTCGA
>Otu1286
TAGGCGAGTTGCAGCCTACAATCCGAACTGAGAATGGCTTTAAGAGATTCGCTTACCCTCGCGAGTTCGCTGCTCGTTGT
ACCATCCATTGTAGCACGTGTGTAGCCCAAGTCATAAGGGGCATGATGATTTGACGTCATCCCCACCTTCCTCCGGTTTG
TCACCGGCAGTCTCACTAGAGTGCCCAACTCAATGCTGGCAACTAGTAATAAGGGTTGC
>Otu1287
TTACGACGGCAGTCTCTCTAGAGTCCTCAGCATCACCTGTTAGTAACTGAAGATAAGGGTTGCGCTCGTTATGGCACTTA
AGCCGACACCTCACGACACGAGCTGACGACAGCCATGCAGCACCTGTTCACGTTCCCTTCCTTGCGAAAGGGTCGATCCG
CTTTCGCTTCTCTACCGCGTGGATGTCAAGTCCAGGTAAGGTTCTTCGGTTTGCATCGA
>Otu1288
CCTTCCTCCGAGTTGACCCCGGCGGTCCCCCGTGAGTTCCCACCATGACGTGCTGGCAACACAGGGCGAGGGTTGCGCTC
GTTGCGGGACTTAACCCAACATCTCACGACACGAGCTGACGACAACCATGCACCACCTGTCACCATTGCTCCGAAGAGAT
AGTACATTACATACTAGGTCAATGGGATGTCAAGACTTGGGTAAGGTTCTTCGCGTTGC
>Otu1289
CTTGCCTTAGACGGCTGGCTCCTTGCGGTTGCCTCACCGGCTTTGGGCACTCCCAACTCCCATGGTGTGACGGGCGGTGT
GTACAAGGCCCGGGAACGTATTCACCGCGACATTCTGATTCGCGATTACTAGCGATTCCAGCTTCATGTAGTCGAGTTGC
AGACTACAATCCGAACTGAGACGTTATTTTTGTGATTTGCTTAAGCTCACACTCTCGCT
>Otu1290
TGCTCCCCACGCTTTCGCGCCTCAGCGTCAGTTGTCGTCCAGAAAGTCGCCTTCGCCACCGGTGTTCTTCCTAATCTCTA
CGCATTTCACCGCTACACTAGGAATTCCGCTTTCCTCTCCGATACTCAAGGCTGTCAGTTTCAATCGCAGCCCCGGGGTT
AAGCCCCGGTATTTCACGACTGACTTGACAGTCCACCTACGCGCCCTTTACACCCAGTA
>Otu1291
CCTTCCTCACATCTTACGATGGCAGTCTTGTCAGAGTCCTCAGCGGAACCTGTTAGTAACTGACAACAAGGGTTGCGCTC
GTTATGGCACTTAAGCCGACACCTCACGGCACGAGCTGACGACAACCATGCAGCACCTTCACAAAGGTCCGAAGACTAAC
CTGTTTCCAGATTATTCCTTTGCAATTTAAGCCCGGGTAAGGTTCCTCGCGTATCATCG
>Otu1292
CAGGCGAGTTGCAGCCTGCAATCTGAACTGAGACGTTGTTTTTGAGTTTTGCTCCACCTCGCGGTCTTGCTTCTCTTTGT
TTAACGCCATTGTAGTACGTGTGTAGCCCAGGTCATAAAGGGCATGATGATTTGACGTCATCCCCACCTTCCTCCGTTTT
GTCAACGGCAGTCTCGCCAGAGTCCCCAACTTAATGATGGTAACTGACAGTAAGGGTTG
>Otu1293
CCCGCCTTCGGCAGCTCCTTCTTTGCAGTTAGGTCACTGACTTCGGGCGTTACTGACTCCCATGGTGTGACGGGCGGTGT
GTACAAGACCCGGGAACGTATTCACCGCGGCATTCTGATTCGCGATTACTAGCGATTCCAGCTTCATGTAGTCGAGTTGC
AGACTACAATCCGAACTGAGACGTTATTTTTGTGATTTGCTTAAGCTCACACTCTCGCT
>Otu1294
TAGTCGAGTTGCAGACTACAATCCGAACTGAGATGCCATTTTTGTGATTTGCTTACTGTCACCAGCTTGCTTCACTTTGT
TAGCACCATTGTAGCACGTGTGTAGCCCAGCCCATAAGGGGCATGATGATTTGACGTCGTCCCCACCTTCCTCCGGGTTA
TCCCCGGCAGTCTCCCTAGAGTGCCCAGCCGAACTGCTGGCTACTAAGGACAGGGGTTG
>Otu1295
CGTCGATGGCAGTCTCGCCGGAGTGCTCAGCTTTATCTGGTAGCAACCGGCAATAGGGGTTGCGCTCGTTGCGGGACTTA
ACCCAACATCTCACGACACGAGCTGACGACAGCCATGCAGCACCTGTTCACGTTCCCTTCCTTGCGAAAGGGTCGATCCG
CTTTCGCTTCTCTACCGCGTGGATGTCAAGTCCAGGTAAGGTTCTTCGGTTTGCATCGA
>Otu1296
GGAGGCAGCAGTGAGGAATATTGGTCAATGGGCGAGAGCCCGAACCAGCCAAGTAGCGTGCAGGATGACGGCCCTATGGG
TTGTAAACTGCTTTTATAAGGGAATAAAGTGAGTCTCGTGAGACTTTTTGCATGTACCTTATGAATAAGGACCGGCTAAT
TCCGTGCCAGCAGCCGCGGTAATACGCCATAACGAGCGCAACCCTTATCTTAGTTACTA
>Otu1297
TATCACCGGCAGTCTCGCTAGAGAGGTTACTATAAGTATACCGATAGTACCAACTAACGACGAGGGTTGCGCTCGTTGCG
GGACTTAACCCAACATCTCACGACACGAGCTGACGACAACCGTGCACCACCTGTCTTAACATTCTCCGAAGAGCACCCTC
TGCTTTCACAAAGGTTTGTTAGATGTCAAGCCCTGGTAAGGTTCTTCGCGTTGCTTCGA
>Otu1298
CGCTCCCCACGCTTTCGCGCCTCACCGTCAGTTACCGTCCAGTAATCCGCCTTCGCCACTGGTGTTCTTCCTTATATCTA
CGCATTTCACCGCTACACAAGGAATTCCGATTACCTCTCCGGCACTCAAGACATACAGTTTCAAATGCAGTTTCAGGGTT
AAGCCCTGAGATTTCACATCTGACTTGCCTTCCCGGCTACACGCCCTTTACACCCAGTA
>Otu1299
CCTGCCTTAGGACGCTGCTTCCTTACGGTTAGCTCACGTACTTCGGGCGTGGTCGACTTCCATGGTGTGACGGGCGGTGT
GTACAAGACCCGGGAACGTATTCAACGCAGCGTGCTGATCTGCGTTTACTAGCGATTCCGACTTCATGCAGTCGAGTTGC
AGACTGCAATCCGAACTGAGACCGGCTTTTAGAGATTTGCTCACTCTCGCGAGTTGGCG
>Otu1300
TTCTCGAGTTGCAGAGAACAATCCGAACTGAGGCAACTTTTTAAGATTGGCGCAGCCTCACGACTTAGCTCCTCTCTGTA
GTTGCCATTGTAGCACGTGTGTAGCCCAACTCGTAAGAGCCATGATGACTTGACGTCATCCCCACCTTCCTCCGGCTTGT
CACCGGCAGTCCCACCAGAGTGCCCAACTTTACTTGATGGCAACTGGTAGCAGGGGTTG
>Otu1301
CCCCACCTTCCTCACATCTTACGATGGCAGTCCCGACAGAGTCCTCAGCATAACCTGTTAGTAACTATCGGCAAGGGTTG
CGCTCGTTATGGCGCTTAAGCCGACACCTCACGGCACGAGCTGACGACAACCATGCAGCACCTTCACAACTGCCTTGCGG
CTGACATGTCTCCACATCATTCAGTTGCAATTCAAGCCCGGGTAAGGTTCCTCGCGTAT
>Otu1302
CCTTCCTCACATCTTACGATGGCAGTCCCGCCAGAGTCCTCAGCATTACCTGCTAGTAACTGGCGGCGAGGGTTGCGCTC
GTTATGGCACTTAAGCCGACACCTCACGGCACGAGCTGACGACAACCATGCAGCACCTTCACAAAGGTCCGAAGACTGAC
CTGTTTCCAGATCATTCCTTTGCAATTTAAGCCCAGGTAAGGTTCCTCGCGTATCATCG
>Otu1303
CCCACCTTAGACAGCTCCTTCCTTGCGGTTAGGCCACCGGCTTCGGGTGTTACCGACTCTCATGGTGTGACGGGCGGTGT
GTACAAGGCCCGAGAACGTATTCACCGCGACATGCTGATTCGCGATTACTAGCGATTCCAGCTTCATGTAGTCGAGTTGC
AGACTACAATCCGAACTGAGATGACTTTTTTGTGATTTGCTCAGCCTCACGGCGCTGCT
>Otu1304
GGGGCGGGTTGCAGCCCCCAATCCGAACTGGGGCCGGCTTTCCGGGATCCGCTCCCCCTCGCGGGGTGGCATCCCTCTGT
ACCGGCCATTGTATTACGTGTGTAGCCCAGGGCATAAGGGGCATGATGATTTGACGTCGTCCCCACCTTCCTCCGTTTTG
TCAACGGCAGTCTCGCTAGAGTGCTCTTGCGTAGCAACTAACAATAGGGGTTGCGCTCG
>Otu1305
CCTTCCTCACACCTTACGGCGGCAGTCTCCACAGAGTGCCCAGCACGACCTGATGGCAACTATGGACAGGGGTTGCGCTC
GTTATGGCACTTGAGCCGACACCTCACGGCACGAGCTGACGACAACCATGCAGCACCTTCACAAAGGTCCGAAGACTAAT
CTGTTTCCAGATTATTCCTTTGCAATTTAAGCCCGGGTAAGGTTCCTCGCGTATCATCG
>Otu1306
TCGAAGCAACGCGAAGAACCTTACCAAGTCTTGACATCCCGATGAAAAGTCCTTAACCGGACAGTAATGTGTCCTTTCCT
TCGGGACAGAAGTGACAGGTGGTGCATGGTTGTCGTCAGCTCGTGTCGTGAGATGTTGGGTTAAGTCCCGCAACGAGCGC
AACCCTTATCTTCAGTAGCCAGCATTTTGGATGGGCACTCTGGAGAGACTGCCAGGGAT
>Otu1307
TGCTCCCCACGCTTTCGCGCCTCAGCGTCAGTTACTGTCCAGCAATCCGCCTTCGCCACTGGTGTTCCTCCGTATATCTA
CGCATTTCACCGCTACACACGGAATTCCGATTGCCTCTCCAGCACTCAAGAACTACAGTTTCAAATGCAGGCTGGAGGTT
GAGCCCCCAGTTTTCACATCTGACTTGCAATCCCGCCTACACGCCCTTTACACCCAGTA
>Otu1308
GAGTCGGGTTGCAGACTCCAATCCGAACTGAGACCGGTTTTCAGGGATCCGCTCCACGTCGCCGTGTCGCATCCCGTTGT
ACCGGCCATTGTAGCATGCGTGAAGCCCTGGACGTAAGGGGCATGATGATCTGACGTCATCCCCACCTTCCTCCAGGTTA
TCCCTGGCAGTCTCTCTAGAGTGCCCACCTGAAATGCTGGCTACTAAAGATAGGGGTTG
>Otu1309
TGCTCCCCACGCTTTCGAGCCTCAACGTCAGTTACCGTCCAGTAAGCCGCCTTCGCCACTGGTGTTCCTCCTAATATCTA
CGCATTTCACCGCTACACTAGGAATTCCGCTTACCCCTCCGGCACTCAAGTATGACAGTTCCAAATGCAGTCCCGGGGTT
GAGCCCCGGGCTTTCACATCTGGCTTGCCATGCCGTCTACGCTCCCTTTACACCCAGTA
>Otu1310
TCGATGATACGCGAGGAACCTTACCCGGGCTTAAATTGCAACTGACGGAACCGGAAACGGTTCTTTCTTCGGACAGTTGT
GAAGGTGCTGCATGGTTGTCGTCAGCTCGTGCCGTGAGGTGTCGGCTTAAGTGCCATAACGAGCGCAACCCTTATCGATA
GTTACTAGCAGGTTATGCTGAGGACTCTATTGAGACTGCCGTCGTAAGATGTGAGGAAG
>Otu1311
TAGTCGAGTTGCAGACTACAATCCGAACTGAGACGTTATTTTTGTGATTTGCTTGGCCTCACGACTTCGCTTCACTTTGT
TTACGCCATTGTAGCACGTGTGTAGCCCAAGACATAAGGGGCATGATGATTTGACGTCATCCCCACCTTCCTCCGTGTTA
TCCACGGCAGTCTCTTTAGAGTGCCCATCTTAATGCTGGCTACTAAAGATAAGGGTTGC
>Otu1312
TAGTCGAGTTGCAGACTACAATCCGAACTGAGACGTTATTTTTGAGATTCGCTCTGCCTCACGACTTCGCTTCTCTTTGT
TTACGCCATTGTAGCACGTGTGTAGCCCTGGTCATAAGGGGCATGATGATTTGACGTCATCCCCGCCTTCCTCCGCGTTG
TCCGCGGCAGTCTACTATGAGTTCCCATCCGAAATCTGGCAACATAGTATAGGGGTTGC
>Otu1313
GTTGGGTTAAGTCCCGCAACGAGCGCAACCCTTGTCACTAGTTGCTACGTAACAGAGCACTCTAGTGAGACTGCCGGTGA
CAAACCGGAGGAAGGTGGGGATGATGTCAAGTCCTCATGGCCCTTATGGCTAGGGCCTCACACGTCATACAATGGTCGGA
ACAGAGGGCAGCGAAACCGTGAGGCGGAGCAAATCCCAGAAAACCGATCGTAGTCCGGA
>Otu1314
CAGGCGGGTTGCAGCCTGTAATCTGAACTGGGACAGCTTTTAGGGATTTGCTCCACCTCGCGGTTTTGCTTCCCTCTGTA
TGACTGCCATTGTAGTACGTGTGTAGCCCAGGTCACAAGGGGCATGATGATTTGACGTCATCCCCACCTTCCTCCAGGTT
ATCCCTGGCAGTCTCCCTAGAGTGCCCATCTTACTGCTGGCTACTAAGGATAGGGGTTG
>Otu1315
TCCTCCGAGTTAACCCCGGCAGTCCCCCACGAGTCCCCACCATAACGTGCTGGCAACATAGGGCAAGGGTTGCGCTCGTT
GCGGGACTTAGCCCAACATCTCACGACACGAGCTGACGACAACCATGCACCACCTGCACACGACCAACTAAATGCCACCA
CGTCTCTGCAGTGTCGCCGTGCATGTCAAGCCTTGGTAAGGTTCTTCGCGTTGCATCGA
>Otu1316
CAGGCGGGTTGCAGCCTGCGATCCGAACTGAGGCACTTTTTTGGGATCCGCTTCACCTCGCGGTGTCGCTTCCCTCTGTT
TGAGTGCCATTGTAGTACGTGTGTAGCCCAGGTCATAAGGGGCATGATGATTTGACGTCATCCCCACCTTCCTCCGAGTT
AACCCCGGCAGTCCCCCACGAGTCCCCACCATTACGTGCTGGCAACATAGGGCAAGGGT
>Otu1317
TGGAGCGTTGTGGCTCGTCTCGATGACAACAAGACCATCCTCGGTTCTATGAAGAAGGCACTGGAAGGAAAGGCAGAGGT
TCTCTATGCCAAGGGCTCCAACCTGATGTATGATGCCAAGCGCGAAGCTGATGCCACCATGTTTGGCAGAGAGATGCGCG
ACAGCCGAAGCAACGAGGAAATGCTGAAGGAAGCACTCGACGTGGCTCAGCAAGCCGAC
>Otu1318
TATCACCGGCAGTCTCGCTAGAGAGGAATGTGTAAGTGTACCGACACATCCAACTAACGACGAGGGTTGCGCTCGTTGCG
GGACTTAACCCAACATCTCACGACACGAGCTGACGACAACCGTGCACCACCTGTCTTAACATTCTCCGAAGAGCACCACT
CGCTTTCACGAGTGTTTGTTAGATGTCAAGCCCTGGTAAGGTTTTTCGCGTTGCTTCGA
>Otu1319
TAGTCGAGTTGCAGACTACAATCCGAACTGGGACTGGGTTTTTGTGATTTGCTTAACGTCGCCGTCTCGCTTCACTCTGT
TACCAGCCATTGTAGCACGTGTGTAGCCCAAGACATAAGGGGCATGATGATTTGACGTCGTCCCCACCTTCCTCCGTTTT
GTCAACGGCAGTCTCGCTAGAGTGCTCTTGCGTAGCAACTAACAATAGGGGGTTGCGCT
>Otu1320
TTCCTCCGGTTTGTCACCGGCAGTCTCACATGGGTCCCCAACTGAATGCTGGTAACATGCGACAAGGGTTGCGCTCGTTG
CGGGACTTAACCCAACATCTCACGACACGAGCTGACGACAACCATGCACCACCTGTCATCCCTGTCCCGAAGGAAAGGCA
ACATTACTTGCCGGTCAGGGAGATGTCAAGAGCAGGTAAGGTTCTTCGCGTTGCTTCGA
>Otu1321
CACAAAGTGGTAAGCGCCCTCCCGAAGGTTAAGCTACCTACTTCTTTTGCAACCCACTCCCATGGTGTGACGGGCGGTGT
GTACAAGGCCCGGGAACGTATTCACCGTGGCATTCTGATCCACGATTACTAGCGATTCCGACTTCATGGAGTCGAGTTGC
AGACTCCAATCCGGACCAGTTGCGCCAATTGTTCAGTGGACAGCAGGGCGGCATCCTGA
>Otu1322
AGAGCAGCGTAAAAAATAAAAGAAAAAATGAATGAATTATACGGAGGATGGGAGTCTCCGGCATCAAAGCCGAATCATAG
TCTTACGACTGATGAATACAGAAAGATGTTCGACAGCTTTGGCTGGAAATATGAAATACGTGATAATGACGAAGGACGCT
GGTTTATTATCCACAAGGAGAAGTAATGATGAAAAGCAGTAAATGGCTGACAGTAGTTC
>Otu1323
CCTTCCTCACACCTTACGGTGGCAGTGTCCCCAGAGTGCCCAGCTTTACCTGATGGCAACTAAGGAGAGGGGTTGCGCTC
GTTATGGCACTTAAGCCGACACCTCACGGCACGAGCTGACGACAACCATGCAGCACCTTCACAAAGGTCCGAAGACTTGC
ATGTTTCCACGCAATTCCTCTGCAATTCAAGCCCGGGTAAGGTTCCTCGCGTATCATCG
>Otu1324
ACGTGCTACAATGGCGTAAACAAAGAGAAGCGAGCCCGCGAGGGGGAGCAAATCTCAAAAATAACGTCTCAGTTCGGATT
GTAGTCTGCAACTCGACTACATGAAGCTGGAGTCGCTAGTAATCGCAGATCAGAATGCTGCGGTGAATACGTTCCCGGGT
CTTGTACACACCGCCCGTCACACCATGGGAGTCGGAAATGCCGAAGTCGGTGACCTAAC
>Otu1325
CCCCACCTTCCTCACATCTTACGATGGCAGTCCCGCCAGAGTCCTCAGCATTACCTGCTAGTAACTGGCGGCGAGGGTTG
CGCTCGTTATGGCACTTAAGCCGACACCTCACGGCACGAGCTGACGACAACCATGCAGCACCTTCACAACTGCCTTGCGG
CTGACATGTCTCCACATCATTCAGTTGCAATTCAAGCCCGGGTAAGGTTCCTCGCGTAT
>Otu1326
GGAGGCAGCAGTGAGGAATATTGGTCAATGGACGAGAGTCTGAACCAGCCAAGTAGCGTGAAGGATGAAGGTCCTACGGA
TTGTAAACTTCTTTTATAAGGGAATAAACCCTCCCACGTGTGGGAGCTTGTATGTACCTTATGAATAAGCATCGGCTAAC
TCCGTGCCAGCAGCCGCGGTAATACAGAGGATCCGAGCGTTATCCGGATTTATTGGGTT
>Otu1327
TCCTCGCGGCTTGCGCCGGCAGTCTCGACAGAGTCCTCGGCTTGACCCGTTAGTAACTGTCGATAGGGGTTGCGCTCGTT
ATGGCACTTAAGCCGACACCTCACGGCACGAGCTGACGGCAACCATGCAGCACCTCGCAGGTGACTATTGCTAGCTATAT
ACTTTCATATATATTCCCCCTGCGTTTGAGCCCGGGTAAGGTTCCTCGCGTATCATCGA
>Otu1328
CCTTCCTCACATCTTACGACGGCAGTCTCTCTAGAGTCCTCAGCATCACCTGTTAGTAACTAAAGATAAGGGTTGCGCTC
GTTATGGCACTTAAGCCGACACCTCACGGCACGAGCTGACGACAACCATGCAGCACCTTCACATTTGCCTTGCGGCTAAC
CTGTTTCCAGATTATTCAAATGCAATTTAAGCCCGGGTAAGGTTCCTCGCGTATCATCG
>Otu1329
GGAGGCAGCAGTGAGGAATATTGGTCAATGGGCGAGAAAAAGCCTGAACCAGCCAAGTAGCGTGAAGGATGACTGCCCTA
TGGGTTGTAAACTTCTTTTATAAAGGAATAAAGTCGGGTATGCATACCCGTTTGCATGTACTTTATGAATAAGGATCGGC
TAACTCCGTGCCAGCAGCCGCGGTAATACATCACCGACTCCCCGCCCATAGAGAGGCTG
>Otu1330
TGCTCCCCATGCTTTCGTGCCTCAGCGTCAGTTAAAGCCCAGCAGGCCGCCTTCGCCACTGGTGTTCCTCCTAATATCTA
CGCATTTCACCGCTACACTAGGAATTCCGCCTGCCTCTACTTCACTCAAGATCTACAGTTTCAAACGCAGCTCCGGGGTT
AAGCCCCGGCATTTCACGTCTGACTTGCAAACCCGCCTACGCACCCTTTACACCCAGTA
>Otu1331
TGCTCCCCACGCTTTCGTGCCTCAGTGTCAGTTACAGTCCAGAGAGCCGCCTTCGCAACTGGTGTTCCTCCTAATATCTA
CGCATTTCACCGCTACACTAGGAATTCCGATTGCCTCTCCGATACTCAAGAAGAGTAGTTTCAAATGCAGTTCACGAGTT
GAGTCCGTGGATTTCACATCTGACTTGCCCTCCCGGCTACACGCCCTTTACACCCAGTA
>Otu1332
TGCTCCCCACGCTTTCGAGCCTCAACGTCAGTCATCGTCCAGCAAGCCGCCTTCGCCACTGGTGTTCCTCCTAATATCTA
CGCATTTCACCGCTACACTAGGAATTCCACTTGCCTCTCCGACACTCTAGCTATGCAGTATCCAAAGCAATTCCCACCTT
AAAAGCAGGACTTTCACTCCAGACTTACTTAGCCGCCTACACGCCCTTTACGCCCAATC
>Otu1333
TGCTCCCCACACTTTCGAGCCTCAGCGTCAGTTAGAGCCCAGCAAGCCGCCTTCGCCACTGGTGTTCCTCCGAATATCTA
CGCATTTCACCGCTACACTCGGAATTCCGCTTGCCTCTACTCCACTCAAGAATAACAGTTTCAACTGCAGTTTATGGGTT
GAGCCCATAGTTTTCACAGCTGACTTGCCAGTCCGTCTACGCTCCCTTTACACCCAGTA
>Otu1334
TGCTACCCATGCTTTCGAGCCTCAGCGTCAGTTGGTGCCCAGTAGGTCGCCCTCGCCACTGGTGTTCCTCCTAATATCTA
CGCATTTCACCGCTACACTAGGAATTCCGATTGCCTCTCCGATACTCAAGAAGAGTAGTTTCAAATGCAGTTCACGAGTT
GAGCCCGTGGATTTCACATCTGACTTGCCCTCCCGGCTACACGCCCTTTACACCCAGTA
>Otu1335
TGCTCCCCACGCTTTCGAGCCTCAGCGTCAGTTACAGACCAGAGAGCCGCTTTCGCCACCGGTGTTCCTCCATATATCTA
CGCATTTCACCGCTACACATGGAGTTCCACTTTCCTCTACTGCACTCAAGTCATCCAGTTTCCAAAGCAATTCCTCAGTT
GAGCTGAGGGCTTTCACTTCAGACTTAAATAACCGTCTGCGCTCGCTTTACGCCCAATA
>Otu1336
TGCTCCCCACGCTTTCGAGCCTCAGCGTCAGTTACAGACCAGAGAGCCGCTTTCGCCACCGGTGTTCCTCCATATATCTA
CGCATTTCACCGCTACACTAGGAATTCCGCTTTCCTCTCCGATACTCAAGGCTGTCAGTTTCAATCGCAGCCCCAGGGTT
AAGCCCCGGTATTTCACGACTGACTTGACAGTCCGCCTACGCGCCCTTTACACCCAGTA
>Otu1337
TGCTCCCCACGCTTTCGAGCCTCAACGTCAGTCATCGTCCAGCAAGCCGCCTTCGCCACTGGTGTTCCTCCTAATATCTA
CGCATTTCACCGCTACACTAGGAATTCCACTTGCCTCTCCGACACTCTAGCCCAGCAGTTCCAAATGCAGTCCCGGGGTT
GAGCCCCGGTATTTCACGACTGACTTGACAGTCCGCCTACGCGCCCTTTACACCCAGTA
>Otu1338
TGCTCCCCACGCTTTCGAGCCTCAGCGTCAGTAATCGTCCAGCAGGCCGCCTTCGCCACTGGTGTTCCTCCTAATATCTA
CGCATTTCACCGCTACACTAGGAATTCCGATTGCCTCTCCGATACTCAAGAAGAGTAGTTTCAAATGCAGTTCACGAGTT
GAGCCCGTGGATTTCACATCTGACTTGCCCTCCCGGCTACACGCCCTTTACACCCAGTA
>Otu1339
TGCTCCCCACGCTTTCGCGCCTCAGCGTCAGTTGTCGTCCAGCAGGCCGCCTTCGCCACTGGTGTTCCTCCTAATATCTA
CGCATTTCACCGCTACACTAGGAATTCCGCCTGCCTCTCCGATACTCAAGAAAAACGGTTTCAAATGCAGCTCCGGAGTT
GAGCCCCGGTATTTCACATCTGACCTGTCTTCCCGCCTACACGCCCTTTACACCCAGTA
>Otu1340
TGCTCCCCACGCTTTCGCGCCTCAGCGTCAGTTGTCGTCCAGCAGGCCGCCTTCGCCACTGGTGTTCCTCCTAATATCTA
CGCATTTCACCGCTACACTAGGAATTCCGCCTGCCTCTCCGATACTCAAGAAGAACAGTTTCAAAAGCAGTTTATGGGTT
AAGCCCATAGATTTCACTTCTGACTTGCTCTCCCGCCTACACGCCCTTTACACCCAGTA
>Otu1341
CGCTCCCCACGCTTTCGAGCCTCAGCGTCAGTTACAGACCAGAGAGCCGCTTTCGCCACCGGTATTCCTCCAGATCTCTA
CGCATTTCACCGCTACACCTGGAATTCTACCCCCCTCTACGAGACTCAAGCTTGCCAGTATCAGATGCAGTTCCCAGGTT
GAGCCCGGGGATTTCACATCTGACTTAACAAACCGCCTGCGTGCGCTTTACGCCCAGTA
>Otu1342
TGCTACCCACACTTTCGAGCCTCAACGTCAGTTACAGTCCAGAGAGCCGCCTTCGCCACTGGTGTTCTTCCATATATCTA
CGCATTTCACCGCTACACATGGAGTTCCACTCTCCTCTACTGCACTCAAGTTATCCAGTTTCCAAAGCACTTCCACAGTT
AAGCTGTGGGCTTTCACTTCGGACTTAAATAACCGTCTGCGCTCGCTTTACGCCCAATA
>Otu1343
TGCTCCCCACACTTTCGCGCCTCAGCGTCAGTTGTCGTCCAGAAAGCCGCCTTCGCCACTGGTGTTCCTCCTAATATCTA
CGCATTTCACCGCTACACTAGGAATTCCGCTTTCCTCTCCGATACTCAAGGCTGTCAGTATCAGATGCAGTTCCCAGGTT
GAGCCCGGGGATTTCACATCTGACTTAACAAACCGCCTGCGTGCGCTTTACGCCCAGTA
>Otu1344
CGTTCCCCACGCTTTCGCTCCTCAGCGTCAGTAACGGCCCAGAGACCCGCCTTCGCCACCGGTGTTCTTCCTGATATCTG
CGCATTCCACCGCTACACCAGGAGTTCCAGTCTCCTCTACCGCACTCCAGCCCGCCCGTACCCGGCGCAGATCCACCGTT
AAGCGATGGACTTTCACACCGGACGCGACGAACCGCCTACGAGCCCTTTACGCCCAATA
>Otu1345
TGCTCCCCACGCTTTCGCACCTGAGCGTCAGTCTTCGTCCAGGGGGCCGCCTTCGCCACCGGTATTCCTCCTAATATCTA
CGCATTTCACCGCTACACTAGGAATTCCACTTACCTCTCCGACACTCTAGCTGCACAGTTTCCAAAGCAGTCCACAGGTT
GAGCCCATGCCTTTCACTTCAGACTTGCACAGCCGTCTACGCTCCCTTTACACCCAGTA
>Otu1346
CCGAGCGTTATCCGGATTTATTGGGTTTAAAGGGTGCGTAGGCGGATTAGTAAGTTAGAGGTGAAAGCTCGATGCTCAAC
ATCGAAATTGCCTCTGATACTGTTAGTCTAGAGTATAGTTGCGGAAGGCGGAATGTGTGGTGTAGCGGTGAAATGCTTAG
ATATCACACAGAACACCGATTGCGAAGGCAGCTTTCCAAGCTATTACTGACGCTGATGC
>Otu1347
GCGAGCGTTGTCCGGATTTACTGGGTGTAAAGGGTGCGTAGGCGGCTAGACAAGTCAGGTGTGAAATACCGCAGCTCAAC
TGCGGGGCTGCACTTGAAACTGTAGAGCTTGAGTGATGGAGAGGTAAGCGGAATTCCTAGTGTAGCGGTAAAATGCGTAG
ATATTAGGAGGAACACCAGTGGCGAAGGCGGCTTACTGGACATTAACTGACGCTGAGGC
>Otu1348
CGAGCGTTGTCCGGATTTATTGGGCGTAAAGCGAGCGCAGGCGGTTTGATAAGTCTGAGTTAAAGGCTGTGGCTCAACCA
TAGTTCGCTTTGGAAACTGTCAAACTTGAGTGCAGAAGGGGAGAGTGGAATTCCATGTGTAGCGGTGAAATGCGTAGATA
TATGGAGGAACACCGGTGGCGAAAAGCGGCTCTCTGGTCTGTAACTGACGCTGGGGGCT
>Otu1349
GCGAGCGTTATCCGGAATTATTGGGCGTAAAGGGCTTGTAGGTGGCTGGTTGCGTCTGTCGTGAAAGCTCATGGCTTAAC
TGTGGGGTTTGCGGTGGGGTACGGGCTGGCTTGAGTGCAGTAGGGGAGACTGGAATTCCTGGTGTAGCGGTGGAATGCGC
AGATATCAGGAGGAATACCGGTGGCGAAGGCGGGTCTCTGGGCTGTTACTGACGCTGAG
>Otu1350
GCGAGCGTTGTCCGGAATTACTGGGTGTAAAGGGAGTGTAGGCGGGATCATAAGTTGCGTGTGAAATGCAGGGGCTCAAC
CCCTGAACTGCGCGCAAAACTGTGGTTCTTGAGTGAAGTAGAGGCAGGCGGAATTCCCGGTGTAGCGGTGGAATGCGTAG
ATATCGGGAGGAACACCAGTGGCGAAGGCGGCCTGCTGGGCTTTTACTGACGCTGAGGC
>Otu1351
GCAAGCGTTATCCGGATTTACTGGGTGTAAAGGGTGCGTAGGCGGCTTGGTAAGTCAGATGTGAAATGTATGGGCTCAAC
CCATGCACTGCATTTGAAACTATTGAGCTTGAGTGAAGTAGAGGTAGGCGGAATTCCCTGTGTAGCGGTGAAATGCGTAG
AGATAGGGAGGAACACCAGTGGCGAAGGCGGCTTACTGGACGATGACTGACGTTGAGGC
>Otu1352
CAGGCGAGTTGCAGCCTGCAATCTGAACTGAGACCGAGTTTTGTGATTCGCTCCACCTCACGGTTTCGCTGCACTTTGTT
ATCGGCCATTGTAGTACGTGTGTAGCCCTGGGCATAAGGGGCATGATGATTTGACGTCGTCCCCACCTTCCTCCGATTTG
TCACCGGCAGTCTCGCCAGAGTGCCCAACTTAATGATGGCAACTGACAATAGGGGTTG
>Otu1353
TGTCTCAGTCCCAATGTGGCCGTTCATCCTCTCAGACCGGCTACTGATCATCGCCTTGGTAGTCCGTTACACTACCAACT
AGCTAATCAGACGCAGGCCCATCCTTTAGCGATAGCTTACTTGTAGAGGCCATCTTTCTTCATCCTGCCATGCGGCACGA
TGATCACATCCGGTATTAGCACTCCTTTCGGAATGTTGTCCCCGTCTAAAGGGCAGGT
>Otu1354
AGGCGAGTTTCAGCCTGCAATCTGAACTGGGACCGGGTTTTGTGTTTCGCTCTGCCTCGCGGCTTTGCTTCACTTTGTTA
CCGGCCATTGTAGTACGTGTGTAGCCCAGGACATAAGGGGCATGATGATTTGACGTCATCCCCACCTTCCTCCGATTTGT
CACCGGCAGTCTCGCCAGAGTCCTCATCTTACTGTTAGTAACTGGCAATAGGGGTTGC
>Otu1355
TAGTCGAGTTGCAGACTACAATCCGAACTGAGACGTTATTTTTGAGATTCGCTCTGCCTCACGGCTTCGCTTCTCTTTGT
TTACGCCATTGTAGCACGTGTGTAGCCCTGGTCATAAGGGGCATGATGATTTGACGTCATCCCCACCTTCCTCCGGGTTA
TCCCCGGCAGTCTCTCTAGAGTGCCCATCTTACTGCTGGCTACTAAAGATAAGGGTTG
>Otu1356
TGCTACCCACGCTTTCGTGCCTCAGTGTCAGTTGCAGTCCAGAAAGCCGCCTTCGCCACCGGTGTTCCTCCTAATATCTA
TGCATTTCACCGCTACACTAGGAATTCCGCTTTCCTCTCCTGTACTCAAGTGACCCAGTTCGCAAGGCGAACAATAGTTA
AGCCATTGCCTTAAACCCTGCGCTTAAGCCACCACCTACGCACTCTTTACGCCCAATA
>Otu1357
GCGAGCGTTGTCCGGAATTATTGGGCGTAAAGAGCTTGTAGGCGGTTTGTCGCGTCTGCTGTGAAAGGCCGGGGCTTAAC
CCCGTGTATTGCAGTGGGTACGGGCAGACTAGAGTGCAGTAGGGGAGACTGGAACTCCTGGTGTAGCGGTGGAATGCGCA
GATATCAGGAAGAACACCGATGGCGAAGGCAGGTCTCTGGGCTGTAACTGACGCTGAG
>Otu1358
AAGTCGAGTTGCAGACTTCAATCCGAACTGAGACTGTCTTTTAGTGATTCGCTTCCTATCGCTAGGTCGCTGCACGTTGT
AACAGCCATTGTAGTACGTGTGTAGCCCAGGCCATAAGGGGCATGATGATTTGACGTCATCCCCACCTTCCTCCGGTTTA
TCACCGGCAGTCCCTCCAGAGTCCCCAACTGAATGCTGGTAACTGAAGGCAAGGGTTG
>Otu1359
CCAAGCGTTATCCGGATTTATTGGGTTTAAAGGGTGCGTAGGCGGTTTGATAAGTTAGAGGTGAAATACCGGTGCTTAAC
ACCGGAACTGCCTCTAATACTGTTGAACTAGAGAGTAGTTGCGGTAGGCGGAATGTATGGTGTAGCGGTGAAATGCTTAG
AGATCATACAGAACACCGATTGCGAAGGCAGCTTACCAAACTATATCTGACGTTGAGG
>Otu1360
CCTGCCTTCGGCAGCTCCCTCCTTGCGGTTGGGTCACTGACTTCGGGCATTACCAACTCCCATGGTGTGACGGGCGGTGT
GTACAAGACCCGGGAACGTATTCACCGCGACATTCTGGTTCGCGATTACTAGCGATTCCAGCTTCGTGTAGTCGAGTTGC
AGACTACAGTCCGAACTGAGACGTTATTTTTGAGATTTGCTCCCCCTCGCGGGATTGC
>Otu1361
TGCTCCCCACGCTTTCGAGCCTCAGCGTCAGTGGTCGTCCAGTAAGCCGCCTTCGCCACCGGTGTTCCTCCTAATATCTA
CGCATTTCACCGCTACACTAGGAATTCCGCTTCCCTCTCCTGCACTCCAGCCCACCAGTATCCAAAGCAATTCCCACCTT
AAAGCAGGACTTTCACTCCAGACTTAGCAGGCCGCCTACGCGCCCTTTACGCCCAATC
>Otu1362
GAGTCGGGTTGCAGACTCCAATCCGAACTGAGACCGGTTTTCAGGGATCCGCTCCACGTCGCCGTGTCGCATCCCGTTGT
ACCGGCCATTGTAGCATGCGTGAAGCCCTGGACGTAAGGGGCATGATGATCTGACGTCATCCCCACCTTCCTCCGTGTTA
TCCACGGCAGTCTATACAGAGTCCCTAACTTAATACTGGTAACTGTATACAAGGGTTG
>Otu1363
GCGAGTGTTAATCGGAATTACTGGGCGTAAAGGGTGCGCAGGCGGTTGAGTAAGACAGATGTGAAATCCCCGAGCTTAAC
TCGGGGAATGGCATATGTGACTGCTCGACTAGAGTGTGTCAGAGGGAGGTGGAATTCCACGTGTAGCAGTGAAATGCGTA
GATATGTGGAAGAACACCGATGGCGAAGGCAGCCTCCTGGGACATAACTGACGCTCAG
>Otu1364
TAGGCGAGTTGCAGCCTACAATCCGAACTGGGATCGGCTTTTGAGATTTGCTCCGCCTCACGGCCTCGCTGCTCTTTGTA
CCGACCATTGTAGCACGTGTGTAGCCCAGAACATAAGGGGCATGATGATTTGACGTCATCCCCACCTTCCTCCGAGTTAT
CCCCGGCAGTCTCATTAGAGTGCCCATCTTACTGCTGGCAACTAATGACAAGGGTTGC
>Otu1365
GCGAGCGTTATCCGGATTTATTGGGTTTAAAGGGTGCGTAGGTGGTGATTTAAGTCAGCGGTGAAAGTTTGTGGCTCAAC
CATAAAAATTGCCGTTGAAACTGGGTTACTTGAGTGTGTTTGAGGTAGGCGGAATGCGTGGTGTAGCGGTGAAATGCATA
GATATCACGCAGAACTCCGATTGCGAAGGCAGCTTACTAAACCATAACTGACACTGAA
>Otu1366
TGGGCGGGTTGCAGCCCACAATCTGAACTGAGACTATCTTTTTGAGATTCGCTCGACTTTACAGTTTCGCTGCTCTTTGT
AATAGCCATTGTAGCACGTGTGTGGCCCAGGTCGTAAGGGGCGTGATGATTTGACGTCATCCCCACCTTCCTCCGTGTTA
GCCACGGCAGTTTATACAGAGTTCCTAACTTAATATTGGCAACTGTATACAGGGGTTG
>Otu1367
ACACCGTGGTAACCGCCCTCAATAAAGTTAAGCTAGCTACTTCTGGTGCAATCCACTCCCATGGTGTGACGGGCGGTGTG
TACAAGGCCCGGGAACGTATTCACCGCAACATTCTGATTTGCGATTACTAGCGATTCCGACTTCATGGAGTCGAGTTGCA
GACTCCAATCCGAACTTAGGGACGCTTTTTGGGTTCCACTCCACCTCGCGGTATCGTT
>Otu1368
GAGGCGGGTTGCAGCCTCCGATCCGAACTGGGGCCGGCTTTGAGGGATTCGCTTCCTGTCGCCAGGGCGCAGCCCGTTGT
ACCGGCCATTGTAGCGCGTGTGCAGCCCAAGACATAAGGGGCATGATGACTTGACGTCATCCCCGCCTTCCTCCAAGTTG
TCCTTGGCAGTCTCCTATGAGTCCCCGGCATTACCCGCTGGTAACATAGGATAGGGGT
>Otu1369
CCGGTTCCCCATTTGGCTGCTGCGGCTGCTGTGGCTCCTCATTCGGCTTCTGTGGCACCTCTGATTTTCCTTCTGTTTCT
TTTTCAGTATCTTTCTTGGTGTCTTTCTTTTTATCCGCTGATCTTTTCTTTCCGTCAGACATTTCTGCCTGCTTCCGCGC
ATCTTTCTTCAGCGCTCTCTTTTCTTTCCAGGTAACATCCTCTTCTTCAAAAAGATGA
>Otu1370
CCTGCCTTCGGCGGCTCCTTCTTGCGTTAGGTCACCGACTTCGGGCATTTTCGACTCCCATGGTGTGACGGGCGGTGTGT
ACAAGACCCGGGAACGTATTCACCGCGGCATTCTGATCCGCGATTACTAGCGATTCCAGCTTCGTGCAGTCGAGTTGCAG
ACTGCAGTCCGAACTGGGACGTTATTTTTGGGATTTGCTTACCTTCGCAGGCTCGCTT
>Otu1371
AGAGTCCTCAGCTTTAACTGTTAGTAACTGGCGGCGAGGGTTGCGCTCGTTATGGCACTTAAGCCGACACCTCACGGCAC
GAGCTGACGACAACCATGCAGCACCTTCACAACCGCTATTGCTAGCTATGGCGTTTCCGCCATATTCGGTTGCAATAGCG
GTTGTGAAGGTCCGAAGACTAACCTGTTTCCAGATTATTCCTTTGCAATTTAAGCCCG
>Otu1372
CCTGCCTTCGGCAGCTCCCTCCTTGCGGTTGGGTCACTGACTTCGGGCATTTCCAACTCCCATGGTGTGACGGGCGGTGT
GTACAAGACCCGGGAACGTATTCACCGCGACATTCTGATTCGCGATTACTAGCGATTCCAGCTTCATGTAGTCGAGTTGC
AGACTACAATCCGAACTGAGACGTTATTTTTGGGATTTGCTCACTCTCACGAGGCTGC
>Otu1373
TCGATGATACGCGAGGAACCTTACCCGGGCTTGAACTGTAGGCGAACGATTCAGAGATGATGAGGCCCTTCGGGGCGCCT
ATGGAGGTGCTGCATGGTTGTCGTCAGCTCGTGCCGTGAGGTGTCGGCTTAAGTGCCATAACGAGCGCAACCCCTGTTCG
TAGTTGCCATCGGTTAAAGCCGGGCACTCTGCGAAGACTGCCTCCGTAAGGAGTGAGG
>Otu1374
CCTGCCTTCGACAGCTCCCTGCTTTCGCTTGGGTCACTGGCTTCGGGCATTTCCGACTCCCATGGTGTGACGGGCGGTGT
GTACAAGACCCGGGAACGTATTCACCGCAGCATTCTGATCTGCGATTACTAGCGATTCCGACTTCATGGAGTCGAGTTGC
AGACTCCAATCCGGACTACGACGCACTTTATGAGGTCCGCTTGCTCTCGCGAGGTCGC
>Otu1375
AAGTCGGGTTGCAGACTTCAATCCGAACTGAGACGGACTTTCTGAGTTTTGCTCCACATCACTGTCTTGCTTCTCGTTGT
ATCCGCCATTGTAGTACGTGTGTAGCCCAGGTCATAAGGGGCATGATGATTTGACGTCATCCCCACCTTCCTCCGGTTTG
TCACCGGCAGTCTCTCTAGAGTCCTCAACTGAATGTTAGTAACTAAAGACAAGGGTTG
>Otu1376
CAGCCAAGAGCCCTTTACACCCAGTAATTCCGGACAACGCTTGTGACCTACGTATTACCGCGCTGCTGGCACGTAGTTAG
CCGGGGCTTCTTAGTCAGGTACCGTCATTTTCTTCCCTGCTGATAGAGCTTTACATACCGAAATACTTCTTCACTCACGC
GGCGTCGCTGCATCAGAGTTTCCTCCATTGTGCAATATCCCCCACTGCTGCCTCCCGT
>Otu1377
TTAGCCGGAGCTTCTTAGTCAGGTACCGTCATTATCTTCCCTGCTGGCACGTAGTTAGCCGTGGCTTGCTTTTCCGGTAC
CGTCAATGCAGTTTGTTCTTCGCACTCTGCCTTTTCGTCCCGGATCACAGAGTTTTACAACCCGAAGGCCGTCATCACTC
ACGCGGCGTTGCTCCGTCAGGCTTTCGCCCATTGCGGAAGATTCCCCACTGCTGCCTC
>Otu1378
TAGTCGAGTTGCAGACTACAATCCGAACTGAGACGTTATTTTTGGGATTTGCTTGACCTCGCGGTTTCGCTTCCCTTTGT
TTACGCCATTGTAGCACGTGTGTAGCCCAAATCATAAGGGGCATGATGATTTGACGTCATCCCCACCTTCCTCCAGGTTA
TCCCTGGCAGTCTCCCTAGAGTTCCCATCTTACTGCTGGCTACTAAGGATAAGGGTTG
>Otu1379
TTACGATGGCAGTCTTGTCAGAGTCCTCAGCAGAACCTGTTAGTAACTGACAACAAGGGTTGCGCTCGTTATGGCACTTA
AGCCGACACCTCACGGCACGAGCTGACGACAACCATGCAGCACCTTCACAACTGCCTTGCGGCTGACATGTCTCCACATC
ATTCAGTTGCAATTCAAGCCCGGGTAAGGTTCCTCGCGTATCATCGAATTAAACCACA
>Otu1380
TGATACCCACACTTTCGAGCCTCAATGTCAGTTGCAGCTTAGCAGGCTGCCTTCGCAATCGGAGTTCTTCGTGATATCTA
AGCATTTCACCGCTACACTAGGAATTCCGCTTACCTCTCCTGCACTCTAGTCATACAGTTTCTTATGCAGCGCCAAGGTT
AAGCCCTGACATTTCACATATGACTTGCATGACCGCCTACTCACCCTTTACACCCAAT
>Otu1381
TATCCCTGGCAGTCTCCTCAGAGTGCCCACCTTTACATGCTGGCTACTAAGGATAGGGGTTGCGCTCGTTGCGGGACTTA
ACCCAACATCTCACGACACGAGCTGACGACAGCCATGCAGCACCTGTTCACGTTCCCTTCCTTGCGAAAGGGTCGATCCG
CTTTCGCTTCTCTACCGCGTGGATGTCAAGTCCAGGTAAGGTTCTTCGGTTTGCATCG
>Otu1382
TGCTCCCCACGCTTTCGCGCCTCAGCGTCAGTTGTCGTCCAGAAAGTCGCCTTCGCCACCGGTGTTCCTCCTAATATCTA
CGCATTTCACCGCTACACTAGGAATTCCACTTACCTCTCCGACACTCTAGTCTGACAGTTTCCAATGCAGTCCCGGGGTT
GAGCCCCGGGCTTTCACATCAGACTTGCCGCACCGCCTGCGCTCCCTTTACACCCAGT
>Otu1383
GATCAGCTAATACCGCATGAGACCTGAGGGTGAAAGCGGGGGATCGAAAGACCTCGCGCGACAGGAGCGGCCGATGTCTA
ATTAGCTAGTTGGTGAGATAAAAGCTTACCAAGGCGACGATCAGTAGCTGGTCTGAGAGGATGATCAGCCACATTGGGAC
TGAGACACGGTCCAAACTCCTACGGGAGGCAGCAGTGGGGAATATTGCACAATGGAGG
>Otu1384
CTTGCCTTAGACGGCTGGCTCCTTGCGGTTGCCTCACCGGCTTTGGGCACTCCCAACTCCCATGGTGTGACGAGCGGTGT
GTACAAGACCCGGGAACGTATTCACCGCAGCATTCTGATCTGCGATTACTAGCGATTCCAGCTTCATGTAGTCGAGTTGC
AGACTACAATCCGAACTGAGATGCCATTTTTGTGATTTGCTTACTGTCACCAGTTGCT
>Otu1385
TTCCTCACACCTTACGGTGGCAGTGTCCCCAGAGTGCCCAGCTTAACCTGATGGCAACTAGGGAGAGGGGTTGCGCTCGT
TATGGCACTTAAGCCGACACCTCACGGCACGAGCTGACGACAACCATGCAGCACCTTCACAAGTGCCTTGCGGCTATTCT
GTTTCCAAAAATATTCATTTGCAATTTAAGCCCGGGTAAGGTTCCTCGCGTATCATCG
>Otu1386
CAGTCGAGTTGCAGACTGCAATCCGGACTACGATCGGTTTTCTGGGATTTGCTCCGCCTCGCGGCTTCGCTGCCCTCTGT
TCCGACCATTGTATGACGTGTGAGGCCCTAGCCATAAGGGCCATGAGGACTTGACATCATCCCCACCTTCCTCCGGTTTA
TCACCGGCAGTCTGATATGAGTCCTCAACTCAATGTTAGTAACATATCACAAGGGTTG
>Otu1387
TCGAAGCAACGCGAAGAACCTTACCAAGTCTTGACATCCTGCTGACCGTTCCTTAACCGGAATTTTCCTTCGGGACAGCA
GAGACAGGTGGTGCATGGTTGTCGTCAGCTCGTGTCGTGAGATGTTGGGTTAAGTCCCGCAACGAGCGCAACCCCTATTT
CCAGTAGCCAGCAGTCAGATGGGCACTCTGGAGAGACTGCCGGGGATAACCCGGAGGA
>Otu1388
GCAAGCGTTAATCGGAATTACTGGGCGTAAAGCGTGCGCAGGCGGTTCTGTAAGATAGATGTGAAATCCCCGGGCTCAAC
CTGGGAATTGCATATATGACTGCAGGACTTGAGTTTGTCAGAGGAGGGTGGAATTCCACGTGTAGCAGTGAAATGCGTAG
ATATGTGGAAGAACACCGATGGCGAAGGCAGCCCTCTGGGACATGACTGACGCTCATG
>Otu1389
ACGTGTGTAGCCCTGGTCGTAAGGGCCATGATGACTTGACGTCATCCCCACCTTCCTCCAGGCTATCCCTGGCAGTCTCT
CCAGAGTGCCCATCCAAAATGCTGGCTACTGAAGATAAGGGTTGCGCTCGTTGCGGGACTTAACCCAACATCTCACGACA
CGAGCTGACGACAACCATGCACCACCTGTCTCCTCTGTCCCGAAGGAAAGACTCGGTT
>Otu1390
GAGTCGGGTTGCAGACTCCAATCCGAACTGAGACCGGTTTTAAGGGATCCGCTCCACCTCACAGTGTCGCAACTCGTTGT
ACCAACCATTGTAGCACGTGTGTAGCCCAGGTCATAAGGGGCATGATGATTTGACGTCATCCCCACCTTCCTCCGGTTTA
TTACCGGCAGTCTCGCTAGAGTGCCCAACTGAATGATGGCAACTAACAATAGGGGTTG
>Otu1391
GGAGGCAGCAGTGAGGAATATTGGTCAATGGGCGAGAGCCTGAACCAGCCAAGTAGCGTGAAGGAATAATCTGGAAACAG
GTTAGTCTTCGGACCTTTGTGAAGGTGCTGCATGGTTGTCGTCAGCTCGTGCCGTGAGGTGTCGGCTTAAGTGCCATAAC
GAGCGCAACCCTTGCTGCCAGTTACTAACAGGTCATGCTGAGGACTCTGGCAGGACTG
>Otu1392
TGCTCCCCACGCTTTCGAGCCTCAACGTCAGTTACTGTCCAGCAAGCCGCCTTCGCCACTGGTGTTCCTCCTAATATCTA
CGCATTTCACCGCTACACTAGGAATTCCGCTTGCCTCTCCAGCACTCCAGCCGTACAGTTTCCAAAGCAGTCCCGGGGTT
GAGCCCCGGGCTTTCACTCCAGACTTGCACAGCCGTCTACGCTCCCTTACACCCAGTA
>Otu1393
ATGCGGTATCCTGATGGGAATCGGATACATTCTGGCACCTGCGGCAATGGCAGGTGAGGTTCAGGGCTTCACGGCAGGAG
GCCTGAGTTATTCCATCGGTCTGTTCCTGATCAAGGCAGGCGGAGCGCTGATCGACAATATGTCCTGGCTGTTTGCAATT
GGTGTTGCAGTCGGCATGGCAGATGACAGTGATGGTACAGCAGGTCTGGCAGGCCTGG
>Otu1394
TCGAAGCAACGCGAAGAACCTTACCTGGTCTTGACATCCCGATGACAGATCTGTAATGAGATCCTTACTTCGGTACATCG
GAGACAGGTGGTGCATGGTTGTCGTCAGCTCGTGTCGTGAGATGTTGGGTTAAGTCCCGCAACGAGCGCAACCCTTATCT
TTAGTAGCCAGCAGTAAGATGGGCACTCTAGAGAGACTGCCGGGGATAACCCGGAGGA
>Otu1395
CAGGCGGGTTGCAGCCTGCAATCTGAACTGGGACAGCTTTTAGGGATTTGCTCCACCTCGCGGCTTTGCTTCCCTCTGTA
TGACTGCCATTGTAGTACGTGTGTAGCCCAGGCCATAAGGGGCATGATGATTTGACGTCGTCCCCACCTTCCTCCGTTTT
GTCAACGGCAGTCCGGCTAGAGTGATCTTGCGTATCAACTAACCGTAAGGGTTGCGCT
>Otu1396
TAGTCGAGTTGCAGACTACAATCCGAACTGAGACGTTATTTTTGGGATTTGCTTGCCTTCGCAGGTTCGCTTCCCTTTGT
TTACGCCATTGTAGCACGTGTGTAGCCCAAGTCATAAGGGGCATGATGATTTGACGTCGTCCCCACCTTCCTCCGAGTTA
TCCCCGGCAGTCTCCCTAGAGTGCCCATCTTACTGCTGGCTACTAAGGACAAGGGTTG
>Otu1397
GTCGAGTTGCAGACTCCAATCCGGACTACGACGCACTTTATGAGGTCCGCTTGCTCTCGCGAGGTCGCTTCTCTTTGTAT
GCGCCATTGTAGCACGTGTGTAGCCCAAGTCATAAGGGGCATGATGATTTGACGTCATCCCCACCCTCCTCCAGGTTATC
CCTGGCAGTCTCCCTAGAGTGCCCAGCCGAACTGCTGGCTACTAAGGATAAGGGTTGC
>Otu1398
ATGTTACAGTTTTCAACGGCGAGTAAAGCAGTCATGACTTTCGTGATGCTGGCCGGATATCTTTTTGTGCTGGCTTCTTT
TCCATAAAGAACCGTTCCGGTACCAGCATCCATTACAACAGCGGATTCTGCTACAATGTCAGGTGCTCCGCTTAGCTTTG
AGGTTCCATAGGAAGCGCCTGTTGCCTGGGTGTTAGATGTGTCAGCCGATGTTTCTCT
>Otu1399
CAGGCGAGTTGCAGCCTGCAATCCGAACTGGGACGTTATTTTTGGGATTTGCTCCATGTCACCACTTCGCTTCCCTCTGT
TTACGCCATTGTAGCACGTGTGTAGCCCTGGTCATAAGGGGCATGATGATTTGACGTCATCCCCACCTTCCTCCGGGTTA
TCCCCGGCAGTCTCTCTAGAGTGCCCATCTTACTGCTGGCTACTAAAGATAGGGGTTG
>Otu1400
GTGGTTTAATTCGAAGCAACGCGAAGAACCTTACCAAGTCTTGACATCCCGGTGACCGGACAGCAATGTGTCCTTTTCTT
CGGAACACCGGTGACAGGTGGTGCATGGTTGTCGTCAGCTCGTGTCGTGAGATGTTGGGTTAAGTCCCGCAACGAGCGCA
ACCCTTATCCCCAGTAGCCAGCATTTTGGATGGGCACTCTGAGGAGACTGCCAGGGAT
>Otu1401
TCATCGAGGCTCAGAGCACTCAGGCTGGATGAACAAGAAAATCCATCTGGAGTACTTTCTGTGGCAAAATGTAATAAAGT
ATCAGCATCTGGAAGAACCTGGACCCTCTGAACTGCAGCATTTACTGCAGCTTGCTTAGGTCCACTCTCTCTCTTTTCAG
CAGTAGGTGCTTTTATTTTTAGGTACTTCTCGCTTGGTTTGAGCTGTTTGAGGAGGTG
>Otu1402
GATTTGACGTCATCCCCACCTTCCTCCGGGTTATCCCCGGCAGTCTCTCTAGAGTGCCCATCTTACTGCTGGCTACTAAA
GATAAGGGTTGCGCTCGTTGCGGGACTTAACCCAACATCTCACGACACGAGCTGACGACAACCATGCACCACCTGTCTCC
GATGTACCGAAGTAAGGATCTCATTACAGATCTGTCATCGGGATGTCAAGACCAGGTA
>Otu1403
TATCACTGGCAGTCTCCTTTGAGTTCCCGGCCGGACCGCTGGCAACAAAGGATAAGGGTTGCGCTCGTTGCGGGACTTAA
CCCAACATCTCACGACACGAGTGACGACAACCATGCACCACCTGTCTCCTTGCTCCGAAGAGAAATGCTGTTTCCAGCAT
CGTCAAGGGATGTCAAGACTTGGTAAGGTTCTTCGCGTTGCGTCGAATTAAACCACAT
>Otu1404
TTACGACGGCAGTCTCTCTAGAGTCCTCAGCATGACCTGTTAGTAACTAAAGATAAGGGTTGCGCTCGTTATGGCACTTA
AGCCGACACCTCACGGCACGAGCTGACGACAACCATGCAGCACCTTCACATTTGTCTTACGGTTCCCGAAGGCACATTCT
CATCTCTGAAAACTTCCGTGGATGTCAAGACCAGGTAAGGTTCTTCGCGTTGCATCGA
>Otu1405
CCGCGGCATTCTGATCCGCGATTACTAGCGATTCCAGCTTCGTGCAGTCGAGTTGCAGACTGCAGTCCGAACTGAGACGT
TATTTTTGTGATTTGCTTAAGCTCACACTCTCGCTTCACTTTGTTTACGCCATTGTAGCACGTGTGTAGCCCAAGTCATA
AGGGGCATGATGATTTGACGTCATCCCCACCTTCCTCACATCTTACGATGGCAGTCCC
>Otu1406
AACTCGACTCCATGAAGTCGGAATCGCTAGTAATACTGAGACACGGTCCAAACTCCTACGGGAGGCAGCAGTGAGGAATA
TTGGTCAATGGACGAGAGTCTGAACCAGCCAAGTAGCGTGAAGGATGACTGCCCTATGGGTTGTAAACTTCTTTTATACG
GGAATAAAGTTAGCCACGTGTGGCTTTTTGTATGTACCGTATGAATAAGGATCGGCTA
>Otu1407
GCATCCTCTACGGCATCCTCATCACATGGGTGCTCGGCATCGTCTGCGAGCTGACTGGCATTTATATCCCCAACCCCGAC
GCAGGGATGTACTCCGTCATCCCCACCAGCTTTGTCAGCTTCGACTTCTCCGCACTGGGCAAGACCTTCGGGCAGGTGCT
CAAGATCGACTTCTCCGGTGTGGGCATCCTGAACTTCTTCGCCGTCATGTTCTCCTTC
>Otu1408
TCGAAGCAACGCGAAGAACCTTACCAGGTCTTGACATCCGATGCATAGTGCAGAGATGCATGAAGTCCTTCGGGACATCG
AGACAGGTGGTGCATGGTTGTCGTCAGCTCGTGTCGTGAGATGTTGGGTTAAGTCCCGCAACGAGCGCAACCCTTATTGC
CAGTTACTACGCAAGAGGACTCTGGCGAGACTGCCGTTGACAAAACGGAGGAAGGTGG
>Otu1409
TTTACCCTAGGGCGCTCCTTGCGGTTACGCACTTCAGGTACCCCCGGCTCCCATGGCTTGACGGGCGGTGTGTACAAGGC
CCGGGAACGTATTCACCGCAGCATTCTGATCTGCGATTACTAGCGATTCCAGCTTCATGTAGTCGAGTTGCAGACTACAA
TCCGAACTGAGACGTTATTTTTGTGATTTGCTTAAGCTCACACTCTCGCTTCACTTTG
>Otu1410
TGATACGCGAGGAACCTTACCCGGGCTTAAATTGCACTCGAATGATCCGGAAACGGTTCAGCTAGCAATAGCGAGTGTGA
AGGTGCTGCATGGTTGTCGTCAGCTCGTGCCGTGAGGTGTCGACAACCATGCACCACCTGTCTATAGCGTCCCGAAGGAA
AGGAACGGTTAAGTTCCGGTCGCTACGATGTCAAGACTTGGTAAGGTTCTTCGCGTTG
>Otu1411
TCGATGATACGCGAGGAACCTTACCCGGGCTTAAATTGCAAATGAATTATGGGGAAACCCATACGCCGCAAGGCATTTGT
GAAGGTGCTGCATGGTTGTCGTCAGCTCGTGCCGTGAGGTGTCGGCTTAAGTGCCATAACGAGCGCAACCCTTATCTTCA
GTTACTAACAGGTCATGCTGAGGACTCTGGAGAGACTGCCGTCGTAAGATGTGAGGAA
>Otu1412
CGCTCCCCACGCTTTCGAGCCTCAGCGTCAGTTACAGACCAGAGAGCCGCTTTCGCCACCGGTGTTCCTCCATATATCTA
CGCATTTCACCGCTACACATGGAATTCCGCTTACCCCTCCGGCACTCAAGCATACCAGTTTCCAATGCAGTCCAGGGGTT
AAGCCCCTGCCTTTCACATCAGACTTGATACGCCGTCTACGCTCCCTTTACACCCAGT
>Otu1413
TGCTCCCCACGCTTTCGTACCTCAGTGTCAGTTACAGTCCAGAAAGCCGCCTTCGCCACTGGTGTTCCTCCTAATATCTA
CGCATTTCACCGCTACACTAGGAATTCCGCTTTCCTCTCCTGCACTCAAGTAGCCCAGTTCACAAGGCGAACAATGGTTA
AGCCATTGCCTTATACCTCGTGCTTGGGTAACCACCTACGTACCCTTTACGCCCAATA
>Otu1414
TGCTACCCATGCTTTCGAGCCTCAGCGTCAGTTGGTGCCCAGTAGGTCGCCTTCGCCACTGGTGTTCCTCCCGATATCTA
CGCCTTTCACCGCTACACCGGGAATTCCGCCTACCTCTACTTCACTCAAGCAAGACAGTTTCAAGCGCAGTTTATGGGTT
AAGCCCATAGATTTCACGCCTGACTTGCCTCGCCGCCTACGCACCCTTTACACCCAGT
>Otu1415
TGCTCCCCACGCTTTCGAGCCTCAACGTCAGTCATCGTCCAGTAAGTCGCCTTCGCCACTGGTGTTCCTCCTAATATCTA
CGCATTTCACCGCTACACTAGGAATTCCACTTACCTCTCCGACACTCTAGCTGCACAGTTTCCAAAGCAGTCCACAGGTT
GAGCCCGGGGATTTCACATCTGACTTAACAAACCGCCTGCGTGCGCTTTACGCCCAGT
>Otu1416
TGCTCCCCACGCTTTCGAGCCTCAGCGTCAGTTACAGACCAGAGAGCCGCTTTCGCCACCGGTGTTCCTCCATATATCTA
CGCATTTCACCGCTACACATGGAATTCCGCCTGCCTCTCCATCACTCAAGACCAGCAGTTTTGAAAGCAGTTTATGGGTT
AAGCCCATAGATTTCACTTCCAACTTGCCGGCCCGCCTGCGCGCCCTTTACACCCAGT
>Otu1417
TGCTCCCCACGCTTTCGAGCCTCAACGTCAGTCATCGTCCAGCAAGCCGCCTTCGCCACTGGTGTTCCTCCTAATATCTA
CGCATTTCACCGCTACACTAGGAATTCCACTTGCCTCTCCGACACTCTAGCTCAGCAGTTCCAAATGCAGTCCCGGGGTT
GAGCCCCGGGCTTTCACTTCAGACTTGCACAGCCGTCTACGCTCCCTTTACACCCAGT
>Otu1418
CGCTCCCCACGCTTTCGAGCCTCAGCGTCAGTTACAGACCAGAGAGCCGCTTTCGCCACCGGTGTTCCTCCATATATCTA
CGCATTTCACCGCTACACATGGAATTCCACTCTCCCCTTCTGCACTCAAGCCAGCCCGTACCCACCGCAAACCCACAGTT
AAGCCATGGGCTTTCACGACAGACGCAACCAGCCACCTACAAGCCCTTTACGCCCAAT
>Otu1419
TGCTCCCCACGCTTTCGAGCCTCAACGTCAGTCATCGTCCAGCAAGCCGCCTTCGCCACTGGTGTTCCTCCTAATATCTA
CGCATTTCACCGCTACACTAGGAATTCCACTTGCCTCTCCGACACTCTAGCTCAGCAGTTCCAAATGCAGTTCCCAGGTT
GAGCCCGGGGATTTCACATCTGACTTAACAAACCGCCTGCGTGCGCTTTACGCCCAGT
>Otu1420
TGCTCCCCACGCTTTCGAGCCTCAACGTCAGTCATCGTCCAGTAAGCCGCCTTCGCCACTGGTGTTCCTCCTAATATCTA
CGCATTTCACCGCTACACTAGGAATTCCGCTTTCCTCTCCTGTACTCAAGTGACCCAGTTCGCAAGGCGAACAATAGTTA
AGCCATTGCCTTAAACCCTGCGCTTAAGCCACCACCTACGCACTCTTTACGCCCAATA
>Otu1421
TGCTCCCCACGCTTTCGAGCCTCAACGTCAGTCATCGTCCAGTAAGCCGCCTTCGCCACTGGTGTTCCTCCTAATATCTA
CGCATTTCACCGCTACACTAGGAATTCCACTTACCTCTCCGACACTCTAGCTGCACAGTATCAGATGCAGTTCCCAGGTT
GAGCCCGGGGATTTCACATCTGACTTAACAAACCGCCTGCGTGCGCTTTACGCCCAGT
>Otu1422
CAGGCGAGTTGCAGCCTGCAGTCCGAACTGGGACGTTGTTTCTGAGTTTTGCTCCACCTCGCGGTCTTGCTTCTCTTTGT
TTAACGCCATTGTAGTACGTGTGTAGCCCAAGTCATAAAGGGCATGATGATTTGACGTCATCCCCACCTTCCTCCTCCTT
GCAGAGGCAGTCTCGCCAGAGTCCCCAACTTAATGATGGTAACTGGCGACAGGGGTTG
>Otu1423
GAGTCGGGTTGCAGACTCCAATCCGAACTGAGACCGGTTTTCAGGGATCCGCTCCACGTCGCCGTGTCGCATCCCGTTGT
ACCGGCCATTGTAGCATGCGTGAAGCCCTGGACGTAAGGGGCATGATGATCTGACGTCATCCCCACCTTCCTCCGGTTTA
TTACCGGCAGTCTCGCTAGAGTGCCCAACTAAATGATGGCAACTAACAATAGGGGTTG
>Otu1424
GAGGCGGGTTGCAGCCTCCGATCCGAACTGGGGCCGGCTTTGAGGGATTCGCTTCCTGTCGCCAGGTCGCGGCCCGTTGT
ACCGGCCATTGTAGCACGTGTGCAGCCCAGGGCATAAAGGGCATGATGACTTGACGTCGTCCCCACCTTCCTCCGGCTTG
ACGCCGGCAGTCTCGTATGAGTCCCCAACTCAATGCTGGCAACATACGATAGGGGTTG
>Otu1425
GCAAGCGTTATCCGGATTTACTGGGTGTAAAGGGAGTGTAGGCGGTAGTACAAGTCAGGAGTGAAAACTTGGGGCTCAAC
CCCAAGACTGCTTTTGAAACTGTACAGCTAGAGTGTAGGAAGGGCAAGCGGAATTCCTGGTGTAGCGGTGAAATGCGTAG
ATATCAGGAAGAACACCGGTGGCGAAGGCGGCTTGCTGGACTATAACTGACGCTGAGA
>Otu1426
AATCTGCCCTTATGATCGGGATAACAGTTGGAAACGGCTGCTAATACCGGATACGCCCAAAATGAACTTTTTGAGGAAAG
ATGGCCTCTGCTTGCATGCTATCGCGTAAGGATGAGTCCGCGTCCCATTAGCTTGTTGGCGGGGTAACGGCCCACCAAGG
CATCGATGGGTAGCCGATTTGAGAGAATGATCGGCCACACTGGAACTGAAACACGGGT
>Otu1427
CAGGCGAGTTGCAGCCTGCATCTGAACTGAGACGTTGTTTCTGAGTTTTGCTCCACCTCGCGGTCTTGCTTCTCTTTGTT
AAACGCCATTGTAGTACGTGTGTAGCCCAGGTCATAAAGGGCATGATGATTTGACGTCATCCCCACCTTCCTCCGTTTTG
TCAACGCAGTCTCACTAGAGTGCCCAACTGAATGCTGGCAACTAGTAATAAGGGTTGC
>Otu1428
GAGTCGAGTTGCAGACTCCAATCCGGACTACGACGCACTTTATGAGGTCCGCTTGCTCTCGCGAGGTCGCTTCTCTTTGT
ATGCGCCATTGTAGCACGTGTGTAGCCCTGGTCGTAAGGGCCATGATGACTTGACGTCATCCCCACCTTCCTCCGGTTTA
TTACCGGCAGTCTCGCTAGAGTGCCCAACTGAATGATGGCAACTAGCAATAGGGGTTG
>Otu1429
GTCGAGTTGCAGACTACAATCCGAACTGAGACGTTATTTTTGAGATTTGCTTACCCTCGCAAGCTCGCTTCCCTTTGTTT
ACGCCATTGTAGCACGTGTGTAGCCCTGCTCATAAGGGGCATGATGATTTGACGTCATCCCCACCTTCCTCCAGGTTATC
CCTGGCAGTCTCTCTAGAGTGCCCGGCCTTACCGCTGGCTACTAAAGATAGGGGTTGC
>Otu1430
TAGTCGAGTTGCAGACTACAATCCGAACTGAGACGTTATTTTTGAGATTTGCTCGGCCTCGCGGCTCTGCTTCCCTTTGT
TTACGCCATTGTAGCACGTGTGTAGCCCAGGTCATAAGGGGCATGATGATTTGACGTCATCCCCACCTTCCTCCGGTTTA
TTACCGGCAGTCTCGCTAGAGTGCCCAACTGAATGATGGCAACTAACAATAGGGGTTG
>Otu1431
TACTCGAGTTGCAGAGTACAATCCGAACTGGGACAGACTTTGTGAGTTTCGCTTCAGATCGCTCTTTCGCTGCCCTCTGT
ATCTGCCATTGTAGCACGTGTGTAGCCCAAGTCATAAAGGGCATGATGATTTGACGCCGTCCCCACCTTCCTCCGGTTTA
TCACCGGCAGTATCGCTAGAGTCCCCAACTTAATGATGGTAACTAACGATAGGGGTTG
>Otu1432
CAGTCGAGTTGCAGACTGCGATCCGAACTGAGACCGGTTTTCAGGGATCCGCTCCGCGTCGCCGCGTCGCATCCCGTTGT
ACCGGCCATTGTAGCACGCCTGTAGCCCTAGACGTAAGGGGCATGATGATTTGACGTCATCCCCACCTTCCTCCGGTTTA
TCACCGGCAGTCTCATTAGAGTTCTCAACTAAATGTTAGCAACTAATGATAAGGGTTG
>Otu1433
GCGAGCGTTAATCGGAATTACTGGGCGTAAAGCGTGCGCAGGCGGTTGTGTAAGACAGATGTGAAATGCCCGGGCTCAAC
CTGGGAATTGCATTTGTGACTGCACGGCTAGAGTGTGTCAGAGGGGGGTAGAATTCCACGTGTAGCAGTGAAATGCGTAG
ATATGTGGAGGAATACCGATGGCGAAGGCAGCCCCCTGGGATAACACTGACGCTCATA
>Otu1434
GCAAGCGTTATCCGGATTTACTGGGTGTAAAGGGTGCGTAGGCGGCTTGGTAAGTCAGATGTGAAATGTATGGGCTCAAC
CCATGCACTGCATTTGAAACTATTGAGCTTGAGTGAAGTAGAGGTAGGTCGGAATTCCCAGTGTAGCGGTGAAATGCGTA
GAGATAGGGAGGAACACCAGTGGCGAAGGCGGCCTACTGGGCTTTAACTGACGCTGAG
>Otu1435
CCCAGCTTTCGCGCCTCAGCGTCAGTTTCGGCCCAGAGAGCTGCCTTCGCCGTCGGTGTTCTTCCCGATATCTGCGCATT
CCACCGCTACACCGGGAATTCCGCTCTCCCCTACCGCACTCGAGAGCGCCAGTTCGGGACCCGGCGCGGATCCACCGTTA
AGCGATGGACTTTCACACCGGACGCGACGAACCGCCTACGAGCCCTTTACGCCCAATA
>Otu1436
TCAAGCGTTATCCGGATTTATTGGGTTTAAAGGGTGCGTAGGCGGTTTGATAAGTTAGAGGTGAAATTTCGGGGCTCAAC
CCTGAACGTGCCTCTAATACTGTTGAGCTAGAGAGTAGTTGCGGTAGGCGGAATGTATGGTGTAGCGGTGAAATGCTTAG
AGATCATACAGAACACCGATTGCGAAGGCAGCTTACCAAACTATATCTGACGTTGAG
>Otu1437
TGTCGGCGGCAGTCTCTCCAGAGTGCTCAACTTCACTTGTTAGCAACTGGACATAGGGGTTGCGCTCGTTGCGGGACTTA
ACCCAACATCTCACGACACGAGCTGACGACAGCCATGCAGCACCTGTTCAAGCTCTGTAGCAAGCTACAGTCCCTCAACT
TTCATCTCAGTACCACTTGTATGTCAAACCCAGGTAAGGTTCTTCGGTTTGCATCGA
>Otu1438
GCGAGCGTTATCCGGATTTATTGGGTTTAAAGGGTGCGTAGGCGGAAGGATAAGTCAGCGGTGAAATGCTTCAGCTCAAC
TGGAGAATTGCCGATGAAACTGTTTTTCTAGAGTATAAAAGAGGTATGCGGAATGCGTGGTGTAGCGGTGAAATGCATAG
ATATCACGCAGAACCCCGATTGCGAAGGCAGCATACTGGGCTATAACTGACGCTGAA
>Otu1439
CCGAGCGTTATCCGGATTTATTGGGTTTAAAGGGTGCGTAGGCGGTTTGGTAAGTTAGAGGTGAAAGCTCGATGCTCAAC
ATCGAAATTGCCTCTAATACTGTCAGACTAGAGTGTAGTTGCGGAAGGCGGAATGTGTGGTGTAGCGGTGAAATGCTTAG
ATATCACACAGAACACCGATTGCGAAGGCAGCTTTCCAAGCTATTACTGACGCTGAG
>Otu1440
GCGAGCGTTGTCCGGAATGACTGGGTGTAAAGGGAGCGTAGGCGGGATGGCAAGTCAGATGTGAAACCTGAGGGCTCAAC
CTTCAGACTGCATTTGAAACTGCTGTTCTTGAGTGAAGTAGAGGTAAGCGGAATTCCTGGTGTAGCGGTGAAATGCGTAG
AGATCAGGAGGAACATCGGTGGCGAAGGCGGCTTACTGGGCTTTTACTGACGCTGAG
>Otu1441
CCAAGCGTTATCCGGATTTATTGGGTTTAAAGGGTGCGTAGGCGGTTTAGTAAGTCAGCGGTGAAATTTTGGTGCTTAAC
ACCAAACGTGCCGTTGATACTGCTGGGCTAGAGAGTAGTTGCGGTAGGCGGAATGTATGGTGTAGCGGTGAAATGCTTAG
AGATCATACAGAACACCGATTGCGAAGGCAGCTTACCAAACTATATCTGACGTTGAG
>Otu1442
TCAAGCGTTATCCGGATTTATTGGGTTTAAAGGGTGCGTAGGCGGTTTGATAAGTTAGAGGTGAAATGTTAGGGCTCAAC
CCTGAAACTGCCTCTAATACTGTTGGACTAGAGAGTAGTTGCGGTAGGCGGAATGTATGGTGTAGCGGTGAAATGCTTAG
AGATCATACAGAACACCGATTGCGAAGGCAGCTTACCAAACTATATCTGACGTTGAG
>Otu1443
CAGGCGAGTTGCAGCCTGCAATCTGAACTGAGACGTCTTTTAGGGATTTGCTCCACATCACTGTCTTGCTTCCCTCTGTT
TAACGCCATTGTAGTACGTGTGTAGCCCAGGTCATAAGGGGCATGATGATTTGACGTCGTCCCCACCTTCCTCCGTTTTG
TCAACGGCAGTCCCGTTAGAGTGCTCAACTAAATGTAGCAACTAACAGTAAGGGTTG
>Otu1444
CCACCTCCTCAAACAGCTCAAACCAAGCGAGAAGTACCTAAAAATAAAGCACCTACTGCTGAAAAGAGAGAGAGTGGACC
TAAGCAAGCTGCAGTAAATGCTGCAGTTCAGAGGGTCCAGGTTCTTCCAGATGCTGATACTTTATTACATTTTGCCACAG
AAAGTACTCCAGATGGATTTTCTTGTTCATCCAGCCTGAGTGCTCTGAGCCTCGATG
>Otu1445
ATGGCATCCCTGCTTCCGTCACCTTGGCGCAAGGCATCTTAGAAAGCCGTAATGGACAGAGTGAACTGTCGCAGTTGGGC
AACAACCATTTTGGCGTGAAGGCTTCGAAAAGTTGGCTGAAGAACGGTGGCGACTATCTTGTCTACACCGATGACAAACC
GAATGAGAAGTTCTGCAAGTATGCCACGGTGGGTGACTCATACGAACACCATTCCAA
>Otu1446
TATCACCGGCAGTCTCGCTAGAGAGGTTATTATCAGTGTACCGATAACACCAACTAACGACGAGGGTTGCGCTCGTTGCG
GGACTTAGCCCAACATCTCACGACACGAGCTGACGACAACCGTGCACCACCTGTCTCCTATGTACCGAAGTACTAACGGC
ATTGCCCGTTATTCATAGGGATGTCAAGACCAGGTAAGGTTCTTCGCGTTGCTTCGA
>Otu1447
CATAAGGGGCATGATGATTTGACGTCATCCCCACCTTCCTCCAGGTTATCCCTGGCAGTCTCTCCAGAGTGCCCGGCCGA
ACCGCTGGCTACTGAAGATAGGGGTTGCGCTCGTTGCGGGACTTAACCCAACATCTCACGACACGAGCTGACGACAACCA
TGCACCACCTGTCACCACTGCCCCGAAGGGAAAGCACATTACATGCTCTGTCAATGG
>Otu1448
TGCTCCCCACGCTTTCGAGCCTCAACGTCAGTCATCGTCCAGTAAGCCGCCTTCGCCACTGGTGTTCCTCCCAATATCTA
CGCATTTCACCGCTACACTGGGAATTCCACTTACCTCTCCGACACTCTAGCTGCATAGTTTCCAAAGCAGTCCCGGGGTT
GAGCCCTGGGTTTCACTTCAGACTTGCTTCGCCGTCTACGCTCCCTTTACACCCAGT
>Otu1449
CTTACGATGGCAGTCCCGCCAGAGTCCTCAGCTTTAACTGTTAGTAACTGGCGGCGAGGGTTGCGCTCGTTATGGCACTT
AAGCCGACACCTCACGGCACGAGCTGACGACAACCATGCAGCACCTTCACAAAGGTCCGAAGACTAACCTGTTTCCAGAT
TATTCCTTTGCAATTTAAGCCCGGGTAAGGTTCCTCGCTGTATCAGTACGAACTTAA
>Otu1450
CCGGGCGTTATCCGGATTTATTGGGTTTAAAGGGAGCGTAGGCCGTCTGTTAAGCGTGTTGTGAAATGTCGTGGCTCAAC
CGGGGCACTGCAGCGCGAACTGGCAGACTTGAGTGCACGGTAGGAAGGCGGAATTCGTCGTGTAGCGGTGAAATGCTTAG
ATATGACGAAGAACTCCGATTGCGAAGGCAGCTTTCCGTAGTGTAACTGACGCTGAA
>Otu1451
GTTGGGTTAAGTCCCGCAACGAGCGCAACCCCTATTGTTAGTTGCTACGCAAGAGCACTCTAGCGAGACTGCCGTTGACA
AAACGGAGGAAGGTGGGGACGACGTCAAATCATCACGCCCCTTACGACCTGGGCCACACACGTGCTACAATGGCTATTAC
AAAGAGCAGCGAAACCGCGAGGTAGAGCGAATCTCAAAAAGATAGTCTCAGTTCAGA
>Otu1452
GCAAGCGTTATCCGGATTTACTGGGTGTAAAGGGCGTGTAGGCGGGAGTGCAAGTCAGATGTGAAAATTATGGGCTCAAC
CCATAACCTGCATTTGAAACTGTACTTCTTGAGTACTGGAGAGGCAGGCGGAATTCCGTGTGTAGCGGTGAAATGCGTAG
ATATACGGAGGAACACCAGTGGCGAAGGCGGCCTGCTGGACAGCAACTGACGCTGAG
>Otu1453
TCTTATGACGAGGGCTTCAGCGCTGGCAGCTCGGAAGGATACGCCAGCGGACATGATGCAGGCTATGAAGAAGGCCACGC
CGCCGCCCTTTCGGAAGCATCGTCCGCGGCCCAGGCTACATACGACGAAGGCTATGCCGCCGGATACGATGAAGGCAAAA
ACGCTGGCTATGCCGAAGGTGAAAAAGCAGGCTATGAGGCCGGAGAAGCCGCGGGTG
>Otu1454
TTCCTCACATCTTACGACGGCAGTCTCCATAGAGTCCTCAGCATAACCTGATAGTAACTATAGATAAGGGTTGCGCTCGT
TATGGCACTTAAGCCGACACCTCACGGCACGAGCCGACGACAACCATGCAGCACCTTCACAGCGGCCCGAAGGCTGTAAT
GTTTCCACTACATTCCACTGCAATTTAAGCCCGGGTAAGGTTCCTCGCGTATCATCG
>Otu1455
TCAAGCGTTATCCGGATTTATTGGGTTTAAAGGGTGCGTAGGCGGTTTGATAAGTTAGAGGTGAAATCCCGGGGCTTAAC
TCCGGAACTGCCTCTAATACTGTTAGATTAGAGAGTAGTTGCGGTAGGCGGAATGTATGGTGTAGCGGTGAAGTGCTTAG
AGATCATACAGAACACCGATTGCGAAGGCAGCTTACCAAACTATATCTGACGTTGAG
>Otu1456
CGTAAGGGCCGTGCTGATTTGACGTCATCCCCACCTTCCTCACATCTTACGATGGCAGTCTTGTCAGAGTCCTCAGCGGA
ACCTGTTAGTAACTAAAGATAAGGGTTGCGCTCGTTATGGCACTTAAGCCGACACCTCACGGCACGAGCTGACGACAACC
ATGCAGCACCTTCACAACAGCCTTACGGCTATACTGTTTCCAATATATTCTGTTGCA
>Otu1457
CAGGCGGGTTGCAGCCTGCGATCCGAACTGAGATCGGGTTTCTGGGGTTTGCTCTGCCTCGCGGCTTCGCTTCCCTCTGT
TTCCGACCATTGTAGTACGTGTGTAGCCCAAGACATAAGGGGCATGATGATTTGACGTCATCCCCACCTTCCTCCAGGTT
ATCCCTGGCAGTCTCCCTAGAGTGCCCATCTTACTGCTGGCTACTAAGGATAGGGGT
>Otu1458
TAGGCGAGTTTCAGCCTACAATCCGAACTGAGAGATGCTTTTAGGGATCCGCTCCACCTCGCGAGTTCGCAGCCCGTTGT
ACCGGCCATTGTAGCACGTGTGCAGCCCAGGACATAAAGGGCATGATGACTTGACGTCATCCCCACCTTCCTCCGGCTTA
ACGCCGGCAGTCTCGCATGAGTCCCCAACTTAATGCTGGCAACATGCAACAGGGGTT
>Otu1459
GGGAGGCAGCGACGTCATCCCCACCTTCCTCACATCTTACGATGGCAGTCTTGTCAGAGTCCTTAGCAGAACCTGCTAGT
AACTGACAACAAGGGTTGCGCTCGTTATGGCACTTAAGCCGACACCTCACGGCACGAGCTGACGACAACCATGCAGCACC
TTCACAGATGCCTTGCGGCTTACGGCTTTCACCGTAATTCATCTGCAATTTAAGCCC
>Otu1460
GAGTCGAATTGCAGACTCCAATCCGGACTGGGACCGGCTTTAAGAGATTAGCTTCACGTCACCGTGTTGCAACTCGTTGT
ACCGGCCATTGTAGCACGCCTGTAGCCCTAGATGTAAGGGGCATGATGATTTGACCTCATCCCCACCTTCCTCCAGCTTA
CACTGGCAGTATCATTAGAGTTCTCAACTAAATGTTAGCAACTAATGATGAGGGTTG
>Otu1461
GCGAGCGTTATCCGGAATTATTGGGCGTAAAGCGTGCGTAGGCGGCCGTTTAAGTCTGTCGTGAAAGCCCACAGCTTAAC
TGTGGAGGGTCGATGGAAACTGGATGGCTTGAATCTAGAAGAGGTAAGTGGAATTCCATGTGTAGCGGTAAAATGCTTAG
ATATATGGAGGAACACCAGTGGCGAAGGCGGCTTACTGGTCTAGCATTGACGCTGAG
>Otu1462
TTTACCCTAGGACGATCCTTGCGGTTACGTACTTCAGGTACCCCCGGCTCCCATGGCTTGACGGGCGGTGTGTACAAGGC
CCGGGAACGTATTCACCGCGCCGTGGCTGATGCGCGATTACTAGCGAATCCAGCTTCACGAAGTCGGGTTGCAGACTTCG
ATCCGAGCTGAGAGAGGATTTTGGGGATTGGCATCCACTCGCGTGGTAGCGGCCCTC
>Otu1463
TCGCAGCTTACGCTGGCAGTCCCACCAGAGTCCTCAGCATCACCTGTTAGTAACTAGTGGCAAGGGTTGCGCTCGTTATG
GCACTTAAGCCGACACCTCACGGCACGAGCTGACGACAACCATGCAGCACCTCGCAAATCGCTATCGCTAGAGGCTCTGT
TTCCAGAGCGGTCGAAATGCGTTCAAACCCGGGGTAAGGTTCCTCGCGTATCATCGA
>Otu1464
CCGAGCGTTATCCGGATTTATTGGGTTTAAAGGGAGCGTAGATGGATGTTTAAGTCAGTTGTGAAAGTTTGCGGCTCAAC
CGTAAAATTGCAGTTGATACTGGATATCTTGAGTGCAGTTGAGGCAGGCGGAATTCGTGGTGTAGCGGTGAAATGCTTAG
ATATCACGAAGAACTCCGATTGCGAAGGCAGCTCACTGGAGCGCAACTGACGCTGAA
>Otu1465
GCAAGCGTTATCCGGATTTACTGGGTGTAAAGGGAGCGTAGACGGCGACGCAAGTCTGAAGTGAAATACCCGGGCTCAAC
CTGGGAACTGCTTTGGAAACTGTGTTGCTAGAGTGCTGGAGAGGTAAGCGGAATTCCTAGTGTAGCGGTGAAATGCGTAG
ATATTAGGAAGAACACCAGTGGCGAAGGCAGCCCCCTGGGATGCGACTGACGCTCAT
>Otu1466
CCTCCAGGTTATCCCTGGCAGTCTCCCTAGAGTGCCCATCTTACTGCTGGCTACTAAGGATAGGGGTTGCGCTCGTTGCG
GGACTTAACCCAACATCTCACGACACGAGCTGACGACAACCATGCACCACCTGTCTCTCTTGTCCCGAAGGAAAGGTCAC
ATTACTGACCGGTCAAGAGGATGTCAAGACTTGGTAAGGTTCTTCGCGTTGCTTCGA
>Otu1467
CTCGCGGCTTGCGCCGGCAGTCCGAACAGAGTGCCCAGCTTTGCCTGATGGCTACTGAGGATAAGGGTTGCGCTCGTTGC
GGGACTTAACCCAACATCTCACGACACGAGCTGACGACAACCATGCACCACCTGTCTCACTTTGTGCAAGCACACCTTAC
ATCTCTGTAAGTTTAAGTGGATGTCAAGACCTGGTAAGGTTCTTCGCGTTGCGTCGA
>Otu1468
TCGAAGCAACGCGAAGAACCTTACCAAGTCTTGACATCCCTCTGACCGACTCTTAACCGAGTCTTTCCTTCGGGACAGAG
GAGACAGGTGGTGCATGGTTGTCGTCAGCTCGTGTCGTGAGATGTTGGGTTAAGTCCCGCAACGAGCGCAACCCCTATCC
TCAGTAGCCAGCATTTAAGGTGGGCACTCTGGGGAGACTGCCAGGGATAACCTGGAG
>Otu1469
CAGGCGAGTTGCAGCCTACAATCCGAACTGGGACGGCTTTTGGGGGTTTGCTCTGCCTCGCGGCTTTGCTTCCCTCTGTT
GACCGCCATTGTATTACGTGTGTAGCCCAGGATATAAGGGGCATGATGATTGACGTCGTCCCCACCTTCCTCCGTTTTGT
CAACGGCAGTCTCGCTAGAGTGCTCTTGCGTAGCAACTGATGACAAGGGTTGCGCTC
>Otu1470
GCGAGCGTTGTTCGGATTTATTGGGCGTAAAGGGTCTGTAGGAGGTTTGTTAAATACGAGGTGAAATCCGGGGGCTCAAC
TTCCGAATTGCCTTGTAGACTGGTGAACTAGAGTACTGGAGAGGTAAGCGGAATACCAGGTGTAGCGGTGGAATGCGTAG
ATATCTGGTAGAACACCAATAGCGAAGGCAGCTTGCTGGACAGAAACTGACTCTGAA
>Otu1471
TCCTCACATCTTACGATGGCAGTCTTGTCAGAGTCCTCAGCGGAACCTGTTAGTAACTGACAACAAGGGTTGCGCTCGTT
ATGGCACTTAAGCCGACACCTCACGGCACGAGCTGACGACAACCATGCAGCACCTTCACAGAGACCCCGAAGGGCGTCAT
TGTCTCCAAATCCTTCCTCTGCAATTCAAGCCCGGGTAAGGTTCCTCGCGTATCATG
>Otu1472
CCGAGCGTTATCCGGATTTATTGGGTTTAAAGGGAGCGTAGATGGATGTTTAAGTCAGTTGTGAAAGTTTGCGGCTCAAC
CGTAAAATTGCAGTTGATACTGGATATCTTGAGTGCAGTTGAGGCAGGCGGAATGCGTGGTGTAGCGGTGAAATGCTTAG
ATATCACGCAGAACCCCGATTGCGAAGGCAGCCTGCCAAGCCATGACTGACGCTGAT
>Otu1473
TTCCTCACATCTTACGATGGCAGTCCCGACAGAGTCCTCAGCATAACCTGTTAGTAACTATCGGCAAGGGTTGCGCTCGT
TATGGCACTTAAGCCGACACCTCACGGCACGAGCTGACGACAACCATGCAGCACCTTCACAGATGCCTTGCGGCTTACGG
CTTTCACCGTAATTCATCTGCAATTTAAGCCCGGGTAAGGTTCCTCGCGTATCATCG
>Otu1474
TCGATGATACGCGAGGAACCTTACCCGGGCTTAAATTGCAGATGAATTACGGTGAAAGCCGTAAGCCGCAAGGCATCTGT
GAAGGTGCTGCATGGTTGTTGTCAGCTCGTGCCGTGAGGTGTCGGCTTAAGTGCCATAACGAGCGCAACCCTTGTTGTCA
GTTACTAACAGGTTCCGCTGAGGACTCTGACAAGACTGCCATCGTAAGATGTGAGGA
>Otu1475
TAGTCGAGTTGCAGACTACAATCCGAACTGAGACGTTATTTTTGTGATTTGCTTGGCCTCACGACTCGCAACTCGTTGTA
CCAACCATTGTAGCACGTGTGTAGCCCAGGTCATAAGGGGCATGATGATTTGACGTCATCCCCACCTTCCTCCGGTTTAT
TACCGGCAGTCTCGCTAGAGTGCCCAACTGAATGATGGCAACTAACAATAGGGGTTG
>Otu1476
GCGAGCGTTGTCCGGAATTACTGGGTGTAAAGGGAGCGTAGGCGGGATAGCAAGTCAGATGTGAAAACTATGGGCTCAAC
CTGTAGATTGCATTTGAAACTGTTGTTCTTGAGTGAAGTAGAGGTAAGCGGAATTCCTAGTGTAGCGGTGAAATGCGTAG
ATATTAGGAGGAACATCGGTGGCGAAGGCGGCTTACTGGGCTTTTACTGACGCTGAG
>Otu1477
GCGAGCGTTATCCGGATTTATTGGGTTTAAAGGGTGCGTAGGTGGTTGTTTAAGTCAGCGGTGAAAGTTTGTGGCTCAAC
CATAAAATTGCCGTTGAAACTGGATGACTTGAGTATATTTGAGGTAGGCGGAATGCGTGGTGTAGCGGTGAAATGCATAG
ATATCACGCAGAACTCCGATTGCGAAGGCAGCTTACTAAACTATAACTGACACTGAA
>Otu1478
TATTACCGGCAGTCTCGCTAGAGTGCCCAACTGAATGATGGCAACTAACAATAAGGGTTGCGCTCGTTGCGGGACTTAAC
CCAACATCTCACGACACGAGCTGACGACAACCATGCACCACCTGTCACCGATGTACCGAAGTAAAGCTCTATCTCTAGAG
CGGGCATCGGGATGTCAAGACCTGGTAAGGTTCTTCGCGTTGCTTCGAATTAGACCA
>Otu1479
GCAAGCGTTAATCGGAATTACTGGGCGTAAAGCGTGCGCAGGCGGTTGGGTAAGACAGGTGTGAAATCCCCGAGCTTAAC
TTGGGAACTGCACTTGTGACTGCTCAACTAGAGTATGTCAGAGGGAGGTGGAATTCCAAGTGTAGCAGTGAAATGCGTAG
ATATTTGGAAGAACACCGATGGCGAAGGCAGCCTCCTGGGATAATACTGACGCTCAT
>Otu1480
TTACGACGGCAGTCTCTCTAGAGTCCTCAGCATGACCTGTTAGTAACTAAAGATAAGGGTTGCGCTCGTTATGGCACTTA
AGCCGACACCTCACGGCACGAGCTGACGACAACCATGCAGCACCTTCACAACTGCCTTGCGGCTGACATGTCTCCACATC
ATTCAGTTGCAATTCAAGCCCGGGTAAGGTTCCTCGCGTATCATCGAATTAAACCAC
>Otu1481
TCGAAGCAACGCGAAGAACCTTACCAAGTCTTGACATCCCGATGACAAGCTATGTAATGTAGCCTCTCTTCGGAGCATCG
GCGACAGGTGGTGCATGGTTGTCGTCAGCTCGTGTCGTGAGATGTTGGGTTAAGTCCCGCAACGAGCGCAACCCCTGTTC
TTAGTAGCCAGCGGTCCGGCCGGGCACTCTAGGGAGACTGCCAGGGATAACCTGGAG
>Otu1482
GTTCGGTTAAGTCCGGCAACGAGCGCAACCCACACTTTCAGTTGCCATCATTCAGTTGGGCACTCTGGAAGAACTGCCGG
TGATAAGCCGGAGGAAGGTGTGGATGACGTCAAGTCCTCATGGCCCTTACGGGTTGGGCTACACACGTGCTACAATGGTG
GTGACAGTGGGTTAATCCCCAAAAGCCATCTCAGTTCGGATTGTCGTCTGCAACTCG
>Otu1483
AAAGCAGGGGCTGACGAACCGGCTCGCCGGAACGGGCAACTGCAATTTTAACTGGAATGGCTTGGGGGCTTCCCTTCGGG
GGAGCCTCTTGTTTTTAAAAAGGAACAAAAAGTTTACAAATAAATTGCAGAACTACTTTCTTCTTTCGCCCGCTTGTGAT
ATACTGTACTGTACTATTGCTATGCCCGTATGCAAACGGGGCTTGAATACAGACGAA
>Otu1484
GCAAGCGTTAATCGGAATTACTGGGCGTAAAGGGTGCGCAGGCGGCTGTGCAAGACAGATGTGAAATCCCCGGGCTTAAC
CTGGGAACTGCATTTGTGACTGCATGGCTAGAGTTTGTCAGAGGAGGGTGGAATTCCGCGTGTAGCAGTGAAATGCATAG
ATATGCGGAAGAACACCAATGGCGAAGGCAGCCCTCTGGGACATGACTGACGCTCAT
>Otu1485
TCGATGCAAACCGAAGAACCTTACCTGGGTTTGACATACAAGTGGTACTGAGATGAAAGTTGAGGGACTGTAGCTTGCTA
CAGAGCTTGAACAGGTGCTGCATGGCTGTCGTCAGCTCGTGTCGTGAGATGTTGGGTTAAGTCCCGCAACGAGCGCAACC
CCTATGTCCAGTTGCTAACAAGTGAAGTTGAGCACTCTGGAGAGACTGCCGCCGACA
>Otu1486
TTCCTCACATCTTACGACGGCAGTCTCGACAGAGTCCCCAGCATAACCTGATGGTAACTATCGATAAGGGTTGCGCTCGT
TATGGCACTTAAGCCGACACCTCACGGCACGAGCTGACGACAACCATGCAGCACCTTCACAAATGCCTTGCGGCTATGCC
GTTTCCGGCATATTCATTTGCAATTTAAGCCCGGGTAAGGTTCCTCGCGTATCATCG
>Otu1487
TAGGCGAGTTTCAGCCTACAATCCGAACTGAGAGATGCTTTTAGGGATCCGCTCCACCTCGCGATTTCGCTTCCCTCTGT
TCATCCCATTGTAGTACGTGTGTAGCCCAAGACGTAAGGGGCATGATGACTTGACGTCATCCCCGCCTTCCTCCGCGTTG
TCCGCGGCAGTCTACTATGAGTTCCCATCCGAAATGCTGGCAACATAGTATAGGGGT
>Otu1488
CCTGCCTTCGGCGGCTCCTTCTTACGTTAGGTCACCGACTTCGGGCATTTCCAACTCCCATGGTGTGACGGGCGGTGTGT
ACAAGACCCGGGAACGTATTCACCGCAGCATTCTGATCTGCGATTACTAGCGATTCCAGCTTCGTGTAGTCGGGTTGCAG
ACTACAGTCCGAACTGAGACGTTATTTTTGGGATTTGCTCCACCTCACGGTCTTGCC
>Otu1489
TGATCTGGGCAGTCTCGCCAGAGTCCCCACCTTCACGTGCTGGTAACTGGCTACTAAAGATAAGGGTTGCGCTCGTTGCG
GGACTTAACCCAACATCTCACGACACGAGCTGACGACAACCATGCACCACCTGTCACCACTGTCCCGAAGGAAAGGACAC
ATTACTGTCCGGTCAGTGGGATGTCAAGACTTGGTAAGGTTCTTCGCGTTGCTTCGA
>Otu1490
GCGAGCGTTGTTCGGAATTACTGGGCGTAAAGGGTGTGTAGGTGGACGTGTAAGATAGCGGTGAAATGCCGGAGCTCAAC
TTCGGAATTGCCATTATAACTATGCGTCTAGAGTTATAGAGAGGATAGCGGAATACCCAGTGTAGAGGTGAAATTCGTAG
ATATTGGGTAGAACACCAGTGGCGAAGGCGGCTATCTGGCTATATATTGACACTGAG
>Otu1491
CACCTTCCTCCGTTTTGTCAACGGCAGTCTCGCCAGAGTCCTCTTACGTAGTAACTGGCAATAAGGGTTGCGCTCGTTGC
GGGACTTAACCCAACATCTCACGACACGAGCTGACGACAACCATGCGCCACCTGTCTCGATGTCCCGAAGGACTTCACTT
ATCTCTAAGCTATGCATCGGATGTCAAGACCTGGTAAGGTTCTTCGCGTTGCTTCGA
>Otu1492
GACGTCATCCCCACCCTCCTCGCATCTTACGACGGCAGTCTCGACAGAGTCCCCAGCATGACCTGATGGTAACTATCGAT
AAGGGTTGCGCTCGTTATGGCACTTAAGCCGACACCTCACGGCACGAGCTGACGACAACCATGCAGCACCTTCACATATG
CCTTGCGGCTTATCCGTCTCCGGATAACTCATATGCAATTCAAGCCCGGGTAAGGTT
>Otu1493
GCAAGCGTTATCCGGATTTACTGGGTGTAAAGGGCGTGTAGGCGGGAAGGCAGGTCAGATGTGAAAACTATGGGCTCAAC
CCATAGCCTGCATTTGAAACTGTTTTTCTTGAGTGCTGGAGAGGCAATCGGAATTCCGTGTGTAGCGGTGAAATGCGTAG
ATATACGGAGGAACACCAGTGGCGAAGGCGGATTGCTGGACAGTAACTGACGCTGAG
>Otu1494
TGCTCCCCACGCTTTCGAGCCTCAGCGTCAGTTACAGACCAGAGAGCCGCTTTCGCCACCGGTGTTCCTCCATATATCTA
CGCATTTCACCGCTACACATGGAATTCCACTCTCCCCTTCTGCACTCAAGCTAAACAGTTTCCAAAGCGTACTATGGTTA
AGCCACAGCCTTTAACTTCAGACTTATCTAACCGCCTGCGCTCGCTTTACGCCCTAA
>Otu1495
TGCTCCCCACGCTTTCGCGCCTCAGCGTCAGTTGTCGTCCAGCAGGCCGCTTTCGCCACCGGTGTTCCTCCATATATCTA
CGCATTTCACCGCTACACATGGAATTCCACTCTCCCCTTCTGCACTCAAGTTAAACAGTTTCCAAAGCGTACTATGGTTA
AGCCACAGCCTTTAACTTCAGACTTATCTAACCGCCTGCGCTCGCTTTACGCCCAAT
>Otu1496
TCCCCACGCTTTCGCGCCTCACCGTCAGTTGTCGTCCAGCAATCCGCCTTCGCCACTGGTGTTCCTCCTAATATCTACGC
ATTTCACCGCTACACTAGGAATTCCGATTGCCTCTCCGATACTCAAGAAGAGTAGTTTCAAATGCAGTTCACGAGTTGAG
CCCGGGGATTTCACATCTGACTTAACAAACCGCCTGCGTGCGCTTTACGCCCAGTAA
>Otu1497
GCGAGCGTTGTCCGGAATGATTGGGCGTAAAGGGCGCGTAGGCGGCCTGCTAAGTCTGGAGTGAAAGTCCTGCTTTCAAG
GTGGGAATTGCTTTGGATACTGGTGGGCTGGAGTGCAGGAGAGGAAAGCGGAATTACCGGTGTAGCGGTGAAATGCGTAG
AGATCGGTAGGAACACCAGTGGCGAAGGCGGCTTTCTGGACGATGACTGACGTTGAG
>Otu1498
CCAAGCGTTATCCGGATTTATTGGGTTTAAAGGGAGCGTAGGCGGACTATTAAGTCAGCTGTGAAAGTTTGCGGCTCAAC
CGTAAAATTGCAGTTGATACTGGTCGTCTTGAGTGCAGTAGAGGTAGGCGGAATTCGTGGTGTAGCGGTGAAATGCTTAG
ATATCACGAAGAACCCCGATTGCGAAGGCAGCTTACTGGACTGTAACTGACGCTGAT
>Otu1499
CGAGCGTTGTCCGGAATTACTGGGCGTAAAGAGCTCGTAGGTGGTTTGTCGCGTCGTCTGTGAAATCCCGGGGCTTAACT
CCGGGCGTGCAGGCGATACGGGCATAACTGGAGTGCTGTAGGGGAGACTGGAATTCCTGGTGTAGCGGTGAAATGCGCAG
ATATCAGGAGGAACACCGATGGCGAAGGCAGGTCTCTGGGCAGTAACTGACGCTGAG
>Otu1500
GCAAGCGTTATCCGGATTTACTGGGTGTAAAGGGCGTGTAGGCGGGACTGCAAGTCAGATGTGAAAACTATGAGCTCAAC
TCATAGCCTGCATTTGAAACTGTAGTTCTTGAGTGCTGGAGAGGCAATCGGAATTCCGTGTGTAGCGGTGAAATGCGTAG
ATATACGGAGGAACACCAGTGGCGAAGGCGGATTGCTGGACAGTAACTGACGCTGAG
>Otu1501
CAGGCGAGTTGCAGCCTGCAATCTGAACTGAGACGTTGTTTTTTGAGTTTTTGCTCCACCTCGCGGTCTTGCTTCTCTTT
GTTTAACGCCATTGTAGTACGTGTGTAGCCCAGGTCATAAAGGGCATGATGATTTGACGTCATCCCCACCTTCCTCCGTT
TTGTCAACGGCAGTCTCGCCAGAGTCCTCTTAACGTAGTAACTGGCAATAAGGGTTG
>Otu1502
GCGAGCGTTGTCCGGAATTACTGGGTGTAAAGGGAGCGTAGGCGGGACGGCAAGTCAGATGTGAAAACTATGGGCTCAAC
CCATAGACTGCATTTGAAACTGTTGTTCTTGAGTGAGGTAGAGGTAAGCGGAATTCCTGGTGTAGCGGTGAAATGCGTAG
AGATCAGGAGGAACATCGGTGGCGAAGGCGGCTTACTGGGCCTTTACTGACGCTGAG
>Otu1503
GGAGTCTGGGCCGTGTCTCAGTCCCAATGTGGCCGTTCAACCTCTCAGTCCGGCTACCAATCGTCGCCTTGGTGGGCCGT
TACCTCACCAACTAGCTAATTGGACGCGAGTCCATCCTAGAGCGAATAAATCCTTTTCCCTCAGTACCATGCGGTACCGT
GGGCTTATGCGGTATTAGCAGTCGTTTCCAACTGTTGTCCCCCACTCCAGGGCAGGT
>Otu1504
GCAAGCGTTATCCGGATTTACTGGGTGTAAAGGGAGCGCAGGCGGCATGATAAGTCTGATGTGAAAACCCAAGGCTCAAC
CATGGGACTGCATTGGAAACTGTCGTGCTGGAGTGTCGGAGAGGTAAGCGGAATTCCTAGTGTAGCGGTGAAATGCGTAG
ATATTAGGAGGAACACCAGTGGCGAAGGCGGCTTACTGGACGATGACTGACGCTGAG
>Otu1505
GCAAGCGTTATCCGGATTTACTGGGTGTAAAGGGTGCGTAGGCGGCTTGGTAAGTCAGATGTGAAATGTATGGGCTCAAC
CCATGCACTGCATTTGAAACTATTGAGCTTGAGTGTCGGAGAGGTAAGTGGAATTCCTAGTGTAGCGGTGAAATGCGTAG
ATATTAGGAGGAACACCAGTGGCGAAGGCGGCTTACTGGACGATGACTGACGTTGAG
>Otu1506
GCGAGCGTTATCCGGATTTATTGGGTTTAAAGGGAGCGTAGGCGGGCTTTTAAGTCAGCGGTCAAATGTCGTGGCTCAAC
CATGTCAAGCCGTTGAAACTGTAAGCCTTGAGTCTGCACAGGGCACATGGAATTCGTGGTGTAGCGGTGAAATGCTTAGA
TATCACGAAGAACTCCGATCGCGAAGGCATTGTGCCGGGGCATAACTGACGCTGAG
>Otu1507
TGTCACCGGCAGTCCTATCAGAGTGCCCAGCCCTACCTGATGGCAACTGATAGCAGGGGTTGCGCTCGTTGCGGGACTTA
ACCCAACATCTCACGACACGAGCTGACGACAGCCATGCAGCATCTGTCACTCACCCAGCCTAACTGAAAGAGGGAATCTC
TCCCCTCCCTAATGAGGATGTCAAGAGTTGGTAAGGTTCTTCGCGTTGCATCGAAT
>Otu1508
GCGAGCGTTATCCGGATTTATTGGGTTTAAAGGGAGCGCAGGCTGCGAGGCAAGTCAGCGGTCAAATGTCGGGGCTCAAC
CCCGGCCTGCCGTTGAAACTGTCTTGCTAGAGTTCGAGTGAGGTATGCGGAATGCGTTGTGTAGCGGTGAAATGCATAGA
TATGACGCAGAACTCCGATTGCGAAGGCAGCATACCAACTCGCGACTGACGCTGAG
>Otu1509
TGTCGGCGGCAGTCTCTCCAGAGTGCTCAACTTTACTTGTTAGCAACTGGACATAGGGGTTGCGCTCGTTGCGGGACTTA
ACCCAACATCTCACGACACGAGCTGACGACAGCCATGCAGCACCTGTTCAAGCTCTGCAGCAAGCTGCAGTCCCTTCTCT
TTCAAGTCAGTACCACTTGTATGTCAAACCCAGGTAAGGTTCTTCGGTTTGCATCG
>Otu1510
TCGACGCAACGCGAAGAACCTTACCAGGGCTTGACATCCCTTGACCGCCATGGAAACATGGTTTTTGGAGCTTCGGTTCC
AACAAGGAGACAGGTGGTGCATGGTTGTCGTCAGCTCGTGTCGTGAGATGTTGGGTTAAGTCCCGCAACGAGCGCAACCC
CTAATTTCAGTTGCCAGCACGTAAAGGTGGGAACTCTGAAGTAACTGCCGGTGACA
>Otu1511
CAGGCGAGTTTCAGCCTGCAATCCGAACTGAGACCGGCTTTGATGGGATTTGCTCCCCCTCACGGGTTGGCTGCCCATTG
TACCGACCATTGTAGGACGTTTCTAGCCCAGGGCGTAAGACCAATACTGACCTGACATCATCCCCTCCTTCCTCCCCGTT
ACCGGGGCAGTCCCGCCAGAAAAATACAACTGACGACAAGGGTTGCGCTCGTTGAT
>Otu1512
CCGAGCGTTGTCCGGATTTATTGGGCGTAAAGCGAGCGCAGGCGGTTAGATAAGTCTGAAGTGAAAGGCAGTGGCTCAAC
CATTGTAGGCTTTGGAAACTGTTTAACTTGAGTGCAGAAGGGGAGAGTGGAATTCCATGTGTAGCGGTGAAATGCGTAGA
TATATGGAGGAACACCGGTGGCGAAAGCGGCTCTCTGGTCTGTAACTGACACTGAG
>Otu1513
TCACCGGCAGTCTCGCTAGAGAGGTTATTATCAGTGTACCGATAACACCAACTAACGACGAGGGTTGCGCTCGTTGCGGG
ACTTAACCCAACATCTCACGACACGAGCTGACGACGACCGTGCACCACCTGTCTTGACGCTCTCCGAGGAGGGAATCCGG
TTAAGGATCTTTCATCGGGATGTCAAGACTTGGTAAGGTTCTTCGCGTTGCTTCGA
>Otu1514
TATCACCGGCAGTCTCGCTAGAGAGGTTATTATCAGTGTACCGATAACACCAACTAACGACGAGGGTTGCGCTCGTTGCG
GGACTTAACCCAACATCTCACGACACGAGCTGACGACAACCATGCACCACCTGTCACTCCCGCTCCGAAGAGAAGGTACG
GTTAAGTACCGGTCAGAAGGATGTCAAGACTTGGTAAGGTTCTTCGCGTTGCCTCG
>Otu1515
CAGGCGGGTTGCAGCCTGCGATCCGAACTGGGATGGCTTTTAGGGGTTTGCTCCACTTCACAGTATTGCTTCCCTCTGTT
GACCACCATTGTAGTACGTGTGTGGCCCAGGACATAAGGGGCATGATGATTTGACGTCGTCCCCACCTTCCTCCGTTTTG
TCAACGGCAGTCTCGCTAGAGTGCTCTTGCGTAGCAACTAACAATAAGGGTTGCGC
>Otu1516
CATTCGTTACGACGGTCCAGTCTCTCCAGAGTCCTCAGCATGACCTGTTCAGTAACTGAAGATAAGGGTTGCGCTCGTTA
TGGCACTTAAGCCGACACCTCACGGCACGAGCTGACGACAACCATGCAGCACCTTCACAGCGGTGATTGCTCACTGACAT
GTTTCCACATCATTCCACTGCAATTTAAGCCCGGGTAAGGTTCCTCGCGTATCATC
>Otu1517
TTTTTGGGATTTGCTCCAGGTCACCCTCTTGCTTCCCTTTGTTTACGCCATTGTAGCACGTGTGTAGCCCAAATCATAAG
GGGCATGATGATTTGACGTCATCCCCACCTTCCTCCAGGTTATCCCTGGCAGTCTCCCCAGAGTGCCCATCTTACTGCTG
GCTACTGAGGATAAGGGTTGCGCTCGTTGCGGGACTTAACCCAACATCTCACGACA
>Otu1518
TATCCCTGGCAGTCTCTCCAGAGTGCCCAGCCTTACCTGCTGGCTACTGAAGATAGGGGTTGCGCTCGTTGCGGGACTTA
ACCCAACATCTCACGACACGAGCTGACGACAACCATGCACCACCTGTATCTGTGTCTTACCATAGGCCAGAACAACACAA
TCTCTTGTGTCCTCACAGTATGTCAAGACTTGGTAAGGTTCTTCGCGTTGCTTCGA
>Otu1519
TACGGTGGCAGTGTCCCCAGAGTGCCCAGCTTGACCTGATGGCAACTAAGGAGAGGGGTTGCGCTCGTTGCGGGACTTAA
CCCAACATCTCACGACACGAGCTGACGACAACCATGCACCACCTGTATCTGTGTCTAACCAAAGGCCAGAACAACACAAT
CTCTTGTGTCCTCACAGTATGTCAAGACTTGGTAAGGTTCTTCGCGTTGCTTCGAA
>Otu1520
AACATCGGTTCGCGTGAGAAAATGGAGGAATACTTCAATAAGACTTCCAGCCAGATTCGTGAAACGCTGCGCGAGAATGC
CCGTGAAGGATTGAAAGTTCAGAAGATGCAGCAGAAACTGGTGGGTGAGATTAAGATAACTCCGGCTGAGGTGCGCCGTT
ACTTCAAGGATTTGCCGCAGGACAGCATTCCTTATATCCCTACCCAGGTGGAGGTG
>Otu1521
TCTCAGTCCCAATGTGGCCGTTCATCCTCTCAGACCGGCTACTGATCATCGCCTTGGTGGGCCATTACCCCTCCAACTAG
CTAATCAGACGCAATCCCCTCCTTCAGTGATAGCTTACATGTAGAGGCCACCTTTCATCTATCCTCGATGCCGAGATTAG
ATCGTATGCGGTATTAGCAGTCGTTTCCAACTGTTGTCCCCCTCTGAAGGGCAGGT
>Otu1522
CAGGCGAGTTTCAGCCTGCAATCCGAACTGGGACTAGCTTTGATGCGATTTGCTTCACCTCGCGGCTTCGCTGCGCATTG
TACTAGCCATTGTATTACGTTTCTAGCCCAGGACGTAAGGGAAATACTGACCTGACATCATCCCCTCCTTCCTCCCCGTT
ACCGGGGCAGTCCAAGTAGAAAAATACAACTACTTGCAAGGGTTGCGCTCGTTGAA
>Otu1523
TTTACCCTAGGGCGCTCCTTGCGGTTACGCACTTCAGGTACCCCCGGCTCCCATGGCTTGACGGGCGGTGTGTACAAGGC
CCGGGAACGTATTCACCGCGCCGTGGCTGATGCGCGATTACTAGCGACTCCGACTTCATGTAGTCGAGTTGCAGACTACA
ATCCGAACTGAGAGAGGTTTTTGGGATTGGCATCCACTCGCGTGGTAGCGGCCCTC
>Otu1524
CCTCACTCCTTACGGAGGCAGTCTTCGCAGAGTGCCCGGCTTTAACCGATGGCAACTACGAACAGGGGTTGCGCTCGTTA
TGGCACTTAAGCCGACACCTCACGGCACGAGCTGACGACAACCATGCAGCACCTTCACAGCGGTGATTGCTCACTGACAT
GTTTCCACATCATTCCACTGCAATTTAAGCCCGGGTAAGGTTCCTCGCGTATCATC
>Otu1525
CCGAGCGTTGTCCGGATTTATTGGGCGTAAAGCGAGCGCAGGCGGTTTAATAAGTCTGAAGTTAAAGGCAGTGGCTTAAC
CATTGTTCGCTTTGGAAACTGTTAGACTTGAGTGCAGAAGGGGAGAGTGGAATTCCATGTGTAGCGGTGAAATGCGTAGA
TATATGGAGGAACACCGGTGGCGAAAGCGGCTCTCTGGTCTGTAACTGACGCTGAG
>Otu1526
GCGAGCGTTATCCGGATTTATTGGGTTTAAAGGGAGCGTAGGCGGGCAGTCAAGTCAGCGGTCAAATGGCGCGGCTCAAC
CGCGTTCCGCCGTTGAAACTGGCAGCCTTGAGTATGCACAGGGTACATGGAATTCGTGGTGTAGCGGTGAAATGCTTAGA
TATCACGAGGAACTCCGATCGCGCAGGCATTGTACCGGGGCATTACTGACGCTGAG
>Otu1527
GCAGGCGAGTTGCAGCCTGCAATCTGAACTGAGACGTTGTTTTTGAGTTTTGCTCCACCTCGCGGTCTTGCTTCTCTTTG
TTTAACGCCATTGTAGTACGTGTGTAGCCCAGGTCATAAAGGGCATGATGATTTGACGTCGTCCCCACCTTCCTCCGTTT
TGTCAACGGCAGTCTCGCTAGAGTGCTCTTGCGTAGCAACTAACAATAGGGGTTGC
>Otu1528
CATCGCAGGCAGTATCGCATGAGTGCCCAACTTAATGATGGCAACATACGAAAGGGGTTGCGCTCGTTGCGGGACTTAAC
CCAACATCTCACGACACGAGCTGACGACAGCCATGCACCACCTGTCACTAAGTTCCCCCGAAGGGGCACAAAAGCATCTC
TGACTAATTTCTTAGGATGTCAAACGCTGGTAAGGTTCCTCGCGTTGCGTCGAATT
>Otu1529
TTACACCGGCAGTCCCGCCAGAGTGCCCAGCTTCACCTGATGGCAACTAACGGTAGGGGTTGCGCTCGTTATGGGACTTA
ACCCGACACCTCACGGCACGAGCTGACGACAACCATGCAGCACCTAGTTTCGCGCCCCGATGTTCCGAAGAAAAGGTTCC
ATTACAAACCGGTCATCGGGATGTCAAGACTTGGTAAGGTTCTTCGCGTTGCTTCG
>Otu1530
TCGAAGCAACGCGAAGAACCTTACCAGGTCTTGACATCGATCTAAAGGCTCCAGAGATGGAGAGATAGCTATAGAGAAGA
CAGGTGGTGCATGGTTGTCGTCAGCTCGTGTCGTGAGATGTTGGGTTAAGTCCCGCAACGAGCGCAACCCCTGTTGCCAG
TTGCCAGCGGTTCGGCCGGGCACTCTAGAGAGACTGCCAGGGATAACCTGGAGGAA
>Otu1531
CCGACTTCATGCAGTCGAGTTGCAGACTGCAATCCGGACTACGATCGGTTTTCTGGGATTTGCTCCACCTCGCGGCTTCG
CTGCCCTCTGTTCCGACCATTGTATGACGTGTGAGGCCCTAGCCATAAGGGCCATGAGGACTTGACGTCATCCCCACCTT
CCTCCGGTTTGTCACCGGCAGTCTCACTAGAGTGCTCTTGCGTAGCAACTAGTGAC
>Otu1532
CCGAGCGTTATCCGGATTTATTGGGTTTAAAGGGAGCGTAGGTGGACATGTAAGTCAGTTGTGAAAGTTTGCGGCTCAAC
CGTAAAATTGCAGTTGAAACTGCGTGTCTTGAGTACAGTAGAGGTGGGCGGAATTCGTGGTGTAGCGGTGAAATGCTTAG
ATATCACGAAGAACTCGATTGCGAAGGCAGCTCACTGGACTGCAACTGACGCTGAT
>Otu1533
CCTTCCTCCGGTTTGTCACCGGCAGTCTCCTTAGGGTTCTCAACTAAATGTTAGCAACTAAGGATAAGGGTTGCGCTCGT
TAGCGGACTTAACCGAACATCTCACGACACGAGCTGACGACAACCATGCACCACCTGTCACCTGGGTAACCTCCACTATA
TTTCTATAGCTTTGCCAGGGATGTCAAGTCTAGGTAAGGTTCTTCGCGTAGCGTCG
>Otu1534
TTTACCCTAGGACGCTCCTTGCGGTTACGTACTTCAGGTACCCCCGGCTCCCATGGCTTGACGGGCGGTGTGTACAAGGC
CCGGGAACGTATTCACCGCGCCGTGGCTGATGCGCGATTACTAGCGAATCCAGCTTCACGAAGTCGGGTTGCAGACTTCG
ATCCGAACTGAGAGGGGCTTTAGGGATTGGCATCACATCGCTGTGTAGCGGCCTTC
>Otu1535
AATCTGCCTCTATGATGGGGATAACAGTTGGAAACGACTGCTAATACCGAATACGCTCATAATGAACTTTATGAGGAAAG
GTGGCCTCTGCTTGCAAGCTATCGCATAGAGATGAGTCCGCGTCCCATTAGCTAGTTGGTGGGGGTAACGGCCTACCAAG
GCAACGATGGGTAGCCGATCTGAGAGGATGATCGGCCACACTGGAACTGAGACACG
>Otu1536
TCGACGCAACGCGAAGAACCTTACCAAGTCTTGACATCCCTTGACGATGCTGGAAACAGTATTTCTCTTCGGAGCAAGGA
GACAGGTGGTGCATGGTTGTCGTCAGCTCGTGTCGTGAGATGTTGGGTTAAGTCCCGCAACGAGCGCAACCCTTATGGTC
AGTTACTACGCAAGAGGACTCTAGCCAGCAGTAAGATGGGCACTCTGGAGAGACTG
>Otu1537
CCTGCCTTCGGCAGCTCTCTCCTTTCGGTTGAGTCACTGACTTCGGGCATTACCGACTCCCATGGTGTGACGGGCGGTGT
GTACAAGACCCGGGAACGTATTCACCGCAGCATTCTGATCTGCGATTACTAGCGATTCCAGCTTCATGTAGTCGAGTTGC
AGACTACAATCCGAACTGAGACGTTATTTTTGTGATTTGCTTGGCCTCACGACTTC
>Otu1538
TGATACCCACACTTTCGAGCATGAACGTCAGTTACAGTTTAGCAAGCTGCCTTCGCCACTGGTGTTCCTCCTAATATCTA
CGCATTTCACCGCTACACTAGGAATTCCGCTTACCCCTCCGGCACTCAAGTATAACAGTTTCCAATGCAGTCCACAGGTT
GAGCCATGCCTTTCACATCAGACTTGCCACACCGTCTACGCTCCCTTTACACCCAG
>Otu1539
TAGTCGGGTTGCAGACTACAGTCCGAACTGAGACGTTATTTTTGAGATTTGCTCGGCTTCACAGCTTTGCTTCCCTTTGT
TTACGCCATTGTAGCACGTGTGTAGCCCAAGTCATAAGGGGCATGATGATTTGACGTCATCCCCACCTTCCTCCAGGTTA
TCCCTGGCAGTCTCCACAGAGTGCCCATCTTACTGCTGGCTACTAAGGATAGGGGT
>Otu1540
CAGGCGAGTTGCAGCCTGCAGTCCGAACTGGGACGTTGTTTCTGAGTTTTGCTCCACCTCGCGGTCTTGCTTCTCTTTGT
TTAACGCCATTGTGAGTACGTGTGTAGCCCAAGTCATAAAGGGCATGATGATTTGACGTCATCCCCACCTTCCTCCGTTT
TGTCAACGGCAGTCTCGCTAGAGTGCTCTTGCGTAGCAACTAACAATAGGGGTTGC
>Otu1541
TTACGACGGCAGTCTCTCCAGAGTCCTCAGCATAACCTGTTAGTAACTAAAGATAAGGGTTGCGCTCGTTGCGGGACTTA
ACCCAACATCTCACGACACGAGCTGACGACAACCATGCACCACCTGTCTCCTCTGTCCCGAAGGAAAGGCGACATTACTC
GCCGGTCAGAGGGATGTTCAAGATTTGGTAAGGTTCTTCGCGTTTGACATTCGAAT
>Otu1542
TATCACCGGCAGTCTCGCTAGAGAGGTTACTATAAGTATACCGATAGTACCAACTAACGACGAGGGTTGCGCTCGTTGCG
GGACTTAACCCAACATCTCACGACACGAGCTGACGACAACCATGCACCACCTGTCACCGGTGTTCCGAAGAAAAGGACAC
ATTACTGTCCGGTCACCGGGATGTCAAGACTTGGTAAGGTTCTTCGCGTTGCCTCG
>Otu1543
CGGGTTGCAGCCTGCAATCTGAACTGGGGGTGTGTTTTTGAGGTTCGCTCCACCTCGCGGTTTCGCTTCTCTTTGTTGAC
ACCCATTGTAGTACGTGTGTAGCCCAGGTCATAAGGGGCATGATGACTTGACGTCATCCCCACCTTCCTCCGCGTTGTCC
GCGGCGGTCTCTCCAGAGTGCCCATCCAAAATGCTGGCTACTGAAGATAAGGGTTG
>Otu1544
TTAGCCGGTGCTTCTTCTGCGGGTAACGTCAATGAGCAAAGGTATTAACTTTACTCCCTTCCTCCCCGCTGAAAGTACTT
TACAACCCGAAGGCCTTCTTCATACCCGACTTTATTCCTTTATAAAAGAAGTTTACAACCATAGGGCAGTCATCCTTCAC
GCTACTTGGCTGGTTCAGGCTCTCGCCCATTGACCAATATTCCTCACTGCTGCCTC
>Otu1545
TATCCCTGGCAGTCTCATCAGAGTGCCCAGCTTTACCTGCTGGCTACTGGCAATAGGGGTTGCGCTCGTTGCGGGACTTA
ACCCAACATCTCACGACACGAGCTGACGACAACCATGCACCACCTGTCTCCTCTGTCCCGAAGGATGAGCCCGATTAAGG
ACTTAAAAACCCGTCTACGCTCCCTTTAAACCCAATAAATCCGGATAACGCTCGCA
>Otu1546
TGCTCCCCACGCTTTCGAGCCTCAACGTCAGTCACCGTCCAGTAAGCCGCCTTCGCCACTGGTGTTCCTCCTAATATCTA
CGCATTTCACCGCTACACTAGGAATTCCGCTTACCTCTCCGGCACTCCAGATCTGCAGTTTCCAAAGCAGTCCCAGGGTT
GAGCCCTGGGTTTTCACTCCAGACTTGCTATCCGTCTACGCTCCCTTTACACCCAG
>Otu1547
CTCCAGGTTGTCCCTGGCAGTCTCCCTAGAGTGCCCATCTCACTGCTGGCTACTAAGGATAAGGGTTGCGCTCGTTGCGG
GACTTAACCCAACATCTCACGACACGAGCTGACGACAACCATGCACCACCTGTCTCTCTTGTCCCGAAGGAAAGGCGACG
TTACTCGCCGGTCAAGAGGATGTCAAGACTTGGTAAGGTTCTTCGCGTTGCTTCGA
>Otu1548
CAGGCGAGTTGCAGCCTGCAATCCGAACTGAGACACCTTTTAGGGATTTGCTCCACCTCGCGGTTTTGCTTCCCTCTGTT
AAATGCCATTGTATTACGTGTGTAGCCCAGGACATAAGGGGCATGATGATTTGACGTCGTCCCCACCTTCCTCCGTTTTG
TCAACGGCAGTCTCGCTAGAGTGCTCTTGCGTAGCAACTAACAATAGGGGTTGCGC
>Otu1549
TGTCTCAGTCCCAATGTGGCCGTTCAACCTCTCAGATCGGCTACCCATCGTTGCCTTGGTAGGCCGTTACCCCACCAACT
AGCTAATGGGACGCGGACTCATCTCTATGCGATAGCTTGCAAGCAGAGGCCACCTTTCCTCATAAAGTTCATCATGAGCG
TATTCGGTATTAGCAGTCGTTTCCAACTGTTATCCCCATCATAGAGGCAGATTATC
>Otu1550
TGCTCCCCACGCTTTCGTGACTCAGCGTCAGTAACAGTCCAGTAAGCCGCCTTCGCCACCGGTGTTCTTCCTAATATCTA
CGCATTTCACCGCTACACTAGGAATTCCGCTTACCTCTCCTGCACTCTAGTCATACAGTTTCTTATGCAGCGCCAAGGTT
AAGCCCTGACATTTCACATATGACTTGCATGACCGCCTACTCACCCTTTACACCCA
>Otu1551
CGGTCCATGCAGATGCAGCAGATCTGCTGGCAGTATTGGATCAGTGTCTGGATCAGGTATTAGAGGCAGAAAAAGATACA
CTTCCGGACAGTTTAAGTGAACCTGGAAAGAAACAGGTATTTACTTACGGCGAAGGTCTTAAAGGGATGACATGGAATGA
GACCTGCGCTATGTGGAAGAAGAAATATCCGGTGGTACAGAAAAAACACTGGGAGC
>Otu1552
TTGTCACCGGCAGTTACTTCAGAGTTCCCACCTTTACGTGCTGGCAACTGAAATTAGGGGTTGCGCTCGTTGCGGGACTT
AACCCAACATCTCACGACACGAGCTGACGACAACCATGCACCACCTGTCTCCTTGTTGGAACCGAAGCTCCAAAAACCAT
GTTTCCATGGCGGTCAAGGGATGTCAAGCCCTGGTAAGGTTCTTCGCGTTGCGTCG
>Otu1553
TATCACTGGCAGTCTGTCTAGAGTCCCCATCTCACTGCTGGCAACTAGACATAGGGGTTGCGCTCGTTGCGGGACTTTAA
CCCAACATCTCACGACACGAGCTGACGACAACCATGCACCACCTGTATCTGTGTCCAACCAAAGGTCAGAACAACACAAT
CTCTTGTGTCCTCACAGTATGTCAAGACTTGGTAAGGTTCTTCGCGTTGCTTCGAA
>Otu1554
TGTCCCCGGCAGTCTCACTAGAGTTCCCGCCTTTACGCGCTGGCAACTAGCAACAAGGGTTGCGCTCGTTGCGGGACTTA
ACCCAACATCTCACGACACGAGCTGACGACAACCATGCACCACCTGTATCTGTGTCTAACCAAAGGTCAGAACAACACAA
TCTCTTGTGTCCTCACAGTATGTCAAGACTTGGTAAGGTTCTTCGCGTTGCTTCGA
>Otu1555
CGCTACCCACGCTCTCGCGCATCAGCGTCAGAACGAGCCTGGGAAGCTGCCTTCGCTATCGGGGTTCCAAGTGATATCTA
TGCATTTCACCGCTACTTCACTTGTTCCGCCTCCCTCGTCTCGTCTCGAGGTCAACAGTTTCAACGGCGTGCTACAGTTT
AGCTGCAGTCTTTTACCGCTGACTTGCCGTCCCGCCTACGCGCCCTTTAAACCCAA
>Otu1556
TTACGGTGGCAGTGTCCCCAGAGTGCCCAGCTTGACCTGATGGCAACTAAGGAGAGGGGTTGCGCTCGTTATGGCACTTA
AGCCGACACCTCACGGCACGAGCTGACGACAACCATGCACCACCTGTCTCTGCTGTCTACCGAAGTAGAACGATCGGCAT
TACCCAATCCGTCAGCAGGATGTCAAGTCTTGGTAAGGTTCTTCGCGTTGCGTCGA
>Otu1557
TCGAAGCAACGCGAAGAACCTTACCAGGTCTTGACATCCCGATGACAGATCTGTAATGAGATCCTTACTTCGGTACATCG
GAGACAGGTGGTGCATGGTTGTCGTCAGCTCGTGTCGTGAGATGTTGGGTTAAGTCCCGCAACGAGCGCAACCCCTATCT
TCAGTAGCCAGCAGGTTAAGCTGGGCACTCTGGAGAGACTGCCAGGGATAACCTGG
>Otu1558
CTGACGGCGGCGATGGCGGAGTGGAAGTCCTGGTCGAGCTGGATGAAGTCAGCGAGCGACTCCTCGGAGTTGCCCTGGAG
CGGCTTCATCTGTGCGAGGAGGGCCTCGAGCCGGTCAAGGGTCTCGGCGGGCACGGCGCCGTTCAAGTAACGGCAGGAGG
CGGCCTCCAGGGCCGCGCGGATGAGGAAGACCTCCCTGGCCATGGAGACGGTGAAT
>Otu1559
ATGGCATCCCTGCTTCCGTCACCTTGGCGCAAGGCATCTTAGAAAGCCGTAATGGACAGAGTGAACTGTCGCAGTTGGGC
AACAACCACTTTGGCGTGAAGGCTTCGAAAAGTTGGTTGAAGAGCGGTGGCGATTATCTTGTCTATACCGATGACGAGCC
TAATGAGAAGTTCTGCAAGTATGCCACGGTGGGTGACTCATACGAGCACCATCCAA
>Otu1560
GCGAGCGTTATCCGGATTTATTGGGTTTAAAGGGAGCGTAGGCGGGCTTTTAAGTCAGCGGTCAAATGCCACGGCTCAAC
CGTGGCCAGCCGTTGAAACTGCAAGCCTTGAGTCTGCACAGGGCACATGGAATTCGTGGTGTAGCGGTGAAATGCTTAGA
TATCACGAAGAACTCCGATCGCGAAGGCATTGTGCCGGGGCAGCACTGACGCTGAA
>Otu1561
TGTCCGCGGCAGTCTACTATGAGTTCCCATCCGTAATGCTGGCAACATAGTATAGGGGTTGCGCTCGTTGCGGGACTTAA
CCCAACATCTCACGACACGAGCTGACGACAGCCATGCACCACCTGTTTTCTTGTTCTCCGAAGAGAAGGAACTTATCTCT
AAGTCTTGGAATAGCGATCAATGTCAAGACCTGGTAAGGTTCTTCGCGTTGCGTCG
>Otu1562
TATCCCCGGCAGTCTGTCCAGAGTGCCCAGCTTTACCTGCTGGCTACTGAACATAGGGGTTGCGCTCGTTGCGGGACTTA
ACCCAACATCTCACGACACGAGCTGACGACAGCCATGCACCACCTGTCACCCTGTCAATCCCGAAGGATCGAAACTCATG
TTTCCATGATAGGCAGGGGATGTCAAGCCCTGGTAAGGTTCTTCGCGTTGCGTCGA
>Otu1563
TGTCACCGGCAGTCTCTTTAGAGTGCCCAACTTAATGCTGGCAACTAAAGACAAGGGTTGCGCTCGTTGCGGGACTTAAC
CCAACATCTCACGACACGAGCTGACGACAACCATGCACCACCTGTCTCTGCTGTCTACCGAAGTAGAACGATCGGCATTA
CCCAATCCGTCAGCAGGATGTCAAGTCTTGGTAAGGTTCTTCGCGTTGCGTCGAAT
>Otu1564
TCGATGATACGCGAGGAACCTTACCCGGGCTTGAAAGTTAGCGACGATTCTTGAAAGAGGATTTCCCTTCGGGGCGCGAA
ACTAGGTGCTGCATGGTTGTCGTCAGCTCGTGCCGTGAGGTGTCGGGTTAAGTCCCATAACGAGCGCAACCCCTACCGTT
AGTTGCCATCAGGTGAAGCTGGGCACTCTGGCGGGACTGCCGGTGTAAGCCGAGAG
>Otu1565
AACATCGGTGCGCGAGAAATGGAGGAATACTTCAACAAGACTTCCAGCCAGATTCGTGAAACGCTGCGCGGGAATGCCCG
TGAAGGATTGAAGGTTCAGAAGATGCAGCAGAAACTGGTGGGTGAGATTAAGATAACTCCGGCTGAGGTGCGCCGTTACT
TCAAGGATTTGCCGCAGGACAGCATTCCTTATATCCCTACCCAGGTGGAGGTGCAG
>Otu1566
TGCTCCCCACGCTTTCGAGCCTCAACGTCAGTCATCGTCCAGTAAGCCGCCTTCGCCACTGGTGTTCCTCCTAATATCTA
CGCATTTCACCGCTACACTAGGAATTCCACTTACCTCTCCGACACTCTAGCTGCACAGTTTCCAGAGCAGTCCCGGGGTT
GAGCCCCGGGCTTTCACTTCAGACTTACATCACCGTCTACGCTCCCTTTACACCCA
>Otu1567
TAGGCGAGTTGCAGCCTACAATCCGAACTGAGATTGGCTTTAAGAGATTAGCTTGCCGTCACCGACTCGCAACTCGTTGT
ACCAACCATTGTAGCACGTGTGTAGCCCAGGACATAAGGGGCATGATGATTTGACGTCGTCCCCACCTTCCTCCGTTTTG
TCAACGGCAGTCTCGCTAGAGTGCTCTTGCGTAGCAACTAACAATAGGGGTTGCGC
>Otu1568
TCGAGTTGCAGACTCCAATCCGGACTACGACGCACTTTATGAGGTCCGCTTGCTCTCGCGAGGTCGCTTCTCTTTGTATG
CGCCATTGTAGCACGTGTGTAGCCCTGGTCGTAAGGGCCATGATGACTTGACGTCATCCCCACCTTCCTCCAGTTTATCA
CTGGCAGTCTCTCCAGAGTGCCCGGCCTTACCGCTGGCTACTGAAGATAGGGGTTG
>Otu1569
TAGGCGAGTTGCAGCCTACAATCCGAACTGAGATTGGCTTTATGAGGTTTGCTCCACGTCACCGCTTCGCTTCTCTTTGT
ACCAACCATTGTAGCACGTGTGTAGCCCAGGTCATAAGGGGCATGATGATTTGACGTCATCCCCACCTTCCTCCGGTTTA
TTACCGGCAGTCTCGCTAGAGTGCCCAACTGAATGATGGCAACTAACAATAGGGGT
>Otu1570
GTTGGGTTAAGTCCCGCAACGAGCGCAACCCCTATCTTATGTTGCCAGCACGTAATGGTGGGAACTCATGAGAGACTGCC
GCAGACAATGCGGAGGAAGGCGGGGATGACGTCAAATCATCATGCCCCTTATGACCTGGGCTACACACGTACTACAATGG
GAGTTAATAGACGGAAGCGAGATCGCGAGATGGAGCAAACCCGAGAAACACTCTC
>Otu1571
TGTCACCGGCAGTCCCACCAGAGTGCCCAACTTTACTTGATGGCAACTGGTAGCAGGGGTTGCGCTCGTTGCGGGACTTA
ACCCAACATCTCACGACACGAGCTGACGACAGCCATGCAGCATCTGTCACTCATCCAGCCTAACTGAAAGCTCTCATCTC
TGAAAGCCCCGATGAGGATGTCAAGAGTTGGTAAGGTTCTTCGCGTTGCATCGAA
>Otu1572
ACGGTGGCAGTGTCCCCAGAGTGCCCAGAGTGCCCAGCTCGACCTGATGGCAACTAAGGAGAGGGGTTGCGCTCGTTATG
GCACTTAAGCCGACACCTCACGGCACGAGCTGACGACAACCATGCAGCACCTTCACAGAGACCCCGAAGGGCGTCATTGT
CTCCAAATCCTTCCTCTGCAATTCAAGCCCGGGTAAGGTTCCTCGCGTATCATCG
>Otu1573
GCTCCCCACGCTTTCGAGCCTCAACGTCAGTTACAGTCCAGTAAGCCGCCTTCGCCACTGGTGTTCCTCCTAATATCTAC
GCATTTCACCGCTACACTAGGAATTCCGCCTGCCTCTCCTGTACTCTAGCTATGCAGTTTCAAATGCAGCTCCGGGGTTG
AGCCCCGGCCTTTCACATCTGACTTGCACTGCCACCTACGCACCCTTTACACCCA
>Otu1574
GACGATTTTGTGAATTTCGACCTTATCCACTTTCTCGTCCGCCCGGTTCAGTACCAGCATCTCGCAGCTTTTCAGCTTGT
CTACGACTAGACCACGCATATTGGCGTTATAGGTCAGGAAGGTCTGGGAATCCGCAAACATAAACTCCTGATATACGATC
CAACTATCTGGCATGTTCTGATACAGAGTGTCCAGCATCCACATACCATTGTACT
>Otu1575
TGTCACCGGCAGTTCTTCTAGAGTTCCCAGCTTTACCTGTTGGCAACTAAAAGTAGGGGTTGCGCTCGTTGCGGGACTTA
ACCCAACATCTCACGACACGAGCTGACGACAGCCATGCACCACCTGTCTCCCTGTCAACCCCGAAGGGTCGAAAACCATA
TCTCTATGGCGGGCAGGGGATGTCAAGCCCTGGTAAGGTTCTTCGCGTTGCGTCG
>Otu1576
GGGTCGAGTTGCAGACCCCAATCCGAACTGAGACCGGCTTTTAGGGATTAGCTCCACCTCACAGTATCGCAACCCTCTGT
ACCGGCCATTGTAGCATGCGTGAAGCCCAAGACATAAGGGGCATGATGATTTGACGTCATCCCCACCTTCCTCCGTTTTG
TCAACGGCAGTCCTGCTAGAGTGCTCTTGCGTAGCAACTAACAGTAAGGGGTTGC
>Otu1577
TTACGATGGCAGTCCCGCCAGAGTCCTCAGAGTCCTCAGCATCACCTGTTAGTAACCGGCGGCGAGGGTTGCGCTCGTTA
TGGCACTTAAGCCGACACCTCACGGCACGAGCTGACGACAACCATGCAGCACCTTCACAAAGGTCCGAAGGCTAACCTGT
TTCCAGATTATTCCTTTGCAATTTAAGCCCGGGTAAGGTTCCTCGCGTATCATCG
>Otu1578
TTACGACGGCAGTCTCTCTAGAGTCCTCAGCATGACCTGTTAGTAACTGGCGGCGAGGGTTGCGCTCGTTATGGCACTTA
ACCCAACATCTCACGACACGAGCTGACGACAGCCATGCACCACCTGTCACCAAGTTCCTCCGAAGAGGCACGAAAAACAT
CTCTGTTAACTTCTTGGGATGTCAAACGCTGGTAAGGTTCCTCGCGTTGCGTCGA
>Otu1579
TATCCCTGGCAGTCTCCTCAGAGTTCCCATCTTACTGCTGGCTACTGAGGATAAGGGTTGCGCTCGTTGCGGGACTTAAC
CCAACATCTCACGACACGAGCTGACGACAACCATGCACCACCTGTCTATGATGCCCCGAAGGGAAGGAACGGTTAAGTTC
CGGTCATCACGATGTCAAGACTTGGTAAGGTTCTTCGCGATTTGACCTTCGAATT
>Otu1580
TATCCCTGGCAGTCTCCCTAGAGTGCCCAGCCGAACTGCTGGCTACTAAGGATAAGGGTTGCGCTCGTTGCGGGACTTAA
CCCAACATCTCACGACACGAGCTGACGACAACCATGCACCACCTGTATCTGTGTCTAACCAAAGGTCAGAACAACACAAT
CTCTTGTGTCCTCACAGTATGTCAAGACTTGGTAAGGTTCTTCGCGTTGCTTCGA
>Otu1581
GTTGGGTTACGTCCCGCAACGAGCGCAACCCCTATTGTCAGTAGCCAGCAGGTAAAGCTGGGCACTCTGATGAGACTGCC
AGGGATAACCTGGAGGAAGGTGGGGATGACGTCAAATCATCATGCCCCTTATGATTTGGGCTACACACGTGCTACAATGG
CGTAAACAAAGAGAGGCGAAGCTGTGAGGCAGAGCAAATCTCAAAAATAACGTCT
>Otu1582
TCGAAGCAACGCGAAGAACCTTACCAGGGCTTGACATGCTAGTGAAGCCGGGGAAACCCGGTGGCCGAGAGGAGCTAGCG
CAGGTGGTGCATGGCTGTCGTCAGCTCGTGTCGTGAGATGTTGGGTTAAGTCCCGCAACGAGCGCAACCCCTATCGCATG
TTGCCAGCATTCAGTTGGGGACTCATGCGAGACTGCCGGCGTCAAGCCGGAGGAA
>Otu1583
CCGGTTTATCACCGGCAGTCTCCCTTGAGTTCCCACCATTACGTGCTGGCAACAAAGGACAGGGGTTGCGCTCGTTGCGG
GACTTAACCCAACATCTCACGACACGAGCTGACGACAGCCATGCAGCACCTGTGTTCTGATTCCCGAAGGCACTCCCGCA
TCTCTGCAGGATTCCAGACATGTCAAGGCCAGGTAAGGTTCTTCGCGTTGCATCG
>Otu1584
GTTGGGTTAAGTCCCGCAACGAGCGCAACCCCTGTCCTTTGTTGCCAGCACGTAATGGTGGGAACTCAAGGGAGACTGCC
GGTGATAAACCGGAGGAAGGTGGGGATGACGTCAAGTCATCATGGCCCTTACGGCCAGGGCTACACACGTGCTACAATGG
CGCGTACAGAGGGCTGCAAGCTAGCGATAGTGAGCGAATCCCAAAAAGCGCGTCG
>Otu1585
CAGGCGGGTTGCAGCCTGCGATCCGAACTGAGATCGGGTTTCTGGGGTTTGCTCTGCCTCGCGGCTTCGCTTCCCTCTGT
TTCCGACCATTGTAGTACGTGTGTAGCCCAAGACATAAGGGGCATGATGATTTGACGTCGTCCCCACCTTCCTCCGTTTT
GTCAACGGCAGTCTCGCTAGAGTGCTCTTGCGTAGCAACTAACAATAAGGGTTGC
>Otu1586
TGTCACCGGCAGTCTCGCCAGAGTCCCCAACTTAATGTTGGCAACTGGCAACACAGGGCGAGGGTTGCGCTCGTTGCGGG
ACTTAACCCAACATCTCACGACACGAGCTGACGACAACCATGCACCACCTGTCACCACTGCTCCGAAGAGAAAGTACATT
ACATACCCTGTCAGTGGGATGTCAAGACTTGGTAAGGTTCTTCGCGTTGCTTCGA
>Otu1587
CAGGCGAGTTGCAGCCTGCAATCTGAACTGAGACGTTTGTTTCTGAGTTTTGCTCCACCTCGCGGTCTTGCTTCTCTTTG
TTAAACGCCATTGTAGTACGTGTGTAGCCCAGGTCATAAAGGGCATGAGGACTTGACGTCATCCCCACCTTCCTCCGGTT
TGTCACCGGCAGTCTCATTAGAGTGCCCTTTCGTAGCAACTAATGACAAGGGTTG
>Otu1588
CCTCTCGGCTTACACCGGCAGTCCCGCCAGAGTGCCCAGCTTCACCTGATGGTAACTACCCGTAAGGGTTGCGCTCGTTA
TGGCACTTAAGCCGACACCTCACGGCACGAGCTGACGACAACCATGCAGCACCTTCACAACTGTCCGAAGAAAGAACCGT
TTCCGGTTCCGTCAGTTGCAATTTAAGCCCGGGTAAGGTTCCTCGCGTATCATCG
>Otu1589
TCGATGATACGCGAGGAACCTTACCAGGGCTTGACATCCCACGCTATCCATGGAAACATGGAGTTTTGGCTTTCGGGCCG
AACGTGGAGACAGGTGGTGCATGGTTGTCGTCAGCTCGTGTCGTGGGATGTTGGGTTAAGTCCCGCAACGAGCGCAACCC
CTGCTATCAGTTGCCATCAGGTAGAGCTGGGCACTCTGATAGGACTGCCGGTGAT
>Otu1590
TGTCACCGGCAGTTCTTTTAGAGTTCCCACCTTGACGTGTTGGCAACTAAAAGTAGGGGTTGCGCTCGTTGCGGGACTTA
ACCCAACATCTCACGACACGAGCTGACGACAGCCATGCACCACCTGTCACCCTGTCAATCCCGAAGGATCGAAACCCATG
TTTCCATGGTAGGCAGGGGATGTCAAGCCCTGGTAAGGTTCTTCGCGTTGCGTCG
>Otu1591
CATCGCAGGCAGTATCGCATGAGTGCCCCAACTTAATGATGGCAACATACGAAAGGGGGTTGCGCTCGTTGCGGGACTTA
ACCCAACATCTCACGACACGAGCTGACGACAACCATGCACCACCTGTCATCCCTGTCCCGAAGGAAAGGCAACATTACTT
GCCGGTCAGGGAGATGTCAAGAGCAGGTAAGGTTCTTCGCGTTGCTTCAAATTAA
>Otu1592
TTACGGTGGCAGTGTCCCCAGAGTGCCCAGCTTAACCTGATGGCAACTAAGGAGAGGGGTTGCGCTCGTTATGGCACTTA
AGCCGACACCTCACGGCACGAGCTGACGACAACCATGCAGCACCTTCACAGCGGTGATTGCTCACTGACATGTTTCCACA
TCAATTCCACTGCAATTTAAGCCCGGGTAAGGTTCCTCGCGATACTCGATCGAAT
>Otu1593
TCGGAACACCGGTGACAGGTGGTGCATGGTTGTCGTCAGCTCGTGTCGTGAGATGTTGGGTTAAGTCCCGCAACGAGCGC
AACCCCTATTGTTAGTTGCTACGCAAGAGCACTCTAGCGAGACTGCCGTTGACAAAACGGAGGAAGGTGGGGACGACGTC
AAATCATCATGCCCCTTATGACCTGGGCTACACACGTACTACAATGGCAATATAA
>Otu1594
TCGATGATACGCGAGGAACCTTACCCGGGCTTGAATTGCAGAGGAAAGATCCAGAGATGGTGATGCCCTTCGGGGCCTCT
GTGAAGGTGCTGCATGGTTGTCGTCAGCTCGTGCCGTGAGGTGTCGGCTTAAGTGCCATAACGAGCGCAACCCCTCTCCA
TAGTTGCCATCAGGTAATGCTGGGCACTCTGTGGACACTGCCACCGTAAGGTGTG
>Otu1595
TCGATGCAACGCGAAGAACCTTACCTGGGCTTGACATGTAATGAACAACATGTGAAAGCATGCGACTCTTCGGAGGCGTT
ACACAGGTGCTGCATGGCCGTCGTCAGCTCGTGTCGTGAGATGTTTGGTTAAATCCAGCAACGAGCGCAACCCCTGTTGC
CAGTTACCAGGCACGTGAAGGTGGGGACTCTGGCGAGACTGCCCAGATCAACTGG
>Otu1596
TTACGACGGCAGTCTCTCCAGAGTCCTCAGCATGACCTGTTAGTAACTGAAGATAAGGGTTGCGCTCGTTATGGCACTTA
AGCCGACACCTCACGGCACGAGCTGACGACAACCATGCAGCACCTTCACATTTGCCTTACGGCTATTGCTAGAAAAGGTG
TTTCCACCTCGGTCCGAATGCGTTCAAACCCGGGTAAGGTTCCTCGCGTATCATC
>Otu1597
TGTCCCCGGCAGTCTCTTCAGAGTCCTCACCTCTACGCGTTAGTAACTGAAGATAAGGGTTGCGCTCGTTACGGGACTTA
ACCCAACATCTCACGACACGAGCTGACGACAACCATGCACCACCTGTCTCCTTGTCAGAACCGAAGCTCTAAAAACCATG
TTTCCATGGCGGTCAAGGGATGTCAAGCCCTGGTAAGGTTCTTCGCGTTGCGTCG
>Otu1598
TATCCCTGGCAGTCTCTCTAGAGTGCCCGGCCAAACCGCTGGCTACTAAAGATAAGGGTTGCGCTCGTTGCGGGACTTAA
CCCAACATCTCACGACACGAGCTGACGACAACCATGCACCACCTGTCTCCTTGTCAGAACCGAAGCTCTAAAAACCATGT
TTCCATGGCGGTCAAGGGATGTCAAGCCCTGGTAAGGTTCTTCGCGTTGCTTCGA
>Otu1599
TCCTCCCGGTTAACCCGGGCAGTCTCGCTAGAGTGCCCAACTTAATGATGGCAACTAACAATAAGGGTTGCGCTCGTTGC
GGGACTTAACCCAACATCTCACGACACGAGCTGACGACAACCATGCGCCACCTGTCTTCCTGTCCCCGAAGGGACTTCCT
CGATTAAGAGTAATGCAGGAGATGTCAAGTCTAGGTAAGGTTCTTCGCGTTCTTC
>Otu1600
TAGTCGAGTTGCAGACTACAATCCGAACTGAGACGTTATTTTTGTGATTTGCTTAAGCTCACACTCTCGGCTTCACTTTG
TTTACGCCATTGTAGCACGTGTGTAGCCCAAGTCATAAAGGGCATGATGATTTGACGTCATCCCCACCTTCCTCCGTTTT
GTCAACGGCAGTCTCGCCAGAGTCCTCTTAACGTAGTAACTGGCAATAAGGGTTG
>Otu1601
TAGGCGAGTTGCAGCCTGCAATCTGAACTGAGACGTTTTTTGGGGATTTGCTTCAACCTCGCGGTTTCGCTTCTCTTTGT
TAAACGCCATTGTAGTACGTGTGTAGCCCAGGTCATAAAGGGCATGATGATTTGACGTCATCCCCACCTTCCTCCGTTTT
ATCAACGGCAGTCTCGCCAGAGTCCTCTTAACGTAGTAACTGGCAATAAGGGTTG
>Otu1602
GCAAAGCTGTGAAGCCGAGCAAATCTCAAAAATAACGTCTCAGTTCGGACTGTAGTCTGCAACCCGACTACACGAAGCTG
GAATCGCTAGTAATCGCAGATCAGAATGCTGCGGTGAATACGTTCCCGGGTCTTGTACACACCGCCCGTCACACCATGGG
AGTCGAAAATGCCCGAAGTCGGTGACCTAACGTAAGAAGGAGCCGCCGAAGGCAG
>Otu1603
ACCTTCCTCCGTTTTGTCAACGGCAGTCTGGCCAGAGTCCTCTTGCGTAGTAACTGACCATAAGGGTTGCGCTCGTTGCG
GGACTTAACCCAACATCTCACGACACGAGCTGACGACAACCATGCACCACCTGTCTCCTTGCTCCGAAGAGAAATACTGT
TTCCAGCATCGTCAAGGGATGTCAAGACTTGGTAAGGTTCTTCGCGTTGCGTCGA
>Otu1604
TTACGATGGCAGTCTTGTCAGAGTCCTCAGCAGAACCTGTTAGTAACTGACAACAAGGGTTGCGCTCGTTATGGCACTTA
AGCCGACACCTCACGGCACGAGCTGACAACAACCATGCACCACCTGTCACCAATGTTCCCCGAAGGGAAGGGTTAATGTT
TCCAAAAACTTTCATTGGGATGTCAAGCCCAGGTAAGGTTCTTCGCGTATCTTCG
>Otu1605
TCGATGCAACGCGAAGAACCTTACCAACTCTTGGCATCCTCATCGGGGCTTTCAGAGATGAGAGCTTTCAGTTAGGCTGG
ATGAGTGACAGATGCTGCATGGCTGTCGTCAGCTCGTGTCGTGAGATGTTGGGTTAAGTCCCGCAACGAGCGCAACCCCT
GCTACCAGTTGCCATCCAAGTAAAGTTGGGCACTCTGGTGGGACTGCCGGTGACA
>Otu1606
CTTACGATGGCAGTCTTGTCAGAGTCCTCAGCGGAACCTGTTAGTAACTGACAACAAGGGTTGCGCTCGTTATGGCACTT
AAGCCGACACCTCACGACACGAGCTGACGACAGCCATGCAGCATCTGTCACTCATCCAGCCTAACTGAAAGCTCTCATCT
CTGAAAGCCCCGATGAGGATGTCAAGAGTTGGTAAGGTTCTTCGCGTTGCATCGA
>Otu1607
TCCCCGGCAGTCTCCTTAGAGTGCCCAGCTTTACCTGCTGGCTACTAAGAATAAGGGTTGCGCTCGTTGCGGGACTTAAC
CCAACATCTCACGACACGAGCTGACGACAACCATGCACCACCTGTCTCCGATGCTCCGAAGAGGGAACCCTGTTACGGGT
TCCCTCTTCGGAGCATCGGATGTCAAGACCTGGTAAGGTTCTTCGCGTTGCGTCG
>Otu1608
AGTCTCTCCAGAGTCCTCAGCATAACCTGTTAGTAACTGAAGATAAGGGTTGCGCTCGTTATGGCACTTAAGCCGACACC
TCACGGCACGAGCTGACGACAACCATGCAGCACCTTCACAGCGGTGATTGCTCACAGAGACCCCGAAGGGCGTCATTGTC
TCCAAATCCTTCCTCTGCAATTCAAGCCCGGGTAAGGTTCCTCGCGTATCATCGA
>Otu1609
TGGGCGGGTTGCAGCCCACAATCCGAACTGAGACCGGCTTTTTGAGATTTGCTTGCACTTGCGTGGTCGCTGCCCTCTGT
ACCGGCCATTGTAGCACGTGTGTAGCCCAAGACATAAGGGGCATGATGATTTGACGTCATCCCCACCTTCCTCCAGGTTA
TCCTTGGCAGTCTCCCTAGAGTGCCATCTTACTGCTGGCTACTAAGGATAAGGGT
>Otu1610
TCGATGATACGCGAGGAACCTTACCCGGGCTTGAATTGCAGGAGAACGATCCAGAGATGGTGAGGCCCTTCGGGGCTCCT
GTGAAGGTGCTGCATGGTTGTCGTCAGCTCGTGCCGTGAGGTGTCGGCTCAAGTGCCATAACGAGCGCAACCCCTGTCCA
TAGTTGCCATCAGGTAGAGCTGGGCACTCTGTGGAGACTGCCGCCGTAAGGTGTG
>Otu1611
CCACAAACGCATAGGTACCTGTCATTTCTCCATAGCTGCCCGTCTCACTGTCCACTCTGGTCAGAAACCGCAGTTCACTC
TCCGGCAGGGTCTGACTGCTCAGACATCTTCCCAAAAGATACAGTTTCTGATTATCGCTCATGCGGTAACAATATCCTTC
CGCACCTTCCACTGCCTCTGTGGTAATACTGTTTAAGAGCTTCTCATCCCTTCTG
>Otu1612
ATGAAGACGCTTTTCGCACCGCCGTGCGTAATGCCAGTGCCATATGCCGAAGCGGGCAAGCTGGTGACCTTCGGCATTGT
GCCGGATCTACCTGAAATCGGTTATGGCTATATTCGTCGCGGTGAAGTGTCTGCGGGTGAGCAGGATACGGTGGCCTTTG
AAGTGGCGCAGTTTGTCGAAAAACCGAATCTGGAAACCGCCCAGGCCTATGTGGC
>Otu1613
GCGATATCGCGTAATTCTCCGGTTCATCAACTTCACGTGGCACATGAATCAACAAAGGCTCAATGGATTCGCCAACGTCA
TGGCATGCACGCAGGAAGGCATCGGAACGTAAATCAGCGCTATACGGCAAGGGTGCATGCTTCAATTCGGAACATACAAA
ACAAACTCTGTGGTGTCCAAGATCACGCAGATGCTTAACAACCAAGCGCATACTG
>Otu1614
ATGAAGACGCGTTCCGTGCCGCCGTGCGTAATGCCATGCCATATGCCGAAGCGGGCAAGCTGGTGACCTTCGGCATTGCG
CCGGATCTACCAGAAACCGGTTATGGCTATATTCGTCGCGGTGAAGTGTCTGCGGGTGAGCAGGATACGGTGGCCTTTGA
AGTGGCGCAGTTTGTCGAAAAAACCGAATCTGGAAACCGCCCAGGCCTATGTGGC
>Otu1615
CCCGCCTTCGGCAGCTCCTCCCTTTCGGTTAGGTCACTGACTTCGGGCGTTGCTGACTCCCATGGTGTGACGGGCGGTGT
GTACAAGACCCGGGAACGTATTCACCGCAGCATTCTGATCTGCGATTACTAGCGATTCCAGCTTCGTGTAGTCGGGTTGC
AGACTACAGTCCGAACTGGGACGTTATTTTTGGGATTTGCTCCAGGTCACCCTAT
>Otu1616
TGCTGACACCTTATAATAATATGTACCATTCTCACTAATCTCATCCACCAAACTTGTGGCACGTGTTTTAGCGATACATT
CATAAGACTCCCTATCAACAGAACGATAGACATAGAAGCTATCCGCATTAGCAGTAGATCTCCAAGAGAGATACACATGG
TTTGCCCCTGGCCAAGAAGCCGCTAATGAAGTAGGAGCCGCAGGCTTTGAACCAG
>Otu1617
TGTCTGAAATTGATTCTTTCTGTCAGCTTCATCGTTATTTGTCTTTATGAGGATGGCGTGCATCCTCATTGGTCCTTACT
ATGTTCTTTGCATTCCCCATATTCTGATGGCGAGCCTTTATCAGCGAGTCCTGTCTCTCCGTAGCAGTGCGTCGCTCTCC
CTGATAGTGATAAGCTCTTGCCATGCGATAGATGTTGAAACTGAAGCTCACACCC
>Otu1618
TGTCCCCGGCAGTCTCACTAGAGTTCCCGCCTTTACGCGCTGGCAACTAGCAATAAGGGTTGCGCTCGTTGCGGGACTTA
ACCCAACATCTCACGACACGAGCTGACGACAACCATGCACCACCTGTCTCCTTGTTGGAACCGAAGCTCCAAAAACCATG
TTTCCATGGCGGTCAAGGGATGTCAAGCCCTGGTAAGGTTCTTCGCGTTGCGTCG
>Otu1619
TAACCCCGGCAGTCTCCCGCGAGTCCCCACCACGACGTGCTGGCAACACGGGACAAGGGTTGCGCTCGTTGCGGGACTTA
ACCCAACATCTCACGACACGAGCTGACGACAACCATGCACCACCTGTGAACCGACCCCCACAAAGGGAGGACCCCCCGTC
TCCGAAGGACAACCGGCACATGTCAAGCCTTGGTAAGGTTCTTCGCGTTGCATCG
>Otu1620
CCCACCTTAGGCGGCTGGCTCCAAATGGTTACCTCACCGACTTTGGGTGTTACAAACTCTCGTGGTGTGATGGGCGGTGT
GTACAAGACCCGGGAACGTATTCACCGCGGCGTGCTGATCCGCGATTACTAGCGATTCCGGCTTCATGTAGGCGAGTTGC
AGCCTACAATCCGAACTGAGAATGGCTTTAAGAGATTCGCTTACCCTCGCGAGTT
>Otu1621
CACACCTTAGGCGGCTTCTCCCTTTGCAGGTTAGATCACCGATTTCGGGTGCAATCAACTCCCATGATGTGACGGGCGGT
GTGTACAAGGCCCGGGAACGTATTCAATGCGTCGTAGCTGATACGCATTTACTAGCGATTCCAACTTCATGCAGTCGAGT
TGCAGACTGCAATCTGAACTAAGAGAGGTTTTGTAGATTTGCTCCGCCTCGCGAC
>Otu1622
CCGCAACGAGCGCAACCCTTATCATTAGTTGCTACGCAAGAGCACTCTAATGAGACTGCCGTTGACAAAACGGAGGAAGG
TGGGGATGACGTCAAATCATCATGCCCCTTATGACCTGGGCTACACACGTACTACAATGGCGATCGAACAGAGGGAAGCA
AGACAGCGATGTGGAGCCAATCCCAAAAAATCGCCCCAGTTCAGATTGCAGGCTG
>Otu1623
AGGATAGATACATCAACGCAGATGATCTCCAGCACAAGGGCACGGGTGCCGAATATCAGAACGGAAGCCACCACGGCAGG
CAGTAGCGCAATGAGAACATCACGCATGACGGAGGTGGTGGAGGCACCGCCGCGGACATGAGGCCCGGCGGAAACCAACA
GTTTACGATCAGTCATTTTATCTCCCCTCCTCCTTACTTTCTTATCATCTGCTTG
>Otu1624
GCGGTGCAAAAATCTGCGGCATCAATAACCGCAACTTGAAAAATTTTGTGGTTGATTTAAAGACCACGGAACGACTGGCA
GCAATGGTTCCGAACGATTGCATTTTGGTTTCGGAAAGCGGTATGCAGACGCATGAAGATTTGGCAGCTGTTCGCAAATA
TGGAGCAGATGCGGTATTGATTGGGGAAACCTTGATGCGGAGCGGAAATGTTGCT
>Otu1625
TATCACTGGCAGTCTCCTTTGAGTTCCCGGCCGGACCGCTGGCAACAAAGGATAAGGGTTGCGCTCGTTGCGGGACTTAA
CCCAACATTTCACAACACGAGCTGACGACAGCCATGCAGCACCTGTTCAAGCTCTGTAGCAAGCTACAGTCCCTCAACTT
TCATCTCAGTACCACTTGTATGTCAAACCCAGGTAAGGTTCTTCGGTTTGCATCG
>Otu1626
GGACGCTGGTAGGACATGGACAGTCTGCCCGCATTCCCTACATTGAACACCGCCACCACCTGCGCCAGGCGCTGGGCCTG
CTCATTCATGGCCGTGGCAGCTGCCGAAGACTCTTCCACCAGCGCGGCGTTTTGCTGGGTCATCTGGTCCAGATTGCTCA
CCGCCTGATTGACCTGGGCAAAGCCATCGTGCTGCTCATGCACCGCAGCGCTGAT
>Otu1627
CGATGGCAGTCCCATTAGAGTGCCCGACTTAACTCGCTGGCAACTAATCGCAGGGGTTGCGCTCGTTGCGGGACTTAACC
CAACATCTCACGACACGAGCTGACGACAGCCATGCAGCACCTGTGTATGCTCACTGCCCGAAAGCAGCGTCGTCAATGTT
TCCATCTCCTACCACATACATGTCAAATCCGGGTAAGGTTCTTCGCGTTGCCTCG
>Otu1628
TTACGATGGCAGTCTTGTCAGAGTCCTCAGCGAAACCTGTTAGTAACTGACAACAAGGGTTGCGCTCGTTATGGCACTTA
AGCCGACACCTCACGGCACGAGCTGACGACAACCATGCAGCACCTGTCTCCAATGCCCCGAAGGGAACACCTCTTTACAG
GTGCGTCATTGGGATGTCAAGACTTGGTAAGGTTCTTCGCGTTGCTTCGAATTAA
>Otu1629
GGGCATGATGATTTGACGTCATCCCCACCTTCCTCCGGGTTATCCCCGGCAGTCTCTCTAGAGTGCCCATCTTACTGCTG
GCTACTAAAGATAAGGGTTGCGCTCGTTGCGGGACTTAACCCAACATCTCACGACACGAGCTGACGACAACCATGCACCA
CCTGTCACTCCTGCTCCGAAGAGAAGGTACGGTTAAGTACCGGTCAGAAGGATGT
>Otu1630
CAGGCGGGTTGCAGCCTGCGATCCGAACTGAGATCGGGTTTCTGGGGTTTGCTCTGCCTCGCGGCTTTGCTTCCCTCTGT
TGACCGCCATTGTATTACGTGTGTAGCCCAGGATATAAGGGGCATGATGATTTGACGTCGTCCCCACCTTCCTCCGTTTT
GTCAACGGCAGTCTCGCTAGAGTGCTCTTGCGTAGCAACTAACAATAGGGGTTGC
>Otu1631
ATGAAGACGCGTTCCGTGCCGCCGTGCGTAATGCCATACCGTATGCCGAAGCGGGCAAGCTGGTGACCTTTGGCATTGTG
CCGGATCTACCTGAAATCGGTTATGGCTATATTCGTCGCGGTGAAGTGTCTGCGGGTGAGCAGGATACGGTGGCCTTTGA
AGTGGCGCAGTTTGTCGAAAAAACCGAATCTGGAAACCGCTCAGGCCTATGTGGC
>Otu1632
TACAATGGCGTAACAAAGGGAAGCGAGCCTGCGAGGGTGAGCGAATCCCAAAAATAACGTCCCAGTTCGGACTGTAGTCT
GCAACCCGACTACACGAAGCTGGAATCGCTAGTAATCGCGAATCAGAATGTCGCGGTGAATACGTTCCCGGGTCTTGTAC
ACACCGCCCGTCACACCATGGGAGTCGGAAATGCCCGAAGTCTGTGACTCAACCG
>Otu1633
CAGGCGGGTTGCAGCCTGCAATCCGAACTGAGACAATTTTTCGGGATCTGCTTCTCATCGCTGAGTCGCTTCCCTCTGTT
CCATTGCCATTGTAGTACGTGTGTAGCCCAGGTCATAAGGGGCATGATGATTTGACGTCATCCCCACCTTCCTCCGTGTT
GTCCACGGCAGTCTATCTAGAGTGCTCTTGCGTAGCAACTAAATACAAGGGTTGC
>Otu1634
TGCTCCCCACGCTTTCGAGCCTCAACGTCAGTCATCGTCCAGTAAGCCGCCTTCGCCACTGGTGTTCCTCCTAATATCTA
CGCATTTCACCGCTACACTAGGAATTCCACTTACCTCTCCGACACTCTAGCTGCACAGTTTCCAAAGCAGTCCACAGGTT
GAGCCCATAGTTTTCACAGCTGACTTGCTATCCCGCCTGCGCTCCCTTTACACCC
>Otu1635
TGCTCCCCACACTTTCGAGCCTCAGCGTCAGTTAGAGCCCAGCAAGCCGCCTTCGCCACTGGTGTTCCTCCGAATATCTA
CGCATTTCACCGCTACACATGGAATTCCACTCTCCCCTTCTGCACTCAAGTTTGACAGTTTCCAAAGCGAACTATGGTTG
AGCCACAGCCTTTAACTTCAGACTTATCAAACCGCCTGCGCTCGCTTTACGCCCA
>Otu1636
GAGGCGGGTTGCAGCCTCCAATCCGAACTGGGACCGGCTTTAGAGATTCGCTCACCCTTGCGGGTTGGCAGCTCATTGTG
CCGGCCATTGTAGCACGTGTGTAGCCCAGGTCATAAGGGGCATGATGATTTGACGTCATCCCCACCTTCCTCCGGTTTAT
TACCGGCAGTCTCGCTAGAGTGCCCAACTGAATGATGGCAACTAACAATAGGGGT
>Otu1637
CAGGCGAGTTGCAGCCTGCAATCTGAACTGAGACGTTGTTTCTGAGTTTTGCTCCACCTCGCGATCTTGCTTCTCTTTGT
TAAACGCCATTGTAGTACGTGTGTAGCCCAGGTCATAAAGGGCATGATGATTTGACGTCATCCCCACCTTCCTCCGTTTT
GTCAACGGCAGTCCGGCTAGAGTGATCTTGCGTATCAACTAACCGTAAGGGTTGC
>Otu1638
CAGGCGAGTTGCAGCCTGCAATCTGAACTGAGACGTTGTTTCTGAGTTTTGCTCCACCTCACGGTCTTGCTTCTCTTTGT
TAAACGCCATTGTAGTACGTGTGTAGCCCAGGTCATAAAGGGCATGATGATTTGACGTCATCCCCACCTTCCTCCGTTTT
GTCAACGGCAGTCTCGCCAGAGTCCCTCTTGCGTAGTAACTGGCAATAAGGGTTG
>Otu1639
CAGGCGAGTTGCAGCCTGCAATCTGAACTGGGGCGATTTTTTGGGATTGGCTCCACATCGCTGTCTTGCTTCCCTCTGTT
CGATCGCCATTGTAGTACGTGTGTAGCCCAGGTCATAAGGGGCATGATGATTTGACGTCATCCCCACCTTCCTCCGTTTT
GTCAACGGCAGTCTCATTAGAGTGCTCTTGCGTAGCAACTAATGATAAGGGTTG
>Otu1640
TGTCACCGGCAGTCCTACCAGAGTGCCCAGCGTTACCTGATGGCAACTGGTAGCAGGGGTTGCGCTCGTTGCGGGACTTA
ACCCAACATCTCACGACACGAGCTGACGACAGCCATGCAGCATCTGTCACTCATCCAGCCTAACTGAAAGAAGACATCTC
TGTCCTCCCCGATGAGGATGTCAAGAGTTGGTAAGGTTCTTCGCGTTGCATCGA
>Otu1641
GCGAGCGTTATCCGGATTCATTGGGTTTAAAGGGTGCGTAGGCTGTGCGTCAAGTCGGGGGTGAAATTCCGGTGCTCAAC
ACCGGGGCTGCCCTTGATACTGTCGCGCTGGAGTGCGGATGCCGCCGGAGGAATGAGTGGTGTAGCGGTGAAATGCTTAG
ATATCACTCAGAACACCGATTGCGAAGGCATCTGGCGAATCCGTAACTGACGCT
>Otu1642
TATCCCTGGCAGTCTCCCCAGAGTGCCCGACTCTACTCGCTGGCTACTAAGGATAAGGGTTGCGCTCGTTGCGGGACTTA
ACCCAACATCTCACGACACGAGCTGACGACAACCATGCACCACCTGTCTCCACTGCTCCGAAGAGGGACACCGGTTAAAG
TGTTTTCAGTGGGATGTCAAGACTTGGTAAGGTTCTTCGCGTTGCTTCGAACTA
>Otu1643
TTACGATGGCAGTCTTGTCAGAGTCCTCAGCGGAACCTGTTAGTAACTGACAACAAGGGTTGCGCTCGTTGCGGGACTTA
ACCCAACATCTCACGGCACGAGCTGACGACAGCCATGCACCACCTGTCACCAAGTTCCTCCGAAGAGGCACGAAAACATC
TCTGTTAACTTCTTGGGATGTCAAACGCTGGTAAGGTTCCTCGCGTTGCGTCGA
>Otu1644
CAGGCGAGTTGCAGCCTGCAATCTGAACTGGGACAATTTTTGGGGATTTGCTCCACATCGCTGTATTGCTTCCCTCTGTT
GACCGCCATTGTATTACGTGTGTAGCCCAGGACATAAGGGGCATGATGATTTGACGTCGTCCCCACCTTCCTCCGTTTTG
TCAACGGCAGTCTCGCTAGAGTGCTCTTGCGTAGCAACTAACAATAGGGGTTGC
>Otu1645
CTTGCCTTAGACGGCTGGCTCCTTGCGGTTGCCTCACCGGCTTTGGGCACTCCCAACTCCCATGGTGTGACGGGCGGTGT
GTACAAGGCCCGGGAACGTATTCACCGCGGCATGCTGATCCGCGATTACTAGCAACTCCGACTTCATGTGGGCGGGTTGC
AGCCCACAATCCGAACTGGGACCACTTTTTTTGAGTTCCGCTCTACCTTGCGAT
>Otu1646
TCGAAGCAACGCGAAGAACCTTACCAAGTCTTGACATACTGTGAGGACACAAGAGATTGTGTTGTTCTGACCTTTGGTTG
GACACAGATACAGGTGGTGCATGGTTGTCGTCAGCTCGTGTCGTGAGATGTTGGGTTAAGTCCCGCAACGAGCGCAACCC
CTATGTCTAGTTGCCAGCAGTAAGATGGGGACTCTAGACAGACTGCCAGTGATA
>Otu1647
TCGACGCAACGCGAAGAACCTTACCAGGGCTTGACATCCCTTGACCGCCATGGAAACATGGTTTTTGGAGCTTCGGTTCC
AACAAGGAGACAGGTGGTGCATGGTTGTCGTCAGCTCGTGTCGTGAGATGTTGGGTTAAGTCCCGCAACGAGCGCAACCC
TTATCCTTAGTAGCCAGCGGTTCGGCCGGGCACTCTGGGGAGACTGCCGGAGAT
>Otu1648
CCCACCTTAGACAGCTCCTTCCTTGCGGTTAGGCCACCGGCTTCGGGTGTTACCGACTCTCATGGTGTGACGGGCGGTGT
GTACAAGGCCCGAGAACGTATTCACCGCGACATGCTGATTCGCGATTACTAGCGATTCCATCTTCGTGCAGTCGAGTTGC
AGACTGCAGTCCGAACTGAGAACAGTTTTTATGGGTTTCGCTCCACCTCGCGGC
>Otu1649
CACCGGCAGTCTCGCTAGAGAGGTTATTATCAGTGTACCGATAACACCAACTAACGACGAGGGTTGCGCTCGTTGCGGGA
CTTAACCCAACATCTCACGACACGAGCTGACGACAACCATGCACCACCTGTCACCGATGCTCCGAAGAGAAGTCCCCATT
ACGGAACGGTCATCGGGATGTCAAGATTTGGTAAGGTTCTTCGCGTTGCTTCGA
>Otu1650
AGGGTGACCTGGAGCAAACCTCATAAAACTATTCTCAGTTCGGATTGTAGTCTGCAACTCGACTACATGAAGCTGGAATC
GCTAGTAATCGCGAATCAGAATGTCGCGGTGAATACGTTCCCGGGTCTTGTACACACCGCCCGTCACACCACGAGAGTTT
GTAACACCCGAAGACGGTGGCCTAACCTTTAAGGAGGGAGCCGGTCACGGTGGG
>Otu1651
GTCGAGTTGCAGACTACAATCCGAACTGAGACGTTATTTTTGAGATTTGCTTGGCCTCACGACTTCGCTTCACTTTGTTT
ACGCCATTGTAGCACGTGTGTAGCCCAAGTCATAAGGGGCATGATGATTTGACGTCATCCCCACCTTCCTCCAGGTTATC
CCTGGCAGTCTCCCTAGAGTGCCCATCTTACTGCTGGCTACTAAGGATAGGGGT
>Otu1652
TTACGCTGGCAGTCCCACCAGAGTCCTCAGCTTTACCTGTTAGTAACTAGTGGCAAGGGTTGCGCTCGTTATGGCACTTA
AGCCGACACCTCACGACACGAGCTGACGACAGCCATGCACCACCTGTCACTAAGTTCCCCCCGAAGGGGCACAAAAGCAT
CTCTGCTAATTTCTTAGGATGTCAAACGCTGGTAAGGTTCCTCGCGTTGCGTCG
>Otu1653
TATCCCTGGCAGTCTCCCCAGAGTGCCCGACTCGACTCGCTGGCTACTAAGGATAGGGGTTGCGCTCGTTGCGGGACTTA
ACCCAACATCTCACGACACGAGCTGACGACAACCATGCACCACCTGTCACTAAGTTCCCCCGAAGGGGCACAAAAGCATC
TCTGCTAATTTCTTAGGATGTCAAAACGCTGGTAAGGTTCCTCGCGTTGCGTCG
>Otu1654
TTACGATGGCAGTCTTGTCAGAGTCCTCAGCGGAACCTGTTAGTAACTGACAACAAGGGTTGCGCTCGTTATGGCACTTA
AGCCGACACCTCACGGCACGAGCTGACGACAGCCATGCACCACCTGTCACTAAGTTCCCCCGAAGGGGCACAAAAGCATC
TCTGCTAATTTCTTAGGATGTCAAACGCTGGTAAGGTTCCTCGCGTTGCTTCGA
>Otu1655
TTACGACGGCAGTCTCTCTAGAGTCCTCAGCATAACCTGTTAGTAACTAAAGATAAGGGTTGCGCTCGTTATGGCACTTA
AGCCGACACCTCACGGCACGAGCTGACGACAGCCATGCACCACCTGTCACTAAGTTCCCCCGAAGGGGCACAAAAGCATC
TCTGCTAATTTCTTAGGATGTCAAACGCTGGTAAGGTTCCTCGCGTTGCGTCGA
>Otu1656
TATCCCCGGCAGTCTCTCTAGAGTGCCCATCTTACTGCTGGCTACTAAAGATAAGGGTTGCGCTCGTTGCGGGACTTAAC
CCAACATCTCACGACACGAGCTGACGACAGCCATGCACCACCTGTCACTAAGTTCCCCCGAAGGGGCACAAAAGCATCTC
TGCTAATTTCTTAGGATGTCAAACGCTGGTAAGGTTCCTCGCGTTGCGTCGAAT
>Otu1657
CCGCACCTTCGAGCTTAAGCGTCAGTAACACTCCCGTAAGCTGCCTTCGCAATCGGAGTTCTTCATGATATCTAAGCATT
TCACCGCTACACCATGAATTCCGCCTACGTTGTGTGTACTCAAGTCAGCCAGTTCGCGCTGCAAGTCAGATGTTGAGCAT
CTACATTTCACAACACGCTTAACCAACCGCCTACACTCCCTTTAAACCCAATAA
>Otu1658
TAGTCGAGTTGCAGACTACAATCCGAACTGAGACGTTATTTCTGGGATTTGCTCCACATCACTGTCTCGCTTCCCTTTGT
TTACGCCATTGTAGCACGTGTGTAGCCCAAATCATAAGGGGCATGATGATTTGACGTCGTCCCCACCTTCCTCCGTTTTG
TCAACGGCAGTCTCGCTAGAGTGCTCTTGCGTAGCAACTAACAATAGGGGTTGC
>Otu1659
TCGATGATACGCGAGGAACCTTACCCGGGCTCAAACGCCACAGGAACATCCCCCGAAAGGAGACAAGCCAGCAATGGTCT
GCGTCGAGGTGCTGCATGGTTGTCGTCAGCTCGTGCCGTGAGGTGTCGGCTTAAGTGCCATAACGAGCGCAACCCCTACC
GACAGTTGCTAACTGGTCAAGCAGAGGACTCTGTCGGGACTGCCGGCGCAAGCT
>Otu1660
TTACGATGGCAGTCTTGTCAGAGTCCTCAGCATCACCTGTTAGTAACTGACAACAAGGGTTGCGCTCGTTATGGCACTTA
AGCCGACACCTCACGGCACGAGCTGACGACAACCATGCACCACCTGTCACCAAGTTCCTCCGAAGAGGCACGAAAACATC
TCTGTTAACTTCTTGGGATGTCAAACGCTGGTAAGGTTCCTCGCGTTGCGTCGA
>Otu1661
TCGAAGCAACGCGAAGAACCTTACCTGCCCTTGACATCCGGCTGACCGGCGAGTAATGTCGCCTTTCCTTCGGGACAGCC
GAGACAGGTGGTGCATGGTTGTCGTCAGCTCGTGTCGTGAGATGTTGGGTTAAGTCCCGCAACGAGCGCAACCCTTATCT
TTAGTAGCCAGCATTTCGGATGGGCACTCTAGAGAGACTGCCAGTGATAAACTG
>Otu1662
TGTTCCAGTTCCAGTGTGGCCGGTCATCCTCTCAGACCGGCTACCCATCGTCGCCTTGGTGGGCCGTTACCCCGCCAACT
AGCTAATGGGACGCGGACTCATCCTTAAGCGATAGCTTGCAAGCAGAGGCCATCTTTCCCCCCAACGATAAAATCGGGAG
CGTATTCGGTATTAGCGACCGTTTCCAGCCGTTATCCCCATCTTAAGGGTAGAT
>Otu1663
TATCCCTGGCAGTCTCCCCAGAGTGCCCATCTTACTGCTGGCTACTGAGGATAAGGGTTGCGCTCGTTGCGGGACTTAAC
CCAACATCTCACGACACGAGCTGACGACAACCATGCACCACCTGTCACTTCTGTCCCCGAAGGGAAAGATGCGATTAGGC
ATCGGTCAAAAGGATGTCAAGCTTAGGTAAGGTTCTTCGCGTTGCTTCGAATTA
>Otu1664
TATCCCTGGCAGTCTCTCTAGAGTGCCCGGCTGAACCGCTGGCTACTAAAGATAGGGGTTGCGCTCGTTGCGGGACTTAA
CCCAACATCTCACGACACGAGCTGACGACAACCATGCACCACCTGTATCTGTGTCCAACCAAAGGTCAGAACAACACAAT
CTCTTGTGTCCTCACAGTATGTCAAGACTTGGTAAGGTTCTTCGCGTTGCTTCG
>Otu1665
CCCACCTTAGGCGGCTGGCTCCAAAAGGTTACCTCACCGACTTCGGGTGTTACAAACTCTCGTGGTGTGACGGGCGGTGT
GTACAAGGCCCGGGAACGTATTCACCGCGGCGTGCTGATCCGCGATTACTAGCGATTCCGACTTCATGTAGGCGAGTTGC
AGCCTGCAATCCGAACTGAGAACGGCTTTAAGAGATTAGCTTGCCCTCGCGAGT
>Otu1666
TCGAAGCAACGCGAAGAACCTTACCAGGTCTTGACATCCTTCTGACCGCACCTTAATCGGTGCTTTCCTTCGGGACAGAA
GAGACAGGTGGTGCATGGTTGTCGTCAGCTCGTGTCGTGAGATGTTGGGTTAAGTCCCGCAACGAGCGCAACCCCTACTC
TTCAGTAGCCAGCCAGGTAAGGCTGGGCACTCTGGAGAGGACTGCCAGGGATAA
>Otu1667
TCGAAGCAACGCGAAGAACCTTACCAGGTCTTGACATCTTTCTGACCGCACCTTAATCGGTGCTTTCCTTCGGGACAGAA
GAGACAGGTGGTGCATGGTTGTCGTCAGCTCGTGTCGTGAGATGTTGGGTTAACGTCCCGCAACGAGCGCAACCCCTATC
TTCAGATAGCCAGCACGGTAAGGCTGGGCACTCTGGAGAGACTGCCAGGGATAA
>Otu1668
TGTCCGCGGCGGTCTCTCATGAGTCCCCACCATAACGTGCTGGTAACATAAGATAGGGGTTGCGCTCGTTGCGGGACTTA
ACCCAACATCTCACGACACGAGCTGACGACAGCCGTGCATCACCTGTTTTCTCGTCCTCCGAAGAGGAACTTCCAATTTC
TTGGAATAGCGATCAATGTCAAGACCTGGTAAGGTCTCTCGCGTTGCGTCGAAT
>Otu1669
TTATCCCTGGCAGTCTCCCTAGAGTGCCCGGCTCTACCTGCTGGCTACTAAGGATAAGGGTTGCGCTCGTTGCGGGACTT
AACCCAACATCTCACGACACGAGCTGACGACAACCATGCACCACCTGTCTCCCCTGTCCCGAAGGAAAAGCGACGTTACT
CGCTCGTCAGGGGGATGTCAAGACTTGGTAAGGTTCTTCGCGTTGCTTCGAATT
>Otu1670
TTGACCCCGGCAGTCTCCCGCGAGTCCCCACCACAACGTGCTGGCAACACGAGACAAGGGTTGCGCTCGTTGCGGGACTT
AACCCAACATCTCACGACACGAGCTGACGACAACCATGCACCACCTGTGAACCAGCCCCCACAAAGGAGGAAACCCCGTC
TCCGAAGCAAACCGGCACATGTCAAGCCTTGGTAAGGTTCTTCGCGTTGCATCG
>Otu1671
TATCCCTGGCAGTCTCCCTAGAGTGCCCGGCTCTACCTGCTGGCTACTAAGGATAAGGGTTGCGCTCGTTATGGCACTTA
AGCCGACACCTCACGGCACGAGCTGACGACAACCATGCAGCACCTCGCAAATCGCTATTGCTAGAGGCTCTGTTTCCAGA
GCGGTCGAAATGCGTTCAAACCCGGGTAAGGTTCCTCGCGTATCATCGAATTAA
>Otu1672
CCCACCTTAGACAGCTCCTTCCTTGCGGTTAGGCCACCGGCTTCGGGTGTTATCAACTCTCGTGGTGTGACGGGCGGTGT
GTACAAGGCCCGAGAACGTATTCACCGCGACATGCTGATTCGCGATTACTAGCGATTCCAACTTCATGTAGTCGAGTTGC
AGACTACAATCCGAACTGAGAATGGTTTTATGGGTTTTGCTTCACCTCGCGGCT
>Otu1673
TTACGACGGCAGTCTCTCCAGAGTCCTCAGCATAACCTGTTAGTAACTAAAGATAAGGGTTGTGCTCGTTATGGCACTTA
AGCCGACACCTCACGGCACGAGCTGACGACAGCCATGCACCACCTGTCACCAAGTTCCTCCGAAGAGGCACGAAAACATC
TCTGTTAACTTCTTGGGATGTCAAACGCTGGTAAGGTTCCTCGCGTTGCGTCGA
>Otu1674
GTTGGGTTAAGTCCCGCAACGAGCGCAACCCCTTTCGTATGTTGCCATCATTAAGTTGGGCACTCATGCGATACTGCCTG
CGATGAGCAGGAGGAAGGTGGGGGATGACGTCAAGTCATCATGCCCCTTATACGCTGGGCTACACACGTGCTACAATGGG
TAGTACAGAGAGTCGCAAACCTGCGAGGGGGAGCTAATCTCAGAAAACTATTCT
>Otu1675
CCCACCTTCGGCAGCTCCCTCCTTGCGGTTGGGTCACTGACTTCGGGCGTTACCAACTCCCATGGTGTGACGGGCGGTGT
GTACAAGACCCGGGAACGTATTCACCGCGACATTCTGATTCGCGATTACTAGCGATTCCAGCTTCATGTAGTCGAGTTGC
AGACTACAATCCGAACTGAGACGTTATTTTTTGAGATTTGCTTACCCTCGCAGG
>Otu1676
CAGGCGGGTTGCAGCCTGCAATCTGAACTGAGACACTTTTTCGGGATTCGCTTCACCTCGCGATGTCGCCGCCCTCTGTT
TTAGTGCCATTGTAGTACGTGTGTAGCCCAGGTCATAAGGGGCATGATGATTTGACGTCATCCCCACCTTCCTCCGTTTT
GTCAACGGCAGTCTCATTAGAGTGCTCTTGCGTAGCAACTAATAATAAGGGTTG
>Otu1677
TCGATGATACGCGAGGAACCTTACCCGGGCTTAAATTGCAGATGAATTACGGTGAAAGCCGTAAGCCGCAAGGCATCTGT
GAAGGTGCTGCATGGTTGCGCTCGTTGCGGGACTTAACCCAACATCTCACGACACGAGCTGACGACAACCATGCACCACC
TGTCTCCCCTGTCCCGAAGGAAAGGTCACTTTACTGACCGGTCAGGGGGGATGT
>Otu1678
CAGGCGAGTTGCAGCCTACAATCTGAACTGAGACAATTTTTCGGGATTTGCTCCACATCGCTGTTTTGCTTCCCTCTGTT
[truncated: 4,626,163 more chars]
