# Supplementary material for: Gut Microbiome: A Potential Indicator for Differential Diagnosis of Major Depressive Disorder and General Anxiety Disorder
Source: Front Psychiatry. 2021 Sep 13;12:651536. doi: 10.3389/fpsyt.2021.651536 (PMC8473618; doi:10.3389/fpsyt.2021.651536)
Supplement: Supplementary file 1 [file Data_Sheet_1.ZIP › Supplement/Rarefaction/taxonomy.tsv]

Feature ID	Taxon	Confidence
Otu1	k__Bacteria ;p__Bacteroidetes ;c__Bacteroidia ;o__Bacteroidales ;f__Bacteroidaceae ;g__Bacteroides	0.91297296402655
Otu2	k__Bacteria ;p__Firmicutes ;c__Clostridia ;o__Clostridiales ;f__Lachnospiraceae ;g__[Eubacterium]-oxidoreducens-group ;s__uncultured-organism	0.7129151299625549
Otu3	k__Bacteria	0.9177552723300071
Otu4	k__Bacteria ;p__Proteobacteria ;c__Gammaproteobacteria ;o__Enterobacteriales ;f__Enterobacteriaceae	0.9823678292206461
Otu5	k__Bacteria	0.9993094919380063
Otu6	Unassigned	0.43568390803372803
Otu7	Unassigned	0.4730329994312136
Otu8	k__Bacteria	0.9459233101957927
Otu9	k__Bacteria	0.9004321246328041
Otu10	k__Bacteria ;p__Bacteroidetes ;c__Bacteroidia ;o__Bacteroidales	0.8084041904816386
Otu11	k__Bacteria	0.9449116226544747
Otu12	k__Bacteria	0.9447877375072444
Otu13	k__Bacteria ;p__Firmicutes ;c__Erysipelotrichia ;o__Erysipelotrichales ;f__Erysipelotrichaceae ;g__Catenibacterium ;s__uncultured-organism	0.7983887820093076
Otu14	k__Bacteria ;p__Bacteroidetes ;c__Bacteroidia ;o__Bacteroidales ;f__Bacteroidaceae ;g__Bacteroides	0.9994014993130171
Otu15	Unassigned	0.7596818928437742
Otu16	k__Bacteria	0.9988800510664887
Otu17	Unassigned	0.8717323705354627
Otu18	k__Bacteria	0.9142147911199817
Otu19	k__Bacteria ;p__Bacteroidetes ;c__Bacteroidia ;o__Bacteroidales ;f__Bacteroidaceae ;g__Bacteroides	0.963504734001284
Otu20	k__Bacteria	0.9086782113275996
Otu21	k__Bacteria ;p__Proteobacteria ;c__Gammaproteobacteria	0.9999991748266777
Otu22	Unassigned	0.8867502259156869
Otu23	k__Bacteria ;p__Proteobacteria ;c__Gammaproteobacteria ;o__Enterobacteriales ;f__Enterobacteriaceae	0.99047294381074
Otu24	k__Bacteria ;p__Firmicutes ;c__Negativicutes ;o__Selenomonadales ;f__Acidaminococcaceae	0.7183972166158887
Otu25	k__Bacteria	0.8911594983934217
Otu26	k__Bacteria	0.971148750213121
Otu27	k__Bacteria	0.880646146744296
Otu28	k__Bacteria ;p__Firmicutes ;c__Clostridia ;o__Clostridiales ;f__Lachnospiraceae	0.946379521165129
Otu29	k__Bacteria ;p__Firmicutes ;c__Clostridia ;o__Clostridiales ;f__Lachnospiraceae	0.9992177467641925
Otu30	k__Bacteria ;p__Proteobacteria ;c__Gammaproteobacteria ;o__Enterobacteriales ;f__Enterobacteriaceae	0.9855368057751804
Otu31	k__Bacteria	0.9090956304524641
Otu32	k__Bacteria ;p__Bacteroidetes ;c__Bacteroidia ;o__Bacteroidales ;f__Tannerellaceae ;g__Parabacteroides ;s__uncultured-organism	0.7571583747747134
Otu33	k__Bacteria ;p__Firmicutes ;c__Clostridia ;o__Clostridiales ;f__Lachnospiraceae	0.983828782161842
Otu34	k__Bacteria ;p__Bacteroidetes ;c__Bacteroidia ;o__Bacteroidales ;f__Tannerellaceae ;g__Parabacteroides	0.9689856361817192
Otu35	k__Bacteria	0.9136826485874947
Otu36	Unassigned	0.7997879942177059
Otu37	k__Bacteria ;p__Bacteroidetes ;c__Bacteroidia ;o__Bacteroidales	0.9365303683028078
Otu38	k__Bacteria	0.9626624614009889
Otu39	k__Bacteria ;p__Firmicutes ;c__Clostridia ;o__Clostridiales ;f__Lachnospiraceae ;g__[Eubacterium]-eligens-group	0.8881930758665115
Otu40	Unassigned	0.9302043543151272
Otu41	k__Bacteria ;p__Bacteroidetes ;c__Bacteroidia ;o__Bacteroidales ;f__Prevotellaceae ;g__Prevotella-9	0.972645339733799
Otu42	k__Bacteria	0.954936385683171
Otu43	k__Bacteria	0.9476101396469926
Otu44	k__Bacteria ;p__Firmicutes ;c__Clostridia ;o__Clostridiales ;f__Lachnospiraceae ;g__Agathobacter ;s__uncultured-organism	0.8397979658324858
Otu45	k__Bacteria	0.9286959451364577
Otu46	k__Bacteria ;p__Actinobacteria ;c__Actinobacteria ;o__Bifidobacteriales ;f__Bifidobacteriaceae ;g__Bifidobacterium	0.9998613579025597
Otu47	k__Bacteria	0.8711858444889127
Otu48	k__Bacteria ;p__Firmicutes ;c__Clostridia ;o__Clostridiales ;f__Lachnospiraceae ;g__Agathobacter	0.9795946197219401
Otu49	k__Bacteria ;p__Firmicutes ;c__Erysipelotrichia ;o__Erysipelotrichales ;f__Erysipelotrichaceae ;g__Allobaculum ;s__gut-metagenome	0.9248996668743351
Otu50	k__Bacteria ;p__Firmicutes ;c__Clostridia ;o__Clostridiales ;f__Ruminococcaceae ;g__Ruminococcaceae-UCG-002	0.729322376555978
Otu51	k__Bacteria ;p__Actinobacteria ;c__Actinobacteria ;o__Actinomycetales ;f__Actinomycetaceae ;g__Varibaculum	0.9998793411410255
Otu52	Unassigned	0.773155577988842
Otu53	k__Bacteria ;p__Firmicutes ;c__Clostridia ;o__Clostridiales	0.7488771846230703
Otu54	k__Bacteria ;p__Firmicutes ;c__Clostridia ;o__Clostridiales ;f__Lachnospiraceae	0.9683317594397527
Otu55	Unassigned	0.7943509314747768
Otu56	k__Bacteria ;p__Firmicutes ;c__Clostridia ;o__Clostridiales ;f__Lachnospiraceae ;g__[Eubacterium]-eligens-group	0.7059061162813982
Otu57	Unassigned	0.8135433187770978
Otu58	k__Bacteria	0.9279506328014919
Otu59	k__Bacteria	0.9046175893630735
Otu60	Unassigned	0.894780269067655
Otu61	k__Bacteria ;p__Actinobacteria ;c__Actinobacteria ;o__Bifidobacteriales ;f__Bifidobacteriaceae ;g__Bifidobacterium	0.9994182175644011
Otu62	k__Bacteria	0.9640175788261998
Otu63	k__Bacteria ;p__Firmicutes ;c__Clostridia ;o__Clostridiales ;f__Ruminococcaceae ;g__Ruminococcus-2 ;s__uncultured-bacterium	0.7557433038822933
Otu64	Unassigned	0.7886906263012554
Otu65	k__Bacteria ;p__Firmicutes ;c__Negativicutes ;o__Selenomonadales ;f__Veillonellaceae ;g__Dialister	0.9998717640042173
Otu66	Unassigned	0.7521134179301999
Otu67	k__Bacteria	0.8904009931890039
Otu68	Unassigned	0.6879591711843052
Otu69	k__Bacteria	0.9629932786048843
Otu70	Unassigned	0.894224356856781
Otu71	k__Bacteria ;p__Firmicutes ;c__Clostridia ;o__Clostridiales ;f__Lachnospiraceae	0.9254584924576571
Otu72	Unassigned	0.878756190372066
Otu73	k__Bacteria	0.929540670349464
Otu74	k__Bacteria ;p__Firmicutes ;c__Clostridia ;o__Clostridiales ;f__Ruminococcaceae ;g__Ruminococcaceae-UCG-014 ;s__uncultured-bacterium	0.895604890027035
Otu75	k__Bacteria ;p__Actinobacteria ;c__Actinobacteria ;o__Bifidobacteriales ;f__Bifidobacteriaceae ;g__Bifidobacterium	0.9999895811361728
Otu76	k__Bacteria ;p__Firmicutes ;c__Clostridia ;o__Clostridiales ;f__Lachnospiraceae ;g__Eisenbergiella ;s__uncultured-organism	0.765962814336799
Otu77	k__Bacteria ;p__Firmicutes ;c__Clostridia ;o__Clostridiales ;f__Christensenellaceae ;g__Christensenellaceae-R-7-group	0.779179655590563
Otu78	k__Bacteria ;p__Firmicutes ;c__Clostridia ;o__Clostridiales ;f__Christensenellaceae ;g__Christensenellaceae-R-7-group ;s__uncultured-prokaryote	0.7874811578140464
Otu79	k__Bacteria ;p__Actinobacteria ;c__Actinobacteria ;o__Bifidobacteriales ;f__Bifidobacteriaceae ;g__Bifidobacterium	0.9996852956052953
Otu80	Unassigned	0.8302316066597668
Otu81	k__Bacteria ;p__Firmicutes ;c__Clostridia ;o__Clostridiales ;f__Ruminococcaceae ;g__Ruminococcus-1	0.9999788294096097
Otu82	Unassigned	0.8207593426053155
Otu83	Unassigned	0.7993072885820017
Otu84	k__Bacteria	0.8297167019135279
Otu85	Unassigned	0.6018630067901263
Otu86	k__Bacteria ;p__Firmicutes ;c__Clostridia ;o__Clostridiales ;f__Lachnospiraceae ;g__Lachnospiraceae-ND3007-group ;s__uncultured-bacterium	0.8044491968121461
Otu87	k__Bacteria ;p__Proteobacteria ;c__Gammaproteobacteria ;o__Enterobacteriales ;f__Enterobacteriaceae	0.9977273173672428
Otu88	Unassigned	0.6348318122686077
Otu89	k__Bacteria ;p__Firmicutes ;c__Clostridia ;o__Clostridiales ;f__Christensenellaceae ;g__Christensenellaceae-R-7-group	0.9034376345829304
Otu90	k__Bacteria ;p__Firmicutes	0.9848283626793565
Otu91	k__Bacteria ;p__Proteobacteria ;c__Alphaproteobacteria ;o__Rhodospirillales ;f__uncultured ;g__gut-metagenome ;s__gut-metagenome	0.8940657248621114
Otu92	Unassigned	0.9408245909220495
Otu93	k__Bacteria ;p__Actinobacteria ;c__Actinobacteria ;o__Actinomycetales ;f__Actinomycetaceae ;g__Actinomyces ;s__Actinomyces-graevenitzii-F0530	0.9623765855629083
Otu94	k__Bacteria ;p__Proteobacteria ;c__Deltaproteobacteria ;o__Desulfovibrionales ;f__Desulfovibrionaceae ;g__Desulfovibrio	0.9997948117896113
Otu95	k__Bacteria ;p__Firmicutes ;c__Clostridia ;o__Clostridiales ;f__Ruminococcaceae ;g__Ruminococcaceae-UCG-014	0.9999877131626265
Otu96	k__Bacteria ;p__Firmicutes ;c__Clostridia ;o__Clostridiales ;f__Lachnospiraceae ;g__[Eubacterium]-ventriosum-group	0.9589016823061235
Otu97	k__Bacteria ;p__Actinobacteria ;c__Actinobacteria ;o__Bifidobacteriales ;f__Bifidobacteriaceae ;g__Bifidobacterium	0.9791507682728938
Otu98	k__Bacteria ;p__Firmicutes ;c__Clostridia ;o__Clostridiales ;f__Ruminococcaceae ;g__[Eubacterium]-coprostanoligenes-group ;s__metagenome	0.8027653652352424
Otu99	k__Bacteria ;p__Proteobacteria ;c__Gammaproteobacteria ;o__Enterobacteriales ;f__Enterobacteriaceae ;g__Escherichia-Shigella	0.9507924292632466
Otu100	k__Bacteria	0.9744284600769586
Otu101	Unassigned	0.7857786098825532
Otu102	Unassigned	0.9165014189699556
Otu103	k__Bacteria ;p__Proteobacteria ;c__Gammaproteobacteria ;o__Enterobacteriales ;f__Enterobacteriaceae	0.9685149484836859
Otu104	Unassigned	0.8830930390973435
Otu105	Unassigned	0.9377791949790789
Otu106	k__Bacteria ;p__Bacteroidetes ;c__Bacteroidia ;o__Bacteroidales ;f__Rikenellaceae ;g__Alistipes	0.991553600435888
Otu107	k__Bacteria ;p__Firmicutes ;c__Negativicutes ;o__Selenomonadales ;f__Acidaminococcaceae ;g__Phascolarctobacterium	0.9989276170903005
Otu108	k__Bacteria ;p__Firmicutes ;c__Bacilli ;o__Lactobacillales ;f__Streptococcaceae ;g__Streptococcus	0.9807619555294359
Otu109	k__Bacteria ;p__Firmicutes ;c__Clostridia ;o__Clostridiales ;f__Family-XI ;g__Parvimonas	0.9998624437917922
Otu110	k__Bacteria ;p__Firmicutes ;c__Clostridia ;o__Clostridiales ;f__Ruminococcaceae ;g__[Eubacterium]-coprostanoligenes-group ;s__human-gut-metagenome	0.9523521620332034
Otu111	k__Bacteria	0.9191376077002338
Otu112	Unassigned	0.5442660761827837
Otu113	k__Bacteria	0.8441998034090685
Otu114	k__Bacteria ;p__Proteobacteria ;c__Gammaproteobacteria ;o__Enterobacteriales ;f__Enterobacteriaceae	0.9887170821078362
Otu115	Unassigned	0.6118002093844107
Otu116	Unassigned	0.8330347263634417
Otu117	k__Bacteria	0.9597609712085506
Otu118	k__Bacteria ;p__Firmicutes ;c__Clostridia ;o__Clostridiales ;f__Lachnospiraceae	0.9983142669651455
Otu119	Unassigned	0.6676994182767774
Otu120	k__Bacteria ;p__Firmicutes ;c__Clostridia ;o__Clostridiales ;f__Lachnospiraceae	0.9804475772829708
Otu121	k__Bacteria ;p__Firmicutes ;c__Clostridia ;o__Clostridiales ;f__Lachnospiraceae	0.9991910266951212
Otu122	k__Bacteria ;p__Bacteroidetes ;c__Bacteroidia ;o__Bacteroidales ;f__Bacteroidaceae ;g__Bacteroides	0.9867595574249843
Otu123	k__Bacteria ;p__Actinobacteria ;c__Actinobacteria ;o__Bifidobacteriales ;f__Bifidobacteriaceae ;g__Bifidobacterium	0.9922798559950234
Otu124	k__Bacteria	0.9150493117631403
Otu125	Unassigned	0.7505839369289427
Otu126	k__Bacteria ;p__Bacteroidetes ;c__Bacteroidia ;o__Bacteroidales ;f__Bacteroidaceae ;g__Bacteroides	0.9957009854573589
Otu127	Unassigned	0.6623557998172779
Otu128	Unassigned	0.8650473407182465
Otu129	k__Bacteria ;p__Proteobacteria ;c__Gammaproteobacteria	0.9999739670887888
Otu130	k__Bacteria	0.7967455772396513
Otu131	Unassigned	0.6149877482279726
Otu132	k__Bacteria	0.9704479409229979
Otu133	k__Bacteria ;p__Bacteroidetes ;c__Bacteroidia ;o__Bacteroidales ;f__Bacteroidaceae ;g__Bacteroides	0.9999916783269794
Otu134	k__Bacteria ;p__Firmicutes ;c__Clostridia ;o__Clostridiales ;f__Lachnospiraceae	0.996120030070192
Otu135	k__Bacteria ;p__Actinobacteria ;c__Coriobacteriia ;o__Coriobacteriales ;f__Eggerthellaceae ;g__Senegalimassilia ;s__uncultured-bacterium	0.8947254041274258
Otu136	Unassigned	0.8443927815111703
Otu137	Unassigned	0.8528228681117593
Otu138	k__Bacteria ;p__Actinobacteria ;c__Actinobacteria ;o__Bifidobacteriales ;f__Bifidobacteriaceae ;g__Bifidobacterium	0.9935527453526584
Otu139	Unassigned	0.46656091046407777
Otu140	Unassigned	0.5177428179560484
Otu141	k__Bacteria ;p__Proteobacteria ;c__Gammaproteobacteria ;o__Enterobacteriales ;f__Enterobacteriaceae	0.7925994830050511
Otu142	k__Bacteria ;p__Firmicutes ;c__Clostridia ;o__Clostridiales ;f__Ruminococcaceae ;g__Ruminococcaceae-UCG-014 ;s__uncultured-bacterium	0.8428580714986117
Otu143	k__Bacteria ;p__Actinobacteria ;c__Actinobacteria	0.9814205596683566
Otu144	Unassigned	0.45315081021351
Otu145	Unassigned	0.7241570879367074
Otu146	k__Bacteria ;p__Firmicutes ;c__Clostridia ;o__Clostridiales	0.9998613850880288
Otu147	k__Bacteria	0.8350673121030856
Otu148	k__Bacteria ;p__Firmicutes ;c__Clostridia ;o__Clostridiales ;f__Lachnospiraceae	0.9998975399854956
Otu149	k__Bacteria ;p__Firmicutes ;c__Clostridia ;o__Clostridiales ;f__Lachnospiraceae ;g__Lachnospiraceae-NK4A136-group ;s__human-gut-metagenome	0.8844155536541466
Otu150	k__Bacteria	0.9266234934351398
Otu151	Unassigned	0.8585312071621616
Otu152	k__Bacteria	0.85378214362843
Otu153	Unassigned	0.8396616680643487
Otu154	k__Bacteria ;p__Bacteroidetes ;c__Bacteroidia ;o__Bacteroidales ;f__Bacteroidaceae ;g__Bacteroides	0.999930689033572
Otu155	k__Bacteria ;p__Bacteroidetes ;c__Bacteroidia ;o__Bacteroidales ;f__Bacteroidaceae ;g__Bacteroides	0.9999949486757158
Otu156	k__Bacteria ;p__Firmicutes ;c__Clostridia ;o__Clostridiales ;f__Lachnospiraceae	0.999229380672347
Otu157	k__Bacteria ;p__Firmicutes ;c__Clostridia ;o__Clostridiales ;f__Ruminococcaceae	0.9991454540466819
Otu158	k__Bacteria	0.9372546757788216
Otu159	k__Bacteria	0.9999981684469536
Otu160	k__Bacteria ;p__Firmicutes ;c__Clostridia ;o__Clostridiales ;f__Lachnospiraceae	0.9991696736520761
Otu161	k__Bacteria	0.9408446782189303
Otu162	k__Bacteria ;p__Firmicutes ;c__Clostridia ;o__Clostridiales ;f__Lachnospiraceae ;g__Agathobacter ;s__bacterium-YE62	0.7505409687722288
Otu163	k__Bacteria ;p__Firmicutes ;c__Clostridia ;o__Clostridiales ;f__Lachnospiraceae	0.9425675323054616
Otu164	k__Bacteria ;p__Proteobacteria ;c__Deltaproteobacteria ;o__Desulfovibrionales ;f__Desulfovibrionaceae ;g__Bilophila ;s__gut-metagenome	0.9885380755670308
Otu165	k__Bacteria ;p__Proteobacteria ;c__Deltaproteobacteria ;o__Desulfovibrionales ;f__Desulfovibrionaceae ;g__Desulfovibrio	0.9980065165063766
Otu166	Unassigned	0.6759079599542612
Otu167	Unassigned	0.5354272268251711
Otu168	Unassigned	0.8716289071343309
Otu169	Unassigned	0.8133269280401932
Otu170	Unassigned	0.7544112175445101
Otu171	k__Bacteria ;p__Firmicutes ;c__Clostridia ;o__Clostridiales ;f__Lachnospiraceae ;g__Agathobacter	0.811710851260003
Otu172	Unassigned	0.6308421709578863
Otu173	k__Bacteria ;p__Firmicutes ;c__Clostridia ;o__Clostridiales ;f__Lachnospiraceae	0.9972529809436679
Otu174	Unassigned	0.7255504907503925
Otu175	k__Bacteria ;p__Firmicutes ;c__Clostridia ;o__Clostridiales ;f__Lachnospiraceae ;g__[Eubacterium]-eligens-group	0.7753743759713476
Otu176	Unassigned	0.728041778470707
Otu177	k__Bacteria ;p__Firmicutes ;c__Clostridia ;o__Clostridiales ;f__Christensenellaceae ;g__Christensenellaceae-R-7-group	0.9233765216249825
Otu178	Unassigned	0.625598153659837
Otu179	Unassigned	0.7796895102978922
Otu180	k__Bacteria ;p__Firmicutes ;c__Clostridia ;o__Clostridiales ;f__Lachnospiraceae	0.9997008923400418
Otu181	Unassigned	0.5705488210080494
Otu182	k__Bacteria ;p__Firmicutes ;c__Clostridia ;o__Clostridiales ;f__Lachnospiraceae	0.9969890466727247
Otu183	k__Bacteria ;p__Firmicutes ;c__Clostridia ;o__Clostridiales ;f__Lachnospiraceae ;g__Lachnoclostridium	0.7561971692835643
Otu184	k__Bacteria ;p__Firmicutes ;c__Clostridia ;o__Clostridiales ;f__Lachnospiraceae ;g__Fusicatenibacter	0.8461375611080239
Otu185	k__Bacteria ;p__Bacteroidetes ;c__Bacteroidia ;o__Bacteroidales ;f__Bacteroidaceae ;g__Bacteroides	0.9998344919879283
Otu186	k__Bacteria ;p__Firmicutes ;c__Clostridia ;o__Clostridiales ;f__Lachnospiraceae	0.9991928082556691
Otu187	Unassigned	0.8426435944545912
Otu188	Unassigned	0.6834280187203953
Otu189	Unassigned	0.7945749354296724
Otu190	Unassigned	0.7130494165879784
Otu191	k__Bacteria ;p__Firmicutes ;c__Clostridia ;o__Clostridiales ;f__Lachnospiraceae ;g__Lachnospiraceae-UCG-010 ;s__uncultured-organism	0.9798918715082101
Otu192	k__Bacteria ;p__Firmicutes ;c__Clostridia ;o__Clostridiales ;f__Lachnospiraceae	0.9983281327800276
Otu193	Unassigned	0.8463674997050576
Otu194	Unassigned	0.7660837667822805
Otu195	k__Bacteria ;p__Firmicutes ;c__Clostridia ;o__Clostridiales ;f__Lachnospiraceae ;g__Lachnospira	0.959075990178502
Otu196	k__Bacteria ;p__Bacteroidetes ;c__Bacteroidia ;o__Bacteroidales ;f__Bacteroidaceae ;g__Bacteroides	0.969775094177041
Otu197	k__Bacteria ;p__Tenericutes ;c__Mollicutes ;o__Mollicutes-RF39 ;f__uncultured-organism ;g__uncultured-organism ;s__uncultured-organism	0.9799171635958662
Otu198	Unassigned	0.6313494695022038
Otu199	Unassigned	0.6639698905178069
Otu200	k__Bacteria ;p__Firmicutes ;c__Clostridia ;o__Clostridiales ;f__Lachnospiraceae	0.9996540597367071
Otu201	k__Bacteria ;p__Firmicutes ;c__Clostridia ;o__Clostridiales ;f__Lachnospiraceae ;g__Blautia	0.9056117740564115
Otu202	k__Bacteria ;p__Firmicutes ;c__Clostridia ;o__Clostridiales ;f__Ruminococcaceae ;g__Ruminococcus-2 ;s__uncultured-Ruminococcaceae-bacterium	0.8811970934262173
Otu203	k__Bacteria ;p__Firmicutes ;c__Clostridia ;o__Clostridiales ;f__Lachnospiraceae ;g__Roseburia ;s__uncultured-Roseburia-sp.	0.7545538925539917
Otu204	k__Bacteria ;p__Firmicutes ;c__Bacilli ;o__Lactobacillales ;f__Leuconostocaceae ;g__Weissella	0.999979056136147
Otu205	k__Bacteria ;p__Firmicutes ;c__Clostridia ;o__Clostridiales ;f__Ruminococcaceae ;g__Ruminococcaceae-UCG-014 ;s__uncultured-bacterium	0.8583862221668856
Otu206	Unassigned	0.6949439599486757
Otu207	k__Bacteria	0.9141464142404768
Otu208	k__Bacteria	0.885756262053989
Otu209	k__Bacteria	0.7165579582327893
Otu210	k__Bacteria ;p__Firmicutes ;c__Clostridia ;o__Clostridiales ;f__Ruminococcaceae	0.8816381351587715
Otu211	k__Bacteria ;p__Bacteroidetes ;c__Bacteroidia ;o__Bacteroidales ;f__Marinifilaceae ;g__Odoribacter ;s__gut-metagenome	0.9616682501606756
Otu212	Unassigned	0.8116079988583262
Otu213	Unassigned	0.7781491404667673
Otu214	Unassigned	0.6830459182239055
Otu215	k__Bacteria	0.887349475844113
Otu216	Unassigned	0.9011879428766002
Otu217	Unassigned	0.8664287178274533
Otu218	Unassigned	0.6809887915226776
Otu219	k__Bacteria ;p__Actinobacteria ;c__Actinobacteria ;o__Actinomycetales ;f__Actinomycetaceae ;g__Varibaculum ;s__uncultured-bacterium	0.9597819648821657
Otu220	k__Bacteria ;p__Firmicutes ;c__Clostridia ;o__Clostridiales ;f__Lachnospiraceae ;g__[Eubacterium]-eligens-group	0.9905152629514384
Otu221	k__Bacteria	0.832525469475269
Otu222	k__Bacteria	0.9430222981824804
Otu223	Unassigned	0.7960646579992439
Otu224	Unassigned	0.904104763998658
Otu225	Unassigned	0.7393587658112734
Otu226	Unassigned	0.890937806630095
Otu227	Unassigned	0.9169335289037678
Otu228	k__Bacteria ;p__Firmicutes ;c__Clostridia ;o__Clostridiales ;f__Lachnospiraceae ;g__Lachnospira ;s__uncultured-bacterium	0.8118954793318446
Otu229	k__Bacteria ;p__Proteobacteria ;c__Gammaproteobacteria ;o__Pasteurellales ;f__Pasteurellaceae ;g__Haemophilus	0.7742372635117661
Otu230	k__Bacteria	0.9711864376781956
Otu231	k__Bacteria ;p__Firmicutes ;c__Erysipelotrichia ;o__Erysipelotrichales ;f__Erysipelotrichaceae ;g__Turicibacter	0.9888334775229961
Otu232	k__Bacteria	0.9163363238037344
Otu233	Unassigned	0.8664766300245207
Otu234	Unassigned	0.7112186472616668
Otu235	k__Bacteria ;p__Bacteroidetes ;c__Bacteroidia ;o__Bacteroidales ;f__Bacteroidaceae ;g__Bacteroides	0.9999456576915509
Otu236	Unassigned	0.8258401153881038
Otu237	Unassigned	0.4551736022758396
Otu238	Unassigned	0.6951222427392375
Otu239	k__Bacteria ;p__Bacteroidetes ;c__Bacteroidia ;o__Bacteroidales ;f__Bacteroidaceae ;g__Bacteroides ;s__Bacteroides-massiliensis-B84634-=-Timone-84634-=-DSM-17679-=-JCM-13223	0.9872504545667166
Otu240	k__Bacteria ;p__Firmicutes ;c__Clostridia ;o__Clostridiales ;f__Lachnospiraceae	0.9998713098741556
Otu241	k__Bacteria ;p__Bacteroidetes ;c__Bacteroidia ;o__Bacteroidales ;f__Bacteroidaceae ;g__Bacteroides ;s__human-gut-metagenome	0.7943979992281021
Otu242	Unassigned	0.4858240178208437
Otu243	k__Bacteria ;p__Bacteroidetes ;c__Bacteroidia ;o__Bacteroidales ;f__Bacteroidaceae ;g__Bacteroides ;s__Bacteroides-massiliensis-B84634-=-Timone-84634-=-DSM-17679-=-JCM-13223	0.8511004175558923
Otu244	k__Bacteria ;p__Proteobacteria ;c__Gammaproteobacteria ;o__Enterobacteriales ;f__Enterobacteriaceae ;g__Klebsiella ;s__Enterobacter-sp.-NISOC_03	0.8432641313252803
Otu245	Unassigned	0.6486158070129965
Otu246	Unassigned	0.9179091691997887
Otu247	k__Bacteria ;p__Actinobacteria ;c__Coriobacteriia ;o__Coriobacteriales ;f__Eggerthellaceae ;g__Gordonibacter ;s__unidentified	0.9980379945938418
Otu248	k__Bacteria ;p__Firmicutes ;c__Clostridia ;o__Clostridiales ;f__Lachnospiraceae ;g__Howardella	0.9999951812231612
Otu249	k__Bacteria	0.7715361254019159
Otu250	Unassigned	0.8026183752091214
Otu251	k__Bacteria ;p__Bacteroidetes ;c__Bacteroidia ;o__Bacteroidales ;f__Prevotellaceae ;g__Prevotella-9	0.9978710049358228
Otu252	k__Bacteria ;p__Bacteroidetes ;c__Bacteroidia ;o__Bacteroidales ;f__Bacteroidaceae ;g__Bacteroides ;s__Bacteroides-dorei	0.7959404128222801
Otu253	k__Bacteria	0.776477960511933
Otu254	Unassigned	0.6877661258920263
Otu255	Unassigned	0.6274955222000884
Otu256	k__Bacteria ;p__Actinobacteria ;c__Actinobacteria ;o__Bifidobacteriales ;f__Bifidobacteriaceae ;g__Bifidobacterium	0.9999067455173345
Otu257	k__Bacteria	0.8783233025733581
Otu258	k__Bacteria ;p__Firmicutes ;c__Clostridia ;o__Clostridiales ;f__Lachnospiraceae ;g__Tyzzerella-4	0.918576741755672
Otu259	k__Bacteria ;p__Firmicutes ;c__Clostridia ;o__Clostridiales ;f__Lachnospiraceae	0.8819783091494167
Otu260	Unassigned	0.8124106562019646
Otu261	k__Bacteria	0.9171191238289024
Otu262	k__Bacteria	0.941219815049699
Otu263	k__Bacteria ;p__Firmicutes ;c__Clostridia ;o__Clostridiales ;f__Lachnospiraceae	0.9999426155246356
Otu264	k__Bacteria ;p__Firmicutes ;c__Clostridia ;o__Clostridiales ;f__Lachnospiraceae ;g__Lachnoclostridium	0.987052531906603
Otu265	k__Bacteria ;p__Firmicutes ;c__Clostridia ;o__Clostridiales ;f__Lachnospiraceae ;g__Lachnoclostridium	0.9125285967960192
Otu266	Unassigned	0.9288784601241291
Otu267	k__Bacteria ;p__Actinobacteria ;c__Coriobacteriia ;o__Coriobacteriales ;f__Coriobacteriaceae ;g__Collinsella ;s__uncultured-bacterium	0.9178753359971371
Otu268	k__Bacteria	0.963173345173248
Otu269	k__Bacteria ;p__Bacteroidetes ;c__Bacteroidia ;o__Bacteroidales ;f__Barnesiellaceae ;g__Barnesiella ;s__uncultured-bacterium	0.7319303353638444
Otu270	k__Bacteria ;p__Firmicutes ;c__Clostridia ;o__Clostridiales ;f__Lachnospiraceae	0.9917390568867283
Otu271	k__Bacteria ;p__Firmicutes ;c__Clostridia ;o__Clostridiales ;f__Christensenellaceae ;g__Christensenellaceae-R-7-group ;s__gut-metagenome	0.8404004099456143
Otu272	Unassigned	0.8059367465406293
Otu273	Unassigned	0.960938776686274
Otu274	Unassigned	0.7595352496515698
Otu275	k__Bacteria ;p__Actinobacteria ;c__Actinobacteria ;o__Bifidobacteriales ;f__Bifidobacteriaceae ;g__Bifidobacterium	0.9998980251631696
Otu276	k__Bacteria ;p__Bacteroidetes ;c__Bacteroidia ;o__Bacteroidales ;f__Tannerellaceae ;g__Parabacteroides ;s__bacterium-NLAE-zl-P241	0.7220127366835204
Otu277	k__Bacteria ;p__Firmicutes ;c__Clostridia ;o__Clostridiales ;f__Lachnospiraceae ;g__Lachnospiraceae-NK4A136-group	0.8271670860544199
Otu278	k__Bacteria ;p__Firmicutes ;c__Clostridia ;o__Clostridiales ;f__Lachnospiraceae ;g__Lachnospira ;s__uncultured-bacterium	0.8114842552329877
Otu279	Unassigned	0.8337879029218105
Otu280	k__Bacteria ;p__Bacteroidetes ;c__Bacteroidia ;o__Bacteroidales ;f__Prevotellaceae ;g__Paraprevotella ;s__unidentified	0.9999976127921074
Otu281	k__Bacteria ;p__Proteobacteria ;c__Deltaproteobacteria ;o__Desulfovibrionales ;f__Desulfovibrionaceae ;g__Desulfovibrio	0.9988844442629742
Otu282	k__Bacteria ;p__Bacteroidetes ;c__Bacteroidia ;o__Bacteroidales ;f__Bacteroidaceae ;g__Bacteroides ;s__uncultured-bacterium	0.8027510812916414
Otu283	k__Bacteria ;p__Bacteroidetes ;c__Bacteroidia ;o__Bacteroidales ;f__Bacteroidaceae ;g__Bacteroides	0.9999493919548224
Otu284	Unassigned	0.7108218501137002
Otu285	k__Bacteria ;p__Firmicutes ;c__Clostridia ;o__Clostridiales ;f__Lachnospiraceae	0.998318890631283
Otu286	k__Bacteria ;p__Firmicutes ;c__Clostridia ;o__Clostridiales ;f__Lachnospiraceae ;g__[Eubacterium]-eligens-group	0.8354652537813764
Otu287	k__Bacteria ;p__Firmicutes ;c__Clostridia ;o__Clostridiales ;f__Lachnospiraceae	0.9992516034208498
Otu288	k__Bacteria ;p__Firmicutes ;c__Clostridia ;o__Clostridiales ;f__Lachnospiraceae	0.8718868570890022
Otu289	k__Bacteria ;p__Bacteroidetes ;c__Bacteroidia ;o__Bacteroidales ;f__Rikenellaceae ;g__Alistipes	0.984985662122813
Otu290	Unassigned	0.8681176028234803
Otu291	Unassigned	0.8455717700123476
Otu292	Unassigned	0.7633527430447797
Otu293	k__Bacteria ;p__Firmicutes ;c__Clostridia ;o__Clostridiales ;f__Ruminococcaceae ;g__Ruminococcus-2 ;s__uncultured-bacterium	0.8719694059904319
Otu294	k__Bacteria ;p__Bacteroidetes ;c__Bacteroidia ;o__Bacteroidales ;f__Bacteroidaceae ;g__Bacteroides	0.9999630081808
Otu295	k__Bacteria ;p__Firmicutes ;c__Clostridia ;o__Clostridiales ;f__Lachnospiraceae ;g__Lachnospiraceae-UCG-006 ;s__uncultured-organism	0.7310275234168991
Otu296	k__Bacteria ;p__Proteobacteria ;c__Gammaproteobacteria ;o__Betaproteobacteriales ;f__Burkholderiaceae ;g__Sutterella	0.9966609871738724
Otu297	k__Bacteria ;p__Firmicutes ;c__Clostridia ;o__Clostridiales ;f__Lachnospiraceae	0.9900396449861889
Otu298	k__Bacteria ;p__Firmicutes ;c__Clostridia ;o__Clostridiales ;f__Lachnospiraceae	0.9996518127232722
Otu299	k__Bacteria ;p__Firmicutes ;c__Clostridia ;o__Clostridiales ;f__Lachnospiraceae	0.9997591538381041
Otu300	Unassigned	0.7355957499597929
Otu301	Unassigned	0.8672636028713961
Otu302	k__Bacteria ;p__Firmicutes ;c__Clostridia ;o__Clostridiales ;f__Ruminococcaceae ;g__Ruminococcaceae-UCG-014 ;s__gut-metagenome	0.7972263527384307
Otu303	k__Bacteria ;p__Firmicutes ;c__Clostridia ;o__Clostridiales ;f__Lachnospiraceae	0.9999000229743028
Otu304	k__Bacteria ;p__Firmicutes ;c__Clostridia ;o__Clostridiales ;f__Ruminococcaceae ;g__Ruminococcaceae-UCG-014 ;s__uncultured-bacterium	0.7508750134603015
Otu305	k__Bacteria ;p__Proteobacteria ;c__Gammaproteobacteria ;o__Betaproteobacteriales ;f__Burkholderiaceae ;g__Sutterella ;s__Sutturella-timonensis	0.9945871043671045
Otu306	Unassigned	0.8652026749915477
Otu307	Unassigned	0.8799148484783736
Otu308	Unassigned	0.6566677060946289
Otu309	Unassigned	0.7380375401909571
Otu310	k__Bacteria	0.9076776054653742
Otu311	k__Bacteria ;p__Bacteroidetes ;c__Bacteroidia ;o__Bacteroidales ;f__Bacteroidaceae ;g__Bacteroides ;s__Bacteroides-eggerthii-DSM-20697	0.8546810556769429
Otu312	Unassigned	0.7937680565097124
Otu313	k__Bacteria ;p__Firmicutes ;c__Clostridia ;o__Clostridiales ;f__Lachnospiraceae	0.9878161146673506
Otu314	k__Bacteria ;p__Firmicutes	0.9824714514106468
Otu315	Unassigned	0.3506431264198716
Otu316	k__Bacteria ;p__Bacteroidetes ;c__Bacteroidia ;o__Bacteroidales ;f__Bacteroidaceae ;g__Bacteroides	0.9962365144929475
Otu317	k__Bacteria ;p__Actinobacteria ;c__Actinobacteria ;o__Bifidobacteriales ;f__Bifidobacteriaceae ;g__Bifidobacterium	0.9895275206790983
Otu318	Unassigned	0.6248947106823197
Otu319	k__Bacteria	0.873247731006853
Otu320	k__Bacteria ;p__Actinobacteria ;c__Coriobacteriia ;o__Coriobacteriales ;f__Atopobiaceae ;g__Olsenella ;s__metagenome	0.9999337701504245
Otu321	k__Bacteria ;p__Actinobacteria ;c__Coriobacteriia ;o__Coriobacteriales ;f__Atopobiaceae ;g__Olsenella ;s__Olsenella-sp.-Marseille-P2300	0.8610835397030208
Otu322	Unassigned	0.43007331367703217
Otu323	Unassigned	0.9149522208955126
Otu324	k__Bacteria ;p__Bacteroidetes ;c__Bacteroidia ;o__Bacteroidales ;f__Bacteroidaceae ;g__Bacteroides	0.9996993849309348
Otu325	k__Bacteria ;p__Proteobacteria ;c__Deltaproteobacteria ;o__Desulfovibrionales ;f__Desulfovibrionaceae ;g__Bilophila ;s__gut-metagenome	0.9990627518396606
Otu326	k__Bacteria ;p__Bacteroidetes ;c__Bacteroidia ;o__Bacteroidales ;f__Bacteroidaceae ;g__Bacteroides	0.9949486786988092
Otu327	k__Bacteria	0.840340759295218
Otu328	Unassigned	0.9103313190392931
Otu329	Unassigned	0.8786370562176706
Otu330	Unassigned	0.7043408694137001
Otu331	k__Bacteria ;p__Firmicutes ;c__Clostridia ;o__Clostridiales ;f__Ruminococcaceae ;g__Ruminococcaceae-UCG-002	0.9779457222447023
Otu332	k__Bacteria ;p__Proteobacteria ;c__Deltaproteobacteria ;o__Desulfovibrionales ;f__Desulfovibrionaceae ;g__Desulfovibrio	0.9975058559891665
Otu333	k__Bacteria ;p__Firmicutes ;c__Clostridia ;o__Clostridiales ;f__Lachnospiraceae ;g__Coprococcus-1	0.9994778405285948
Otu334	k__Bacteria ;p__Actinobacteria ;c__Coriobacteriia ;o__Coriobacteriales ;f__Eggerthellaceae ;g__Senegalimassilia	0.9188617654021256
Otu335	k__Bacteria ;p__Actinobacteria ;c__Actinobacteria ;o__Actinomycetales ;f__Actinomycetaceae ;g__Actinomyces	0.9999751184249637
Otu336	k__Bacteria	0.9999983873882602
Otu337	k__Bacteria ;p__Firmicutes ;c__Clostridia ;o__Clostridiales ;f__Ruminococcaceae ;g__Ruminococcaceae-UCG-002	0.999026936386137
Otu338	k__Bacteria ;p__Firmicutes ;c__Clostridia ;o__Clostridiales ;f__Lachnospiraceae ;g__uncultured ;s__uncultured-Eubacterium-sp.	0.9155943818830974
Otu339	k__Bacteria ;p__Firmicutes ;c__Clostridia ;o__Clostridiales ;f__Lachnospiraceae ;g__Coprococcus-1	0.9199106838743473
Otu340	k__Bacteria ;p__Firmicutes ;c__Clostridia ;o__Clostridiales ;f__Lachnospiraceae ;g__[Eubacterium]-hallii-group	0.9993730931012196
Otu341	k__Bacteria ;p__Firmicutes ;c__Clostridia ;o__Clostridiales ;f__Lachnospiraceae ;g__Blautia	0.7998727045979368
Otu342	k__Bacteria ;p__Firmicutes ;c__Clostridia ;o__Clostridiales ;f__Ruminococcaceae ;g__DTU089 ;s__uncultured-bacterium	0.9087705574661272
Otu343	k__Bacteria ;p__Firmicutes ;c__Clostridia ;o__Clostridiales ;f__Lachnospiraceae	0.9839140311812226
Otu344	k__Bacteria ;p__Firmicutes ;c__Erysipelotrichia ;o__Erysipelotrichales ;f__Erysipelotrichaceae ;g__Turicibacter	0.7172367009949847
Otu345	k__Bacteria ;p__Firmicutes ;c__Clostridia ;o__Clostridiales	0.9977557584469186
Otu346	k__Bacteria ;p__Firmicutes ;c__Clostridia ;o__Clostridiales ;f__Ruminococcaceae ;g__Butyricicoccus ;s__uncultured-bacterium	0.7473944998485805
Otu347	k__Bacteria ;p__Firmicutes ;c__Bacilli ;o__Lactobacillales ;f__Streptococcaceae ;g__Streptococcus	0.8733983541309877
Otu348	k__Bacteria ;p__Firmicutes ;c__Clostridia ;o__Clostridiales ;f__Lachnospiraceae ;g__[Eubacterium]-eligens-group	0.8089212404486514
Otu349	k__Bacteria ;p__Firmicutes ;c__Clostridia ;o__Clostridiales ;f__Lachnospiraceae	0.9994697702369383
Otu350	k__Bacteria ;p__Firmicutes ;c__Clostridia ;o__Clostridiales ;f__Lachnospiraceae ;g__[Ruminococcus]-torques-group	0.8227192525530806
Otu351	k__Bacteria ;p__Bacteroidetes ;c__Bacteroidia ;o__Bacteroidales ;f__Rikenellaceae ;g__Alistipes ;s__Faecalibacterium-prausnitzii	0.9476325233440704
Otu352	k__Bacteria ;p__Firmicutes ;c__Clostridia ;o__Clostridiales ;f__Ruminococcaceae ;g__Ruminococcaceae-UCG-014 ;s__uncultured-bacterium	0.7464711098947261
Otu353	k__Bacteria ;p__Proteobacteria ;c__Gammaproteobacteria ;o__Enterobacteriales ;f__Enterobacteriaceae	0.7987435137839842
Otu354	k__Bacteria	0.9330417318036123
Otu355	Unassigned	0.8035681330389142
Otu356	k__Bacteria	0.902365075357885
Otu357	k__Bacteria	0.8899670025952359
Otu358	Unassigned	0.838228498849149
Otu359	k__Bacteria ;p__Actinobacteria ;c__Actinobacteria ;o__Micrococcales ;f__Micrococcaceae	0.9514477365467362
Otu360	Unassigned	0.8107439941490593
Otu361	Unassigned	0.8201346388602215
Otu362	Unassigned	0.8468263507105851
Otu363	Unassigned	0.9409781786391245
Otu364	k__Bacteria ;p__Actinobacteria ;c__Actinobacteria ;o__Actinomycetales ;f__Actinomycetaceae ;g__Actinomyces	0.9960426475584032
Otu365	k__Bacteria ;p__Firmicutes ;c__Clostridia ;o__Clostridiales ;f__Christensenellaceae ;g__Christensenellaceae-R-7-group ;s__uncultured-prokaryote	0.9806989221679062
Otu366	Unassigned	0.7941063964245014
Otu367	k__Bacteria ;p__Firmicutes ;c__Clostridia ;o__Clostridiales ;f__Lachnospiraceae	0.926499737760462
Otu368	Unassigned	0.45103874155275847
Otu369	k__Bacteria ;p__Actinobacteria ;c__Actinobacteria ;o__Propionibacteriales ;f__Propionibacteriaceae	0.9985090963960062
Otu370	Unassigned	0.788431197970445
Otu371	Unassigned	0.4971665886696597
Otu372	Unassigned	0.5943768667513138
Otu373	k__Bacteria	0.8163125019210156
Otu374	k__Bacteria ;p__Actinobacteria ;c__Actinobacteria ;o__Bifidobacteriales ;f__Bifidobacteriaceae ;g__Bifidobacterium	0.9998611987340289
Otu375	Unassigned	0.88537284212643
Otu376	Unassigned	0.8637733012898738
Otu377	k__Bacteria ;p__Firmicutes ;c__Clostridia ;o__Clostridiales ;f__Christensenellaceae	0.8861065012802284
Otu378	Unassigned	0.5354456685564614
Otu379	Unassigned	0.6443172731947254
Otu380	k__Bacteria ;p__Firmicutes ;c__Clostridia ;o__Clostridiales ;f__Family-XIII ;g__[Eubacterium]-nodatum-group ;s__Eubacterium-infirmum-F0142	0.7565123285711916
Otu381	Unassigned	0.5739596646745403
Otu382	k__Bacteria ;p__Bacteroidetes ;c__Bacteroidia ;o__Bacteroidales ;f__Muribaculaceae ;g__metagenome ;s__metagenome	0.9965168721849489
Otu383	Unassigned	0.5929865763002442
Otu384	Unassigned	0.8951723909934285
Otu385	k__Bacteria ;p__Bacteroidetes ;c__Bacteroidia ;o__Bacteroidales ;f__Barnesiellaceae ;g__Coprobacter ;s__uncultured-organism	0.9186734528922984
Otu386	Unassigned	0.908240220605954
Otu387	k__Bacteria ;p__Firmicutes ;c__Clostridia ;o__Clostridiales ;f__Lachnospiraceae	0.9056610649468698
Otu388	k__Bacteria ;p__Fusobacteria ;c__Fusobacteriia ;o__Fusobacteriales ;f__Fusobacteriaceae ;g__Fusobacterium	0.9963635626691716
Otu389	k__Bacteria	0.9997065530591688
Otu390	Unassigned	0.8255231714582754
Otu391	k__Bacteria ;p__Firmicutes ;c__Clostridia ;o__Clostridiales ;f__Ruminococcaceae	0.977633130875114
Otu392	k__Bacteria	0.8967290760833653
Otu393	k__Bacteria	0.8336181408311829
Otu394	k__Bacteria	0.9206457562187724
Otu395	k__Bacteria ;p__Firmicutes ;c__Negativicutes ;o__Selenomonadales ;f__Veillonellaceae ;g__Veillonella	0.9987183646545224
Otu396	Unassigned	0.3363016043658019
Otu397	k__Archaea	0.7260333817346921
Otu398	k__Bacteria ;p__Bacteroidetes ;c__Bacteroidia ;o__Bacteroidales ;f__Marinifilaceae ;g__Odoribacter ;s__Culturomica-massiliensis	0.9921776829665913
Otu399	k__Bacteria ;p__Bacteroidetes ;c__Bacteroidia ;o__Bacteroidales ;f__Prevotellaceae ;g__Prevotella-9 ;s__uncultured-organism	0.956251627802765
Otu400	Unassigned	0.6613536316493797
Otu401	Unassigned	0.6177207687329618
Otu402	k__Bacteria ;p__Firmicutes ;c__Clostridia ;o__Clostridiales ;f__Family-XIII ;g__Mogibacterium	0.9972776895574715
Otu403	Unassigned	0.764860344162273
Otu404	k__Bacteria	0.8637047461348599
Otu405	k__Bacteria ;p__Firmicutes ;c__Clostridia ;o__Clostridiales	0.9994268866544503
Otu406	k__Bacteria ;p__Bacteroidetes ;c__Bacteroidia ;o__Bacteroidales	0.9992611930396558
Otu407	Unassigned	0.8568452918740831
Otu408	k__Bacteria ;p__Bacteroidetes ;c__Bacteroidia ;o__Bacteroidales ;f__Rikenellaceae ;g__Alistipes ;s__uncultured-Alistipes-sp.	0.8176996269887428
Otu409	k__Bacteria ;p__Firmicutes ;c__Clostridia ;o__Clostridiales ;f__Peptostreptococcaceae ;g__Romboutsia ;s__Romboutsia-timonensis	0.7222038973033575
Otu410	k__Bacteria ;p__Firmicutes ;c__Clostridia ;o__Clostridiales ;f__Ruminococcaceae	0.8039224027570016
Otu411	k__Bacteria ;p__Firmicutes ;c__Bacilli ;o__Lactobacillales ;f__Streptococcaceae ;g__Streptococcus	0.9994579373142071
Otu412	k__Bacteria ;p__Firmicutes ;c__Bacilli ;o__Lactobacillales ;f__Streptococcaceae ;g__Streptococcus ;s__Streptococcus-thermophilus-TH1435	0.9748191489688328
Otu413	k__Bacteria ;p__Firmicutes ;c__Clostridia ;o__Clostridiales ;f__Ruminococcaceae ;g__Subdoligranulum	0.8823921649052706
Otu414	k__Bacteria ;p__Actinobacteria ;c__Coriobacteriia ;o__Coriobacteriales ;f__Atopobiaceae ;g__Atopobium	0.9990495340748984
Otu415	k__Bacteria ;p__Actinobacteria ;c__Coriobacteriia ;o__Coriobacteriales ;f__Atopobiaceae ;g__Olsenella	0.9443270461599034
Otu416	Unassigned	0.8433406941495262
Otu417	Unassigned	0.6588522974542135
Otu418	Unassigned	0.8436098734818647
Otu419	Unassigned	0.851380961988413
Otu420	Unassigned	0.5748528761860539
Otu421	Unassigned	0.7436889225259105
Otu422	Unassigned	0.7300056794511661
Otu423	Unassigned	0.7168707498023645
Otu424	Unassigned	0.7456644760816755
Otu425	Unassigned	0.8347402809641068
Otu426	k__Bacteria	0.8593883529072515
Otu427	k__Bacteria	0.9383688794149848
Otu428	Unassigned	0.8797384245377516
Otu429	Unassigned	0.8475121889126556
Otu430	Unassigned	0.7480810166122481
Otu431	k__Bacteria	0.8784997386853648
Otu432	k__Bacteria ;p__Firmicutes ;c__Clostridia ;o__Clostridiales	0.9957414496334174
Otu433	k__Bacteria ;p__Actinobacteria ;c__Coriobacteriia ;o__Coriobacteriales ;f__Coriobacteriales-Incertae-Sedis ;g__uncultured ;s__gut-metagenome	0.9978028121106793
Otu434	k__Bacteria	0.9126532373067109
Otu435	k__Bacteria ;p__Firmicutes ;c__Clostridia ;o__Clostridiales ;f__Family-XIII ;g__Family-XIII-AD3011-group ;s__uncultured-Eubacterium-sp.	0.9844197650329771
Otu436	Unassigned	0.5940762325296685
Otu437	k__Bacteria	0.8441989461989335
Otu438	k__Bacteria	0.8802342345199702
Otu439	Unassigned	0.8725615581907518
Otu440	k__Bacteria ;p__Firmicutes ;c__Clostridia ;o__Clostridiales ;f__Ruminococcaceae ;g__Ruminococcus-1 ;s__uncultured-Ruminococcus-sp.	0.9933166835376144
Otu441	k__Bacteria	0.9072409799321324
Otu442	k__Bacteria	0.7681850081773355
Otu443	k__Bacteria ;p__Firmicutes ;c__Clostridia ;o__Clostridiales ;f__Ruminococcaceae ;g__Flavonifractor	0.8106058874668012
Otu444	k__Bacteria ;p__Bacteroidetes ;c__Bacteroidia ;o__Bacteroidales ;f__Bacteroidaceae ;g__Bacteroides	0.9881568381632577
Otu445	Unassigned	0.8065570626244289
Otu446	k__Bacteria ;p__Firmicutes ;c__Erysipelotrichia ;o__Erysipelotrichales ;f__Erysipelotrichaceae ;g__Turicibacter	0.998931872217201
Otu447	Unassigned	0.8638069908752984
Otu448	k__Bacteria ;p__Firmicutes ;c__Negativicutes ;o__Selenomonadales ;f__Veillonellaceae ;g__Megamonas	0.9951568237397468
Otu449	k__Bacteria	0.9976346566705195
Otu450	k__Bacteria	0.9592517784401517
Otu451	k__Bacteria ;p__Firmicutes ;c__Clostridia ;o__Clostridiales ;f__Lachnospiraceae ;g__Lachnospiraceae-UCG-001 ;s__metagenome	0.7456801659104898
Otu452	k__Bacteria ;p__Firmicutes ;c__Clostridia ;o__Clostridiales ;f__Ruminococcaceae ;g__Ruminococcaceae-UCG-014 ;s__uncultured-bacterium	0.8223925330418911
Otu453	k__Bacteria ;p__Actinobacteria ;c__Actinobacteria ;o__Actinomycetales ;f__Actinomycetaceae ;g__Actinomyces	0.9999373573611019
Otu454	k__Bacteria ;p__Proteobacteria ;c__Gammaproteobacteria	0.9307417544238751
Otu455	k__Bacteria ;p__Firmicutes ;c__Clostridia ;o__Clostridiales ;f__Lachnospiraceae	0.9862132408376876
Otu456	k__Bacteria ;p__Firmicutes ;c__Clostridia ;o__Clostridiales ;f__Ruminococcaceae ;g__Ruminiclostridium-5 ;s__gut-metagenome	0.9687609451071895
Otu457	k__Bacteria	0.9180827088226509
Otu458	k__Bacteria ;p__Firmicutes ;c__Clostridia ;o__Clostridiales ;f__Family-XI ;g__Parvimonas ;s__uncultured-organism	0.9925118975804229
Otu459	k__Bacteria	0.9676544378828884
Otu460	k__Bacteria ;p__Actinobacteria ;c__Actinobacteria ;o__Actinomycetales ;f__Actinomycetaceae ;g__Varibaculum	0.8240382815072359
Otu461	Unassigned	0.7789029301220698
Otu462	k__Bacteria	0.9392798660951548
Otu463	Unassigned	0.8306505315937159
Otu464	k__Bacteria ;p__Proteobacteria ;c__Deltaproteobacteria ;o__Desulfovibrionales ;f__Desulfovibrionaceae ;g__Desulfovibrio	0.9994645781320524
Otu465	k__Bacteria	0.9362043344205391
Otu466	k__Bacteria	0.9196580195177955
Otu467	Unassigned	0.825036515943818
Otu468	k__Bacteria ;p__Actinobacteria ;c__Coriobacteriia ;o__Coriobacteriales ;f__Eggerthellaceae ;g__Eggerthella ;s__Eggerthella-lenta-DSM-2243	0.8613054250628289
Otu469	k__Bacteria	0.9503142998488081
Otu470	Unassigned	0.9631066628659142
Otu471	Unassigned	0.8734832778555337
Otu472	Unassigned	0.5695045153729519
Otu473	Unassigned	0.820405999546484
Otu474	k__Bacteria	0.9542469012791883
Otu475	k__Bacteria	0.903724314014554
Otu476	k__Bacteria	0.943155405639553
Otu477	k__Bacteria ;p__Firmicutes ;c__Clostridia ;o__Clostridiales ;f__Ruminococcaceae ;g__Ruminococcaceae-UCG-010	0.7720653273066636
Otu478	Unassigned	0.9157199329918027
Otu479	k__Bacteria	0.9038341242316652
Otu480	Unassigned	0.934429370201848
Otu481	Unassigned	0.8520603389560326
Otu482	k__Bacteria	0.9082514726243398
Otu483	k__Bacteria	0.8611538948931011
Otu484	Unassigned	0.8806116214795048
Otu485	k__Bacteria ;p__Firmicutes	0.8089220669409896
Otu486	Unassigned	0.8503460401259171
Otu487	Unassigned	0.8964571726451596
Otu488	k__Bacteria ;p__Bacteroidetes ;c__Bacteroidia ;o__Bacteroidales ;f__Bacteroidaceae ;g__Bacteroides	0.9586060211425772
Otu489	Unassigned	0.8317422674997501
Otu490	k__Bacteria	0.9379611261915913
Otu491	k__Bacteria	0.8864591168118588
Otu492	Unassigned	0.6823260455821598
Otu493	k__Bacteria	0.9472650485362033
Otu494	k__Bacteria ;p__Proteobacteria	0.7871460703087062
Otu495	k__Bacteria ;p__Firmicutes ;c__Clostridia ;o__Clostridiales ;f__Lachnospiraceae ;g__Lachnospiraceae-UCG-003	0.898667250350955
Otu496	k__Bacteria ;p__Bacteroidetes ;c__Bacteroidia ;o__Bacteroidales ;f__Prevotellaceae ;g__Paraprevotella	0.9994084996083719
Otu497	k__Bacteria	0.8628859604059499
Otu498	Unassigned	0.7765370487665566
Otu499	k__Bacteria	0.9170206987734273
Otu500	Unassigned	0.897816146813901
Otu501	Unassigned	0.8473981625339427
Otu502	Unassigned	0.940289143448448
Otu503	Unassigned	0.8557686991785376
Otu504	k__Bacteria	0.9116381951129786
Otu505	Unassigned	0.9500686752406338
Otu506	Unassigned	0.9343854621398574
Otu507	k__Bacteria ;p__Firmicutes ;c__Bacilli ;o__Lactobacillales ;f__Streptococcaceae ;g__Streptococcus	0.9790462443761124
Otu508	Unassigned	0.7869042012337039
Otu509	k__Bacteria ;p__Firmicutes ;c__Clostridia ;o__Clostridiales ;f__Ruminococcaceae ;g__Ruminococcus-1 ;s__human-gut-metagenome	0.74822097856204
Otu510	k__Bacteria	0.9477728275229959
Otu511	k__Bacteria ;p__Proteobacteria ;c__Gammaproteobacteria ;o__Betaproteobacteriales ;f__Burkholderiaceae ;g__Sutterella	0.9913513201886753
Otu512	k__Bacteria	0.9999996167587417
Otu513	k__Bacteria ;p__Bacteroidetes ;c__Bacteroidia ;o__Bacteroidales ;f__Bacteroidaceae ;g__Bacteroides	0.7850865268454418
Otu514	k__Bacteria ;p__Bacteroidetes ;c__Bacteroidia ;o__Bacteroidales ;f__Rikenellaceae ;g__Alistipes	0.9999986202176115
Otu515	k__Bacteria ;p__Proteobacteria ;c__Deltaproteobacteria ;o__Desulfovibrionales ;f__Desulfovibrionaceae ;g__uncultured ;s__uncultured-Desulfovibrionales-bacterium	0.7912782829732243
Otu516	Unassigned	0.7700241898264248
Otu517	Unassigned	0.6228241311794653
Otu518	k__Bacteria ;p__Firmicutes ;c__Clostridia ;o__Clostridiales ;f__Lachnospiraceae	0.9994981019231519
Otu519	Unassigned	0.7928227938732793
Otu520	k__Bacteria	0.9015049477376342
Otu521	Unassigned	0.6315464749994419
Otu522	k__Bacteria ;p__Firmicutes ;c__Clostridia ;o__Clostridiales ;f__Lachnospiraceae	0.9992104750556998
Otu523	k__Bacteria ;p__Firmicutes ;c__Clostridia ;o__Clostridiales ;f__Ruminococcaceae ;g__Ruminococcus-2	0.9668280163646591
Otu524	k__Bacteria ;p__Firmicutes ;c__Bacilli ;o__Lactobacillales ;f__Streptococcaceae ;g__Streptococcus	0.9906027533534584
Otu525	k__Bacteria ;p__Firmicutes ;c__Clostridia ;o__Clostridiales ;f__Lachnospiraceae ;g__Roseburia	0.9300114510950357
Otu526	Unassigned	0.8239875661912359
Otu527	k__Bacteria	0.910262839772822
Otu528	k__Bacteria	0.8536609214246457
Otu529	k__Bacteria ;p__Firmicutes ;c__Clostridia ;o__Clostridiales ;f__Ruminococcaceae ;g__[Eubacterium]-coprostanoligenes-group ;s__gut-metagenome	0.8819168487120428
Otu530	Unassigned	0.8662779967753775
Otu531	k__Bacteria ;p__Actinobacteria ;c__Coriobacteriia ;o__Coriobacteriales ;f__Coriobacteriaceae ;g__Collinsella ;s__Collinsella-aerofaciens	0.7004854404398982
Otu532	k__Bacteria ;p__Bacteroidetes ;c__Bacteroidia ;o__Bacteroidales ;f__Rikenellaceae ;g__Alistipes	0.9999996810013574
Otu533	k__Bacteria ;p__Firmicutes ;c__Clostridia ;o__Clostridiales ;f__Lachnospiraceae ;g__Roseburia	0.9500711351056405
Otu534	k__Bacteria	0.9261852184183137
Otu535	Unassigned	0.8313078204091979
Otu536	Unassigned	0.7902671101435114
Otu537	k__Bacteria ;p__Firmicutes ;c__Clostridia ;o__Clostridiales ;f__Lachnospiraceae	0.9999671459253059
Otu538	k__Bacteria ;p__Firmicutes ;c__Clostridia ;o__Clostridiales ;f__Lachnospiraceae	0.9998188038106346
Otu539	Unassigned	0.7553928369211349
Otu540	k__Bacteria ;p__Firmicutes ;c__Clostridia ;o__Clostridiales ;f__Ruminococcaceae ;g__[Eubacterium]-coprostanoligenes-group	0.9973182894491556
Otu541	k__Bacteria ;p__Lentisphaerae ;c__Lentisphaeria ;o__Victivallales ;f__vadinBE97 ;g__Bacteroidales-bacterium-55_9 ;s__Bacteroidales-bacterium-55_9	0.8827482702428424
Otu542	Unassigned	0.838990016080245
Otu543	Unassigned	0.8613169283255466
Otu544	k__Bacteria ;p__Bacteroidetes ;c__Bacteroidia ;o__Bacteroidales ;f__Bacteroidaceae ;g__Bacteroides	0.8679366354944588
Otu545	k__Bacteria ;p__Firmicutes ;c__Clostridia ;o__Clostridiales ;f__Lachnospiraceae	0.9431481747179101
Otu546	k__Bacteria	0.9089925569973127
Otu547	k__Bacteria ;p__Firmicutes	0.7390561139560693
Otu548	k__Bacteria ;p__Firmicutes ;c__Negativicutes ;o__Selenomonadales ;f__Acidaminococcaceae ;g__Phascolarctobacterium	0.9987605744572319
Otu549	k__Bacteria ;p__Proteobacteria ;c__Gammaproteobacteria ;o__Betaproteobacteriales ;f__Burkholderiaceae ;g__Sutterella	0.997109013842455
Otu550	k__Bacteria	0.8641335910981168
Otu551	k__Bacteria ;p__Bacteroidetes ;c__Bacteroidia ;o__Bacteroidales ;f__Bacteroidaceae ;g__Bacteroides ;s__Bacteroides-uniformis-CL03T12C37	0.8894713765258427
Otu552	Unassigned	0.7377049223990393
Otu553	k__Bacteria	0.8624825088854935
Otu554	k__Bacteria ;p__Actinobacteria ;c__Coriobacteriia ;o__Coriobacteriales ;f__Coriobacteriaceae ;g__Collinsella ;s__Collinsella-tanakaei-YIT-12063	0.8004529022126905
Otu555	k__Bacteria ;p__Firmicutes ;c__Clostridia ;o__Clostridiales ;f__Ruminococcaceae ;g__Ruminiclostridium-6 ;s__gut-metagenome	0.7588130311668254
Otu556	k__Bacteria ;p__Firmicutes ;c__Clostridia ;o__Clostridiales ;f__Lachnospiraceae ;g__Coprococcus-2	0.9991013093280847
Otu557	k__Bacteria ;p__Firmicutes ;c__Clostridia ;o__Clostridiales ;f__Lachnospiraceae	0.996298702186898
Otu558	k__Bacteria ;p__Firmicutes ;c__Clostridia ;o__Clostridiales ;f__Ruminococcaceae	0.8704691355097111
Otu559	k__Bacteria ;p__Bacteroidetes ;c__Bacteroidia ;o__Bacteroidales ;f__Bacteroidaceae ;g__Bacteroides	0.9947924522831048
Otu560	Unassigned	0.8057004074949361
Otu561	k__Bacteria ;p__Firmicutes ;c__Clostridia ;o__Clostridiales ;f__Lachnospiraceae ;g__Lachnospiraceae-UCG-004 ;s__uncultured-organism	0.7844725226003599
Otu562	k__Bacteria ;p__Firmicutes ;c__Clostridia ;o__Clostridiales ;f__Lachnospiraceae	0.928213386540684
Otu563	k__Bacteria ;p__Firmicutes ;c__Clostridia ;o__Clostridiales ;f__Clostridiaceae-1 ;g__Clostridium-sensu-stricto-1 ;s__uncultured-Firmicutes-bacterium	0.7844369153353956
Otu564	k__Bacteria ;p__Firmicutes ;c__Clostridia ;o__Clostridiales ;f__Lachnospiraceae	0.9975633944211405
Otu565	Unassigned	0.9084244398847182
Otu566	k__Bacteria ;p__Firmicutes ;c__Bacilli ;o__Lactobacillales ;f__Carnobacteriaceae ;g__Granulicatella	0.8873223092562972
Otu567	k__Bacteria	0.9262417479794406
Otu568	k__Bacteria ;p__Firmicutes ;c__Clostridia ;o__Clostridiales ;f__Christensenellaceae ;g__uncultured ;s__uncultured-bacterium	0.9097419930537476
Otu569	k__Bacteria ;p__Firmicutes ;c__Clostridia ;o__Clostridiales ;f__Lachnospiraceae	0.9984913442698796
Otu570	Unassigned	0.7429761094650742
Otu571	k__Bacteria ;p__Firmicutes ;c__Clostridia ;o__Clostridiales ;f__Lachnospiraceae	0.9984344938300079
Otu572	k__Bacteria ;p__Firmicutes ;c__Clostridia ;o__Clostridiales ;f__Ruminococcaceae ;g__Subdoligranulum ;s__uncultured-bacterium	0.7029936804448156
Otu573	k__Bacteria ;p__Firmicutes ;c__Clostridia ;o__Clostridiales ;f__Lachnospiraceae	0.999807184531403
Otu574	k__Bacteria ;p__Actinobacteria ;c__Coriobacteriia ;o__Coriobacteriales ;f__Atopobiaceae ;g__Atopobium	0.9958795924933213
Otu575	k__Bacteria ;p__Actinobacteria ;c__Actinobacteria ;o__Actinomycetales ;f__Actinomycetaceae ;g__Actinomyces	0.9997376917844222
Otu576	k__Bacteria ;p__Firmicutes ;c__Clostridia ;o__Clostridiales ;f__Ruminococcaceae ;g__DTU089 ;s__uncultured-bacterium	0.7293915065707981
Otu577	k__Bacteria ;p__Firmicutes ;c__Clostridia ;o__Clostridiales ;f__Lachnospiraceae ;g__Oribacterium ;s__Oribacterium-parvum-ACB1	0.7753655286637748
Otu578	k__Bacteria	0.9427105207775843
Otu579	k__Bacteria	0.9320374425624701
Otu580	k__Bacteria ;p__Firmicutes ;c__Clostridia ;o__Clostridiales ;f__Ruminococcaceae	0.8854634250842778
Otu581	k__Bacteria ;p__Firmicutes ;c__Bacilli ;o__Lactobacillales ;f__Streptococcaceae ;g__Streptococcus	0.9136348349616922
Otu582	Unassigned	0.9520453377758559
Otu583	Unassigned	0.9154084843497733
Otu584	Unassigned	0.8739793642376927
Otu585	Unassigned	0.7541767634683298
Otu586	Unassigned	0.9359517142079821
Otu587	Unassigned	0.8173251291866656
Otu588	k__Bacteria	0.9999992512905251
Otu589	Unassigned	0.9448090503622013
Otu590	k__Bacteria ;p__Firmicutes ;c__Clostridia ;o__Clostridiales ;f__Christensenellaceae ;g__Christensenellaceae-R-7-group	0.9991118702282241
Otu591	k__Bacteria	0.8752754149921446
Otu592	k__Bacteria ;p__Firmicutes ;c__Clostridia ;o__Clostridiales ;f__Ruminococcaceae ;g__Ruminococcaceae-UCG-002	0.8534581153270646
Otu593	Unassigned	0.8862401879595394
Otu594	k__Bacteria	0.9461860436126904
Otu595	k__Bacteria ;p__Firmicutes ;c__Clostridia ;o__Clostridiales ;f__Lachnospiraceae ;g__Lachnoclostridium ;s__uncultured-organism	0.7622458547344669
Otu596	k__Bacteria	0.8531639653928506
Otu597	k__Bacteria ;p__Firmicutes ;c__Clostridia ;o__Clostridiales ;f__Christensenellaceae ;g__uncultured ;s__uncultured-bacterium	0.7590219976452276
Otu598	k__Bacteria ;p__Firmicutes ;c__Clostridia ;o__Clostridiales ;f__Lachnospiraceae	0.9915447832990315
Otu599	k__Bacteria ;p__Firmicutes ;c__Negativicutes ;o__Selenomonadales ;f__Veillonellaceae ;g__Dialister ;s__gut-metagenome	0.9822651972611538
Otu600	Unassigned	0.8251824628891445
Otu601	k__Bacteria ;p__Firmicutes ;c__Clostridia ;o__Clostridiales ;f__Lachnospiraceae	0.8030525300784706
Otu602	k__Bacteria ;p__Firmicutes ;c__Clostridia ;o__Clostridiales ;f__Lachnospiraceae	0.9646596116413273
Otu603	k__Bacteria ;p__Firmicutes ;c__Clostridia ;o__Clostridiales ;f__Ruminococcaceae	0.9903826255282928
Otu604	k__Bacteria ;p__Firmicutes ;c__Bacilli ;o__Lactobacillales ;f__Streptococcaceae ;g__Streptococcus	0.9835610929104066
Otu605	k__Bacteria ;p__Firmicutes	0.9965603368204022
Otu606	k__Bacteria ;p__Firmicutes ;c__Clostridia ;o__Clostridiales ;f__Lachnospiraceae ;g__Roseburia	0.9166429394196751
Otu607	k__Bacteria ;p__Firmicutes ;c__Negativicutes ;o__Selenomonadales ;f__Acidaminococcaceae ;g__Phascolarctobacterium ;s__uncultured-bacterium	0.890241575691375
Otu608	k__Bacteria ;p__Firmicutes ;c__Negativicutes ;o__Selenomonadales ;f__Acidaminococcaceae ;g__Phascolarctobacterium	0.9997182920674356
Otu609	Unassigned	0.8122694901214904
Otu610	k__Bacteria ;p__Firmicutes ;c__Clostridia ;o__Clostridiales ;f__Ruminococcaceae ;g__Butyricicoccus	0.9662442407218685
Otu611	k__Bacteria	0.7687478070831221
Otu612	Unassigned	0.7615774898611558
Otu613	k__Bacteria ;p__Proteobacteria ;c__Gammaproteobacteria ;o__Enterobacteriales ;f__Enterobacteriaceae ;g__Escherichia-Shigella	0.9378401721686077
Otu614	Unassigned	0.8698402731193371
Otu615	k__Bacteria	0.9332433826198813
Otu616	k__Bacteria ;p__Actinobacteria ;c__Actinobacteria	0.9315774999797162
Otu617	Unassigned	0.9470790250227671
Otu618	k__Bacteria ;p__Proteobacteria ;c__Gammaproteobacteria ;o__Betaproteobacteriales ;f__Burkholderiaceae ;g__Parasutterella ;s__uncultured-organism	0.8047467889333916
Otu619	k__Bacteria ;p__Firmicutes ;c__Bacilli ;o__Lactobacillales	0.9981964897281131
Otu620	k__Bacteria ;p__Firmicutes ;c__Clostridia ;o__Clostridiales ;f__Lachnospiraceae ;g__Tyzzerella-4 ;s__uncultured-organism	0.8255394405896098
Otu621	k__Bacteria ;p__Firmicutes ;c__Clostridia ;o__Clostridiales ;f__Ruminococcaceae	0.9928457329009831
Otu622	k__Bacteria ;p__Firmicutes ;c__Erysipelotrichia ;o__Erysipelotrichales ;f__Erysipelotrichaceae ;g__Holdemanella ;s__metagenome	0.8593608629599316
Otu623	k__Bacteria ;p__Firmicutes ;c__Clostridia ;o__Clostridiales ;f__Ruminococcaceae ;g__Ruminococcaceae-UCG-013	0.9301476971371427
Otu624	k__Bacteria	0.9504506945071667
Otu625	k__Bacteria ;p__Firmicutes	0.999998655802959
Otu626	k__Bacteria ;p__Firmicutes ;c__Clostridia ;o__Clostridiales ;f__Ruminococcaceae	0.935546161085216
Otu627	k__Bacteria ;p__Firmicutes ;c__Clostridia ;o__Clostridiales ;f__Ruminococcaceae ;g__Ruminococcus-1	0.8886253469440721
Otu628	k__Bacteria ;p__Firmicutes ;c__Clostridia ;o__Clostridiales ;f__Ruminococcaceae ;g__Flavonifractor	0.8384836354925853
Otu629	k__Bacteria	0.9999996506257044
Otu630	k__Bacteria ;p__Firmicutes ;c__Erysipelotrichia ;o__Erysipelotrichales ;f__Erysipelotrichaceae ;g__Erysipelatoclostridium	0.9999233582688432
Otu631	k__Bacteria ;p__Proteobacteria ;c__Gammaproteobacteria	0.701284512626792
Otu632	Unassigned	0.9534505952629174
Otu633	k__Bacteria ;p__Firmicutes ;c__Clostridia ;o__Clostridiales ;f__Ruminococcaceae ;g__Ruminococcaceae-UCG-003 ;s__metagenome	0.7018696877922991
Otu634	k__Bacteria	0.9802574250665611
Otu635	k__Bacteria ;p__Firmicutes ;c__Clostridia ;o__Clostridiales ;f__Ruminococcaceae	0.9980544862793764
Otu636	k__Bacteria ;p__Bacteroidetes ;c__Bacteroidia ;o__Bacteroidales ;f__Bacteroidaceae ;g__Bacteroides	0.9999968932691711
Otu637	k__Bacteria	0.8000558502867927
Otu638	Unassigned	0.7031290589854505
Otu639	k__Bacteria ;p__Bacteroidetes ;c__Bacteroidia ;o__Bacteroidales ;f__Prevotellaceae ;g__Prevotella-9	0.9939410661815271
Otu640	k__Bacteria ;p__Firmicutes ;c__Clostridia ;o__Clostridiales ;f__Ruminococcaceae ;g__Ruminiclostridium-5 ;s__gut-metagenome	0.993186137862466
Otu641	k__Bacteria ;p__Firmicutes ;c__Clostridia ;o__Clostridiales ;f__Lachnospiraceae ;g__Fusicatenibacter	0.8302304851753046
Otu642	k__Bacteria ;p__Firmicutes ;c__Clostridia ;o__Clostridiales ;f__Lachnospiraceae ;g__Blautia ;s__Ruminococcus-sp.-Marseille-P328	0.8883023744560997
Otu643	Unassigned	0.6284267582281269
Otu644	k__Bacteria ;p__Firmicutes ;c__Clostridia ;o__Clostridiales	0.7356015899964851
Otu645	k__Bacteria	0.9013064860953928
Otu646	k__Bacteria ;p__Firmicutes ;c__Clostridia ;o__Clostridiales ;f__Ruminococcaceae ;g__Ruminococcaceae-UCG-002	0.8451688999790176
Otu647	k__Bacteria ;p__Firmicutes ;c__Clostridia ;o__Clostridiales ;f__Lachnospiraceae ;g__Coprococcus-2 ;s__uncultured-bacterium	0.9629960459745196
Otu648	Unassigned	0.634504117084038
Otu649	Unassigned	0.7593768138519714
Otu650	k__Bacteria ;p__Bacteroidetes ;c__Bacteroidia ;o__Bacteroidales ;f__Bacteroidaceae ;g__Bacteroides	0.7066823800172249
Otu651	k__Bacteria ;p__Firmicutes ;c__Clostridia ;o__Clostridiales ;f__Lachnospiraceae ;g__Tyzzerella-3 ;s__unidentified	0.9874049756418879
Otu652	k__Bacteria ;p__Firmicutes ;c__Clostridia ;o__Clostridiales ;f__Ruminococcaceae	0.9982755583303023
Otu653	Unassigned	0.8757496965599461
Otu654	Unassigned	0.8432333217589749
Otu655	k__Bacteria ;p__Tenericutes ;c__Mollicutes ;o__Mollicutes-RF39	0.7543968691780937
Otu656	k__Bacteria ;p__Firmicutes ;c__Clostridia ;o__Clostridiales ;f__Ruminococcaceae	0.9060282148513997
Otu657	Unassigned	0.7566889904244314
Otu658	k__Bacteria ;p__Tenericutes ;c__Mollicutes ;o__Mollicutes-RF39 ;f__uncultured-bacterium ;g__uncultured-bacterium ;s__uncultured-bacterium	0.7920383482910062
Otu659	k__Bacteria ;p__Firmicutes ;c__Clostridia ;o__Clostridiales ;f__Ruminococcaceae	0.8819022556197681
Otu660	k__Bacteria	0.967568855130553
Otu661	Unassigned	0.7489888214675562
Otu662	k__Bacteria ;p__Bacteroidetes ;c__Bacteroidia ;o__Bacteroidales ;f__Tannerellaceae ;g__Parabacteroides	0.7422174298767259
Otu663	k__Bacteria	0.9540583060776449
Otu664	k__Bacteria ;p__Bacteroidetes ;c__Bacteroidia ;o__Bacteroidales ;f__Prevotellaceae	0.9981405959745749
Otu665	k__Bacteria	0.9047956001041876
Otu666	k__Bacteria ;p__Firmicutes ;c__Clostridia ;o__Clostridiales ;f__Lachnospiraceae ;g__Tyzzerella-4 ;s__uncultured-organism	0.810138247444366
Otu667	k__Bacteria ;p__Firmicutes ;c__Clostridia ;o__Clostridiales ;f__Lachnospiraceae	0.9708897033052462
Otu668	Unassigned	0.5922076274043241
Otu669	k__Bacteria ;p__Bacteroidetes ;c__Bacteroidia ;o__Bacteroidales ;f__Bacteroidaceae ;g__Bacteroides	0.8181358244277152
Otu670	k__Bacteria	0.817704380397492
Otu671	k__Bacteria ;p__Firmicutes ;c__Clostridia ;o__Clostridiales ;f__Lachnospiraceae	0.8658750395980059
Otu672	k__Bacteria ;p__Bacteroidetes ;c__Bacteroidia ;o__Bacteroidales ;f__Bacteroidaceae ;g__Bacteroides	0.9613668871453444
Otu673	k__Bacteria	0.9575217498201306
Otu674	k__Bacteria ;p__Actinobacteria ;c__Actinobacteria ;o__Bifidobacteriales ;f__Bifidobacteriaceae ;g__Bifidobacterium	0.9888877969200137
Otu675	k__Bacteria ;p__Bacteroidetes ;c__Bacteroidia ;o__Bacteroidales ;f__Bacteroidaceae ;g__Bacteroides	0.9997419256544496
Otu676	Unassigned	0.6864250255430732
Otu677	k__Bacteria ;p__Bacteroidetes ;c__Bacteroidia ;o__Bacteroidales ;f__Rikenellaceae ;g__Alistipes	0.9999379678339
Otu678	Unassigned	0.6105216364961141
Otu679	k__Bacteria	0.9046672361737023
Otu680	k__Bacteria ;p__Firmicutes ;c__Clostridia ;o__Clostridiales ;f__Family-XIII	0.7838868797813201
Otu681	k__Bacteria ;p__Bacteroidetes ;c__Bacteroidia ;o__Bacteroidales ;f__Prevotellaceae ;g__Prevotella-9	0.9996262570298288
Otu682	Unassigned	0.7406258558924061
Otu683	k__Bacteria ;p__Firmicutes ;c__Clostridia ;o__Clostridiales ;f__Ruminococcaceae ;g__Ruminococcaceae-UCG-003	0.8785672188831117
Otu684	Unassigned	0.6935209410649213
Otu685	k__Bacteria	0.9311386645786176
Otu686	k__Bacteria ;p__Firmicutes ;c__Clostridia ;o__Clostridiales ;f__Ruminococcaceae ;g__Subdoligranulum ;s__uncultured-bacterium	0.8314882827704874
Otu687	k__Bacteria ;p__Actinobacteria ;c__Coriobacteriia ;o__Coriobacteriales ;f__Eggerthellaceae ;g__Senegalimassilia ;s__unidentified	0.950480824791321
Otu688	Unassigned	0.8370416337586941
Otu689	k__Bacteria ;p__Actinobacteria ;c__Coriobacteriia ;o__Coriobacteriales	0.9476214660253717
Otu690	k__Bacteria ;p__Cyanobacteria ;c__Oxyphotobacteria ;o__Chloroplast	0.9626167123174258
Otu691	Unassigned	0.7579966306415185
Otu692	Unassigned	0.8229760520113912
Otu693	Unassigned	0.8509572448906314
Otu694	k__Bacteria	0.9531436882928295
Otu695	k__Bacteria ;p__Tenericutes ;c__Mollicutes ;o__Mollicutes-RF39	0.9994173920566
Otu696	Unassigned	0.5242310115853764
Otu697	k__Bacteria	0.9285658151539017
Otu698	k__Bacteria	0.9334699202671675
Otu699	Unassigned	0.9159752370302413
Otu700	k__Bacteria ;p__Actinobacteria ;c__Coriobacteriia ;o__Coriobacteriales ;f__Eggerthellaceae ;g__Eggerthella ;s__uncultured-bacterium	0.8405585029494025
Otu701	k__Bacteria ;p__Firmicutes ;c__Clostridia ;o__Clostridiales ;f__Lachnospiraceae ;g__Lachnospiraceae-UCG-004 ;s__uncultured-organism	0.9051579400071865
Otu702	Unassigned	0.8120805140491977
Otu703	Unassigned	0.8633925350139418
Otu704	k__Bacteria ;p__Bacteroidetes ;c__Bacteroidia ;o__Bacteroidales ;f__Tannerellaceae ;g__Parabacteroides	0.9955362484960552
Otu705	Unassigned	0.8702369378823445
Otu706	Unassigned	0.8606437157006209
Otu707	k__Bacteria	0.9182492192138667
Otu708	k__Bacteria ;p__Proteobacteria ;c__Gammaproteobacteria ;o__Betaproteobacteriales ;f__Burkholderiaceae ;g__Parasutterella ;s__uncultured-organism	0.7457832732822852
Otu709	k__Bacteria ;p__Tenericutes ;c__Mollicutes ;o__Mollicutes-RF39 ;f__uncultured-bacterium-adhufec202 ;g__uncultured-bacterium-adhufec202 ;s__uncultured-bacterium-adhufec202	0.9982144753513592
Otu710	Unassigned	0.5862117205023967
Otu711	k__Bacteria	0.9999938945894289
Otu712	k__Bacteria	0.9351633994297835
Otu713	Unassigned	0.7300320885284382
Otu714	k__Bacteria ;p__Firmicutes ;c__Clostridia ;o__Clostridiales ;f__Lachnospiraceae	0.9620763811425638
Otu715	k__Bacteria	0.9171848013531843
Otu716	k__Bacteria ;p__Bacteroidetes ;c__Bacteroidia ;o__Bacteroidales ;f__Bacteroidaceae ;g__Bacteroides	0.9993767560907063
Otu717	Unassigned	0.8956011869299894
Otu718	k__Bacteria	0.935218361181716
Otu719	k__Archaea	0.7228973134016605
Otu720	Unassigned	0.802365575671679
Otu721	Unassigned	0.911739787379489
Otu722	k__Bacteria	0.9103918632166516
Otu723	k__Bacteria ;p__Firmicutes ;c__Negativicutes ;o__Selenomonadales ;f__Acidaminococcaceae ;g__Phascolarctobacterium	0.9930899277945063
Otu724	k__Bacteria	0.9437840837888307
Otu725	k__Bacteria ;p__Firmicutes ;c__Clostridia ;o__Clostridiales ;f__Lachnospiraceae	0.996033414767228
Otu726	k__Bacteria ;p__Firmicutes ;c__Clostridia ;o__Clostridiales ;f__Ruminococcaceae ;g__Faecalibacterium	0.9873107165942852
Otu727	k__Bacteria	0.9120714434145865
Otu728	k__Bacteria	0.8723930436098363
Otu729	k__Bacteria	0.7057839916907944
Otu730	Unassigned	0.8930477550898425
Otu731	k__Bacteria ;p__Firmicutes ;c__Clostridia ;o__Clostridiales ;f__Lachnospiraceae	0.9996149528195832
Otu732	Unassigned	0.7623153824839595
Otu733	Unassigned	0.8865348936286903
Otu734	k__Bacteria	0.9210727822889677
Otu735	k__Bacteria	0.9166889642066087
Otu736	k__Bacteria	0.9120787043132365
Otu737	Unassigned	0.8584602963205683
Otu738	k__Bacteria	0.9217199543874423
Otu739	k__Bacteria ;p__Bacteroidetes ;c__Bacteroidia ;o__Bacteroidales ;f__Bacteroidaceae ;g__Bacteroides	0.9965441534501218
Otu740	k__Bacteria ;p__Actinobacteria ;c__Coriobacteriia ;o__Coriobacteriales ;f__Eggerthellaceae	0.9999999702147407
Otu741	k__Bacteria ;p__Firmicutes ;c__Clostridia ;o__Clostridiales ;f__Lachnospiraceae ;g__Lachnoclostridium	0.875490873635247
Otu742	Unassigned	0.5027706103216791
Otu743	Unassigned	0.8713422179278485
Otu744	k__Bacteria ;p__Firmicutes ;c__Clostridia ;o__Clostridiales ;f__Lachnospiraceae ;g__Blautia	0.9114510758869385
Otu745	k__Bacteria	0.8271968991776254
Otu746	k__Bacteria	0.9999167542872551
Otu747	k__Bacteria ;p__Proteobacteria ;c__Gammaproteobacteria ;o__Enterobacteriales ;f__Enterobacteriaceae	0.9838564880200062
Otu748	Unassigned	0.729845123705094
Otu749	k__Bacteria ;p__Firmicutes ;c__Clostridia ;o__Clostridiales ;f__Lachnospiraceae	0.7668236603070864
Otu750	k__Bacteria	0.9776779661979805
Otu751	k__Bacteria ;p__Proteobacteria ;c__Gammaproteobacteria ;o__Betaproteobacteriales ;f__Burkholderiaceae ;g__Sutterella	0.9650412461913481
Otu752	Unassigned	0.7877931208065516
Otu753	k__Bacteria ;p__Firmicutes ;c__Clostridia ;o__Clostridiales ;f__Lachnospiraceae ;g__Lachnoclostridium	0.8006410174630636
Otu754	k__Bacteria ;p__Firmicutes ;c__Negativicutes ;o__Selenomonadales ;f__Acidaminococcaceae ;g__Phascolarctobacterium	0.9318946058539543
Otu755	Unassigned	0.7728298260867617
Otu756	k__Bacteria ;p__Firmicutes	0.8008809378592993
Otu757	k__Bacteria ;p__Firmicutes ;c__Clostridia ;o__Clostridiales ;f__Lachnospiraceae	0.8784678592983968
Otu758	k__Bacteria	0.9585825297330467
Otu759	k__Bacteria	0.9222275320532201
Otu760	Unassigned	0.9083467296217564
Otu761	Unassigned	0.8990199420880214
Otu762	Unassigned	0.4882212931601466
Otu763	Unassigned	0.9164089992532862
Otu764	Unassigned	0.7968621009307152
Otu765	k__Bacteria	0.9948105449293462
Otu766	k__Bacteria ;p__Firmicutes ;c__Clostridia ;o__Clostridiales ;f__Lachnospiraceae	0.9200017076666924
Otu767	Unassigned	0.5484114145739488
Otu768	Unassigned	0.7473873404081843
Otu769	k__Bacteria ;p__Firmicutes ;c__Clostridia ;o__Clostridiales ;f__Lachnospiraceae	0.9982729709227083
Otu770	k__Bacteria ;p__Firmicutes ;c__Clostridia ;o__Clostridiales ;f__Lachnospiraceae ;g__[Eubacterium]-eligens-group	0.979198669417344
Otu771	k__Bacteria	0.9156492503192255
Otu772	k__Bacteria	0.9486572533926123
Otu773	k__Bacteria	0.8479446681401536
Otu774	k__Bacteria ;p__Firmicutes ;c__Clostridia ;o__Clostridiales ;f__Lachnospiraceae	0.9772341739480355
Otu775	k__Bacteria	0.9426359638809657
Otu776	k__Bacteria	0.9999987982318315
Otu777	k__Bacteria ;p__Firmicutes ;c__Clostridia ;o__Clostridiales ;f__Lachnospiraceae	0.9993444087635908
Otu778	Unassigned	0.9305439143893464
Otu779	Unassigned	0.8883885601171695
Otu780	k__Bacteria	0.9130539451034718
Otu781	Unassigned	0.8520702399229213
Otu782	Unassigned	0.8819191004472086
Otu783	Unassigned	0.933762809193039
Otu784	k__Bacteria	0.8874096458207245
Otu785	k__Bacteria	0.8781535453857646
Otu786	k__Bacteria ;p__Bacteroidetes ;c__Bacteroidia ;o__Bacteroidales ;f__Bacteroidaceae ;g__Bacteroides	0.9997678101639972
Otu787	k__Bacteria ;p__Firmicutes ;c__Clostridia ;o__Clostridiales ;f__Lachnospiraceae ;g__Agathobacter	0.9787362925888563
Otu788	Unassigned	0.7367986628535887
Otu789	k__Bacteria ;p__Proteobacteria ;c__Gammaproteobacteria ;o__Enterobacteriales ;f__Enterobacteriaceae	0.9790698843200767
Otu790	k__Bacteria	0.9046977604547087
Otu791	k__Bacteria ;p__Firmicutes ;c__Clostridia ;o__Clostridiales ;f__Clostridiales-vadinBB60-group ;g__metagenome ;s__metagenome	0.9896593244422693
Otu792	k__Archaea	0.708334842692219
Otu793	k__Bacteria	0.9542258816121799
Otu794	k__Bacteria ;p__Firmicutes ;c__Clostridia ;o__Clostridiales ;f__Lachnospiraceae	0.9997049445348204
Otu795	k__Bacteria ;p__Firmicutes ;c__Clostridia ;o__Clostridiales ;f__Lachnospiraceae	0.9385662542034205
Otu796	k__Bacteria	0.8789824783350464
Otu797	Unassigned	0.6715011157030039
Otu798	k__Bacteria	0.9999901373284228
Otu799	k__Bacteria ;p__Firmicutes	0.9827422167590563
Otu800	Unassigned	0.898560869211708
Otu801	Unassigned	0.9216283575198814
Otu802	Unassigned	0.6887156177757918
Otu803	k__Bacteria ;p__Firmicutes ;c__Negativicutes ;o__Selenomonadales ;f__Veillonellaceae ;g__Megamonas ;s__Megamonas-funiformis-YIT-11815	0.9989816026345004
Otu804	k__Bacteria	0.8868624537148588
Otu805	k__Bacteria ;p__Firmicutes	0.8034929290635445
Otu806	k__Bacteria ;p__Firmicutes	0.9998339640480916
Otu807	Unassigned	0.7852902139049374
Otu808	k__Bacteria ;p__Firmicutes ;c__Clostridia ;o__Clostridiales ;f__Lachnospiraceae	0.995735004805599
Otu809	k__Bacteria	0.9538066298792631
Otu810	k__Bacteria ;p__Firmicutes ;c__Clostridia ;o__Clostridiales ;f__Lachnospiraceae ;g__Blautia	0.9444072687123961
Otu811	Unassigned	0.5102811803896685
Otu812	k__Bacteria ;p__Firmicutes ;c__Bacilli ;o__Lactobacillales ;f__Streptococcaceae ;g__Streptococcus	0.7741841874363663
Otu813	k__Bacteria	0.7715807622421441
Otu814	k__Bacteria ;p__Firmicutes ;c__Clostridia ;o__Clostridiales ;f__Lachnospiraceae	0.999192275337327
Otu815	k__Bacteria ;p__Bacteroidetes ;c__Bacteroidia ;o__Bacteroidales ;f__Rikenellaceae ;g__Alistipes ;s__Alistipes-obesi	0.7683648832986285
Otu816	k__Bacteria ;p__Firmicutes ;c__Clostridia ;o__Clostridiales	0.752692946007404
Otu817	k__Bacteria ;p__Firmicutes	0.9652274311561135
Otu818	k__Bacteria ;p__Verrucomicrobia ;c__Verrucomicrobiae ;o__Verrucomicrobiales ;f__Akkermansiaceae ;g__Akkermansia ;s__unidentified	0.9778259918921381
Otu819	k__Bacteria ;p__Firmicutes ;c__Clostridia ;o__Clostridiales ;f__Lachnospiraceae	0.7485171954889362
Otu820	k__Bacteria	0.9664260493010421
Otu821	k__Bacteria ;p__Firmicutes ;c__Clostridia ;o__Clostridiales ;f__Lachnospiraceae	0.8242354896095561
Otu822	Unassigned	0.7848486030964239
Otu823	k__Bacteria ;p__Actinobacteria ;c__Coriobacteriia ;o__Coriobacteriales ;f__Atopobiaceae ;g__Atopobium	0.9581698461625499
Otu824	Unassigned	0.8309479280676384
Otu825	Unassigned	0.7837897461426055
Otu826	k__Bacteria	0.9539850054456476
Otu827	k__Bacteria ;p__Firmicutes ;c__Clostridia ;o__Clostridiales ;f__Ruminococcaceae ;g__Ruminococcaceae-UCG-002	0.9618674337212137
Otu828	Unassigned	0.45982544417165083
Otu829	Unassigned	0.8896086041004159
Otu830	k__Bacteria ;p__Firmicutes ;c__Clostridia ;o__Clostridiales ;f__Lachnospiraceae ;g__Blautia ;s__Blautia-obeum	0.756663913452583
Otu831	k__Bacteria ;p__Firmicutes ;c__Clostridia ;o__Clostridiales ;f__Lachnospiraceae ;g__Blautia	0.9043147110497333
Otu832	k__Bacteria ;p__Firmicutes ;c__Clostridia ;o__Clostridiales ;f__Lachnospiraceae ;g__Lachnoclostridium	0.8121904024913084
Otu833	k__Bacteria ;p__Firmicutes	0.9602274441465198
Otu834	k__Bacteria ;p__Bacteroidetes ;c__Bacteroidia ;o__Bacteroidales ;f__Rikenellaceae ;g__Alistipes ;s__Alistipes-obesi	0.9427424342906018
Otu835	Unassigned	0.8210033364842535
Otu836	Unassigned	0.9082783243737683
Otu837	Unassigned	0.8921091845718006
Otu838	k__Bacteria ;p__Firmicutes ;c__Clostridia ;o__Clostridiales ;f__Lachnospiraceae ;g__Lachnoclostridium	0.9120991306296745
Otu839	k__Bacteria ;p__Bacteroidetes ;c__Bacteroidia ;o__Bacteroidales ;f__Rikenellaceae ;g__Alistipes ;s__Alistipes-obesi	0.9982417125210055
Otu840	k__Bacteria ;p__Firmicutes ;c__Clostridia ;o__Clostridiales ;f__Lachnospiraceae ;g__Hungatella	0.9911086685277221
Otu841	Unassigned	0.7716292362631751
Otu842	Unassigned	0.8679016635938194
Otu843	k__Bacteria ;p__Firmicutes ;c__Erysipelotrichia ;o__Erysipelotrichales ;f__Erysipelotrichaceae ;g__Erysipelotrichaceae-UCG-003	0.7152305673785395
Otu844	k__Bacteria ;p__Firmicutes ;c__Clostridia ;o__Clostridiales ;f__Lachnospiraceae	0.9553990163826335
Otu845	k__Bacteria ;p__Firmicutes ;c__Clostridia ;o__Clostridiales	0.8301933664997398
Otu846	k__Bacteria ;p__Firmicutes ;c__Clostridia ;o__Clostridiales ;f__Lachnospiraceae ;g__Blautia	0.8937265365376155
Otu847	k__Bacteria ;p__Bacteroidetes ;c__Bacteroidia ;o__Bacteroidales ;f__Marinifilaceae ;g__uncultured-bacterium ;s__uncultured-bacterium	0.9355851035018689
Otu848	Unassigned	0.7822415321578174
Otu849	k__Bacteria ;p__Bacteroidetes ;c__Bacteroidia ;o__Bacteroidales ;f__Prevotellaceae ;g__Paraprevotella ;s__gut-metagenome	0.9965278737700851
Otu850	k__Bacteria ;p__Firmicutes ;c__Clostridia ;o__Clostridiales ;f__Ruminococcaceae ;g__[Eubacterium]-coprostanoligenes-group ;s__uncultured-organism	0.8706280865627678
Otu851	Unassigned	0.8505589966074614
Otu852	k__Bacteria ;p__Bacteroidetes ;c__Bacteroidia ;o__Bacteroidales ;f__Bacteroidaceae ;g__Bacteroides ;s__Bacteroides-sp.-3_2_5	0.7051577833518285
Otu853	k__Bacteria ;p__Bacteroidetes ;c__Bacteroidia ;o__Bacteroidales ;f__Bacteroidaceae ;g__Bacteroides	0.914542417997728
Otu854	k__Bacteria ;p__Bacteroidetes ;c__Bacteroidia ;o__Bacteroidales	0.9984977508239894
Otu855	k__Bacteria ;p__Bacteroidetes ;c__Bacteroidia ;o__Bacteroidales ;f__Barnesiellaceae ;g__Coprobacter	0.8325488042998438
Otu856	Unassigned	0.9106476634469711
Otu857	k__Bacteria ;p__Firmicutes ;c__Clostridia ;o__Clostridiales ;f__Lachnospiraceae	0.999287594127822
Otu858	k__Bacteria	0.9999910309852653
Otu859	k__Bacteria	0.9292844135600745
Otu860	k__Bacteria ;p__Bacteroidetes ;c__Bacteroidia ;o__Bacteroidales ;f__Bacteroidaceae ;g__Bacteroides	0.8577505676086786
Otu861	k__Bacteria ;p__Bacteroidetes ;c__Bacteroidia ;o__Bacteroidales ;f__Prevotellaceae ;g__Paraprevotella	0.9077337714322701
Otu862	k__Bacteria ;p__Bacteroidetes ;c__Bacteroidia ;o__Bacteroidales ;f__Rikenellaceae ;g__Alistipes ;s__Alistipes-obesi	0.9409548521445591
Otu863	k__Bacteria ;p__Firmicutes ;c__Clostridia ;o__Clostridiales ;f__Lachnospiraceae	0.9976646627510871
Otu864	k__Bacteria ;p__Firmicutes ;c__Clostridia ;o__Clostridiales	0.948668140201608
Otu865	Unassigned	0.8270690459393633
Otu866	k__Bacteria ;p__Firmicutes ;c__Clostridia ;o__Clostridiales ;f__Ruminococcaceae	0.9955333376869852
Otu867	k__Archaea ;p__Nanoarchaeaeota	0.7377505601865878
Otu868	k__Bacteria ;p__Actinobacteria ;c__Actinobacteria ;o__Bifidobacteriales ;f__Bifidobacteriaceae ;g__Bifidobacterium	0.9746906036847092
Otu869	Unassigned	0.8213201488865236
Otu870	Unassigned	0.9053523832410506
Otu871	k__Bacteria ;p__Proteobacteria ;c__Deltaproteobacteria ;o__Desulfovibrionales ;f__Desulfovibrionaceae ;g__Desulfovibrio	0.9926064939424418
Otu872	Unassigned	0.8244884541789033
Otu873	k__Bacteria ;p__Firmicutes ;c__Bacilli ;o__Lactobacillales ;f__Streptococcaceae ;g__Streptococcus	0.99697790675159
Otu874	k__Bacteria ;p__Firmicutes ;c__Clostridia ;o__Clostridiales ;f__Lachnospiraceae ;g__[Ruminococcus]-torques-group	0.7383330566954461
Otu875	Unassigned	0.7150016473169616
Otu876	k__Bacteria ;p__Proteobacteria ;c__Gammaproteobacteria ;o__Pseudomonadales ;f__Moraxellaceae ;g__Enhydrobacter	0.9998005069878643
Otu877	k__Bacteria ;p__Firmicutes ;c__Clostridia ;o__Clostridiales ;f__Clostridiales-vadinBB60-group	0.9992075497215167
Otu878	k__Bacteria ;p__Firmicutes ;c__Erysipelotrichia ;o__Erysipelotrichales ;f__Erysipelotrichaceae ;g__Turicibacter	0.9998325758903752
Otu879	k__Bacteria	0.9633862069162646
Otu880	Unassigned	0.7768019779990039
Otu881	Unassigned	0.8409440747224805
Otu882	k__Bacteria ;p__Actinobacteria ;c__Coriobacteriia ;o__Coriobacteriales ;f__Eggerthellaceae ;g__Senegalimassilia	0.9036299726908744
Otu883	Unassigned	0.815194538618272
Otu884	k__Bacteria ;p__Actinobacteria ;c__Coriobacteriia ;o__Coriobacteriales ;f__Atopobiaceae ;g__Atopobium	0.999663501604853
Otu885	k__Bacteria	0.9359781615615207
Otu886	k__Bacteria	0.9172620686752845
Otu887	k__Bacteria ;p__Patescibacteria ;c__Saccharimonadia ;o__Saccharimonadales ;f__Saccharimonadaceae	0.9978045444348711
Otu888	Unassigned	0.7777056750311637
Otu889	k__Bacteria ;p__Firmicutes ;c__Clostridia ;o__Clostridiales ;f__Ruminococcaceae ;g__Ruminococcaceae-UCG-002	0.9346450814531388
Otu890	Unassigned	0.8292463078284813
Otu891	k__Bacteria	0.8820850804182879
Otu892	k__Bacteria ;p__Proteobacteria ;c__Gammaproteobacteria ;o__Betaproteobacteriales ;f__Burkholderiaceae ;g__Oxalobacter ;s__Oxalobacter-formigenes	0.943424292148445
Otu893	Unassigned	0.5167643593219499
Otu894	k__Bacteria	0.9205776611644545
Otu895	Unassigned	0.8343940173877172
Otu896	Unassigned	0.7996052567874327
Otu897	Unassigned	0.6181616096659284
Otu898	k__Bacteria	0.8192063682153556
Otu899	k__Bacteria ;p__Bacteroidetes ;c__Bacteroidia ;o__Bacteroidales ;f__Tannerellaceae ;g__Parabacteroides	0.9999874907844444
Otu900	k__Bacteria	0.8547769884383171
Otu901	k__Bacteria	0.8648382754864641
Otu902	k__Bacteria	0.8073256535551817
Otu903	Unassigned	0.7530318612301609
Otu904	Unassigned	0.9061403373008916
Otu905	Unassigned	0.6807418281166513
Otu906	Unassigned	0.8540236030960595
Otu907	k__Bacteria ;p__Firmicutes ;c__Clostridia ;o__Clostridiales ;f__Ruminococcaceae ;g__DTU089 ;s__Clostridia-bacterium-UC5.1-1E11	0.9083759265264101
Otu908	k__Bacteria ;p__Firmicutes ;c__Clostridia ;o__Clostridiales ;f__Lachnospiraceae ;g__Coprococcus-3	0.9966510541161973
Otu909	Unassigned	0.8759188328609464
Otu910	k__Bacteria ;p__Firmicutes ;c__Negativicutes ;o__Selenomonadales ;f__Acidaminococcaceae ;g__Phascolarctobacterium	0.9992385098419898
Otu911	Unassigned	0.8950862629880025
Otu912	Unassigned	0.7033125362989022
Otu913	Unassigned	0.8802613569684714
Otu914	Unassigned	0.605580066523462
Otu915	Unassigned	0.3972292826791354
Otu916	Unassigned	0.9110648713335271
Otu917	Unassigned	0.44636869302088744
Otu918	k__Bacteria	0.9460687656740366
Otu919	k__Bacteria	0.8864565554201314
Otu920	k__Bacteria	0.8887003538743641
Otu921	k__Bacteria	0.864680964162877
Otu922	k__Bacteria ;p__Firmicutes ;c__Clostridia ;o__Clostridiales ;f__Lachnospiraceae ;g__Agathobacter	0.8899607440302288
Otu923	k__Bacteria ;p__Firmicutes ;c__Clostridia ;o__Clostridiales ;f__Ruminococcaceae ;g__Flavonifractor	0.8221040443290123
Otu924	k__Bacteria ;p__Firmicutes ;c__Negativicutes ;o__Selenomonadales ;f__Veillonellaceae ;g__Megamonas ;s__uncultured-bacterium	0.9739127501447645
Otu925	k__Bacteria ;p__Firmicutes ;c__Clostridia ;o__Clostridiales ;f__Lachnospiraceae ;g__Roseburia ;s__metagenome	0.7945473406616322
Otu926	Unassigned	0.8605616103164246
Otu927	Unassigned	0.8336587415465573
Otu928	k__Bacteria ;p__Firmicutes ;c__Clostridia ;o__Clostridiales	0.7463802916587076
Otu929	Unassigned	0.7737598901355807
Otu930	Unassigned	0.7030824952764949
Otu931	Unassigned	0.8153691430218495
Otu932	k__Bacteria ;p__Firmicutes	0.980013861028412
Otu933	k__Bacteria ;p__Bacteroidetes ;c__Bacteroidia ;o__Bacteroidales ;f__Rikenellaceae ;g__Alistipes ;s__Alistipes-obesi	0.9413879121505744
Otu934	Unassigned	0.767298887952816
Otu935	Unassigned	0.6020978409862578
Otu936	Unassigned	0.793984352932394
Otu937	k__Bacteria ;p__Bacteroidetes ;c__Bacteroidia ;o__Bacteroidales ;f__Bacteroidaceae ;g__Bacteroides	0.9588515074494429
Otu938	Unassigned	0.7507108854302831
Otu939	k__Bacteria ;p__Bacteroidetes ;c__Bacteroidia ;o__Bacteroidales ;f__Tannerellaceae ;g__Parabacteroides ;s__Parabacteroides-distasonis	0.8016662578869646
Otu940	k__Bacteria ;p__Firmicutes ;c__Negativicutes ;o__Selenomonadales ;f__Veillonellaceae ;g__Dialister	0.998597187205369
Otu941	k__Bacteria ;p__Epsilonbacteraeota ;c__Campylobacteria ;o__Campylobacterales ;f__Campylobacteraceae ;g__Campylobacter ;s__unidentified	0.9997729075811866
Otu942	Unassigned	0.7620858591101645
Otu943	k__Bacteria ;p__Firmicutes ;c__Clostridia ;o__Clostridiales ;f__Ruminococcaceae ;g__CAG-352	0.9317548310703463
Otu944	k__Bacteria ;p__Bacteroidetes ;c__Bacteroidia ;o__Bacteroidales ;f__Bacteroidaceae ;g__Bacteroides ;s__Bacteroides-massiliensis-B84634-=-Timone-84634-=-DSM-17679-=-JCM-13223	0.9871011210789922
Otu945	k__Bacteria	0.7513963850313838
Otu946	Unassigned	0.8144446429096404
Otu947	Unassigned	0.8773706579595868
Otu948	Unassigned	0.6544938791052397
Otu949	k__Bacteria	0.9778762452771718
Otu950	k__Bacteria	0.8799400345943419
Otu951	Unassigned	0.7689355179594453
Otu952	k__Bacteria	0.9689659592408633
Otu953	Unassigned	0.9497609247116059
Otu954	Unassigned	0.908605953252093
Otu955	Unassigned	0.8852934634052247
Otu956	Unassigned	0.6789659008208324
Otu957	Unassigned	0.8906343355045097
Otu958	k__Bacteria	0.8255899026551216
Otu959	k__Bacteria	0.7943402681956852
Otu960	Unassigned	0.7885849823680238
Otu961	Unassigned	0.5268145901445875
Otu962	Unassigned	0.7182421384880875
Otu963	Unassigned	0.8815491914960722
Otu964	Unassigned	0.8779864217663399
Otu965	Unassigned	0.6667758683407318
Otu966	k__Bacteria ;p__Firmicutes ;c__Clostridia ;o__Clostridiales ;f__Ruminococcaceae ;g__Ruminococcaceae-NK4A214-group ;s__gut-metagenome	0.9328754005765258
Otu967	k__Bacteria ;p__Bacteroidetes ;c__Bacteroidia ;o__Bacteroidales ;f__Rikenellaceae ;g__Alistipes ;s__Alistipes-obesi	0.8781368720469828
Otu968	k__Bacteria ;p__Proteobacteria ;c__Gammaproteobacteria ;o__Pseudomonadales ;f__Moraxellaceae ;g__Psychrobacter	0.8542813906035949
Otu969	k__Bacteria	0.9691928058117281
Otu970	Unassigned	0.45755469211642263
Otu971	k__Bacteria ;p__Proteobacteria ;c__Gammaproteobacteria ;o__Enterobacteriales ;f__Enterobacteriaceae ;g__Escherichia-Shigella	0.9704439907965001
Otu972	k__Bacteria	0.9194648870595779
Otu973	k__Bacteria	0.9664833974482491
Otu974	k__Bacteria ;p__Firmicutes ;c__Clostridia ;o__Clostridiales ;f__Ruminococcaceae ;g__Anaerotruncus ;s__Anaerotruncus-colihominis-DSM-17241	0.9310705411849769
Otu975	k__Bacteria	0.9260233521899699
Otu976	k__Bacteria	0.965357712873594
Otu977	k__Bacteria	0.856883021906873
Otu978	k__Bacteria ;p__Bacteroidetes ;c__Bacteroidia ;o__Bacteroidales ;f__Prevotellaceae	0.9974654690778967
Otu979	k__Bacteria ;p__Proteobacteria ;c__Alphaproteobacteria ;o__Rickettsiales ;f__Mitochondria ;g__uncultured-bacterium ;s__uncultured-bacterium	0.8498167724445754
Otu980	k__Bacteria ;p__Proteobacteria ;c__Gammaproteobacteria ;o__Betaproteobacteriales ;f__Burkholderiaceae ;g__Sutterella	0.7316487162914962
Otu981	k__Bacteria ;p__Firmicutes	0.9714169181042888
Otu982	k__Bacteria ;p__Bacteroidetes ;c__Bacteroidia ;o__Bacteroidales	0.8905049193673952
Otu983	k__Bacteria ;p__Firmicutes ;c__Clostridia ;o__Clostridiales ;f__Ruminococcaceae ;g__Ruminococcus-1 ;s__Ruminococcus-sp.-UNK.MGS-30	0.9549189540361104
Otu984	Unassigned	0.7782368010859281
Otu985	k__Bacteria ;p__Proteobacteria ;c__Gammaproteobacteria	0.8781084963136578
Otu986	Unassigned	0.8446837310680138
Otu987	k__Bacteria ;p__Firmicutes ;c__Clostridia ;o__Clostridiales ;f__Ruminococcaceae ;g__Ruminiclostridium-5 ;s__uncultured-organism	0.991484428737306
Otu988	k__Bacteria ;p__Bacteroidetes ;c__Bacteroidia ;o__Bacteroidales ;f__Prevotellaceae ;g__Prevotella-9 ;s__uncultured-bacterium	0.8702302171367038
Otu989	k__Bacteria ;p__Firmicutes ;c__Clostridia ;o__Clostridiales ;f__Ruminococcaceae	0.9646000882445995
Otu990	k__Bacteria ;p__Proteobacteria ;c__Alphaproteobacteria ;o__Rhodospirillales ;f__uncultured ;g__Azospirillum-sp.-47_25 ;s__Azospirillum-sp.-47_25	0.9500839145968608
Otu991	Unassigned	0.9364242905355202
Otu992	k__Bacteria ;p__Proteobacteria ;c__Gammaproteobacteria ;o__Pasteurellales ;f__Pasteurellaceae	0.9980274985791441
Otu993	k__Bacteria ;p__Bacteroidetes ;c__Bacteroidia ;o__Bacteroidales ;f__Bacteroidaceae ;g__Bacteroides	0.9635970202399812
Otu994	k__Bacteria	0.912739114226934
Otu995	k__Bacteria	0.9107506812912702
Otu996	k__Bacteria ;p__Firmicutes ;c__Clostridia ;o__Clostridiales ;f__Lachnospiraceae	0.9504409530979235
Otu997	Unassigned	0.6555885669094276
Otu998	Unassigned	0.7699908750658415
Otu999	k__Bacteria ;p__Firmicutes ;c__Clostridia ;o__Clostridiales ;f__Ruminococcaceae	0.7051575651979758
Otu1000	Unassigned	0.6806059900367356
Otu1001	Unassigned	0.6571436455297812
Otu1002	k__Bacteria ;p__Firmicutes ;c__Clostridia ;o__Clostridiales ;f__Lachnospiraceae ;g__Lachnospira ;s__human-gut-metagenome	0.7654897181991324
Otu1003	k__Bacteria	0.9999991128426098
Otu1004	Unassigned	0.869619936623365
Otu1005	k__Bacteria ;p__Firmicutes ;c__Clostridia ;o__Clostridiales ;f__Ruminococcaceae ;g__Faecalibacterium	0.9885084299471222
Otu1006	k__Bacteria ;p__Firmicutes ;c__Clostridia ;o__Clostridiales ;f__Lachnospiraceae	0.9997600043523422
Otu1007	Unassigned	0.8388403051562221
Otu1008	k__Bacteria ;p__Bacteroidetes ;c__Bacteroidia ;o__Bacteroidales ;f__Bacteroidaceae ;g__Bacteroides	0.9441118481913908
Otu1009	k__Bacteria ;p__Bacteroidetes ;c__Bacteroidia ;o__Bacteroidales ;f__Muribaculaceae ;g__uncultured-organism ;s__uncultured-organism	0.7066004086298052
Otu1010	k__Bacteria ;p__Firmicutes	0.9974492015476941
Otu1011	k__Bacteria	0.8315918102967644
Otu1012	k__Bacteria ;p__Firmicutes	0.9803865835833944
Otu1013	Unassigned	0.8216164614448971
Otu1014	k__Bacteria ;p__Firmicutes ;c__Clostridia ;o__Clostridiales ;f__Ruminococcaceae	0.9699050620139302
Otu1015	Unassigned	0.7641289384252739
Otu1016	k__Bacteria ;p__Patescibacteria ;c__Saccharimonadia ;o__Saccharimonadales ;f__Saccharimonadaceae ;g__uncultured-Candidatus-Saccharibacteria-bacterium ;s__uncultured-Candidatus-Saccharibacteria-bacterium	0.8677683850571014
Otu1017	k__Bacteria ;p__Patescibacteria ;c__Saccharimonadia ;o__Saccharimonadales ;f__Saccharimonadaceae	0.9964706294446057
Otu1018	Unassigned	0.8089908971757523
Otu1019	k__Bacteria	0.9266354762055923
Otu1020	k__Bacteria ;p__Bacteroidetes ;c__Bacteroidia ;o__Bacteroidales ;f__Bacteroidaceae ;g__Bacteroides ;s__Bacteroides-uniformis-CL03T12C37	0.7012627179748845
Otu1021	k__Bacteria ;p__Firmicutes ;c__Clostridia ;o__Clostridiales ;f__Lachnospiraceae ;g__Dorea ;s__Dorea-formicigenerans-ATCC-27755	0.8529701126991244
Otu1022	Unassigned	0.7772228081151814
Otu1023	k__Bacteria ;p__Firmicutes ;c__Negativicutes ;o__Selenomonadales ;f__Acidaminococcaceae ;g__Phascolarctobacterium	0.8008603592213858
Otu1024	Unassigned	0.8908909522276912
Otu1025	k__Bacteria ;p__Bacteroidetes ;c__Bacteroidia ;o__Bacteroidales	0.9998845110398816
Otu1026	k__Bacteria ;p__Bacteroidetes ;c__Bacteroidia ;o__Bacteroidales ;f__Rikenellaceae ;g__Alistipes ;s__Alistipes-obesi	0.9519522813591345
Otu1027	k__Bacteria ;p__Bacteroidetes ;c__Bacteroidia ;o__Bacteroidales ;f__Rikenellaceae ;g__Alistipes ;s__Alistipes-obesi	0.9274903819640951
Otu1028	k__Bacteria ;p__Firmicutes ;c__Clostridia ;o__Clostridiales ;f__Lachnospiraceae ;g__Coprococcus-3	0.7329888427744181
Otu1029	k__Bacteria ;p__Bacteroidetes ;c__Bacteroidia ;o__Bacteroidales ;f__Bacteroidaceae ;g__Bacteroides	0.999882279007315
Otu1030	k__Bacteria ;p__Firmicutes ;c__Negativicutes ;o__Selenomonadales ;f__Veillonellaceae ;g__Veillonella	0.9999940189170156
Otu1031	k__Bacteria	0.9497392465245444
Otu1032	Unassigned	0.8742403053076304
Otu1033	k__Bacteria ;p__Firmicutes ;c__Clostridia ;o__Clostridiales ;f__Lachnospiraceae	0.9980009857319398
Otu1034	Unassigned	0.8069993660726201
Otu1035	Unassigned	0.5866604463988033
Otu1036	k__Bacteria	0.9625830376316777
Otu1037	k__Bacteria ;p__Proteobacteria	0.7145766930163007
Otu1038	k__Bacteria ;p__Firmicutes ;c__Clostridia ;o__Clostridiales ;f__Lachnospiraceae	0.9746933742937044
Otu1039	k__Bacteria ;p__Firmicutes ;c__Clostridia ;o__Clostridiales ;f__Lachnospiraceae ;g__Lachnospiraceae-NK4A136-group	0.9288255521417766
Otu1040	k__Bacteria ;p__Firmicutes ;c__Negativicutes ;o__Selenomonadales ;f__Acidaminococcaceae	0.9492856805953793
Otu1041	k__Bacteria ;p__Proteobacteria ;c__Gammaproteobacteria ;o__Pasteurellales ;f__Pasteurellaceae	0.8306619080561941
Otu1042	k__Bacteria	0.9780908266322159
Otu1043	k__Bacteria	0.8334694579444162
Otu1044	k__Bacteria ;p__Bacteroidetes ;c__Bacteroidia ;o__Bacteroidales ;f__Bacteroidaceae ;g__Bacteroides	0.9295282901925239
Otu1045	Unassigned	0.6293164964320883
Otu1046	k__Bacteria ;p__Firmicutes ;c__Negativicutes ;o__Selenomonadales ;f__Acidaminococcaceae ;g__Phascolarctobacterium	0.9974276650764612
Otu1047	k__Bacteria ;p__Bacteroidetes ;c__Bacteroidia ;o__Bacteroidales ;f__Rikenellaceae ;g__Alistipes ;s__Alistipes-obesi	0.9596575215110864
Otu1048	k__Bacteria ;p__Bacteroidetes ;c__Bacteroidia ;o__Bacteroidales ;f__Rikenellaceae ;g__Alistipes ;s__Alistipes-obesi	0.9524103433068484
Otu1049	Unassigned	0.8994300934297493
Otu1050	Unassigned	0.6660625094925514
Otu1051	k__Bacteria ;p__Firmicutes ;c__Erysipelotrichia ;o__Erysipelotrichales ;f__Erysipelotrichaceae ;g__Erysipelotrichaceae-UCG-003	0.9742486170504709
Otu1052	k__Bacteria	0.9584823809548002
Otu1053	k__Bacteria ;p__Firmicutes ;c__Clostridia ;o__Clostridiales ;f__Lachnospiraceae ;g__Lachnospiraceae-NK4A136-group	0.7124298152894007
Otu1054	k__Bacteria ;p__Bacteroidetes ;c__Bacteroidia ;o__Bacteroidales ;f__Bacteroidaceae ;g__Bacteroides	0.9167842765681966
Otu1055	k__Bacteria ;p__Firmicutes ;c__Clostridia ;o__Clostridiales	0.7135346987921103
Otu1056	k__Bacteria ;p__Firmicutes ;c__Clostridia ;o__Clostridiales ;f__Christensenellaceae ;g__Christensenellaceae-R-7-group	0.9531791203885961
Otu1057	k__Bacteria	0.9453240248613108
Otu1058	k__Bacteria ;p__Bacteroidetes ;c__Bacteroidia ;o__Bacteroidales ;f__Prevotellaceae ;g__Paraprevotella ;s__unidentified	0.9996557679715672
Otu1059	k__Bacteria ;p__Firmicutes ;c__Negativicutes ;o__Selenomonadales ;f__Acidaminococcaceae ;g__Phascolarctobacterium ;s__uncultured-bacterium	0.7248941989852759
Otu1060	k__Bacteria	0.8580739296118124
Otu1061	k__Bacteria ;p__Bacteroidetes ;c__Bacteroidia ;o__Bacteroidales ;f__Tannerellaceae ;g__Parabacteroides ;s__swine-fecal-bacterium-SD-Xyl5	0.9879289569206148
Otu1062	k__Bacteria ;p__Firmicutes ;c__Clostridia ;o__Clostridiales ;f__Lachnospiraceae ;g__[Ruminococcus]-torques-group	0.8348078860884947
Otu1063	k__Bacteria ;p__Firmicutes ;c__Negativicutes ;o__Selenomonadales ;f__Veillonellaceae ;g__Veillonella	0.9673514862830436
Otu1064	k__Bacteria ;p__Bacteroidetes ;c__Bacteroidia ;o__Bacteroidales ;f__Bacteroidaceae ;g__Bacteroides ;s__Bacteroides-fragilis	0.7659062832566946
Otu1065	k__Bacteria	0.9499251854429638
Otu1066	k__Bacteria	0.8164577138082594
Otu1067	Unassigned	0.7420908835552193
Otu1068	k__Bacteria ;p__Firmicutes ;c__Bacilli ;o__Lactobacillales	0.9661545191733891
Otu1069	Unassigned	0.7364373681285105
Otu1070	Unassigned	0.6198458048335477
Otu1071	k__Bacteria ;p__Firmicutes ;c__Clostridia ;o__Clostridiales ;f__Lachnospiraceae ;g__Lachnospiraceae-NK4A136-group	0.9336588276866562
Otu1072	k__Bacteria ;p__Proteobacteria ;c__Gammaproteobacteria	0.7325466032764929
Otu1073	k__Bacteria ;p__Firmicutes ;c__Clostridia ;o__Clostridiales ;f__Lachnospiraceae ;g__Blautia	0.9771645979231824
Otu1074	k__Bacteria ;p__Bacteroidetes ;c__Bacteroidia ;o__Bacteroidales ;f__Bacteroidaceae ;g__Bacteroides	0.999997569932673
Otu1075	k__Bacteria ;p__Firmicutes ;c__Bacilli ;o__Lactobacillales ;f__Streptococcaceae ;g__Streptococcus ;s__Streptococcus-thermophilus-TH1435	0.9415040413151755
Otu1076	k__Bacteria ;p__Actinobacteria ;c__Actinobacteria ;o__Bifidobacteriales ;f__Bifidobacteriaceae ;g__Bifidobacterium	0.9998625761762573
Otu1077	k__Bacteria ;p__Proteobacteria ;c__Gammaproteobacteria ;o__Enterobacteriales ;f__Enterobacteriaceae	0.9633506447989164
Otu1078	k__Bacteria ;p__Firmicutes ;c__Clostridia ;o__Clostridiales ;f__Ruminococcaceae	0.7993109013852394
Otu1079	k__Bacteria	0.9439569717044252
Otu1080	k__Bacteria ;p__Actinobacteria ;c__Actinobacteria ;o__Actinomycetales ;f__Actinomycetaceae ;g__Varibaculum	0.901173715272148
Otu1081	k__Bacteria ;p__Firmicutes ;c__Clostridia ;o__Clostridiales ;f__Ruminococcaceae ;g__Ruminococcus-1 ;s__human-gut-metagenome	0.9085225432686457
Otu1082	k__Bacteria ;p__Firmicutes ;c__Clostridia ;o__Clostridiales ;f__Lachnospiraceae ;g__Dorea	0.9702585673101027
Otu1083	Unassigned	0.7245063395327587
Otu1084	Unassigned	0.4953383036018848
Otu1085	k__Bacteria ;p__Cyanobacteria ;c__Melainabacteria ;o__Gastranaerophilales ;f__uncultured-bacterium ;g__uncultured-bacterium ;s__uncultured-bacterium	0.8556201129423479
Otu1086	k__Bacteria ;p__Firmicutes ;c__Clostridia ;o__Clostridiales ;f__Lachnospiraceae ;g__Blautia	0.756125579786632
Otu1087	k__Bacteria ;p__Firmicutes ;c__Clostridia ;o__Clostridiales ;f__Lachnospiraceae ;g__Lachnospiraceae-NK4A136-group ;s__human-gut-metagenome	0.8597971657241663
Otu1088	k__Bacteria ;p__Firmicutes ;c__Negativicutes ;o__Selenomonadales ;f__Acidaminococcaceae ;g__Phascolarctobacterium	0.9988295296245893
Otu1089	Unassigned	0.5894656595327732
Otu1090	k__Bacteria ;p__Bacteroidetes ;c__Bacteroidia ;o__Bacteroidales ;f__Prevotellaceae ;g__Prevotella-2	0.9996456761259545
Otu1091	k__Bacteria	0.9319770738712796
Otu1092	k__Bacteria ;p__Firmicutes ;c__Clostridia ;o__Clostridiales ;f__Clostridiaceae-1	0.9942135256418299
Otu1093	Unassigned	0.7985594849786499
Otu1094	k__Bacteria ;p__Firmicutes ;c__Clostridia ;o__Clostridiales ;f__Lachnospiraceae	0.9982565469109963
Otu1095	k__Bacteria ;p__Fusobacteria ;c__Fusobacteriia ;o__Fusobacteriales ;f__Fusobacteriaceae ;g__Fusobacterium	0.9999760280407697
Otu1096	k__Bacteria ;p__Bacteroidetes ;c__Bacteroidia ;o__Bacteroidales ;f__Bacteroidaceae ;g__Bacteroides	0.9156529148606426
Otu1097	k__Bacteria	0.9999961342016056
Otu1098	k__Bacteria ;p__Firmicutes ;c__Clostridia ;o__Clostridiales ;f__Lachnospiraceae	0.7357950984876871
Otu1099	Unassigned	0.9201731763564878
Otu1100	k__Bacteria ;p__Firmicutes ;c__Clostridia ;o__Clostridiales ;f__Lachnospiraceae	0.929341917344353
Otu1101	k__Bacteria ;p__Firmicutes ;c__Clostridia ;o__Clostridiales ;f__Lachnospiraceae ;g__Lachnospiraceae-UCG-004	0.9540231347408845
Otu1102	k__Bacteria ;p__Firmicutes ;c__Clostridia ;o__Clostridiales ;f__Ruminococcaceae	0.7550418583720026
Otu1103	k__Bacteria ;p__Proteobacteria ;c__Deltaproteobacteria ;o__Desulfovibrionales ;f__Desulfovibrionaceae ;g__Bilophila ;s__gut-metagenome	0.7389763559500957
Otu1104	k__Bacteria ;p__Firmicutes ;c__Clostridia ;o__Clostridiales	0.9122995840544689
Otu1105	Unassigned	0.8013085845496222
Otu1106	k__Bacteria ;p__Proteobacteria ;c__Deltaproteobacteria ;o__Desulfovibrionales ;f__Desulfovibrionaceae ;g__Bilophila ;s__gut-metagenome	0.8736272658511878
Otu1107	k__Bacteria ;p__Firmicutes ;c__Negativicutes ;o__Selenomonadales ;f__Acidaminococcaceae ;g__Acidaminococcus ;s__human-gut-metagenome	0.9724044715840968
Otu1108	k__Bacteria ;p__Bacteroidetes ;c__Bacteroidia ;o__Bacteroidales	0.9972469271812155
Otu1109	Unassigned	0.8586462975709912
Otu1110	k__Bacteria ;p__Firmicutes ;c__Clostridia ;o__Clostridiales ;f__Christensenellaceae ;g__Christensenellaceae-R-7-group	0.9996731894816986
Otu1111	Unassigned	0.678173226333098
Otu1112	k__Bacteria ;p__Firmicutes ;c__Clostridia ;o__Clostridiales ;f__Ruminococcaceae	0.710748131483597
Otu1113	k__Bacteria	0.9151736183612083
Otu1114	k__Bacteria ;p__Firmicutes ;c__Clostridia ;o__Clostridiales ;f__Lachnospiraceae ;g__Dorea	0.9259297288193595
Otu1115	k__Bacteria ;p__Firmicutes ;c__Negativicutes ;o__Selenomonadales ;f__Acidaminococcaceae ;g__Phascolarctobacterium	0.7149905730880345
Otu1116	k__Bacteria ;p__Actinobacteria ;c__Coriobacteriia ;o__Coriobacteriales ;f__Coriobacteriaceae ;g__Collinsella ;s__uncultured-bacterium	0.773420654708679
Otu1117	k__Bacteria ;p__Firmicutes ;c__Clostridia ;o__Clostridiales ;f__Ruminococcaceae	0.8895983805685571
Otu1118	k__Bacteria ;p__Firmicutes ;c__Clostridia ;o__Clostridiales ;f__Lachnospiraceae ;g__Lachnospira ;s__uncultured-bacterium	0.7324496847565278
Otu1119	k__Bacteria ;p__Firmicutes ;c__Clostridia ;o__Clostridiales ;f__Lachnospiraceae	0.9989709641567587
Otu1120	k__Bacteria	0.8037735447220147
Otu1121	k__Bacteria ;p__Firmicutes ;c__Clostridia ;o__Clostridiales ;f__Lachnospiraceae	0.8008133909029184
Otu1122	k__Bacteria ;p__Bacteroidetes ;c__Bacteroidia ;o__Bacteroidales	0.9970411407294835
Otu1123	k__Bacteria ;p__Firmicutes ;c__Clostridia ;o__Clostridiales ;f__Christensenellaceae ;g__Christensenellaceae-R-7-group	0.9468020669175374
Otu1124	k__Bacteria ;p__Actinobacteria ;c__Coriobacteriia ;o__Coriobacteriales ;f__Coriobacteriales-Incertae-Sedis ;g__uncultured ;s__gut-metagenome	0.7792009896846972
Otu1125	Unassigned	0.943249027730538
Otu1126	k__Bacteria ;p__Firmicutes ;c__Clostridia ;o__Clostridiales ;f__Lachnospiraceae ;g__Lachnospiraceae-UCG-004 ;s__uncultured-organism	0.9825520636396818
Otu1127	k__Bacteria ;p__Firmicutes ;c__Clostridia ;o__Clostridiales ;f__Lachnospiraceae ;g__Lachnospira ;s__human-gut-metagenome	0.7198347591912424
Otu1128	k__Bacteria ;p__Firmicutes ;c__Clostridia ;o__Clostridiales ;f__Lachnospiraceae ;g__Fusicatenibacter	0.7415509421587482
Otu1129	k__Bacteria ;p__Bacteroidetes ;c__Bacteroidia ;o__Bacteroidales ;f__Rikenellaceae ;g__Alistipes	0.9999845135050681
Otu1130	k__Bacteria ;p__Firmicutes ;c__Negativicutes ;o__Selenomonadales ;f__Veillonellaceae ;g__Dialister ;s__gut-metagenome	0.9775563068530784
Otu1131	Unassigned	0.6609422269569025
Otu1132	k__Bacteria	0.9422599807336888
Otu1133	k__Bacteria ;p__Firmicutes ;c__Clostridia ;o__Clostridiales	0.9999714105804675
Otu1134	k__Bacteria ;p__Bacteroidetes ;c__Bacteroidia ;o__Bacteroidales ;f__Tannerellaceae ;g__Parabacteroides	0.9703120046820038
Otu1135	Unassigned	0.7711157950253413
Otu1136	Unassigned	0.7336281178906647
Otu1137	k__Bacteria	0.9330506862575068
Otu1138	k__Bacteria ;p__Firmicutes ;c__Clostridia ;o__Clostridiales ;f__Lachnospiraceae	0.9746632861680664
Otu1139	k__Bacteria ;p__Firmicutes ;c__Clostridia ;o__Clostridiales ;f__Lachnospiraceae	0.9986652351597788
Otu1140	k__Bacteria ;p__Firmicutes ;c__Clostridia ;o__Clostridiales ;f__Clostridiaceae-1 ;g__Clostridium-sensu-stricto-1	0.9549509771295446
Otu1141	k__Bacteria ;p__Firmicutes ;c__Clostridia ;o__Clostridiales	0.7419032699330099
Otu1142	k__Bacteria ;p__Firmicutes ;c__Clostridia ;o__Clostridiales ;f__Ruminococcaceae	0.8594949865985174
Otu1143	k__Bacteria ;p__Firmicutes ;c__Clostridia ;o__Clostridiales	0.9782103895805386
Otu1144	k__Bacteria	0.9616855822038622
Otu1145	k__Bacteria	0.9999994372369876
Otu1146	k__Bacteria ;p__Firmicutes ;c__Clostridia ;o__Clostridiales ;f__Lachnospiraceae ;g__[Ruminococcus]-gauvreauii-group ;s__uncultured-bacterium	0.7447845821242807
Otu1147	k__Bacteria	0.9451425102618667
Otu1148	k__Bacteria ;p__Bacteroidetes ;c__Bacteroidia ;o__Bacteroidales ;f__Prevotellaceae ;g__Prevotella-2	0.9999086251848195
Otu1149	k__Bacteria ;p__Bacteroidetes ;c__Bacteroidia ;o__Bacteroidales ;f__Prevotellaceae ;g__Prevotella-9	0.9995297068323158
Otu1150	k__Bacteria ;p__Firmicutes ;c__Clostridia ;o__Clostridiales ;f__Lachnospiraceae ;g__Howardella ;s__uncultured-organism	0.9192859402387508
Otu1151	k__Bacteria ;p__Firmicutes ;c__Clostridia ;o__Clostridiales ;f__Christensenellaceae ;g__Christensenellaceae-R-7-group	0.9943482309583073
Otu1152	k__Bacteria ;p__Bacteroidetes ;c__Bacteroidia ;o__Bacteroidales ;f__Bacteroidaceae ;g__Bacteroides	0.999988012353217
Otu1153	k__Bacteria	0.7376067725099739
Otu1154	k__Bacteria ;p__Proteobacteria ;c__Gammaproteobacteria ;o__Betaproteobacteriales ;f__Burkholderiaceae ;g__Sutterella ;s__uncultured-bacterium	0.9093697108837877
Otu1155	k__Bacteria ;p__Firmicutes ;c__Clostridia ;o__Clostridiales ;f__Lachnospiraceae ;g__Tyzzerella	0.9834356774388056
Otu1156	k__Bacteria ;p__Bacteroidetes ;c__Bacteroidia ;o__Bacteroidales ;f__Prevotellaceae ;g__Prevotella-9 ;s__uncultured-bacterium	0.8267331253027262
Otu1157	k__Bacteria ;p__Firmicutes ;c__Clostridia ;o__Clostridiales ;f__Lachnospiraceae ;g__Lachnospira	0.9473248332270336
Otu1158	k__Bacteria ;p__Bacteroidetes ;c__Bacteroidia ;o__Bacteroidales ;f__Bacteroidaceae ;g__Bacteroides	0.981596458677763
Otu1159	k__Bacteria	0.9998851698804443
Otu1160	k__Bacteria ;p__Firmicutes ;c__Clostridia ;o__Clostridiales ;f__Lachnospiraceae ;g__Coprococcus-3	0.9540420408026142
Otu1161	k__Bacteria ;p__Firmicutes ;c__Clostridia ;o__Clostridiales ;f__Lachnospiraceae	0.9984261954729647
Otu1162	k__Bacteria ;p__Firmicutes ;c__Clostridia ;o__Clostridiales ;f__Lachnospiraceae ;g__Hungatella	0.9734792715162115
Otu1163	k__Bacteria ;p__Bacteroidetes ;c__Bacteroidia ;o__Bacteroidales ;f__Muribaculaceae ;g__uncultured-bacterium ;s__uncultured-bacterium	0.8849401500806264
Otu1164	k__Bacteria ;p__Firmicutes ;c__Clostridia ;o__Clostridiales ;f__Lachnospiraceae ;g__Tyzzerella-4 ;s__uncultured-organism	0.8107193568292749
Otu1165	k__Bacteria	0.8267361075980479
Otu1166	k__Bacteria ;p__Firmicutes ;c__Clostridia ;o__Clostridiales ;f__Lachnospiraceae ;g__Hungatella	0.9968658717562711
Otu1167	k__Bacteria ;p__Bacteroidetes ;c__Bacteroidia ;o__Bacteroidales ;f__Prevotellaceae ;g__Prevotella-9 ;s__uncultured-bacterium	0.7985736013974163
Otu1168	k__Bacteria ;p__Firmicutes ;c__Clostridia ;o__Clostridiales ;f__Lachnospiraceae	0.9958545061414581
Otu1169	Unassigned	0.703858423133044
Otu1170	k__Bacteria ;p__Firmicutes ;c__Clostridia ;o__Clostridiales ;f__Lachnospiraceae	0.9923937302905707
Otu1171	k__Bacteria ;p__Proteobacteria ;c__Gammaproteobacteria ;o__Aeromonadales ;f__Succinivibrionaceae	0.9999943966386893
Otu1172	k__Bacteria ;p__Firmicutes ;c__Clostridia ;o__Clostridiales ;f__Lachnospiraceae ;g__Lachnoclostridium	0.9994010103810915
Otu1173	k__Bacteria ;p__Firmicutes ;c__Clostridia ;o__Clostridiales ;f__Lachnospiraceae ;g__[Ruminococcus]-gnavus-group	0.916545813985607
Otu1174	k__Bacteria ;p__Firmicutes ;c__Clostridia ;o__Clostridiales ;f__Lachnospiraceae	0.9987524523546485
Otu1175	k__Bacteria ;p__Firmicutes ;c__Clostridia ;o__Clostridiales ;f__Lachnospiraceae ;g__Dorea ;s__uncultured-bacterium-A71	0.7556458617784861
Otu1176	k__Bacteria ;p__Firmicutes ;c__Negativicutes ;o__Selenomonadales ;f__Acidaminococcaceae ;g__Phascolarctobacterium	0.9929878421094108
Otu1177	k__Bacteria ;p__Firmicutes ;c__Clostridia ;o__Clostridiales ;f__Lachnospiraceae	0.9983976087386932
Otu1178	k__Bacteria ;p__Bacteroidetes ;c__Bacteroidia ;o__Bacteroidales ;f__Bacteroidaceae ;g__Bacteroides	0.9513240198841623
Otu1179	k__Bacteria ;p__Bacteroidetes ;c__Bacteroidia ;o__Bacteroidales ;f__Bacteroidaceae ;g__Bacteroides	0.9831250125978158
Otu1180	k__Bacteria ;p__Firmicutes ;c__Clostridia ;o__Clostridiales ;f__Lachnospiraceae	0.906311921832354
Otu1181	k__Bacteria ;p__Firmicutes ;c__Negativicutes ;o__Selenomonadales ;f__Acidaminococcaceae ;g__Phascolarctobacterium	0.8907620883645428
Otu1182	k__Bacteria ;p__Firmicutes ;c__Bacilli ;o__Lactobacillales ;f__Streptococcaceae ;g__Streptococcus	0.9390383777847733
Otu1183	k__Bacteria ;p__Firmicutes ;c__Clostridia ;o__Clostridiales ;f__Christensenellaceae ;g__Christensenellaceae-R-7-group ;s__uncultured-organism	0.7369856525726753
Otu1184	k__Bacteria ;p__Firmicutes ;c__Clostridia ;o__Clostridiales ;f__Ruminococcaceae ;g__Anaerotruncus ;s__Anaerotruncus-colihominis-DSM-17241	0.9937043398961412
Otu1185	k__Bacteria	0.9557102024941222
Otu1186	k__Bacteria ;p__Firmicutes ;c__Negativicutes ;o__Selenomonadales ;f__Veillonellaceae ;g__Veillonella	0.9999978686446327
Otu1187	k__Bacteria ;p__Bacteroidetes ;c__Bacteroidia ;o__Bacteroidales ;f__Prevotellaceae ;g__Prevotella-9 ;s__uncultured-bacterium	0.7917481040096506
Otu1188	k__Bacteria ;p__Firmicutes ;c__Negativicutes ;o__Selenomonadales ;f__Acidaminococcaceae ;g__Phascolarctobacterium	0.7766104735823192
Otu1189	k__Bacteria ;p__Bacteroidetes ;c__Bacteroidia ;o__Bacteroidales ;f__Marinifilaceae ;g__Butyricimonas ;s__uncultured-organism	0.9323039994643831
Otu1190	k__Bacteria	0.940918402615607
Otu1191	k__Bacteria ;p__Firmicutes ;c__Clostridia ;o__Clostridiales ;f__Ruminococcaceae ;g__Ruminococcaceae-UCG-013 ;s__uncultured-organism	0.7554576719113054
Otu1192	k__Bacteria ;p__Firmicutes ;c__Clostridia ;o__Clostridiales ;f__Lachnospiraceae	0.8937372324784575
Otu1193	k__Bacteria ;p__Bacteroidetes ;c__Bacteroidia ;o__Bacteroidales	0.8850978717677032
Otu1194	k__Bacteria	0.9456173918043312
Otu1195	k__Bacteria ;p__Firmicutes ;c__Clostridia ;o__Clostridiales ;f__Lachnospiraceae	0.8481936138135808
Otu1196	k__Bacteria ;p__Firmicutes ;c__Clostridia ;o__Clostridiales ;f__Lachnospiraceae	0.9876079992854424
Otu1197	k__Bacteria ;p__Firmicutes ;c__Clostridia ;o__Clostridiales ;f__Lachnospiraceae ;g__Lachnospira	0.8674681722066293
Otu1198	k__Bacteria ;p__Firmicutes ;c__Clostridia ;o__Clostridiales ;f__Lachnospiraceae	0.9616289192935826
Otu1199	k__Bacteria ;p__Firmicutes ;c__Clostridia ;o__Clostridiales ;f__Lachnospiraceae	0.9987111727477866
Otu1200	k__Bacteria ;p__Firmicutes ;c__Clostridia ;o__Clostridiales ;f__Lachnospiraceae ;g__Lachnospira	0.7876386573340485
Otu1201	k__Bacteria ;p__Firmicutes ;c__Clostridia ;o__Clostridiales ;f__Lachnospiraceae ;g__Roseburia	0.8830801512229486
Otu1202	k__Bacteria ;p__Firmicutes ;c__Clostridia ;o__Clostridiales ;f__Lachnospiraceae	0.9170116493480793
Otu1203	k__Bacteria ;p__Firmicutes ;c__Clostridia ;o__Clostridiales ;f__Lachnospiraceae	0.9994434615263101
Otu1204	k__Bacteria ;p__Firmicutes ;c__Clostridia ;o__Clostridiales ;f__Lachnospiraceae ;g__Lachnospira ;s__human-gut-metagenome	0.9704397343827722
Otu1205	Unassigned	0.812894686389484
Otu1206	k__Bacteria ;p__Firmicutes ;c__Clostridia ;o__Clostridiales ;f__Lachnospiraceae	0.997843768759606
Otu1207	Unassigned	0.6201855441387303
Otu1208	k__Bacteria ;p__Firmicutes ;c__Clostridia ;o__Clostridiales ;f__Lachnospiraceae	0.9989535166424478
Otu1209	k__Bacteria ;p__Firmicutes ;c__Clostridia ;o__Clostridiales ;f__Lachnospiraceae	0.9976960980037989
Otu1210	Unassigned	0.3353665768049391
Otu1211	k__Bacteria ;p__Firmicutes ;c__Clostridia ;o__Clostridiales ;f__Lachnospiraceae	0.9998558896139342
Otu1212	Unassigned	0.6821432253522057
Otu1213	k__Bacteria	0.9082713355916059
Otu1214	k__Bacteria ;p__Bacteroidetes ;c__Bacteroidia ;o__Bacteroidales ;f__Prevotellaceae ;g__Alloprevotella ;s__uncultured-organism	0.7324678906621042
Otu1215	k__Bacteria ;p__Firmicutes	0.814570104926442
Otu1216	k__Bacteria ;p__Bacteroidetes ;c__Bacteroidia ;o__Bacteroidales ;f__Bacteroidaceae ;g__Bacteroides ;s__Bacteroides-stercoris-CC31F	0.8879540473755108
Otu1217	k__Bacteria ;p__Proteobacteria ;c__Gammaproteobacteria ;o__Enterobacteriales ;f__Enterobacteriaceae ;g__Escherichia-Shigella	0.8639321597575748
Otu1218	k__Bacteria ;p__Actinobacteria ;c__Actinobacteria	0.7756978369884949
Otu1219	k__Bacteria ;p__Bacteroidetes ;c__Bacteroidia ;o__Bacteroidales	0.999252461911746
Otu1220	k__Bacteria ;p__Bacteroidetes ;c__Bacteroidia ;o__Bacteroidales ;f__Barnesiellaceae ;g__Barnesiella	0.9452212686123629
Otu1221	k__Bacteria ;p__Proteobacteria ;c__Gammaproteobacteria ;o__Pseudomonadales ;f__Moraxellaceae ;g__Acinetobacter	0.996131150453312
Otu1222	Unassigned	0.7758179253397256
Otu1223	Unassigned	0.866097432936884
Otu1224	Unassigned	0.5281174440909746
Otu1225	Unassigned	0.3406773871732741
Otu1226	k__Bacteria ;p__Firmicutes ;c__Clostridia ;o__Clostridiales ;f__Lachnospiraceae ;g__[Eubacterium]-eligens-group	0.7378975822711736
Otu1227	k__Bacteria ;p__Firmicutes ;c__Clostridia ;o__Clostridiales ;f__Ruminococcaceae ;g__Ruminococcaceae-UCG-013 ;s__uncultured-organism	0.771313882706265
Otu1228	k__Bacteria ;p__Firmicutes ;c__Clostridia ;o__Clostridiales ;f__Lachnospiraceae ;g__Lachnoclostridium ;s__human-gut-metagenome	0.7827761352781398
Otu1229	k__Bacteria ;p__Proteobacteria ;c__Gammaproteobacteria ;o__Enterobacteriales ;f__Enterobacteriaceae ;g__Escherichia-Shigella	0.9151560601722173
Otu1230	k__Bacteria ;p__Firmicutes ;c__Bacilli ;o__Lactobacillales ;f__Streptococcaceae	0.7336763401237153
Otu1231	k__Bacteria	0.9999999869186412
Otu1232	k__Bacteria ;p__Actinobacteria ;c__Actinobacteria ;o__Actinomycetales ;f__Actinomycetaceae ;g__Actinomyces ;s__Actinomyces-massiliensis-4401292	0.7449850747804221
Otu1233	Unassigned	0.9012585837073753
Otu1234	k__Bacteria ;p__Proteobacteria ;c__Gammaproteobacteria ;o__Enterobacteriales ;f__Enterobacteriaceae	0.9857056076121117
Otu1235	k__Bacteria ;p__Firmicutes ;c__Bacilli ;o__Lactobacillales ;f__Leuconostocaceae ;g__Weissella	0.9815213026581384
Otu1236	k__Bacteria ;p__Firmicutes ;c__Clostridia ;o__Clostridiales ;f__Family-XI ;g__Parvimonas	0.996877822086936
Otu1237	k__Bacteria ;p__Firmicutes ;c__Clostridia ;o__Clostridiales	0.7008083621092349
Otu1238	Unassigned	0.9020630539409202
Otu1239	k__Bacteria ;p__Firmicutes ;c__Bacilli ;o__Lactobacillales ;f__Streptococcaceae ;g__Streptococcus	0.9098911232061015
Otu1240	Unassigned	0.9099607833534985
Otu1241	k__Bacteria ;p__Firmicutes ;c__Clostridia ;o__Clostridiales ;f__Lachnospiraceae	0.9321607144525142
Otu1242	Unassigned	0.7816609563749399
Otu1243	k__Bacteria ;p__Firmicutes ;c__Bacilli ;o__Lactobacillales ;f__Streptococcaceae ;g__Streptococcus	0.8401248244935136
Otu1244	k__Bacteria	0.8226985573396263
Otu1245	k__Bacteria	0.9586253829558129
Otu1246	k__Bacteria ;p__Cyanobacteria ;c__Melainabacteria ;o__Gastranaerophilales ;f__uncultured-bacterium ;g__uncultured-bacterium ;s__uncultured-bacterium	0.9435224406901194
Otu1247	k__Bacteria ;p__Firmicutes ;c__Clostridia ;o__Clostridiales ;f__Lachnospiraceae ;g__[Ruminococcus]-torques-group	0.7694773221351328
Otu1248	k__Bacteria	0.9097741977547975
Otu1249	Unassigned	0.9473547409478037
Otu1250	k__Bacteria ;p__Proteobacteria ;c__Gammaproteobacteria ;o__Betaproteobacteriales ;f__Burkholderiaceae ;g__Sutterella ;s__unidentified	0.9743081426177552
Otu1251	k__Bacteria ;p__Firmicutes ;c__Clostridia ;o__Clostridiales ;f__Ruminococcaceae ;g__Ruminiclostridium-9	0.912197328873613
Otu1252	k__Bacteria ;p__Firmicutes ;c__Clostridia ;o__Clostridiales ;f__Ruminococcaceae ;g__Ruminococcaceae-UCG-002	0.9979491167340591
Otu1253	k__Bacteria ;p__Firmicutes ;c__Negativicutes ;o__Selenomonadales ;f__Veillonellaceae ;g__Megamonas ;s__Megamonas-funiformis-YIT-11815	0.8521965083398683
Otu1254	k__Bacteria ;p__Firmicutes ;c__Clostridia ;o__Clostridiales ;f__Ruminococcaceae ;g__Ruminococcaceae-UCG-002 ;s__uncultured-rumen-bacterium	0.8284359254106423
Otu1255	k__Bacteria ;p__Firmicutes ;c__Clostridia ;o__Clostridiales ;f__Ruminococcaceae ;g__Ruminococcaceae-UCG-005 ;s__human-gut-metagenome	0.9204796577659733
Otu1256	k__Bacteria ;p__Bacteroidetes ;c__Bacteroidia ;o__Bacteroidales	0.99651543750198
Otu1257	k__Bacteria ;p__Firmicutes ;c__Clostridia ;o__Clostridiales ;f__Lachnospiraceae	0.9939936266848419
Otu1258	Unassigned	0.3117482912445425
Otu1259	k__Bacteria ;p__Firmicutes ;c__Clostridia ;o__Clostridiales ;f__Ruminococcaceae ;g__Oscillibacter ;s__gut-metagenome	0.9378770117431658
Otu1260	k__Bacteria ;p__Firmicutes	0.7917897236032796
Otu1261	k__Bacteria ;p__Firmicutes	0.9981406199110548
Otu1262	k__Bacteria ;p__Firmicutes ;c__Erysipelotrichia ;o__Erysipelotrichales ;f__Erysipelotrichaceae ;g__Faecalitalea ;s__uncultured-Firmicutes-bacterium	0.9555242705301615
Otu1263	k__Bacteria	0.8517720297391527
Otu1264	Unassigned	0.8894961306984654
Otu1265	k__Bacteria ;p__Firmicutes ;c__Negativicutes ;o__Selenomonadales ;f__Veillonellaceae ;g__Dialister ;s__gut-metagenome	0.8940181180274396
Otu1266	k__Bacteria ;p__Firmicutes ;c__Bacilli ;o__Lactobacillales ;f__Streptococcaceae ;g__Streptococcus	0.7562031100494784
Otu1267	k__Bacteria ;p__Firmicutes ;c__Clostridia ;o__Clostridiales ;f__Lachnospiraceae ;g__Anaerostipes	0.998891686318354
Otu1268	k__Bacteria ;p__Proteobacteria ;c__Gammaproteobacteria ;o__Aeromonadales ;f__Succinivibrionaceae ;g__Succinivibrio	0.833463200811985
Otu1269	k__Bacteria ;p__Firmicutes ;c__Bacilli ;o__Lactobacillales	0.9553405135877697
Otu1270	k__Bacteria ;p__Firmicutes ;c__Clostridia ;o__Clostridiales ;f__Lachnospiraceae ;g__Lachnoclostridium	0.7566988748363175
Otu1271	k__Bacteria ;p__Bacteroidetes ;c__Bacteroidia ;o__Bacteroidales ;f__Barnesiellaceae ;g__Coprobacter	0.9998078815502979
Otu1272	k__Bacteria	0.7303182611032427
Otu1273	k__Bacteria ;p__Firmicutes	0.9910027800685465
Otu1274	Unassigned	0.8116176312588971
Otu1275	k__Bacteria ;p__Firmicutes ;c__Clostridia ;o__Clostridiales ;f__Ruminococcaceae	0.9979660579247954
Otu1276	k__Bacteria ;p__Firmicutes ;c__Clostridia ;o__Clostridiales ;f__Lachnospiraceae ;g__Blautia ;s__human-gut-metagenome	0.9253463338998089
Otu1277	k__Bacteria ;p__Firmicutes ;c__Clostridia ;o__Clostridiales ;f__Lachnospiraceae ;g__Dorea	0.9876885931166014
Otu1278	k__Bacteria ;p__Firmicutes ;c__Erysipelotrichia ;o__Erysipelotrichales ;f__Erysipelotrichaceae ;g__Erysipelotrichaceae-UCG-003 ;s__uncultured-bacterium	0.7477532362770224
Otu1279	k__Bacteria ;p__Firmicutes ;c__Clostridia ;o__Clostridiales ;f__Lachnospiraceae ;g__Tyzzerella ;s__uncultured-organism	0.8692891954254295
Otu1280	k__Bacteria ;p__Firmicutes ;c__Clostridia ;o__Clostridiales ;f__Ruminococcaceae ;g__Ruminococcaceae-UCG-003	0.9653915804248336
Otu1281	k__Bacteria ;p__Firmicutes ;c__Clostridia ;o__Clostridiales ;f__Lachnospiraceae	0.9095242651773316
Otu1282	k__Bacteria ;p__Bacteroidetes ;c__Bacteroidia ;o__Bacteroidales ;f__Barnesiellaceae ;g__Barnesiella	0.7578408470560588
Otu1283	k__Bacteria ;p__Firmicutes ;c__Erysipelotrichia ;o__Erysipelotrichales ;f__Erysipelotrichaceae ;g__[Clostridium]-innocuum-group	0.9999758189421691
Otu1284	k__Bacteria	0.9842396470654672
Otu1285	k__Bacteria ;p__Cyanobacteria ;c__Melainabacteria ;o__Gastranaerophilales	0.9933600562258037
Otu1286	k__Bacteria ;p__Firmicutes ;c__Bacilli ;o__Lactobacillales ;f__Carnobacteriaceae ;g__Granulicatella	0.9931473427575791
Otu1287	k__Bacteria ;p__Synergistetes ;c__Synergistia ;o__Synergistales ;f__Synergistaceae ;g__Pyramidobacter ;s__Pyramidobacter-piscolens	0.7543868106469475
Otu1288	k__Bacteria	0.9999989163091451
Otu1289	k__Bacteria ;p__Firmicutes ;c__Clostridia ;o__Clostridiales ;f__Lachnospiraceae	0.954483561968053
Otu1290	k__Bacteria ;p__Firmicutes ;c__Clostridia ;o__Clostridiales ;f__Ruminococcaceae ;g__Ruminococcaceae-UCG-013	0.9958255908093271
Otu1291	k__Bacteria ;p__Bacteroidetes ;c__Bacteroidia ;o__Bacteroidales ;f__Bacteroidaceae ;g__Bacteroides	0.9969698856301539
Otu1292	k__Bacteria	0.9999999972057606
Otu1293	k__Bacteria ;p__Firmicutes ;c__Clostridia ;o__Clostridiales ;f__Lachnospiraceae	0.9882989863799119
Otu1294	k__Bacteria ;p__Firmicutes ;c__Clostridia ;o__Clostridiales ;f__Lachnospiraceae ;g__Lachnospiraceae-UCG-001 ;s__metagenome	0.9974078838633672
Otu1295	k__Bacteria ;p__Synergistetes ;c__Synergistia ;o__Synergistales ;f__Synergistaceae ;g__Pyramidobacter ;s__Pyramidobacter-piscolens	0.9536292515264337
Otu1296	k__Bacteria	0.8822255043430336
Otu1297	k__Bacteria ;p__Cyanobacteria ;c__Melainabacteria ;o__Gastranaerophilales ;f__Clostridium-sp.-K4410.MGS-306 ;g__Clostridium-sp.-K4410.MGS-306 ;s__Clostridium-sp.-K4410.MGS-306	0.9971116186694614
Otu1298	k__Bacteria ;p__Firmicutes ;c__Clostridia ;o__Clostridiales ;f__Ruminococcaceae ;g__Ruminococcaceae-UCG-003	0.9881947927022751
Otu1299	k__Bacteria ;p__Cyanobacteria ;c__Melainabacteria ;o__Gastranaerophilales	0.999993982500816
Otu1300	k__Bacteria ;p__Proteobacteria ;c__Alphaproteobacteria ;o__Rhodospirillales ;f__uncultured ;g__gut-metagenome ;s__gut-metagenome	0.9970965666866195
Otu1301	k__Bacteria ;p__Bacteroidetes ;c__Bacteroidia ;o__Bacteroidales ;f__Bacteroidaceae ;g__Bacteroides	0.9163134447358711
Otu1302	k__Bacteria ;p__Bacteroidetes ;c__Bacteroidia ;o__Bacteroidales ;f__Bacteroidaceae ;g__Bacteroides	0.9803252767926117
Otu1303	k__Bacteria ;p__Firmicutes ;c__Erysipelotrichia ;o__Erysipelotrichales ;f__Erysipelotrichaceae ;g__Erysipelatoclostridium	0.7134553336455021
Otu1304	k__Bacteria	0.9999996449337503
Otu1305	k__Bacteria ;p__Bacteroidetes ;c__Bacteroidia ;o__Bacteroidales ;f__Prevotellaceae ;g__Prevotellaceae-NK3B31-group ;s__gut-metagenome	0.8576038526398709
Otu1306	Unassigned	0.43835140204322987
Otu1307	k__Bacteria ;p__Firmicutes ;c__Clostridia ;o__Clostridiales ;f__Ruminococcaceae ;g__Flavonifractor	0.9957708766646121
Otu1308	k__Bacteria ;p__Actinobacteria ;c__Actinobacteria ;o__Bifidobacteriales ;f__Bifidobacteriaceae ;g__Bifidobacterium	0.9875642723723311
Otu1309	k__Bacteria ;p__Firmicutes ;c__Clostridia ;o__Clostridiales ;f__Lachnospiraceae	0.9985513990785613
Otu1310	Unassigned	0.9384866826521892
Otu1311	k__Bacteria ;p__Firmicutes ;c__Clostridia ;o__Clostridiales ;f__Lachnospiraceae	0.9824328330973443
Otu1312	k__Bacteria ;p__Firmicutes ;c__Clostridia ;o__Clostridiales ;f__Lachnospiraceae	0.9602835152733664
Otu1313	Unassigned	0.8671205730408873
Otu1314	k__Bacteria ;p__Firmicutes ;c__Clostridia ;o__Clostridiales ;f__Ruminococcaceae	0.7635653006187757
Otu1315	k__Bacteria ;p__Actinobacteria ;c__Actinobacteria ;o__Actinomycetales ;f__Actinomycetaceae ;g__Actinomyces ;s__Mycobacterium-tuberculosis	0.7581573537735483
Otu1316	k__Bacteria ;p__Firmicutes ;c__Clostridia ;o__Clostridiales ;f__Ruminococcaceae ;g__Anaerotruncus ;s__Anaerotruncus-sp.-AT3	0.7940122704800213
Otu1317	k__Bacteria	0.9437562392973357
Otu1318	k__Bacteria ;p__Cyanobacteria ;c__Melainabacteria ;o__Gastranaerophilales ;f__Candidatus-Melainabacteria-bacterium-MEL.A1 ;g__Candidatus-Melainabacteria-bacterium-MEL.A1 ;s__Candidatus-Melainabacteria-bacterium-MEL.A1	0.9992361338840355
Otu1319	k__Bacteria ;p__Firmicutes ;c__Clostridia ;o__Clostridiales ;f__Ruminococcaceae	0.8898696948409327
Otu1320	k__Bacteria ;p__Firmicutes	0.9779988099210615
Otu1321	k__Bacteria ;p__Proteobacteria ;c__Gammaproteobacteria ;o__Enterobacteriales ;f__Enterobacteriaceae	0.9471939274271766
Otu1322	Unassigned	0.7504785690805651
Otu1323	k__Bacteria ;p__Bacteroidetes ;c__Bacteroidia ;o__Bacteroidales ;f__Prevotellaceae ;g__Prevotella-9	0.7180437664216772
Otu1324	Unassigned	0.907834285242169
Otu1325	k__Bacteria ;p__Bacteroidetes ;c__Bacteroidia ;o__Bacteroidales ;f__Bacteroidaceae ;g__Bacteroides	0.8912484346251519
Otu1326	k__Bacteria	0.8568297423868518
Otu1327	k__Bacteria ;p__Bacteroidetes ;c__Bacteroidia ;o__Bacteroidales ;f__Barnesiellaceae ;g__Barnesiella	0.999972334478449
Otu1328	k__Bacteria ;p__Bacteroidetes ;c__Bacteroidia ;o__Bacteroidales ;f__Bacteroidaceae ;g__Bacteroides	0.9999714612047037
Otu1329	k__Bacteria	0.9572558568865049
Otu1330	k__Bacteria ;p__Firmicutes ;c__Clostridia ;o__Clostridiales ;f__Ruminococcaceae	0.9678345153450765
Otu1331	k__Bacteria ;p__Firmicutes ;c__Clostridia ;o__Clostridiales ;f__Ruminococcaceae ;g__Ruminococcaceae-UCG-002	0.9544169673419716
Otu1332	k__Bacteria ;p__Firmicutes ;c__Clostridia ;o__Clostridiales ;f__Lachnospiraceae	0.8164342017671395
Otu1333	k__Bacteria ;p__Firmicutes ;c__Clostridia ;o__Clostridiales ;f__Ruminococcaceae ;g__[Eubacterium]-coprostanoligenes-group	0.9973004647919773
Otu1334	k__Bacteria ;p__Firmicutes ;c__Clostridia ;o__Clostridiales ;f__Ruminococcaceae ;g__Ruminococcaceae-UCG-002 ;s__uncultured-bacterium	0.7950090899347783
Otu1335	k__Bacteria ;p__Firmicutes ;c__Bacilli ;o__Lactobacillales ;f__Leuconostocaceae ;g__Weissella	0.9192582671112443
Otu1336	k__Bacteria ;p__Firmicutes ;c__Clostridia ;o__Clostridiales ;f__Ruminococcaceae ;g__Ruminococcaceae-UCG-013	0.9272159054223172
Otu1337	k__Bacteria ;p__Firmicutes ;c__Clostridia ;o__Clostridiales ;f__Lachnospiraceae	0.980967002237131
Otu1338	k__Bacteria ;p__Firmicutes ;c__Clostridia ;o__Clostridiales ;f__Ruminococcaceae ;g__Ruminococcaceae-UCG-002 ;s__uncultured-bacterium	0.7555461875147065
Otu1339	k__Bacteria ;p__Firmicutes ;c__Clostridia ;o__Clostridiales ;f__Ruminococcaceae ;g__Ruminococcaceae-UCG-005 ;s__metagenome	0.7927232585745552
Otu1340	k__Bacteria ;p__Firmicutes ;c__Clostridia ;o__Clostridiales ;f__Ruminococcaceae ;g__Ruminococcaceae-UCG-005 ;s__uncultured-organism	0.9226483602771262
Otu1341	k__Bacteria ;p__Proteobacteria ;c__Gammaproteobacteria ;o__Enterobacteriales ;f__Enterobacteriaceae ;g__Escherichia-Shigella	0.9204661680306351
Otu1342	k__Bacteria ;p__Firmicutes ;c__Bacilli ;o__Lactobacillales ;f__Leuconostocaceae ;g__Weissella ;s__Weissella-viridescens	0.9947346490340178
Otu1343	k__Bacteria ;p__Firmicutes ;c__Clostridia ;o__Clostridiales	0.8913712979799658
Otu1344	k__Bacteria ;p__Actinobacteria ;c__Actinobacteria ;o__Bifidobacteriales ;f__Bifidobacteriaceae ;g__Bifidobacterium	0.9636362424392162
Otu1345	k__Bacteria ;p__Firmicutes ;c__Clostridia ;o__Clostridiales ;f__Lachnospiraceae ;g__Dorea ;s__Dorea-formicigenerans-ATCC-27755	0.9048324668369346
Otu1346	Unassigned	0.7534077583109589
Otu1347	Unassigned	0.5277063028070563
Otu1348	k__Bacteria	0.9045029782357298
Otu1349	k__Bacteria	0.8192834236660703
Otu1350	Unassigned	0.9033227799563589
Otu1351	Unassigned	0.6825254313683105
Otu1352	k__Bacteria ;p__Firmicutes ;c__Clostridia ;o__Clostridiales ;f__Ruminococcaceae ;g__Ruminococcaceae-UCG-013	0.9999968095795357
Otu1353	k__Bacteria ;p__Firmicutes ;c__Negativicutes ;o__Selenomonadales ;f__Acidaminococcaceae ;g__Phascolarctobacterium ;s__uncultured-organism	0.9063069896816601
Otu1354	k__Bacteria ;p__Firmicutes ;c__Clostridia ;o__Clostridiales ;f__Ruminococcaceae ;g__Ruminococcaceae-UCG-013 ;s__uncultured-bacterium	0.7496499014867337
Otu1355	k__Bacteria ;p__Firmicutes ;c__Clostridia ;o__Clostridiales ;f__Lachnospiraceae ;g__Lachnospiraceae-NK4A136-group ;s__human-gut-metagenome	0.7691939391277403
Otu1356	k__Bacteria ;p__Firmicutes ;c__Clostridia ;o__Clostridiales ;f__Family-XIII ;g__S5-A14a ;s__Clostridiales-bacterium-S5-A14a	0.9671008159620018
Otu1357	k__Bacteria	0.9801461455644587
Otu1358	k__Bacteria ;p__Firmicutes ;c__Erysipelotrichia ;o__Erysipelotrichales ;f__Erysipelotrichaceae ;g__Solobacterium ;s__unidentified	0.9983441831787528
Otu1359	Unassigned	0.9219203940322197
Otu1360	k__Bacteria ;p__Firmicutes ;c__Clostridia ;o__Clostridiales ;f__Lachnospiraceae	0.9996220075141434
Otu1361	k__Bacteria ;p__Firmicutes ;c__Clostridia ;o__Clostridiales	0.9879946771246656
Otu1362	k__Bacteria ;p__Actinobacteria ;c__Actinobacteria ;o__Bifidobacteriales ;f__Bifidobacteriaceae ;g__Bifidobacterium	0.9925334750013456
Otu1363	Unassigned	0.8284450858587094
Otu1364	k__Bacteria ;p__Firmicutes ;c__Clostridia ;o__Clostridiales ;f__Family-XIII ;g__Family-XIII-AD3011-group ;s__uncultured-organism	0.9211891281195427
Otu1365	Unassigned	0.8999540129876417
Otu1366	k__Bacteria ;p__Firmicutes ;c__Clostridia ;o__Clostridiales ;f__Clostridiales-vadinBB60-group ;g__gut-metagenome ;s__gut-metagenome	0.9890605133012951
Otu1367	k__Bacteria ;p__Proteobacteria ;c__Gammaproteobacteria ;o__Aeromonadales ;f__Succinivibrionaceae ;g__uncultured ;s__uncultured-bacterium	0.9587650178772334
Otu1368	k__Bacteria ;p__Actinobacteria	0.7147839936098538
Otu1369	Unassigned	0.8547638753998806
Otu1370	k__Bacteria ;p__Firmicutes ;c__Clostridia ;o__Clostridiales ;f__Lachnospiraceae	0.9971534391872454
Otu1371	k__Bacteria ;p__Bacteroidetes ;c__Bacteroidia ;o__Bacteroidales ;f__Bacteroidaceae ;g__Bacteroides	0.9773926278949444
Otu1372	k__Bacteria ;p__Firmicutes ;c__Clostridia ;o__Clostridiales ;f__Lachnospiraceae	0.9990119184745027
Otu1373	Unassigned	0.9154156423088197
Otu1374	k__Bacteria ;p__Proteobacteria ;c__Gammaproteobacteria	0.9710007172710771
Otu1375	k__Bacteria ;p__Firmicutes ;c__Erysipelotrichia ;o__Erysipelotrichales ;f__Erysipelotrichaceae ;g__Holdemania ;s__Holdemania-sp.-Marseille-P2844	0.9521426076716136
Otu1376	k__Bacteria ;p__Firmicutes ;c__Clostridia ;o__Clostridiales ;f__Lachnospiraceae	0.9734776372670852
Otu1377	k__Bacteria ;p__Firmicutes ;c__Negativicutes ;o__Selenomonadales ;f__Veillonellaceae ;g__Dialister	0.9971385261294181
Otu1378	k__Bacteria ;p__Firmicutes ;c__Clostridia ;o__Clostridiales ;f__Lachnospiraceae ;g__Incertae-Sedis ;s__Hungatella-hathewayi-WAL-18680	0.8841651125520958
Otu1379	k__Bacteria ;p__Bacteroidetes ;c__Bacteroidia ;o__Bacteroidales ;f__Bacteroidaceae ;g__Bacteroides	0.969497140552418
Otu1380	k__Bacteria ;p__Firmicutes ;c__Clostridia ;o__Clostridiales ;f__Lachnospiraceae ;g__Tyzzerella-3 ;s__unidentified	0.7625292757393086
Otu1381	k__Bacteria ;p__Synergistetes ;c__Synergistia ;o__Synergistales ;f__Synergistaceae ;g__Pyramidobacter ;s__Pyramidobacter-piscolens	0.7141262274203112
Otu1382	k__Bacteria ;p__Firmicutes ;c__Clostridia ;o__Clostridiales ;f__Lachnospiraceae	0.9796252509760089
Otu1383	k__Bacteria	0.8322712952303483
Otu1384	k__Bacteria ;p__Firmicutes ;c__Clostridia ;o__Clostridiales ;f__Lachnospiraceae	0.9743219617968547
Otu1385	k__Bacteria ;p__Bacteroidetes ;c__Bacteroidia ;o__Bacteroidales ;f__Prevotellaceae	0.9519061875017721
Otu1386	k__Bacteria ;p__Proteobacteria ;c__Gammaproteobacteria ;o__Betaproteobacteriales ;f__Burkholderiaceae ;g__Sutterella	0.8850197168815359
Otu1387	Unassigned	0.5710775179056726
Otu1388	k__Bacteria	0.908929036315761
Otu1389	k__Bacteria ;p__Firmicutes ;c__Clostridia ;o__Clostridiales ;f__Lachnospiraceae	0.8293987332645811
Otu1390	k__Bacteria ;p__Firmicutes ;c__Bacilli ;o__Lactobacillales ;f__Streptococcaceae ;g__Streptococcus	0.8942663185852014
Otu1391	Unassigned	0.9464478167048128
Otu1392	k__Bacteria ;p__Firmicutes ;c__Clostridia ;o__Clostridiales ;f__Lachnospiraceae ;g__UC5-1-2E3	0.9172114450696749
Otu1393	k__Bacteria	0.8812711553732546
Otu1394	Unassigned	0.7615476357082538
Otu1395	k__Bacteria ;p__Firmicutes ;c__Clostridia ;o__Clostridiales ;f__Ruminococcaceae ;g__Butyricicoccus	0.960581657415482
Otu1396	k__Bacteria ;p__Firmicutes ;c__Clostridia ;o__Clostridiales ;f__Lachnospiraceae ;g__Butyrivibrio	0.9888525445950904
Otu1397	k__Bacteria ;p__Proteobacteria ;c__Gammaproteobacteria ;o__Enterobacteriales ;f__Enterobacteriaceae	0.9199279990009419
Otu1398	k__Bacteria	0.9136370061181743
Otu1399	k__Bacteria ;p__Firmicutes ;c__Clostridia ;o__Clostridiales ;f__Lachnospiraceae ;g__Lachnospiraceae-NK4A136-group ;s__uncultured-Clostridium-sp.	0.9940078129079114
Otu1400	Unassigned	0.7015827649400834
Otu1401	k__Bacteria	0.8631936024158445
Otu1402	k__Bacteria ;p__Firmicutes ;c__Clostridia ;o__Clostridiales ;f__Lachnospiraceae ;g__Lachnospiraceae-NK4A136-group	0.717113920770975
Otu1403	k__Bacteria	0.9999998563032632
Otu1404	k__Bacteria ;p__Bacteroidetes ;c__Bacteroidia ;o__Bacteroidales ;f__Bacteroidaceae ;g__Bacteroides	0.9728865251576007
Otu1405	k__Bacteria ;p__Firmicutes ;c__Clostridia ;o__Clostridiales ;f__Lachnospiraceae	0.9901344503946093
Otu1406	k__Bacteria	0.9125522142613923
Otu1407	k__Bacteria	0.9805464451446222
Otu1408	Unassigned	0.7979554575149087
Otu1409	k__Bacteria ;p__Firmicutes ;c__Clostridia ;o__Clostridiales ;f__Lachnospiraceae	0.9280957680747367
Otu1410	k__Bacteria	0.9979800121315117
Otu1411	Unassigned	0.9195587181668528
Otu1412	k__Bacteria ;p__Firmicutes ;c__Clostridia ;o__Clostridiales ;f__Lachnospiraceae ;g__Blautia	0.8353002302326149
Otu1413	k__Bacteria ;p__Firmicutes ;c__Clostridia ;o__Clostridiales ;f__Family-XIII ;g__Family-XIII-AD3011-group ;s__uncultured-Eubacterium-sp.	0.8478104732270566
Otu1414	k__Bacteria ;p__Firmicutes ;c__Clostridia ;o__Clostridiales ;f__Ruminococcaceae ;g__Ruminiclostridium-5 ;s__gut-metagenome	0.8896091260306493
Otu1415	k__Bacteria ;p__Firmicutes ;c__Clostridia ;o__Clostridiales ;f__Lachnospiraceae	0.984325901640356
Otu1416	k__Bacteria ;p__Firmicutes ;c__Clostridia ;o__Clostridiales ;f__Ruminococcaceae ;g__Butyricicoccus	0.8772516994125997
Otu1417	k__Bacteria ;p__Firmicutes ;c__Clostridia ;o__Clostridiales ;f__Lachnospiraceae ;g__Dorea	0.7863704513811232
Otu1418	k__Bacteria ;p__Firmicutes ;c__Bacilli ;o__Lactobacillales ;f__Streptococcaceae ;g__Streptococcus	0.8893036802587585
Otu1419	k__Bacteria ;p__Firmicutes ;c__Clostridia ;o__Clostridiales ;f__Lachnospiraceae	0.9801018086548885
Otu1420	k__Bacteria ;p__Firmicutes ;c__Clostridia ;o__Clostridiales ;f__Family-XIII ;g__S5-A14a	0.7702473849404881
Otu1421	k__Bacteria ;p__Firmicutes ;c__Clostridia ;o__Clostridiales ;f__Lachnospiraceae	0.9349434813761164
Otu1422	k__Bacteria ;p__Firmicutes ;c__Clostridia ;o__Clostridiales ;f__Ruminococcaceae ;g__Faecalibacterium	0.7652007027127563
Otu1423	k__Bacteria ;p__Actinobacteria ;c__Actinobacteria ;o__Bifidobacteriales ;f__Bifidobacteriaceae ;g__Bifidobacterium	0.9861000921003594
Otu1424	k__Bacteria ;p__Actinobacteria ;c__Coriobacteriia ;o__Coriobacteriales ;f__Eggerthellaceae ;g__Gordonibacter ;s__unidentified	0.8684859885390641
Otu1425	Unassigned	0.7687358708982538
Otu1426	k__Bacteria	0.9762134856474803
Otu1427	k__Bacteria ;p__Firmicutes ;c__Clostridia ;o__Clostridiales ;f__Ruminococcaceae	0.8649804940519804
Otu1428	k__Bacteria ;p__Proteobacteria ;c__Gammaproteobacteria ;o__Enterobacteriales ;f__Enterobacteriaceae	0.9706490804067971
Otu1429	k__Bacteria ;p__Firmicutes ;c__Clostridia ;o__Clostridiales ;f__Lachnospiraceae	0.998978180375253
Otu1430	k__Bacteria ;p__Firmicutes ;c__Bacilli ;o__Lactobacillales	0.71764302300213
Otu1431	k__Bacteria ;p__Firmicutes ;c__Clostridia ;o__Clostridiales ;f__Family-XI ;g__Anaerococcus ;s__uncultured-organism	0.7084796109819509
Otu1432	k__Bacteria	0.9999892810024213
Otu1433	Unassigned	0.7501421173981981
Otu1434	Unassigned	0.7769768028829449
Otu1435	k__Bacteria ;p__Actinobacteria	0.9984049594880948
Otu1436	k__Bacteria	0.8771527841457971
Otu1437	k__Bacteria ;p__Synergistetes ;c__Synergistia ;o__Synergistales ;f__Synergistaceae ;g__Cloacibacillus ;s__bacterium-NLAE-zl-C284	0.7395253154897254
Otu1438	k__Bacteria	0.8759767563010191
Otu1439	Unassigned	0.8054449856483172
Otu1440	Unassigned	0.7549419089979742
Otu1441	Unassigned	0.8527110516207606
Otu1442	Unassigned	0.8856977557457141
Otu1443	k__Bacteria ;p__Firmicutes ;c__Clostridia ;o__Clostridiales ;f__Ruminococcaceae	0.9871323942367052
Otu1444	k__Bacteria	0.8342529593351784
Otu1445	Unassigned	0.9202708666969233
Otu1446	k__Bacteria ;p__Firmicutes	0.8263332147486846
Otu1447	k__Bacteria ;p__Firmicutes ;c__Clostridia ;o__Clostridiales ;f__Lachnospiraceae ;g__CAG-56 ;s__uncultured-organism	0.8085718916348245
Otu1448	k__Bacteria ;p__Firmicutes ;c__Clostridia ;o__Clostridiales ;f__Lachnospiraceae ;g__Coprococcus-3	0.891875333429855
Otu1449	k__Bacteria ;p__Bacteroidetes ;c__Bacteroidia ;o__Bacteroidales ;f__Bacteroidaceae ;g__Bacteroides	0.9141322201105679
Otu1450	Unassigned	0.5616799741914056
Otu1451	k__Bacteria	0.8858998909361955
Otu1452	k__Bacteria	0.8776177779541097
Otu1453	k__Bacteria	0.9634343651907495
Otu1454	k__Bacteria ;p__Bacteroidetes ;c__Bacteroidia ;o__Bacteroidales ;f__Bacteroidaceae ;g__Bacteroides ;s__Bacteroides-eggerthii-DSM-20697	0.9686613769401727
Otu1455	Unassigned	0.7923335392815439
Otu1456	k__Bacteria ;p__Bacteroidetes ;c__Bacteroidia ;o__Bacteroidales ;f__Bacteroidaceae ;g__Bacteroides	0.9982403389939949
Otu1457	k__Bacteria ;p__Firmicutes ;c__Negativicutes ;o__Selenomonadales ;f__Acidaminococcaceae ;g__Phascolarctobacterium ;s__uncultured-bacterium	0.7178652320046051
Otu1458	k__Bacteria ;p__Actinobacteria ;c__Coriobacteriia ;o__Coriobacteriales ;f__Coriobacteriales-Incertae-Sedis ;g__uncultured ;s__gut-metagenome	0.9241415850599668
Otu1459	k__Bacteria ;p__Bacteroidetes ;c__Bacteroidia ;o__Bacteroidales ;f__Bacteroidaceae ;g__Bacteroides	0.9999695472437058
Otu1460	k__Bacteria ;p__Tenericutes ;c__Mollicutes ;o__Mollicutes-RF39	0.9997399119100296
Otu1461	Unassigned	0.7018014126194427
Otu1462	k__Bacteria ;p__Bacteroidetes ;c__Bacteroidia ;o__Bacteroidales ;f__Bacteroidaceae ;g__Bacteroides	0.9058411949397046
Otu1463	k__Bacteria ;p__Bacteroidetes ;c__Bacteroidia ;o__Bacteroidales ;f__Tannerellaceae ;g__Parabacteroides	0.9987754064666262
Otu1464	k__Bacteria	0.9132733912726689
Otu1465	Unassigned	0.30834608347219183
Otu1466	k__Bacteria ;p__Firmicutes ;c__Clostridia ;o__Clostridiales ;f__Lachnospiraceae ;g__[Eubacterium]-eligens-group ;s__uncultured-bacterium	0.764749266589856
Otu1467	k__Bacteria ;p__Firmicutes	0.9655834077068872
Otu1468	Unassigned	0.8189847296493803
Otu1469	k__Bacteria ;p__Firmicutes ;c__Erysipelotrichia ;o__Erysipelotrichales ;f__Erysipelotrichaceae ;g__Holdemanella ;s__human-gut-metagenome	0.7519877240620418
Otu1470	k__Bacteria	0.894346493616591
Otu1471	k__Bacteria ;p__Bacteroidetes ;c__Bacteroidia ;o__Bacteroidales ;f__Bacteroidaceae ;g__Bacteroides	0.9146129733519964
Otu1472	k__Bacteria	0.9304843850970732
Otu1473	k__Bacteria ;p__Bacteroidetes ;c__Bacteroidia ;o__Bacteroidales ;f__Bacteroidaceae ;g__Bacteroides	0.993442595329171
Otu1474	Unassigned	0.9395251671369852
Otu1475	k__Bacteria ;p__Firmicutes ;c__Bacilli ;o__Lactobacillales ;f__Streptococcaceae ;g__Streptococcus	0.9394622981928598
Otu1476	Unassigned	0.6013483887875444
Otu1477	k__Bacteria	0.9140309544704477
Otu1478	k__Bacteria ;p__Firmicutes ;c__Bacilli ;o__Lactobacillales ;f__Streptococcaceae ;g__Streptococcus	0.9872928265154977
Otu1479	Unassigned	0.6910997029053646
Otu1480	k__Bacteria ;p__Bacteroidetes ;c__Bacteroidia ;o__Bacteroidales ;f__Bacteroidaceae ;g__Bacteroides	0.9844847891207344
Otu1481	Unassigned	0.7592942303858453
Otu1482	Unassigned	0.7648128557503467
Otu1483	k__Bacteria	0.923546963478739
Otu1484	Unassigned	0.46042475296072727
Otu1485	Unassigned	0.7835084420014958
Otu1486	k__Bacteria ;p__Bacteroidetes ;c__Bacteroidia ;o__Bacteroidales ;f__Bacteroidaceae ;g__Bacteroides	0.9904290713281498
Otu1487	k__Bacteria ;p__Firmicutes ;c__Negativicutes ;o__Selenomonadales ;f__Veillonellaceae ;g__Megamonas ;s__Megamonas-funiformis-YIT-11815	0.9552259525889103
Otu1488	k__Bacteria ;p__Firmicutes ;c__Clostridia ;o__Clostridiales ;f__Lachnospiraceae	0.9989383813828161
Otu1489	k__Bacteria ;p__Firmicutes ;c__Clostridia ;o__Clostridiales ;f__Lachnospiraceae	0.9246528083605361
Otu1490	k__Bacteria	0.8910090978742476
Otu1491	k__Bacteria ;p__Firmicutes ;c__Clostridia ;o__Clostridiales ;f__Ruminococcaceae	0.966985408377976
Otu1492	k__Bacteria ;p__Bacteroidetes ;c__Bacteroidia ;o__Bacteroidales ;f__Bacteroidaceae ;g__Bacteroides	0.9295370187267165
Otu1493	k__Bacteria	0.9189641869828999
Otu1494	k__Bacteria ;p__Firmicutes ;c__Bacilli ;o__Lactobacillales ;f__Streptococcaceae ;g__Streptococcus	0.9966662061282886
Otu1495	k__Bacteria ;p__Firmicutes ;c__Bacilli ;o__Lactobacillales ;f__Streptococcaceae ;g__Streptococcus	0.9786804178024162
Otu1496	k__Bacteria ;p__Firmicutes ;c__Clostridia ;o__Clostridiales ;f__Ruminococcaceae ;g__Ruminococcaceae-UCG-002 ;s__uncultured-bacterium	0.7001471110690209
Otu1497	Unassigned	0.8953708245993891
Otu1498	k__Bacteria	0.8563350326989689
Otu1499	k__Bacteria	0.9550689482917915
Otu1500	k__Bacteria	0.9193610585941776
Otu1501	k__Bacteria	0.9999999999314164
Otu1502	Unassigned	0.8486565491791678
Otu1503	k__Bacteria ;p__Firmicutes ;c__Clostridia ;o__Clostridiales ;f__Ruminococcaceae ;g__Subdoligranulum	0.8541021695092779
Otu1504	Unassigned	0.7832166482103928
Otu1505	Unassigned	0.5650334095667475
Otu1506	k__Bacteria	0.9200538631593924
Otu1507	k__Bacteria ;p__Proteobacteria ;c__Alphaproteobacteria ;o__Rhodospirillales ;f__uncultured ;g__gut-metagenome ;s__gut-metagenome	0.983849451498439
Otu1508	Unassigned	0.889178670142692
Otu1509	k__Bacteria ;p__Synergistetes ;c__Synergistia ;o__Synergistales ;f__Synergistaceae ;g__Cloacibacillus	0.999844581563956
Otu1510	Unassigned	0.8128990573669438
Otu1511	k__Bacteria ;p__Patescibacteria ;c__Saccharimonadia ;o__Saccharimonadales	0.996036350247197
Otu1512	k__Bacteria	0.8844430190867767
Otu1513	k__Bacteria	0.9999981026117394
Otu1514	k__Bacteria ;p__Firmicutes ;c__Clostridia ;o__Clostridiales	0.728657566697359
Otu1515	k__Bacteria ;p__Firmicutes ;c__Clostridia ;o__Clostridiales ;f__Ruminococcaceae ;g__Ruminiclostridium-9 ;s__Anaerostipes-hadrus	0.8457532558640225
Otu1516	k__Bacteria ;p__Bacteroidetes ;c__Bacteroidia ;o__Bacteroidales ;f__Bacteroidaceae ;g__Bacteroides	0.9999250262297754
Otu1517	k__Bacteria ;p__Firmicutes ;c__Clostridia ;o__Clostridiales ;f__Lachnospiraceae	0.990508694577141
Otu1518	k__Bacteria ;p__Firmicutes	0.9826345003160536
Otu1519	k__Bacteria ;p__Firmicutes ;c__Bacilli ;o__Bacillales ;f__Family-XI ;g__Gemella	0.978643663836007
Otu1520	Unassigned	0.40092086749996314
Otu1521	k__Bacteria ;p__Firmicutes ;c__Negativicutes ;o__Selenomonadales ;f__Veillonellaceae ;g__Veillonella	0.9874755182554802
Otu1522	k__Bacteria ;p__Patescibacteria ;c__Saccharimonadia ;o__Saccharimonadales ;f__Saccharimonadaceae	0.9996884763566479
Otu1523	k__Bacteria ;p__Bacteroidetes ;c__Bacteroidia ;o__Bacteroidales ;f__Bacteroidaceae ;g__Bacteroides	0.8871452207521506
Otu1524	k__Bacteria ;p__Bacteroidetes ;c__Bacteroidia ;o__Bacteroidales	0.9960473555878793
Otu1525	k__Bacteria	0.9088664523525517
Otu1526	Unassigned	0.8275140145777738
Otu1527	k__Bacteria ;p__Firmicutes ;c__Clostridia ;o__Clostridiales ;f__Ruminococcaceae	0.9124638913501044
Otu1528	k__Bacteria ;p__Fusobacteria ;c__Fusobacteriia ;o__Fusobacteriales ;f__Fusobacteriaceae ;g__Fusobacterium	0.9725308357105975
Otu1529	k__Bacteria ;p__Bacteroidetes ;c__Bacteroidia ;o__Bacteroidales ;f__Rikenellaceae ;g__Alistipes	0.7761619752685551
Otu1530	Unassigned	0.8679840697068288
Otu1531	k__Bacteria ;p__Proteobacteria ;c__Gammaproteobacteria ;o__Betaproteobacteriales ;f__Burkholderiaceae ;g__Sutterella	0.9891528540089624
Otu1532	k__Bacteria	0.8052120448362989
Otu1533	k__Bacteria ;p__Tenericutes ;c__Mollicutes ;o__Mollicutes-RF39	0.9985503575793646
Otu1534	k__Bacteria ;p__Bacteroidetes ;c__Bacteroidia ;o__Bacteroidales ;f__Bacteroidaceae ;g__Bacteroides ;s__Bacteroides-salyersiae-CL02T12C01	0.9408333122936718
Otu1535	k__Bacteria	0.9462773100046273
Otu1536	Unassigned	0.661732098578025
Otu1537	k__Bacteria ;p__Firmicutes ;c__Clostridia ;o__Clostridiales ;f__Lachnospiraceae	0.997050482002689
Otu1538	k__Bacteria ;p__Firmicutes ;c__Clostridia ;o__Clostridiales ;f__Lachnospiraceae	0.9962897755949216
Otu1539	k__Bacteria ;p__Firmicutes ;c__Clostridia ;o__Clostridiales ;f__Lachnospiraceae	0.9834237980498729
Otu1540	k__Bacteria ;p__Firmicutes ;c__Clostridia ;o__Clostridiales ;f__Ruminococcaceae ;g__Faecalibacterium	0.8260409232618835
Otu1541	k__Bacteria ;p__Firmicutes ;c__Clostridia ;o__Clostridiales	0.8109368577525765
Otu1542	k__Bacteria ;p__Firmicutes	0.8814803037702478
Otu1543	k__Bacteria ;p__Firmicutes ;c__Negativicutes ;o__Selenomonadales ;f__Veillonellaceae ;g__Dialister	0.9040152526636455
Otu1544	k__Bacteria ;p__Proteobacteria ;c__Gammaproteobacteria ;o__Enterobacteriales ;f__Enterobacteriaceae ;g__Escherichia-Shigella	0.8179046958651303
Otu1545	k__Bacteria ;p__Firmicutes ;c__Clostridia ;o__Clostridiales ;f__Lachnospiraceae	0.9628545880331602
Otu1546	k__Bacteria ;p__Firmicutes ;c__Clostridia ;o__Clostridiales ;f__Lachnospiraceae ;g__Sellimonas ;s__uncultured-bacterium	0.7118636192458573
Otu1547	k__Bacteria ;p__Firmicutes ;c__Clostridia ;o__Clostridiales ;f__Lachnospiraceae ;g__Lachnoclostridium	0.7423683296704929
Otu1548	k__Bacteria ;p__Firmicutes ;c__Clostridia ;o__Clostridiales ;f__Ruminococcaceae ;g__Ruminococcaceae-NK4A214-group	0.9033464237526018
Otu1549	k__Bacteria ;p__Proteobacteria ;c__Deltaproteobacteria ;o__Desulfovibrionales ;f__Desulfovibrionaceae ;g__Desulfovibrio ;s__gut-metagenome	0.959401645933832
Otu1550	k__Bacteria ;p__Firmicutes ;c__Clostridia ;o__Clostridiales ;f__Lachnospiraceae ;g__Tyzzerella-3 ;s__unidentified	0.9738650459324137
Otu1551	Unassigned	0.8727011493666866
Otu1552	k__Bacteria ;p__Firmicutes ;c__Clostridia ;o__Clostridiales ;f__Peptococcaceae ;g__uncultured ;s__uncultured-soil-bacterium	0.9263555703149737
Otu1553	k__Bacteria ;p__Firmicutes ;c__Bacilli ;o__Bacillales ;f__Family-XI ;g__Gemella	0.9999647906306343
Otu1554	k__Bacteria ;p__Firmicutes ;c__Bacilli ;o__Bacillales ;f__Family-XI ;g__Gemella	0.9980742213782844
Otu1555	k__Bacteria ;p__Bacteroidetes ;c__Bacteroidia ;o__Bacteroidales ;f__Marinifilaceae ;g__Butyricimonas ;s__Butyricimonas-virosa	0.7592530479294108
Otu1556	k__Bacteria ;p__Bacteroidetes ;c__Bacteroidia ;o__Bacteroidales ;f__Prevotellaceae	0.706851665302776
Otu1557	Unassigned	0.6987858674228002
Otu1558	k__Bacteria	0.7182667944650526
Otu1559	k__Bacteria	0.9442326747304861
Otu1560	k__Bacteria	0.9317265679183423
Otu1561	k__Bacteria ;p__Firmicutes ;c__Negativicutes ;o__Selenomonadales ;f__Veillonellaceae ;g__Megamonas ;s__Megamonas-funiformis-YIT-11815	0.9115034156373394
Otu1562	k__Bacteria ;p__Firmicutes	0.7219944836603939
Otu1563	k__Bacteria ;p__Firmicutes ;c__Clostridia ;o__Clostridiales ;f__Peptococcaceae ;g__Peptococcus ;s__uncultured-bacterium	0.8218445388883381
Otu1564	Unassigned	0.9006835516599079
Otu1565	Unassigned	0.6120117683331155
Otu1566	k__Bacteria ;p__Firmicutes ;c__Clostridia ;o__Clostridiales ;f__Lachnospiraceae	0.9990868391645078
Otu1567	k__Bacteria ;p__Firmicutes ;c__Bacilli ;o__Lactobacillales	0.9579389442335362
Otu1568	k__Bacteria ;p__Proteobacteria ;c__Gammaproteobacteria ;o__Enterobacteriales ;f__Enterobacteriaceae	0.9793399615423075
Otu1569	k__Bacteria ;p__Firmicutes ;c__Bacilli ;o__Lactobacillales ;f__Streptococcaceae ;g__Streptococcus	0.8624159488309605
Otu1570	k__Bacteria	0.9630959426448484
Otu1571	k__Bacteria ;p__Proteobacteria ;c__Alphaproteobacteria ;o__Rhodospirillales ;f__uncultured ;g__gut-metagenome ;s__gut-metagenome	0.9937544853076501
Otu1572	k__Bacteria ;p__Bacteroidetes ;c__Bacteroidia ;o__Bacteroidales ;f__Prevotellaceae ;g__Prevotella-9 ;s__uncultured-organism	0.722457499312655
Otu1573	k__Bacteria ;p__Firmicutes ;c__Clostridia ;o__Clostridiales ;f__Lachnospiraceae ;g__[Eubacterium]-hallii-group ;s__uncultured-bacterium	0.778452693221917
Otu1574	Unassigned	0.8437005903766474
Otu1575	k__Bacteria ;p__Firmicutes	0.7513468388264838
Otu1576	k__Bacteria ;p__Actinobacteria ;c__Actinobacteria ;o__Micrococcales ;f__Micrococcaceae	0.8818766941987204
Otu1577	k__Bacteria ;p__Bacteroidetes ;c__Bacteroidia ;o__Bacteroidales ;f__Bacteroidaceae ;g__Bacteroides	0.9656898937809391
Otu1578	k__Bacteria ;p__Fusobacteria ;c__Fusobacteriia ;o__Fusobacteriales ;f__Fusobacteriaceae ;g__Fusobacterium	0.9572418774184249
Otu1579	k__Bacteria ;p__Firmicutes ;c__Clostridia ;o__Clostridiales ;f__Lachnospiraceae	0.7985618787450932
Otu1580	k__Bacteria ;p__Firmicutes ;c__Bacilli ;o__Bacillales ;f__Family-XI ;g__Gemella	0.9429473441998102
Otu1581	Unassigned	0.960621786072681
Otu1582	Unassigned	0.8857709672424858
Otu1583	k__Bacteria ;p__Proteobacteria ;c__Gammaproteobacteria ;o__Aeromonadales ;f__Aeromonadaceae ;g__Aeromonas	0.9989435470701123
Otu1584	Unassigned	0.8452151353294879
Otu1585	k__Bacteria ;p__Firmicutes ;c__Clostridia ;o__Clostridiales ;f__Ruminococcaceae	0.9635113312250334
Otu1586	k__Bacteria ;p__Firmicutes	0.9383749608060871
Otu1587	k__Bacteria ;p__Firmicutes	0.7746067270048351
Otu1588	k__Bacteria ;p__Bacteroidetes ;c__Bacteroidia ;o__Bacteroidales ;f__Bacteroidaceae ;g__Bacteroides ;s__Bacteroides-stercoris-ATCC-43183	0.7793489990094313
Otu1589	k__Bacteria	0.9165664189962783
Otu1590	k__Bacteria	0.9999998316906038
Otu1591	k__Bacteria ;p__Firmicutes ;c__Clostridia ;o__Clostridiales ;f__Lachnospiraceae	0.7785141974957206
Otu1592	k__Bacteria ;p__Bacteroidetes ;c__Bacteroidia ;o__Bacteroidales ;f__Prevotellaceae	0.8358384553627577
Otu1593	Unassigned	0.8677274983950451
Otu1594	Unassigned	0.8880962850995282
Otu1595	Unassigned	0.8918774031835094
Otu1596	k__Bacteria ;p__Bacteroidetes ;c__Bacteroidia ;o__Bacteroidales ;f__Bacteroidaceae ;g__Bacteroides	0.7475490695253807
Otu1597	k__Bacteria ;p__Firmicutes ;c__Clostridia ;o__Clostridiales	0.886657668632374
Otu1598	k__Bacteria ;p__Firmicutes ;c__Clostridia ;o__Clostridiales	0.8497041586401597
Otu1599	k__Bacteria ;p__Firmicutes ;c__Clostridia ;o__Clostridiales ;f__Clostridiaceae-1 ;g__Clostridium-sensu-stricto-1	0.8577837720381739
Otu1600	k__Bacteria ;p__Firmicutes ;c__Clostridia ;o__Clostridiales ;f__Ruminococcaceae	0.7306330734979454
Otu1601	k__Bacteria ;p__Firmicutes ;c__Clostridia ;o__Clostridiales ;f__Ruminococcaceae	0.9217855063214424
Otu1602	Unassigned	0.9438514256221148
Otu1603	k__Bacteria ;p__Firmicutes ;c__Clostridia ;o__Clostridiales ;f__Ruminococcaceae ;g__Faecalibacterium	0.9971473952352699
Otu1604	k__Bacteria ;p__Bacteroidetes ;c__Bacteroidia ;o__Bacteroidales ;f__Bacteroidaceae ;g__Bacteroides	0.7291445190062197
Otu1605	k__Archaea ;p__Nanoarchaeaeota ;c__Woesearchaeia	0.7795665645367231
Otu1606	k__Bacteria	0.9998371218682159
Otu1607	k__Bacteria ;p__Firmicutes	0.9700178164406547
Otu1608	k__Bacteria ;p__Bacteroidetes ;c__Bacteroidia ;o__Bacteroidales	0.9991055714579362
Otu1609	k__Bacteria ;p__Firmicutes ;c__Clostridia ;o__Clostridiales	0.9260994558533956
Otu1610	Unassigned	0.9057423986038295
Otu1611	k__Bacteria	0.7117353620906788
Otu1612	Unassigned	0.6904336630441134
Otu1613	k__Bacteria	0.9540574363164609
Otu1614	Unassigned	0.7144608098224036
Otu1615	k__Bacteria ;p__Firmicutes ;c__Clostridia ;o__Clostridiales ;f__Lachnospiraceae	0.99370741046133
Otu1616	k__Bacteria	0.7315161336887702
Otu1617	k__Bacteria	0.9144698126232657
Otu1618	k__Bacteria ;p__Firmicutes ;c__Clostridia ;o__Clostridiales	0.7961598159588741
Otu1619	k__Bacteria ;p__Actinobacteria ;c__Actinobacteria ;o__Actinomycetales ;f__Actinomycetaceae ;g__Actinomyces ;s__Actinomyces-gerencseriae-DSM-6844	0.9109660893331146
Otu1620	k__Bacteria ;p__Firmicutes ;c__Bacilli ;o__Lactobacillales ;f__Carnobacteriaceae ;g__Granulicatella	0.952327096170842
Otu1621	k__Bacteria ;p__Lentisphaerae ;c__Lentisphaeria ;o__Victivallales ;f__Victivallaceae ;g__Victivallis ;s__unidentified	0.992502109142859
Otu1622	k__Bacteria	0.835827215204722
Otu1623	Unassigned	0.6727003360987016
Otu1624	k__Bacteria	0.9375718494494387
Otu1625	k__Bacteria	0.9999998393067043
Otu1626	k__Bacteria	0.9331203051072667
Otu1627	k__Bacteria ;p__Synergistetes ;c__Synergistia ;o__Synergistales ;f__Synergistaceae ;g__Fretibacterium ;s__Synergistetes-bacterium-oral-taxon-360	0.9795001880768913
Otu1628	k__Bacteria ;p__Bacteroidetes ;c__Bacteroidia ;o__Bacteroidales	0.7357857089051607
Otu1629	k__Bacteria ;p__Firmicutes ;c__Clostridia ;o__Clostridiales ;f__Lachnospiraceae	0.9587253691848351
Otu1630	k__Bacteria ;p__Firmicutes	0.9999821690038385
Otu1631	Unassigned	0.7569835763616821
Otu1632	k__Bacteria	0.8889492296182413
Otu1633	k__Bacteria ;p__Firmicutes ;c__Clostridia ;o__Clostridiales ;f__Ruminococcaceae ;g__uncultured ;s__gut-metagenome	0.9854580152081202
Otu1634	k__Bacteria ;p__Firmicutes ;c__Clostridia ;o__Clostridiales ;f__Lachnospiraceae	0.9898548225477458
Otu1635	k__Bacteria ;p__Firmicutes ;c__Bacilli ;o__Lactobacillales ;f__Streptococcaceae ;g__Streptococcus ;s__Streptococcus-thermophilus-TH1435	0.9728272822352358
Otu1636	k__Bacteria ;p__Firmicutes ;c__Bacilli ;o__Lactobacillales ;f__Streptococcaceae ;g__Streptococcus	0.7334149043349786
Otu1637	k__Bacteria ;p__Firmicutes ;c__Clostridia ;o__Clostridiales ;f__Ruminococcaceae	0.9329496491181678
Otu1638	k__Bacteria ;p__Firmicutes ;c__Clostridia ;o__Clostridiales ;f__Ruminococcaceae ;g__Subdoligranulum	0.7327711071784578
Otu1639	k__Bacteria ;p__Firmicutes ;c__Clostridia ;o__Clostridiales ;f__Ruminococcaceae ;g__Ruminococcus-1 ;s__metagenome	0.8993428013522456
Otu1640	k__Bacteria ;p__Proteobacteria ;c__Alphaproteobacteria ;o__Rhodospirillales ;f__uncultured ;g__gut-metagenome ;s__gut-metagenome	0.8148748539111703
Otu1641	k__Bacteria	0.7701436021765303
Otu1642	k__Bacteria ;p__Firmicutes ;c__Clostridia ;o__Clostridiales ;f__Lachnospiraceae ;g__Hungatella ;s__uncultured-organism	0.8044473109524953
Otu1643	k__Bacteria ;p__Fusobacteria ;c__Fusobacteriia ;o__Fusobacteriales ;f__Fusobacteriaceae ;g__Fusobacterium	0.950212112623656
Otu1644	k__Bacteria ;p__Firmicutes ;c__Clostridia ;o__Clostridiales ;f__Ruminococcaceae	0.9932477417288961
Otu1645	k__Bacteria ;p__Firmicutes ;c__Clostridia ;o__Clostridiales ;f__Christensenellaceae ;g__Christensenellaceae-R-7-group	0.9878192253552566
Otu1646	k__Archaea ;p__Nanoarchaeaeota ;c__Woesearchaeia	0.8047407502329209
Otu1647	Unassigned	0.8419275138623864
Otu1648	k__Bacteria ;p__Firmicutes ;c__Erysipelotrichia ;o__Erysipelotrichales ;f__Erysipelotrichaceae ;g__Erysipelotrichaceae-UCG-003	0.7767125280615605
Otu1649	k__Bacteria ;p__Firmicutes ;c__Clostridia ;o__Clostridiales	0.7223160432299792
Otu1650	k__Bacteria	0.8714917861998454
Otu1651	k__Bacteria ;p__Firmicutes ;c__Clostridia ;o__Clostridiales ;f__Lachnospiraceae ;g__[Eubacterium]-eligens-group	0.8475965990815761
Otu1652	k__Bacteria	0.9995725787459107
Otu1653	k__Bacteria ;p__Firmicutes	0.905592511481261
Otu1654	k__Bacteria	0.9992601626728437
Otu1655	k__Bacteria ;p__Bacteroidetes ;c__Bacteroidia ;o__Bacteroidales ;f__Bacteroidaceae ;g__Bacteroides	0.7523597280824955
Otu1656	k__Bacteria	0.999999659409154
Otu1657	k__Bacteria ;p__Bacteroidetes ;c__Bacteroidia ;o__Bacteroidales ;f__Prevotellaceae ;g__Prevotella ;s__Prevotella-disiens-JCM-6334-=-ATCC-29426	0.9986177525113459
Otu1658	k__Bacteria ;p__Firmicutes ;c__Clostridia ;o__Clostridiales ;f__Ruminococcaceae	0.8252223246443757
Otu1659	Unassigned	0.8005518926376255
Otu1660	k__Bacteria	0.9998427569898287
Otu1661	k__Bacteria	0.8918088840707498
Otu1662	k__Bacteria ;p__Proteobacteria ;c__Deltaproteobacteria ;o__Desulfovibrionales ;f__Desulfovibrionaceae ;g__Bilophila ;s__gut-metagenome	0.99997509537579
Otu1663	k__Bacteria ;p__Firmicutes ;c__Clostridia ;o__Clostridiales ;f__Peptostreptococcaceae	0.7634171896492088
Otu1664	k__Bacteria ;p__Firmicutes ;c__Bacilli ;o__Bacillales ;f__Family-XI ;g__Gemella	0.8480172587972271
Otu1665	k__Bacteria ;p__Firmicutes ;c__Bacilli ;o__Lactobacillales	0.9326627611877675
Otu1666	Unassigned	0.7949897896710326
Otu1667	Unassigned	0.8651963154659335
Otu1668	k__Bacteria ;p__Firmicutes ;c__Negativicutes ;o__Selenomonadales ;f__Veillonellaceae ;g__Dialister	0.9992928361773497
Otu1669	k__Bacteria ;p__Firmicutes ;c__Clostridia ;o__Clostridiales ;f__Lachnospiraceae	0.9832039655729594
Otu1670	k__Bacteria ;p__Actinobacteria ;c__Actinobacteria ;o__Actinomycetales ;f__Actinomycetaceae ;g__Actinomyces	0.9888206717661445
Otu1671	k__Bacteria ;p__Bacteroidetes ;c__Bacteroidia ;o__Bacteroidales ;f__Tannerellaceae ;g__Parabacteroides	0.8096496582586347
Otu1672	k__Bacteria ;p__Firmicutes ;c__Erysipelotrichia ;o__Erysipelotrichales ;f__Erysipelotrichaceae ;g__Erysipelatoclostridium	0.9999154646443662
Otu1673	k__Bacteria ;p__Fusobacteria ;c__Fusobacteriia ;o__Fusobacteriales ;f__Fusobacteriaceae ;g__Fusobacterium	0.7301886824982636
Otu1674	Unassigned	0.9395863069556836
Otu1675	k__Bacteria ;p__Firmicutes ;c__Clostridia ;o__Clostridiales ;f__Lachnospiraceae	0.9981636341509642
Otu1676	k__Bacteria ;p__Firmicutes ;c__Clostridia ;o__Clostridiales ;f__Ruminococcaceae ;g__Anaerotruncus ;s__Anaerotruncus-colihominis-DSM-17241	0.9935040444704429
Otu1677	k__Bacteria ;p__Firmicutes	0.7959270184768107
Otu1678	k__Bacteria ;p__Firmicutes ;c__Clostridia ;o__Clostridiales ;f__Ruminococcaceae ;g__Ruminococcus-1 ;s__uncultured-Ruminococcus-sp.	0.8702704745992009
Otu1679	k__Bacteria ;p__Firmicutes	0.923755569219003
Otu1680	Unassigned	0.7280954199584592
Otu1681	k__Bacteria	0.9993998735468217
Otu1682	k__Bacteria ;p__Firmicutes ;c__Clostridia ;o__Clostridiales ;f__Ruminococcaceae	0.993447830022209
Otu1683	k__Bacteria ;p__Firmicutes ;c__Clostridia ;o__Clostridiales ;f__Ruminococcaceae	0.9784125767422123
Otu1684	k__Bacteria ;p__Proteobacteria ;c__Gammaproteobacteria ;o__Enterobacteriales ;f__Enterobacteriaceae	0.8641089185520324
Otu1685	k__Bacteria ;p__Firmicutes ;c__Clostridia ;o__Clostridiales	0.746889323271344
Otu1686	Unassigned	0.784069459804339
Otu1687	Unassigned	0.48171260818203154
Otu1688	k__Bacteria ;p__Proteobacteria ;c__Alphaproteobacteria ;o__Rhodospirillales ;f__uncultured ;g__gut-metagenome ;s__gut-metagenome	0.9837562432794474
Otu1689	k__Bacteria ;p__Firmicutes ;c__Clostridia ;o__Clostridiales ;f__Lachnospiraceae	0.9863381299326445
Otu1690	k__Bacteria ;p__Firmicutes ;c__Clostridia ;o__Clostridiales ;f__Ruminococcaceae	0.9974005382922598
Otu1691	k__Bacteria ;p__Firmicutes ;c__Clostridia ;o__Clostridiales ;f__Peptococcaceae ;g__Peptococcus ;s__uncultured-bacterium	0.8785813523389658
Otu1692	k__Bacteria ;p__Proteobacteria ;c__Alphaproteobacteria ;o__Rhodospirillales ;f__uncultured	0.88201788250984
Otu1693	k__Bacteria	0.7845306348692982
Otu1694	k__Bacteria	0.999865264501946
Otu1695	k__Bacteria	0.9999491801145052
Otu1696	k__Bacteria ;p__Proteobacteria ;c__Alphaproteobacteria ;o__Rhodospirillales ;f__uncultured	0.7300793793600047
Otu1697	k__Bacteria ;p__Proteobacteria ;c__Alphaproteobacteria ;o__Rhodospirillales ;f__uncultured	0.8865525760212852
Otu1698	k__Bacteria	0.9999998239956407
Otu1699	k__Bacteria ;p__Firmicutes ;c__Clostridia ;o__Clostridiales ;f__Ruminococcaceae	0.8826402655575377
Otu1700	k__Bacteria ;p__Firmicutes ;c__Clostridia ;o__Clostridiales ;f__Lachnospiraceae	0.9402346185001603
Otu1701	k__Bacteria ;p__Firmicutes ;c__Clostridia ;o__Clostridiales ;f__Lachnospiraceae ;g__Dorea	0.8920051829204388
Otu1702	k__Bacteria	0.9999473673902741
Otu1703	k__Bacteria	0.9999983338555914
Otu1704	k__Bacteria	0.9787236596596531
Otu1705	Unassigned	0.5785172033626074
Otu1706	k__Archaea ;p__Nanoarchaeaeota ;c__Woesearchaeia	0.8054543197855744
Otu1707	k__Bacteria ;p__Proteobacteria ;c__Gammaproteobacteria ;o__Enterobacteriales ;f__Enterobacteriaceae ;g__Escherichia-Shigella	0.7517853412024014
Otu1708	k__Bacteria ;p__Firmicutes ;c__Clostridia ;o__Clostridiales ;f__Ruminococcaceae ;g__Negativibacillus ;s__Negativibacillus-massiliensis	0.944582948908296
Otu1709	k__Bacteria ;p__Firmicutes ;c__Clostridia ;o__Clostridiales ;f__Ruminococcaceae	0.9581760612086243
Otu1710	k__Bacteria ;p__Firmicutes ;c__Clostridia ;o__Clostridiales ;f__Ruminococcaceae	0.9934843439904704
Otu1711	Unassigned	0.8932583712657485
Otu1712	k__Bacteria ;p__Firmicutes ;c__Clostridia ;o__Clostridiales ;f__Ruminococcaceae	0.9990236723787878
Otu1713	k__Bacteria ;p__Bacteroidetes ;c__Bacteroidia ;o__Bacteroidales ;f__Bacteroidaceae ;g__Bacteroides	0.9999038706353391
Otu1714	k__Bacteria ;p__Firmicutes ;c__Clostridia ;o__Clostridiales ;f__Ruminococcaceae ;g__Ruminococcaceae-UCG-010 ;s__uncultured-bacterium	0.88307622948682
Otu1715	k__Bacteria ;p__Bacteroidetes ;c__Bacteroidia ;o__Bacteroidales ;f__Bacteroidaceae ;g__Bacteroides	0.8955425266228431
Otu1716	Unassigned	0.3500503065991829
Otu1717	Unassigned	0.8501086725187659
Otu1718	k__Bacteria ;p__Synergistetes ;c__Synergistia ;o__Synergistales ;f__Synergistaceae ;g__Cloacibacillus	0.8885963077296618
Otu1719	k__Bacteria ;p__Proteobacteria ;c__Alphaproteobacteria ;o__Rhodospirillales ;f__uncultured ;g__gut-metagenome ;s__gut-metagenome	0.9981352263522354
Otu1720	k__Bacteria ;p__Bacteroidetes ;c__Bacteroidia ;o__Bacteroidales ;f__Bacteroidaceae ;g__Bacteroides ;s__gut-metagenome	0.9763827904096782
Otu1721	k__Bacteria ;p__Firmicutes ;c__Negativicutes ;o__Selenomonadales ;f__Veillonellaceae	0.80270003455253
Otu1722	Unassigned	0.6528091096457564
Otu1723	k__Bacteria ;p__Bacteroidetes ;c__Bacteroidia ;o__Bacteroidales	0.8219865955888888
Otu1724	k__Bacteria ;p__Firmicutes	0.8404489886073404
Otu1725	k__Archaea	0.7006892064699394
Otu1726	k__Bacteria ;p__Bacteroidetes ;c__Bacteroidia ;o__Bacteroidales ;f__Bacteroidaceae ;g__Bacteroides	0.9999340980968042
Otu1727	Unassigned	0.7764756349277726
Otu1728	k__Bacteria ;p__Firmicutes ;c__Clostridia ;o__Clostridiales ;f__Family-XI ;g__Ezakiella	0.9999293349498692
Otu1729	k__Bacteria ;p__Proteobacteria ;c__Alphaproteobacteria ;o__Rhodospirillales ;f__uncultured ;g__gut-metagenome ;s__gut-metagenome	0.9877609263106343
Otu1730	k__Bacteria ;p__Firmicutes ;c__Bacilli ;o__Lactobacillales ;f__Streptococcaceae ;g__Streptococcus ;s__Streptococcus-thermophilus-TH1435	0.9532710984212668
Otu1731	k__Bacteria ;p__Firmicutes ;c__Clostridia ;o__Clostridiales ;f__Ruminococcaceae	0.9530545853623629
Otu1732	k__Bacteria	0.9382915787423448
Otu1733	k__Bacteria	0.9484479931949285
Otu1734	k__Bacteria ;p__Proteobacteria ;c__Gammaproteobacteria ;o__Enterobacteriales ;f__Enterobacteriaceae	0.9755925987807623
Otu1735	k__Bacteria ;p__Firmicutes ;c__Bacilli ;o__Lactobacillales ;f__Streptococcaceae ;g__Streptococcus	0.8014114413619724
Otu1736	k__Bacteria ;p__Firmicutes ;c__Clostridia ;o__Clostridiales ;f__Ruminococcaceae	0.9963888875300564
Otu1737	k__Bacteria ;p__Tenericutes ;c__Mollicutes ;o__Mollicutes-RF39	0.9946416724450463
Otu1738	k__Bacteria ;p__Firmicutes ;c__Clostridia ;o__Clostridiales ;f__Ruminococcaceae ;g__Ruminococcus-2	0.8573213761187196
Otu1739	k__Bacteria ;p__Firmicutes ;c__Clostridia ;o__Clostridiales ;f__Ruminococcaceae ;g__Ruminiclostridium-6	0.9998220812339348
Otu1740	k__Bacteria ;p__Fusobacteria ;c__Fusobacteriia ;o__Fusobacteriales ;f__Fusobacteriaceae ;g__Fusobacterium	0.8697305133809641
Otu1741	k__Bacteria ;p__Firmicutes ;c__Clostridia ;o__Clostridiales ;f__Ruminococcaceae ;g__Faecalibacterium ;s__Trichuris-trichiura-(human-whipworm)	0.9577505529701178
Otu1742	Unassigned	0.6662948581169059
Otu1743	Unassigned	0.7889035202623695
Otu1744	k__Bacteria ;p__Proteobacteria ;c__Gammaproteobacteria ;o__Betaproteobacteriales ;f__Burkholderiaceae ;g__Sutterella ;s__gut-metagenome	0.9714176966970133
Otu1745	k__Bacteria ;p__Firmicutes ;c__Clostridia ;o__Clostridiales ;f__Lachnospiraceae ;g__Lachnospira	0.9448731036756368
Otu1746	Unassigned	0.7227018247468706
Otu1747	k__Bacteria	0.9997663424263653
Otu1748	k__Bacteria ;p__Firmicutes ;c__Clostridia ;o__Clostridiales ;f__Ruminococcaceae ;g__Ruminococcaceae-UCG-013	0.939925591313956
Otu1749	k__Bacteria ;p__Fusobacteria ;c__Fusobacteriia ;o__Fusobacteriales ;f__Fusobacteriaceae ;g__Fusobacterium	0.9356016138430459
Otu1750	Unassigned	0.8899800694429157
Otu1751	k__Bacteria ;p__Firmicutes ;c__Clostridia ;o__Clostridiales ;f__Lachnospiraceae ;g__Lachnospiraceae-NK4A136-group	0.8063246152661895
Otu1752	k__Bacteria ;p__Firmicutes ;c__Clostridia ;o__Clostridiales ;f__Lachnospiraceae ;g__Lachnoclostridium	0.9758572195312687
Otu1753	k__Bacteria ;p__Synergistetes ;c__Synergistia ;o__Synergistales ;f__Synergistaceae ;g__Jonquetella ;s__Jonquetella-anthropi-DSM-22815	0.7247509707616147
Otu1754	k__Bacteria	0.9998554704584471
Otu1755	k__Bacteria ;p__Firmicutes ;c__Clostridia ;o__Clostridiales ;f__Ruminococcaceae	0.9181123665103823
Otu1756	k__Bacteria ;p__Firmicutes ;c__Clostridia ;o__Clostridiales ;f__Lachnospiraceae	0.9832155254213416
Otu1757	Unassigned	0.9127921315867044
Otu1758	k__Bacteria ;p__Firmicutes ;c__Clostridia ;o__Clostridiales	0.8355241201765923
Otu1759	k__Bacteria ;p__Fusobacteria ;c__Fusobacteriia ;o__Fusobacteriales ;f__Fusobacteriaceae ;g__Fusobacterium ;s__uncultured-bacterium	0.779031396703912
Otu1760	k__Bacteria	0.9509502900870145
Otu1761	Unassigned	0.7372058211425255
Otu1762	k__Bacteria ;p__Bacteroidetes ;c__Bacteroidia ;o__Bacteroidales ;f__Prevotellaceae ;g__Prevotella-9 ;s__uncultured-Wautersiella-sp.	0.8974268720630868
Otu1763	Unassigned	0.8748377451524284
Otu1764	k__Bacteria ;p__Firmicutes ;c__Clostridia ;o__Clostridiales ;f__Lachnospiraceae ;g__Eisenbergiella	0.8022384208402327
Otu1765	Unassigned	0.9366910019588752
Otu1766	k__Bacteria ;p__Firmicutes ;c__Clostridia ;o__Clostridiales ;f__Lachnospiraceae	0.9865087269409712
Otu1767	k__Bacteria ;p__Firmicutes ;c__Negativicutes ;o__Selenomonadales ;f__Veillonellaceae ;g__Allisonella ;s__uncultured-bacterium	0.9645420507120943
Otu1768	k__Bacteria ;p__Proteobacteria ;c__Gammaproteobacteria ;o__Betaproteobacteriales ;f__Burkholderiaceae	0.9643738072933038
Otu1769	k__Bacteria ;p__Firmicutes ;c__Clostridia ;o__Clostridiales ;f__Ruminococcaceae ;g__Faecalibacterium	0.9544549104105327
Otu1770	k__Bacteria	0.999355840225342
Otu1771	k__Bacteria ;p__Firmicutes ;c__Clostridia ;o__Clostridiales ;f__Lachnospiraceae	0.9853576623362063
Otu1772	k__Bacteria ;p__Bacteroidetes ;c__Bacteroidia ;o__Bacteroidales ;f__Rikenellaceae ;g__Alistipes ;s__Alistipes-indistinctus-YIT-12060	0.9652154906828329
Otu1773	k__Bacteria ;p__Firmicutes ;c__Clostridia ;o__Clostridiales ;f__Lachnospiraceae	0.953609128349167
Otu1774	k__Bacteria	0.9994672032611689
Otu1775	Unassigned	0.638688690154121
Otu1776	k__Bacteria ;p__Bacteroidetes ;c__Bacteroidia ;o__Bacteroidales ;f__Bacteroidaceae ;g__Bacteroides	0.7924064010209536
Otu1777	k__Bacteria ;p__Firmicutes ;c__Clostridia ;o__Clostridiales ;f__Lachnospiraceae ;g__Lachnospiraceae-FCS020-group ;s__uncultured-organism	0.9981245027992718
Otu1778	Unassigned	0.6937444857455948
Otu1779	k__Bacteria	0.9999965472901965
Otu1780	k__Bacteria	0.9999571695386559
Otu1781	Unassigned	0.9201324626072218
Otu1782	Unassigned	0.6449431514107955
Otu1783	k__Bacteria ;p__Firmicutes ;c__Clostridia ;o__Clostridiales ;f__Lachnospiraceae ;g__Lachnospira	0.8081165509511801
Otu1784	Unassigned	0.6427575816752461
Otu1785	k__Bacteria ;p__Proteobacteria ;c__Alphaproteobacteria ;o__Rhodospirillales ;f__uncultured	0.7456587966273902
Otu1786	Unassigned	0.5340522082401514
Otu1787	k__Bacteria	0.9239300253697638
Otu1788	k__Bacteria ;p__Proteobacteria ;c__Alphaproteobacteria ;o__Rhodospirillales ;f__uncultured	0.8149342877502813
Otu1789	k__Bacteria ;p__Bacteroidetes ;c__Bacteroidia ;o__Bacteroidales ;f__Prevotellaceae ;g__Paraprevotella ;s__unidentified	0.9728071672209484
Otu1790	k__Bacteria ;p__Proteobacteria ;c__Alphaproteobacteria ;o__Rhodospirillales ;f__uncultured ;g__gut-metagenome ;s__gut-metagenome	0.8311159763132433
Otu1791	k__Bacteria	0.9999966401793705
Otu1792	k__Bacteria ;p__Firmicutes ;c__Clostridia ;o__Clostridiales ;f__Lachnospiraceae	0.9970545690481201
Otu1793	k__Bacteria ;p__Proteobacteria ;c__Gammaproteobacteria ;o__Pasteurellales ;f__Pasteurellaceae ;g__Haemophilus	0.7312730344783605
Otu1794	k__Bacteria ;p__Firmicutes ;c__Clostridia ;o__Clostridiales ;f__Christensenellaceae ;g__Christensenellaceae-R-7-group	0.9757732345618172
Otu1795	k__Bacteria ;p__Firmicutes ;c__Clostridia ;o__Clostridiales ;f__Lachnospiraceae ;g__[Eubacterium]-eligens-group	0.9822727095780339
Otu1796	k__Bacteria ;p__Firmicutes ;c__Clostridia ;o__Clostridiales	0.7183237065090611
Otu1797	k__Bacteria ;p__Firmicutes ;c__Clostridia ;o__Clostridiales ;f__Lachnospiraceae ;g__Lachnospiraceae-ND3007-group ;s__uncultured-Clostridiales-bacterium	0.8938555200654091
Otu1798	Unassigned	0.5509880338716493
Otu1799	k__Bacteria	0.9999850923204717
Otu1800	Unassigned	0.3948746114176488
Otu1801	k__Bacteria	0.9999937364475154
Otu1802	k__Bacteria ;p__Firmicutes ;c__Clostridia ;o__Clostridiales	0.7634039391420345
Otu1803	k__Bacteria ;p__Cyanobacteria ;c__Melainabacteria ;o__Gastranaerophilales ;f__Clostridium-sp.-K4410.MGS-306 ;g__Clostridium-sp.-K4410.MGS-306 ;s__Clostridium-sp.-K4410.MGS-306	0.7251172523785487
Otu1804	k__Bacteria ;p__Firmicutes	0.8896203850659445
Otu1805	Unassigned	0.7138214896260178
Otu1806	Unassigned	0.5724248683400275
Otu1807	k__Bacteria ;p__Proteobacteria ;c__Alphaproteobacteria ;o__Rhodospirillales ;f__uncultured ;g__gut-metagenome ;s__gut-metagenome	0.8105535058127733
Otu1808	k__Bacteria	0.9499343031802242
Otu1809	k__Bacteria	0.9999994509472055
Otu1810	k__Bacteria ;p__Proteobacteria	0.7912009553247371
Otu1811	k__Bacteria ;p__Proteobacteria	0.7440980639198878
Otu1812	k__Archaea ;p__Nanoarchaeaeota	0.7075819441687088
Otu1813	k__Bacteria ;p__Firmicutes	0.9105630774485984
Otu1814	k__Bacteria ;p__Firmicutes ;c__Clostridia ;o__Clostridiales ;f__Lachnospiraceae	0.9842479018900596
Otu1815	k__Bacteria ;p__Bacteroidetes ;c__Bacteroidia ;o__Bacteroidales ;f__Bacteroidaceae ;g__Bacteroides	0.9960699166464176
Otu1816	k__Bacteria ;p__Bacteroidetes ;c__Bacteroidia ;o__Bacteroidales ;f__Bacteroidaceae ;g__Bacteroides	0.9604669782704656
Otu1817	k__Bacteria ;p__Bacteroidetes ;c__Bacteroidia ;o__Bacteroidales ;f__Marinifilaceae ;g__Odoribacter ;s__gut-metagenome	0.8379576051784767
Otu1818	k__Bacteria ;p__Firmicutes ;c__Clostridia ;o__Clostridiales ;f__Lachnospiraceae ;g__Lachnospiraceae-UCG-004 ;s__uncultured-organism	0.7533287089137727
Otu1819	k__Bacteria ;p__Firmicutes ;c__Clostridia ;o__Clostridiales ;f__Lachnospiraceae	0.9674656967107272
Otu1820	k__Bacteria ;p__Firmicutes ;c__Clostridia ;o__Clostridiales ;f__Lachnospiraceae	0.9975964203054332
Otu1821	Unassigned	0.821049178747677
Otu1822	k__Bacteria	0.9998106512573485
Otu1823	k__Bacteria ;p__Bacteroidetes ;c__Bacteroidia ;o__Bacteroidales	0.8034688229728589
Otu1824	Unassigned	0.6767887079817829
Otu1825	k__Bacteria ;p__Firmicutes ;c__Clostridia ;o__Clostridiales ;f__Lachnospiraceae	0.8291478963999283
Otu1826	k__Bacteria ;p__Bacteroidetes ;c__Bacteroidia ;o__Bacteroidales ;f__Tannerellaceae ;g__Parabacteroides ;s__swine-fecal-bacterium-SD-Xyl5	0.831876878882174
Otu1827	k__Bacteria ;p__Firmicutes ;c__Clostridia ;o__Clostridiales ;f__Lachnospiraceae	0.7827284756069588
Otu1828	k__Bacteria	0.9999970008045092
Otu1829	k__Bacteria ;p__Firmicutes ;c__Clostridia ;o__Clostridiales	0.8420435487453873
Otu1830	k__Bacteria ;p__Firmicutes ;c__Clostridia ;o__Clostridiales	0.7025156781035604
Otu1831	Unassigned	0.6898360218768127
Otu1832	k__Bacteria	0.9462215473925724
Otu1833	k__Bacteria ;p__Firmicutes ;c__Clostridia ;o__Clostridiales ;f__Lachnospiraceae	0.9069955318555533
Otu1834	k__Bacteria ;p__Firmicutes ;c__Clostridia ;o__Clostridiales ;f__Lachnospiraceae ;g__Lachnoclostridium	0.7040254848797868
Otu1835	k__Bacteria ;p__Firmicutes ;c__Bacilli ;o__Lactobacillales ;f__Leuconostocaceae ;g__Leuconostoc	0.9999890093261719
Otu1836	Unassigned	0.8437933798766082
Otu1837	k__Bacteria ;p__Firmicutes ;c__Clostridia ;o__Clostridiales ;f__Ruminococcaceae ;g__Ruminococcus-1	0.9053051642860345
Otu1838	k__Bacteria ;p__Firmicutes ;c__Clostridia ;o__Clostridiales ;f__Lachnospiraceae ;g__Lachnospiraceae-UCG-004	0.9969909695181912
Otu1839	k__Bacteria ;p__Firmicutes ;c__Clostridia ;o__Clostridiales ;f__Peptococcaceae ;g__uncultured ;s__metagenome	0.9964135614306215
Otu1840	k__Bacteria ;p__Firmicutes	0.8871195130787429
Otu1841	Unassigned	0.8376045688329437
Otu1842	Unassigned	0.8403730291611637
Otu1843	k__Bacteria ;p__Firmicutes	0.848701622892117
Otu1844	k__Bacteria ;p__Firmicutes ;c__Clostridia ;o__Clostridiales ;f__Lachnospiraceae	0.9803128282307926
Otu1845	k__Bacteria ;p__Firmicutes	0.9671683771642126
Otu1846	k__Bacteria ;p__Tenericutes ;c__Mollicutes ;o__Mollicutes-RF39	0.9861348522822041
Otu1847	k__Bacteria	0.8883358703337645
Otu1848	k__Bacteria ;p__Firmicutes ;c__Clostridia ;o__Clostridiales ;f__Lachnospiraceae	0.702178334098657
Otu1849	k__Bacteria ;p__Firmicutes ;c__Clostridia ;o__Clostridiales ;f__Lachnospiraceae	0.984716272774667
Otu1850	k__Bacteria ;p__Proteobacteria ;c__Gammaproteobacteria	0.9992224658872814
Otu1851	k__Bacteria ;p__Proteobacteria ;c__Alphaproteobacteria ;o__Rhizobiales ;f__Beijerinckiaceae ;g__Bosea	0.9938775198862873
Otu1852	k__Bacteria	0.9997009218203547
Otu1853	k__Bacteria ;p__Firmicutes ;c__Clostridia ;o__Clostridiales ;f__Lachnospiraceae ;g__[Ruminococcus]-torques-group	0.7763999519276388
Otu1854	k__Bacteria	0.8849765781288639
Otu1855	k__Bacteria ;p__Firmicutes ;c__Negativicutes ;o__Selenomonadales ;f__Veillonellaceae ;g__Dialister ;s__Dialister-succinatiphilus-YIT-11850	0.9410648791202988
Otu1856	k__Bacteria ;p__Firmicutes ;c__Negativicutes ;o__Selenomonadales ;f__Veillonellaceae ;g__Megasphaera ;s__Megasphaera-sp.-MH	0.9128358564455404
Otu1857	Unassigned	0.9294009160410006
Otu1858	k__Bacteria	0.9999997026287835
Otu1859	k__Bacteria ;p__Fusobacteria ;c__Fusobacteriia ;o__Fusobacteriales ;f__Fusobacteriaceae ;g__Fusobacterium	0.8078408676993882
Otu1860	k__Bacteria ;p__Firmicutes ;c__Clostridia ;o__Clostridiales ;f__Lachnospiraceae	0.9982200890980027
Otu1861	k__Bacteria ;p__Proteobacteria ;c__Deltaproteobacteria ;o__Desulfovibrionales ;f__Desulfovibrionaceae ;g__Desulfovibrio	0.9999999142984225
Otu1862	k__Bacteria	0.9279001451019714
Otu1863	k__Bacteria ;p__Tenericutes ;c__Mollicutes ;o__Mollicutes-RF39	0.8446589826931312
Otu1864	k__Bacteria ;p__Firmicutes ;c__Clostridia ;o__Clostridiales ;f__Ruminococcaceae ;g__Ruminococcaceae-UCG-005 ;s__human-gut-metagenome	0.9889873323638466
Otu1865	k__Bacteria ;p__Firmicutes ;c__Clostridia ;o__Clostridiales ;f__Ruminococcaceae	0.8678760116975716
Otu1866	k__Bacteria ;p__Firmicutes ;c__Erysipelotrichia ;o__Erysipelotrichales ;f__Erysipelotrichaceae ;g__Catenibacterium	0.9999980383114323
Otu1867	k__Bacteria ;p__Firmicutes ;c__Bacilli ;o__Lactobacillales ;f__Streptococcaceae ;g__Streptococcus	0.892237620519298
Otu1868	k__Bacteria ;p__Firmicutes ;c__Clostridia ;o__Clostridiales ;f__Ruminococcaceae	0.9689002155937849
Otu1869	k__Bacteria ;p__Firmicutes ;c__Clostridia ;o__Clostridiales ;f__Ruminococcaceae ;g__Ruminococcaceae-UCG-010	0.9476924204752775
Otu1870	k__Bacteria ;p__Firmicutes ;c__Clostridia ;o__Clostridiales ;f__Ruminococcaceae	0.9008751116006811
Otu1871	k__Bacteria ;p__Fusobacteria ;c__Fusobacteriia ;o__Fusobacteriales ;f__Fusobacteriaceae ;g__Fusobacterium	0.961235291069636
Otu1872	k__Bacteria ;p__Proteobacteria ;c__Alphaproteobacteria ;o__Rhizobiales ;f__Rhizobiaceae ;g__Phyllobacterium	0.8766499256131355
Otu1873	k__Bacteria ;p__Fusobacteria ;c__Fusobacteriia ;o__Fusobacteriales ;f__Fusobacteriaceae ;g__Fusobacterium	0.7914248050343734
Otu1874	k__Bacteria	0.8902602940228996
Otu1875	k__Bacteria	0.9999990918419722
Otu1876	k__Bacteria	0.9999996986765908
Otu1877	k__Bacteria ;p__Proteobacteria ;c__Deltaproteobacteria ;o__Desulfovibrionales ;f__Desulfovibrionaceae ;g__Bilophila ;s__gut-metagenome	0.9963279631461364
Otu1878	k__Bacteria ;p__Firmicutes ;c__Clostridia ;o__Clostridiales ;f__Lachnospiraceae	0.9908645216145557
Otu1879	k__Bacteria	0.7812559708894773
Otu1880	k__Bacteria ;p__Proteobacteria ;c__Alphaproteobacteria ;o__Rhizobiales ;f__Rhizobiaceae ;g__Shinella	0.8370852701386216
Otu1881	Unassigned	0.8082056677392572
Otu1882	Unassigned	0.5138145296422976
Otu1883	k__Bacteria ;p__Firmicutes ;c__Clostridia ;o__Clostridiales ;f__Lachnospiraceae	0.9858856117914429
Otu1884	Unassigned	0.8764662864577054
Otu1885	Unassigned	0.9364617451905937
Otu1886	Unassigned	0.7954446096594943
Otu1887	k__Bacteria ;p__Bacteroidetes ;c__Bacteroidia ;o__Bacteroidales ;f__Prevotellaceae ;g__Prevotella-2	0.9264457336968116
Otu1888	Unassigned	0.7943824691276626
Otu1889	Unassigned	0.7242133391552805
Otu1890	k__Bacteria	0.9345284750329885
Otu1891	k__Bacteria ;p__Firmicutes ;c__Clostridia ;o__Clostridiales ;f__Lachnospiraceae	0.9329099641053562
Otu1892	k__Bacteria	0.7809288236584284
Otu1893	k__Bacteria ;p__Fusobacteria ;c__Fusobacteriia ;o__Fusobacteriales ;f__Fusobacteriaceae ;g__Fusobacterium	0.8633559474900048
Otu1894	k__Bacteria ;p__Fusobacteria ;c__Fusobacteriia ;o__Fusobacteriales ;f__Fusobacteriaceae	0.8061624389545491
Otu1895	k__Bacteria ;p__Firmicutes	0.7354126585034667
Otu1896	k__Bacteria ;p__Fusobacteria ;c__Fusobacteriia ;o__Fusobacteriales ;f__Fusobacteriaceae ;g__Fusobacterium	0.8827635793368206
Otu1897	k__Bacteria ;p__Firmicutes ;c__Clostridia ;o__Clostridiales ;f__Lachnospiraceae ;g__Agathobacter	0.7644714736266028
Otu1898	k__Bacteria	0.9999994098990184
Otu1899	k__Bacteria ;p__Bacteroidetes ;c__Bacteroidia ;o__Bacteroidales ;f__Bacteroidaceae ;g__Bacteroides	0.8210694727213051
Otu1900	k__Bacteria ;p__Firmicutes ;c__Clostridia ;o__Clostridiales ;f__Lachnospiraceae	0.8903968617095204
Otu1901	Unassigned	0.6778869686680037
Otu1902	Unassigned	0.7230683754749436
Otu1903	k__Bacteria ;p__Firmicutes ;c__Clostridia ;o__Clostridiales ;f__Lachnospiraceae ;g__[Eubacterium]-ventriosum-group	0.8100664728654912
Otu1904	k__Bacteria	0.9999695735240226
Otu1905	k__Bacteria ;p__Firmicutes ;c__Clostridia ;o__Clostridiales	0.8367591045971643
Otu1906	k__Bacteria ;p__Firmicutes ;c__Clostridia ;o__Clostridiales	0.8060981788571818
Otu1907	k__Bacteria ;p__Bacteroidetes ;c__Bacteroidia ;o__Bacteroidales ;f__Bacteroidaceae ;g__Bacteroides	0.8131105351646111
Otu1908	k__Bacteria	0.9999977863876497
Otu1909	k__Bacteria	0.9999820686408032
Otu1910	k__Bacteria ;p__Firmicutes ;c__Clostridia ;o__Clostridiales ;f__Lachnospiraceae	0.9724068870348074
Otu1911	k__Bacteria ;p__Bacteroidetes ;c__Bacteroidia ;o__Bacteroidales ;f__Bacteroidaceae ;g__Bacteroides	0.9983826764848897
Otu1912	k__Bacteria ;p__Firmicutes ;c__Clostridia ;o__Clostridiales ;f__Lachnospiraceae	0.9147458844657963
Otu1913	Unassigned	0.8553717781114214
Otu1914	Unassigned	0.9216961486300012
Otu1915	k__Bacteria ;p__Fusobacteria ;c__Fusobacteriia ;o__Fusobacteriales ;f__Fusobacteriaceae ;g__Fusobacterium	0.9999834838505305
Otu1916	k__Bacteria ;p__Firmicutes ;c__Clostridia ;o__Clostridiales ;f__Lachnospiraceae ;g__Lachnospiraceae-UCG-010 ;s__uncultured-bacterium	0.9307300477082446
Otu1917	k__Bacteria ;p__Firmicutes ;c__Clostridia ;o__Clostridiales ;f__Lachnospiraceae ;g__[Eubacterium]-hallii-group	0.982237623281842
Otu1918	k__Bacteria ;p__Firmicutes ;c__Clostridia ;o__Clostridiales ;f__Lachnospiraceae	0.9551387489714882
Otu1919	k__Bacteria ;p__Firmicutes ;c__Negativicutes ;o__Selenomonadales ;f__Veillonellaceae ;g__Allisonella ;s__uncultured-bacterium	0.956974659930514
Otu1920	k__Bacteria ;p__Firmicutes ;c__Negativicutes ;o__Selenomonadales ;f__Veillonellaceae ;g__Allisonella ;s__uncultured-bacterium	0.8337976937428493
Otu1921	Unassigned	0.8907860954625627
Otu1922	k__Bacteria	0.7762782627314995
Otu1923	Unassigned	0.9216447547546637
Otu1924	k__Bacteria ;p__Firmicutes ;c__Clostridia ;o__Clostridiales ;f__Lachnospiraceae ;g__[Ruminococcus]-gauvreauii-group ;s__uncultured-bacterium	0.9666931868757389
Otu1925	k__Bacteria ;p__Firmicutes ;c__Clostridia ;o__Clostridiales ;f__Lachnospiraceae	0.9541076976921945
Otu1926	k__Bacteria ;p__Firmicutes ;c__Clostridia ;o__Clostridiales ;f__Ruminococcaceae	0.8041656502070984
Otu1927	k__Bacteria ;p__Firmicutes ;c__Clostridia ;o__Clostridiales ;f__Ruminococcaceae	0.9379921824705442
Otu1928	k__Bacteria ;p__Firmicutes ;c__Negativicutes ;o__Selenomonadales ;f__Veillonellaceae ;g__Selenomonas ;s__uncultured-bacterium	0.7093541372899884
Otu1929	k__Bacteria ;p__Firmicutes ;c__Clostridia ;o__Clostridiales ;f__Lachnospiraceae	0.9279812050308389
Otu1930	k__Bacteria	0.8147288686379447
Otu1931	k__Bacteria ;p__Bacteroidetes ;c__Bacteroidia ;o__Bacteroidales ;f__Tannerellaceae ;g__Parabacteroides	0.9966111147487454
Otu1932	k__Bacteria ;p__Fusobacteria ;c__Fusobacteriia ;o__Fusobacteriales ;f__Fusobacteriaceae ;g__Fusobacterium	0.9586098649461644
Otu1933	k__Bacteria ;p__Firmicutes ;c__Clostridia ;o__Clostridiales ;f__Lachnospiraceae ;g__Coprococcus-3	0.9865363647805167
Otu1934	Unassigned	0.8952009965323103
Otu1935	k__Bacteria ;p__Firmicutes	0.8866932209393774
Otu1936	k__Bacteria ;p__Firmicutes	0.9621262229194546
Otu1937	k__Bacteria ;p__Proteobacteria ;c__Gammaproteobacteria ;o__Betaproteobacteriales ;f__Burkholderiaceae ;g__Sutterella	0.7120913523073636
Otu1938	k__Bacteria ;p__Firmicutes ;c__Clostridia ;o__Clostridiales	0.7786451826940034
Otu1939	k__Bacteria ;p__Proteobacteria ;c__Deltaproteobacteria ;o__Desulfovibrionales ;f__Desulfovibrionaceae ;g__Desulfovibrio	0.9818070477242388
Otu1940	k__Bacteria ;p__Proteobacteria ;c__Gammaproteobacteria ;o__Enterobacteriales ;f__Enterobacteriaceae	0.9544208370602258
Otu1941	k__Bacteria ;p__Bacteroidetes ;c__Bacteroidia ;o__Bacteroidales	0.7643168205403942
Otu1942	k__Bacteria	0.9997197135506819
Otu1943	k__Bacteria	0.9999921524162697
Otu1944	k__Bacteria ;p__Bacteroidetes ;c__Bacteroidia ;o__Bacteroidales ;f__Bacteroidaceae ;g__Bacteroides ;s__human-gut-metagenome	0.7069825997032109
Otu1945	k__Bacteria	0.8335065971344611
Otu1946	Unassigned	0.7826097916240957
Otu1947	k__Bacteria ;p__Bacteroidetes ;c__Bacteroidia ;o__Bacteroidales ;f__Tannerellaceae ;g__Parabacteroides	0.9227076779549036
Otu1948	k__Bacteria	0.9996142461732787
Otu1949	k__Bacteria ;p__Bacteroidetes ;c__Bacteroidia ;o__Bacteroidales ;f__Bacteroidaceae ;g__Bacteroides	0.9976210534120764
Otu1950	k__Bacteria ;p__Bacteroidetes ;c__Bacteroidia ;o__Bacteroidales ;f__Tannerellaceae ;g__Parabacteroides	0.8117994299799172
Otu1951	k__Bacteria ;p__Firmicutes	0.8051556648745641
Otu1952	k__Bacteria	0.9998996407879167
Otu1953	k__Bacteria ;p__Bacteroidetes ;c__Bacteroidia ;o__Bacteroidales ;f__Prevotellaceae ;g__Paraprevotella ;s__gut-metagenome	0.9824276823535567
Otu1954	k__Bacteria ;p__Firmicutes ;c__Clostridia ;o__Clostridiales ;f__Lachnospiraceae	0.865487763593712
Otu1955	k__Bacteria	0.9999997048060966
Otu1956	k__Bacteria ;p__Firmicutes ;c__Clostridia ;o__Clostridiales	0.7498414514518683
Otu1957	k__Bacteria ;p__Bacteroidetes ;c__Bacteroidia ;o__Bacteroidales	0.997071572148222
Otu1958	k__Bacteria ;p__Fusobacteria ;c__Fusobacteriia ;o__Fusobacteriales	0.8260504872883653
Otu1959	k__Bacteria ;p__Firmicutes ;c__Bacilli ;o__Lactobacillales ;f__Lactobacillaceae ;g__Lactobacillus	0.758884671496013
Otu1960	k__Bacteria	0.882328461227045
Otu1961	k__Bacteria	0.9672608514754201
Otu1962	Unassigned	0.6567492036469313
Otu1963	k__Bacteria ;p__Firmicutes ;c__Negativicutes ;o__Selenomonadales ;f__Veillonellaceae ;g__Megasphaera ;s__uncultured-bacterium	0.8264262532485698
Otu1964	k__Bacteria ;p__Fusobacteria ;c__Fusobacteriia ;o__Fusobacteriales ;f__Fusobacteriaceae ;g__Fusobacterium	0.9523016684500578
Otu1965	k__Bacteria ;p__Firmicutes	0.9319148938012237
Otu1966	k__Bacteria	0.9998781892444373
Otu1967	k__Bacteria ;p__Firmicutes ;c__Clostridia ;o__Clostridiales	0.8150579655283428
Otu1968	k__Bacteria ;p__Firmicutes	0.9385311682710389
Otu1969	k__Bacteria ;p__Firmicutes ;c__Negativicutes ;o__Selenomonadales ;f__Veillonellaceae ;g__Megamonas	0.7362389520977641
Otu1970	k__Bacteria ;p__Firmicutes ;c__Clostridia ;o__Clostridiales ;f__Lachnospiraceae	0.9870501738413997
Otu1971	Unassigned	0.8458872778473994
Otu1972	k__Bacteria	0.9998951072396317
Otu1973	k__Bacteria ;p__Firmicutes ;c__Clostridia ;o__Clostridiales	0.7604363320701989
Otu1974	k__Bacteria	0.9999206593538703
Otu1975	k__Bacteria ;p__Firmicutes ;c__Clostridia ;o__Clostridiales ;f__Lachnospiraceae	0.9850162269796164
Otu1976	k__Bacteria ;p__Firmicutes ;c__Clostridia ;o__Clostridiales ;f__Ruminococcaceae	0.999056731644983
Otu1977	k__Bacteria ;p__Firmicutes	0.9198069309216571
Otu1978	k__Bacteria ;p__Firmicutes ;c__Clostridia ;o__Clostridiales ;f__Lachnospiraceae	0.9231376106030913
Otu1979	k__Bacteria ;p__Firmicutes ;c__Clostridia ;o__Clostridiales	0.78202631003386
Otu1980	k__Bacteria	0.9991638446489387
Otu1981	k__Bacteria ;p__Firmicutes ;c__Clostridia ;o__Clostridiales ;f__Lachnospiraceae	0.7648190566376141
Otu1982	k__Bacteria ;p__Firmicutes ;c__Clostridia ;o__Clostridiales	0.7211538024426871
Otu1983	k__Bacteria	0.9995766240781079
Otu1984	Unassigned	0.5815382802244273
Otu1985	Unassigned	0.8715690813242437
Otu1986	k__Bacteria ;p__Firmicutes ;c__Clostridia ;o__Clostridiales ;f__Lachnospiraceae ;g__[Eubacterium]-ruminantium-group ;s__gut-metagenome	0.8591287814231388
Otu1987	k__Bacteria	0.8575630350581004
Otu1988	Unassigned	0.8438894248199312
Otu1989	k__Bacteria	0.9999991739860786
Otu1990	k__Bacteria ;p__Proteobacteria ;c__Alphaproteobacteria	0.7152047747798427
Otu1991	k__Bacteria ;p__Firmicutes ;c__Clostridia ;o__Clostridiales ;f__Ruminococcaceae	0.7540088184299748
Otu1992	Unassigned	0.6104395407886196
Otu1993	k__Bacteria ;p__Firmicutes ;c__Clostridia ;o__Clostridiales ;f__Lachnospiraceae	0.8680244133003028
Otu1994	k__Bacteria	0.9999998269850999
Otu1995	k__Bacteria ;p__Bacteroidetes ;c__Bacteroidia ;o__Bacteroidales	0.8579757475819343
Otu1996	Unassigned	0.5014234094605473
Otu1997	k__Bacteria ;p__Proteobacteria ;c__Alphaproteobacteria ;o__Rhodospirillales ;f__uncultured	0.7704482904234049
Otu1998	k__Bacteria ;p__Actinobacteria ;c__Actinobacteria	0.8014013122736571
Otu1999	k__Bacteria ;p__Firmicutes ;c__Erysipelotrichia ;o__Erysipelotrichales ;f__Erysipelotrichaceae ;g__Erysipelotrichaceae-UCG-003	0.9995770923740022
[truncated: 22,910 more rows]
