# Supplementary material for: Gut Microbiome: A Potential Indicator for Differential Diagnosis of Major Depressive Disorder and General Anxiety Disorder
Source: Front Psychiatry. 2021 Sep 13;12:651536. doi: 10.3389/fpsyt.2021.651536 (PMC8473618; doi:10.3389/fpsyt.2021.651536)
Supplement: Supplementary file 1 [file Data_Sheet_1.ZIP › Supplement/S1_OTU_aov_results.xls]

	mean(GAD)	variance(GAD)	stderr(GAD)	mean(HC)	variance(HC)	stderr(HC)	mean(MDD)	variance(MDD)	stderr(MDD)	p	fdr	p(HC-GAD)	p(MDD-GAD)	p(MDD-HC)
Otu2581	10.04761905	208.047619	3.147543404	4.5	58.72222222	2.423266849	0.913043478	9.173913043	0.631558219	0.012296784	0.877280795	0.311582604	0.008925842	0.600886408	k__Bacteria ;p__Bacteroidetes ;c__Bacteroidia ;o__Bacteroidales ;f__Bacteroidaceae ;g__Bacteroides
Otu24167	12.23809524	2207.990476	10.253897	47.5	5918.722222	24.32842416	0.391304348	3.52173913	0.391304348	0.023013884	0.877280795	0.100098707	0.644234687	0.017277063	k__Bacteria ;p__Firmicutes ;c__Negativicutes ;o__Selenomonadales ;f__Veillonellaceae ;g__Megamonas
Otu19751	184.4285714	114677.4571	73.89743766	572.4	677291.3778	260.2482234	136.826087	55476.96838	49.11254528	0.030201693	0.877280795	0.061118589	0.929919007	0.028411215	k__Bacteria ;p__Bacteroidetes ;c__Bacteroidia ;o__Bacteroidales ;f__Prevotellaceae ;g__Prevotella-9 ;s__uncultured-bacterium
Otu19140	18	1161.8	7.437997682	54.5	6384.055556	25.26668865	13.04347826	418.1343874	4.263772505	0.034216279	0.877280795	0.070423851	0.919258683	0.031533032	k__Bacteria ;p__Bacteroidetes ;c__Bacteroidia ;o__Bacteroidales ;f__Prevotellaceae ;g__Prevotella-9 ;s__uncultured-bacterium
Otu10585	13.33333333	560.8333333	5.167818612	7.6	96.26666667	3.102687008	1	3.090909091	0.366588805	0.03721526	0.877280795	0.601016029	0.028538096	0.500974059	k__Bacteria ;p__Bacteroidetes ;c__Bacteroidia ;o__Bacteroidales ;f__Bacteroidaceae ;g__Bacteroides
Otu2563	28.52380952	2493.861905	10.89749186	23.9	2331.211111	15.26830413	79.43478261	9262.166008	20.06745798	0.041831699	0.877280795	0.985286014	0.065030602	0.123016897	k__Bacteria ;p__Proteobacteria ;c__Gammaproteobacteria ;o__Enterobacteriales ;f__Enterobacteriaceae
Otu4502	44.28571429	8139.614286	19.6875768	1.2	4.4	0.663324958	7	478.4545455	4.56096169	0.063452438	0.877280795	0.142465821	0.096020965	0.962718467
Otu6385	10.47619048	425.7619048	4.502707676	5.8	33.28888889	1.824524291	0.913043478	3.81027668	0.407018677	0.065351217	0.877280795	0.629404968	0.051804223	0.594783505
Otu19427	14.66666667	1365.633333	8.064127896	30.2	1276.177778	11.29680387	4.260869565	196.4743083	2.92273181	0.068781903	0.877280795	0.353427128	0.467053993	0.057253756
Otu18744	354.2857143	578491.5143	165.9735369	686.6	815337.8222	285.5412093	138.6956522	85757.22134	61.06205729	0.083758446	0.877280795	0.372201332	0.507143834	0.070039725
Otu18905	14.9047619	1334.790476	7.972543587	0.4	1.6	0.4	0.391304348	2.158102767	0.306317735	0.086006595	0.877280795	0.235127794	0.100023739	0.999999446
Otu16039	13.57142857	1452.057143	8.315382026	100.5	57782.5	76.01480119	13.73913043	2702.837945	10.84041942	0.08603378	0.877280795	0.10601367	0.999985736	0.100537643
Otu16367	76.0952381	24854.29048	34.4025819	32	10240	32	3.217391304	64.35968379	1.672796198	0.089641699	0.877280795	0.539038729	0.073455374	0.761017
Otu7071	168.4761905	139301.4619	81.44570552	39	15123.55556	38.88901587	10.73913043	761.0197628	5.752200951	0.089928809	0.877280795	0.34652894	0.08486901	0.948198837
Otu16943	17.66666667	1815.033333	9.296782171	3.3	66.23333333	2.573583753	0.130434783	0.209486166	0.095436336	0.093365387	0.877280795	0.353570928	0.088029968	0.948109663
Otu19826	64.14285714	28338.02857	36.73458768	181.8	60114.17778	77.53333333	39.26086957	19208.29249	28.89884343	0.098056487	0.877280795	0.190654519	0.88293711	0.085735293
Otu14163	10.76190476	497.3904762	4.866750535	2.3	52.9	2.3	1.608695652	21.24901186	0.961181607	0.099863723	0.877280795	0.296127839	0.105146826	0.991439551
Otu2592	269.6190476	170408.1476	90.08148365	519.3	168439.3444	129.7841841	215.7826087	105087.8142	67.59464033	0.107722639	0.877280795	0.20571913	0.884023257	0.09433776
Otu9020	16.42857143	1319.757143	7.927520308	4.3	184.9	4.3	1.608695652	24.88537549	1.040179238	0.111736139	0.877280795	0.383789385	0.105583948	0.951646605
Otu1379	13.04761905	413.647619	4.438187205	10.8	369.9555556	6.082397188	3.260869565	43.01976285	1.367634626	0.113372998	0.877280795	0.9263154	0.106914811	0.419096414
Otu12609	11.04761905	222.547619	3.255381033	30.9	3058.322222	17.48805942	10.60869565	225.6126482	3.131971516	0.113671825	0.877280795	0.143437843	0.998391586	0.124868307
Otu16095	36.33333333	6694.733333	17.8548824	24.2	3778.4	19.4381069	0.217391304	1.086956522	0.217391304	0.117845677	0.877280795	0.846762925	0.102972541	0.516399028
Otu13636	41.23809524	9827.390476	21.6326368	121.9	96971.65556	98.47418726	7.565217391	339.4387352	3.84164104	0.125993515	0.877280795	0.325943859	0.724289608	0.10468435
Otu6338	11.23809524	327.3904762	3.948420276	5.4	20.71111111	1.439135543	3.304347826	82.40316206	1.892814353	0.129174646	0.877280795	0.474098196	0.115216423	0.904422657
Otu13708	55.52380952	8124.961905	19.6698487	26.4	1546.711111	12.43668409	14.69565217	2211.312253	9.805305248	0.12939703	0.877280795	0.493614206	0.113874799	0.887854155
Otu5209	26.19047619	3548.761905	12.99956392	10.4	325.1555556	5.702241275	3.52173913	67.62450593	1.714699947	0.152622689	0.877280795	0.537498325	0.134358056	0.884593546
Otu22669	234.9047619	215253.9905	101.2432221	297.9	117498.3222	108.396643	75.43478261	32712.25692	37.71302215	0.159691377	0.877280795	0.883455449	0.285615151	0.21478925
Otu20049	207	240079	106.92209	119.2	142086.4	119.2	7.260869565	444.9288538	4.398264746	0.168711152	0.877280795	0.78683015	0.144791469	0.670699871
Otu10559	71.47619048	26265.1619	35.36554814	13.4	606.2666667	7.786312777	15.52173913	2042.897233	9.424522207	0.172032102	0.877280795	0.336968852	0.198661008	0.998468801
Otu23307	11.61904762	785.147619	6.114571274	29.8	7863.511111	28.0419527	0.217391304	0.177865613	0.087939112	0.172228835	0.877280795	0.488755427	0.631918041	0.150025766
Otu1158	15.80952381	1700.661905	8.999105524	18.5	2088.277778	14.45087464	0	0	0	0.176128566	0.877280795	0.974244016	0.24335855	0.291175026
Otu10612	10.57142857	732.9571429	5.907852494	5.6	25.37777778	1.593040419	1.086956522	3.901185771	0.411845569	0.196214483	0.877280795	0.731911651	0.168876676	0.767272929
Otu899	19.0952381	893.5904762	6.523183842	10	67.55555556	2.599145159	37.43478261	3770.347826	12.80344353	0.203433018	0.877280795	0.856600152	0.367971817	0.244872588
Otu16388	11.57142857	1160.657143	7.434338421	0	0	0	1.043478261	14.77075099	0.801377916	0.203440206	0.877280795	0.347514986	0.245065149	0.99097742
Otu1528	25.0952381	3543.190476	12.98935549	0	0	0	8.043478261	551.8616601	4.898365566	0.204808893	0.877280795	0.246967771	0.348282875	0.858814575
Otu20000	10.61904762	713.747619	5.829921257	53.9	9233.211111	30.38619935	25.56521739	4606.075099	14.15147112	0.205950547	0.877280795	0.178265657	0.708793856	0.459572469
Otu944	22.76190476	4730.190476	15.00823659	39.1	4114.322222	20.28379211	140.5217391	115938.3518	70.99857677	0.210755365	0.877280795	0.981231226	0.214561424	0.477784731
Otu14292	777.8095238	568173.0619	164.4866563	612.3	1292528.456	359.5175177	1276.956522	2001600.134	295.0018522	0.211052085	0.877280795	0.92524374	0.32709397	0.285342288
Otu14897	11.33333333	1293.333333	7.847757743	33.8	10144.4	31.85027472	1.260869565	36.56521739	1.260869565	0.21281558	0.877280795	0.449427271	0.768128224	0.184426087
Otu1999	28.95238095	1579.647619	8.673022264	33.6	1289.822222	11.35703404	15.39130435	335.3399209	3.818376168	0.215154866	0.877280795	0.922019066	0.334945684	0.287206552
Otu1129	92.0952381	50436.89048	49.00772071	17.2	317.9555556	5.638754788	24.56521739	1375.711462	7.733921505	0.224629778	0.877280795	0.367277771	0.269798018	0.989850686
Otu8651	46.0952381	9675.590476	21.46491099	19.4	1268.933333	11.26469411	12.60869565	753.3399209	5.723103145	0.233622401	0.877280795	0.54653863	0.221305527	0.9600537
Otu1179	13.9047619	1983.290476	9.718148158	1	10	1	0.217391304	0.723320158	0.17733782	0.23473209	0.877280795	0.457030531	0.244950384	0.996986829
Otu20285	89.0952381	62657.19048	54.62303303	58.5	10110.94444	31.79771131	5.173913043	168.9683794	2.710433781	0.235065233	0.877280795	0.876453572	0.211188072	0.663990592
Otu1002	16.14285714	1287.128571	7.828910316	36.1	874.3222222	9.35051989	63.73913043	18026.47431	27.99570954	0.235959573	0.877280795	0.838937102	0.208726014	0.708091998
Otu15741	16.28571429	1144.214286	7.381489996	88.9	58642.1	76.57813004	26.69565217	5256.130435	15.11712308	0.243477065	0.877280795	0.233006006	0.951095695	0.329954901
Otu1911	25.33333333	5052.033333	15.51041637	1.4	7.822222222	0.884433277	5.043478261	183.4071146	2.823866565	0.244780149	0.877280795	0.363043687	0.308644156	0.975575675
Otu18832	16.47619048	1443.061905	8.28958585	196.7	103899.7889	101.9312459	151.3478261	195800.6008	92.2662972	0.246298196	0.877280795	0.319013004	0.353679641	0.926514671
Otu9961	11.19047619	1198.161905	7.553497786	1.6	7.6	0.871779789	0.652173913	0.782608696	0.184462639	0.247191217	0.877280795	0.488548887	0.251598402	0.9927072
Otu13643	13.66666667	435.0333333	4.551469325	21.8	1059.511111	10.29325561	8.217391304	229.3596838	3.157872728	0.247966667	0.877280795	0.586005834	0.677011951	0.223308482
Otu12123	21.33333333	4418.633333	14.50555449	21.4	2262.933333	15.04304934	0.043478261	0.043478261	0.043478261	0.254394271	0.877280795	0.999992215	0.286687464	0.446398924
Otu20693	14.42857143	1517.457143	8.500580212	11.6	321.3777778	5.66901912	1.869565217	30.48221344	1.151222666	0.258970708	0.877280795	0.956101854	0.249194589	0.582613377
Otu1095	43.0952381	22003.79048	32.36973195	0.5	2.5	0.5	0.260869565	1.110671937	0.219750049	0.265898244	0.877280795	0.462505756	0.286643443	0.999974538
Otu2158	14.28571429	2431.814286	10.76107245	0.4	1.6	0.4	0	0	0	0.268308337	0.877280795	0.476240298	0.28447855	0.999355713
Otu14400	48.28571429	28226.01429	36.66191373	99.6	48137.15556	69.38094519	13.2173913	1112.450593	6.954668726	0.2754072	0.877280795	0.615652991	0.692033314	0.250377845
Otu11613	22.80952381	4638.761905	14.86248378	2.9	84.1	2.9	3.347826087	97.05533597	2.054214501	0.277653285	0.877280795	0.460722498	0.304719173	0.99958927
Otu21625	11.04761905	220.447619	3.239985443	21.5	782.2777778	8.844646843	9.347826087	432.5098814	4.336447561	0.27787747	0.877280795	0.378995366	0.958394671	0.262435737
Otu21099	38.80952381	8731.761905	20.39113008	79.6	18270.93333	42.74451232	27	1937.818182	9.178941357	0.280643031	0.877280795	0.44284762	0.893618837	0.252748894
Otu16417	11.85714286	1769.028571	9.178205477	0	0	0	0	0	0	0.281303148	0.877280795	0.47532229	0.303423626	1
Otu14933	78.33333333	19611.63333	30.55956972	103.9	15427.87778	39.27833726	40.69565217	5313.948617	15.20004093	0.290050317	0.877280795	0.825904856	0.514634764	0.30874196
Otu1217	73.80952381	13594.1619	25.44289769	18.3	641.7888889	8.011172754	59.73913043	6753.656126	17.13584614	0.292227123	0.877280795	0.263294611	0.866858277	0.46058877
Otu7062	13.04761905	2006.147619	9.773987876	1.5	22.5	1.5	0.391304348	1.067193676	0.215405954	0.298952624	0.877280795	0.537746262	0.303758254	0.994048441
Otu14131	333.3333333	409295.8333	139.607585	132.4	36513.15556	60.4261165	154.7391304	31914.3834	37.25026023	0.300927779	0.877280795	0.44110132	0.352638164	0.989447777
Otu14581	57.57142857	31175.25714	38.52967758	30.1	4633.655556	21.52592752	5.217391304	136.8142292	2.438943368	0.325269268	0.877280795	0.807317402	0.292287544	0.834595722
Otu46	48.57142857	23756.15714	33.63399438	8.6	394.4888889	6.280835047	7.173913043	472.8774704	4.534301491	0.333012589	0.877280795	0.541547035	0.348170558	0.999185437
Otu20593	10.14285714	2160.428571	10.14285714	24.4	5953.6	24.4	0	0	0	0.334572828	0.877280795	0.672810807	0.722123641	0.309539421
Otu8393	41.23809524	6267.990476	17.27645036	28.2	1321.066667	11.49376643	85.65217391	28028.60079	34.90895038	0.342371151	0.877280795	0.958000696	0.452614495	0.431180682
Otu14735	36.0952381	15935.19048	27.54666212	1.3	16.9	1.3	4.304347826	283.5849802	3.511378896	0.346768682	0.877280795	0.497674303	0.391169806	0.994574389
Otu23670	37.0952381	10430.29048	22.28632987	66	10804	32.86943869	21.39130435	1611.339921	8.370081089	0.360537455	0.877280795	0.630496413	0.801020644	0.328525815
Otu13635	42.0952381	6321.590476	17.3501619	85.5	10267.83333	32.04346007	246.3913043	539239.249	153.1182051	0.362196377	0.877280795	0.970755947	0.353286065	0.659825229
Otu11503	10.38095238	533.647619	5.041010949	2.7	67.12222222	2.590795674	4.347826087	126.1462451	2.341926419	0.364973203	0.877280795	0.456093249	0.45618105	0.962872659
Otu1103	73.9047619	18253.09048	29.48210957	189.9	46201.43333	67.97163624	98.52173913	69765.98814	55.07543765	0.365191536	0.877280795	0.33993673	0.922546067	0.498991262
Otu4108	14.19047619	3614.361905	13.11916429	26.4	6911.155556	26.28907673	0	0	0	0.369857055	0.877280795	0.810512312	0.633050903	0.370766817
Otu855	31.71428571	21055.21429	31.66432143	47.7	9065.788889	30.1094485	0.086956522	0.083003953	0.06007385	0.377127014	0.877280795	0.907913301	0.54580978	0.420649899
Otu15617	92.52380952	28977.3619	37.14666037	33.2	2082.622222	14.43129316	43.7826087	14686.45059	25.26937534	0.382244016	0.877280795	0.489002627	0.45779183	0.97647485
Otu1062	13.19047619	1020.261905	6.970215221	20.1	553.8777778	7.442296539	30.47826087	2888.26087	11.20609475	0.392991077	0.877280795	0.90302268	0.363172297	0.789755636
Otu20682	22.23809524	1991.990476	9.739439889	16.3	1099.788889	10.487082	7.47826087	716.2608696	5.580481784	0.396869997	0.877280795	0.902759312	0.366871864	0.793271199
Otu1216	86.14285714	31166.82857	38.52446877	23.9	2105.655556	14.51087715	39.52173913	14627.35178	25.21848164	0.397212097	0.877280795	0.471423669	0.504221517	0.951659187
Otu1172	10.04761905	1684.347619	8.955837732	0.1	0.1	0.1	0.391304348	2.249011858	0.312702933	0.404435271	0.877280795	0.576098394	0.433242886	0.999507205
Otu13637	37.85714286	25551.82857	34.88199738	0	0	0	0.043478261	0.043478261	0.043478261	0.406488345	0.877280795	0.590032457	0.428875058	0.999999275
Otu15724	90.61904762	139265.4476	81.43517656	0	0	0	4.043478261	253.3162055	3.318696742	0.410949489	0.877280795	0.575108364	0.443420385	0.998852632
Otu19145	18.9047619	6471.990476	17.55534171	0	0	0	0	0	0	0.411513052	0.877280795	0.594807313	0.433600939	1
Otu17693	17	5098.8	15.58204094	0	0	0	0.391304348	1.885375494	0.286309007	0.413802602	0.877280795	0.5869241	0.441017705	0.999705908
Otu15545	13.38095238	377.947619	4.242346717	21.3	1503.122222	12.26018851	10.26086957	195.4743083	2.915284372	0.431805411	0.877280795	0.627898447	0.888672585	0.398302121
Otu551	190.6666667	52033.33333	49.77728174	114.5	47332.27778	68.79845767	284.3913043	248452.7945	103.9340917	0.444352035	0.877280795	0.853168663	0.678722009	0.449022517
Otu16489	11.38095238	1275.647619	7.793915878	6.6	435.6	6.6	2	30.18181818	1.145536104	0.446772671	0.877280795	0.865744039	0.413159545	0.87167965
Otu4447	19.66666667	1525.033333	8.521774165	5.2	18.62222222	1.364632633	15.56521739	648.8932806	5.311567691	0.451907224	0.877280795	0.419362979	0.891176839	0.629150945
Otu14018	33.85714286	23160.62857	33.20974367	0	0	0	0.217391304	0.541501976	0.153439122	0.453738274	0.877280795	0.627377133	0.47663729	0.999980007
Otu4267	32.57142857	17911.75714	29.20515051	0.3	0.9	0.3	4.086956522	258.9920949	3.355670702	0.456415787	0.877280795	0.583800434	0.508019968	0.992308876
Otu2185	14.42857143	4281.657143	14.27895078	0	0	0	0	0	0	0.456839779	0.877280795	0.632485964	0.478322349	1
Otu2736	21.61904762	9634.747619	21.41955895	0	0	0	0	0	0	0.457652783	0.877280795	0.633146928	0.479122144	1
Otu19268	20.23809524	8183.290476	19.74032672	0.2	0.4	0.2	0.434782609	0.62055336	0.164257666	0.459422694	0.877280795	0.629902848	0.483369572	0.999934005
Otu20742	11.42857143	2718.957143	11.37867082	0	0	0	0	0	0	0.461097925	0.877280795	0.635942288	0.482510437	1
Otu20970	24	12045.7	23.95004722	0	0	0	0	0	0	0.462709086	0.877280795	0.637246528	0.484094525	1
Otu1463	22.14285714	5626.428571	16.3684199	3.6	22.93333333	1.514375559	6.608695652	136.2490119	2.433900179	0.464388737	0.877280795	0.572064345	0.530445928	0.984793959
Otu14293	15.33333333	2374.133333	10.63268396	36.7	6598.677778	25.68789166	12.34782609	1668.418972	8.517039117	0.464656103	0.877280795	0.55034664	0.981029391	0.451824971
Otu19133	23.0952381	11201.19048	23.0952381	0.2	0.4	0.2	0	0	0	0.466006683	0.877280795	0.643342215	0.485538275	0.99996501
Otu1454	16.47619048	5666.261905	16.42625933	0	0	0	0.173913043	0.241106719	0.102386038	0.467216596	0.877280795	0.636718823	0.490765531	0.9999477
Otu18660	15.61904762	5123.047619	15.61904762	0.1	0.1	0.1	0.173913043	0.695652174	0.173913043	0.471050492	0.877280795	0.64210305	0.493289309	0.999989553
Otu19696	74.95238095	29071.04762	37.20666071	83.3	21996.67778	46.90061596	32.7826087	5709.996047	15.75629073	0.471937888	0.877280795	0.985446078	0.549903376	0.579515851
Otu507	22.33333333	8853.233333	20.53247524	0.3	0.9	0.3	2.913043478	59.17391304	1.603988413	0.474590672	0.877280795	0.599184053	0.525812337	0.992527763
Otu19148	13.42857143	3758.757143	13.37865596	0.4	0.933333333	0.305505046	0.217391304	0.268774704	0.108101141	0.475945895	0.877280795	0.653301675	0.49426012	0.999913092
Otu15779	62.14285714	67753.72857	56.80112699	0.1	0.1	0.1	8.608695652	1686.612648	8.563351254	0.477798615	0.877280795	0.594376033	0.534674591	0.989862983
Otu1152	59.23809524	7236.090476	18.56275133	21.6	255.6	5.055689864	76.7826087	26638.90514	34.03253248	0.482841512	0.877280795	0.694245222	0.87879241	0.449827449
Otu15558	10.61904762	2345.847619	10.56915462	0	0	0	0.47826087	5.260869565	0.47826087	0.483581477	0.877280795	0.636453749	0.514583339	0.999047406
Otu2825	10.80952381	179.2619048	2.921691493	6.5	78.27777778	2.797816609	13.60869565	391.43083	4.125376557	0.498033115	0.877280795	0.761515775	0.829746581	0.470425761
Otu14899	97.76190476	60409.89048	53.63451735	32.6	10555.37778	32.48904089	43.56521739	12370.98419	23.1920003	0.500883693	0.877280795	0.602123269	0.566741096	0.985159307
Otu21449	11.9047619	1802.590476	9.264860588	38.1	5670.544444	23.812905	19.95652174	3920.588933	13.05604796	0.509097272	0.877280795	0.476640616	0.891252283	0.691462638
Otu787	21.04761905	1378.747619	8.102755613	26.9	1040.322222	10.19961873	44.30434783	8962.948617	19.74065394	0.510179017	0.877280795	0.972537375	0.495894208	0.777205854
Otu19770	38	29768.7	37.65046006	0.6	3.6	0.6	3.826086957	321.0592885	3.73618783	0.514026434	0.877280795	0.645524145	0.554293361	0.99662058
Otu873	18.28571429	3939.014286	13.69569673	2.1	7.655555556	0.874960317	80.08695652	102477.9012	66.74998817	0.51737695	0.877280795	0.978852074	0.606941853	0.603643857
Otu1271	32.71428571	22406.11429	32.66432034	11.3	554.9	7.449161027	0.304347826	1.584980237	0.262511303	0.522212266	0.877280795	0.825402906	0.494743709	0.949117548
Otu620	10.28571429	2032.814286	9.838733672	0.6	3.6	0.6	1.434782609	41.62055336	1.345209752	0.523807787	0.877280795	0.653626177	0.563609949	0.996723148
Otu20829	30.76190476	5486.590476	16.16373141	2.4	57.6	2.4	28.08695652	5699.083004	15.74122669	0.526521304	0.877280795	0.527019247	0.990672909	0.581692811
Otu15459	76.23809524	23648.19048	33.55747768	75.5	3818.277778	19.54041396	43.43478261	2241.166008	9.871271465	0.530626797	0.877280795	0.999813598	0.555175711	0.698416875
Otu606	11.23809524	438.0904762	4.56743377	20.6	1072.266667	10.35503098	18.69565217	741.312253	5.677232382	0.538256687	0.877280795	0.621601174	0.613399514	0.979748858
Otu12861	37.71428571	20947.51429	31.58323416	8.3	688.9	8.3	9.652173913	429.055336	4.319094792	0.54664091	0.877280795	0.686696058	0.57575842	0.999175875
Otu15567	16.57142857	3697.057143	13.26839629	6.1	288.1	5.36749476	4	131.5454545	2.391519933	0.554393634	0.877280795	0.77002108	0.545826508	0.989180975
Otu9736	22.04761905	1007.647619	6.926992129	6.7	59.34444444	2.436071519	27.65217391	5059.964427	14.83234484	0.556750096	0.877280795	0.713772739	0.929305032	0.52626869
Otu20431	39.38095238	25239.24762	34.6679814	0.2	0.177777778	0.133333333	12.39130435	2763.794466	10.96197869	0.557270794	0.877280795	0.600006885	0.674450483	0.949864513
Otu1087	23.28571429	1743.814286	9.112561413	22.4	772.0444444	8.786605968	35.73913043	2345.110672	10.09759048	0.560054778	0.877280795	0.998401783	0.6026936	0.690713373
Otu1173	27.66666667	7094.333333	18.38002712	3.7	76.9	2.773084925	14.13043478	2442.84585	10.30585703	0.572881708	0.877280795	0.576877856	0.751159319	0.897337265
Otu11912	21.33333333	2899.233333	11.74983958	101.6	19008.48889	43.59872577	120.6086957	232847.9763	100.6172205	0.582183132	0.877280795	0.796063143	0.570662618	0.986859807
Otu6801	16.66666667	5029.733333	15.47614652	7.5	418.0555556	6.46572158	2.47826087	78.62450593	1.848906915	0.587666136	0.877280795	0.860419657	0.561134574	0.954532691
Otu716	186.6190476	324417.3476	124.2917742	30.9	4252.322222	20.62115958	133.1304348	61698.84585	51.79342154	0.590799374	0.877280795	0.561064596	0.894299957	0.772436213
Otu6378	46.80952381	21081.7619	31.68427724	18.1	1445.211111	12.02169335	19.56521739	1727.802372	8.667285748	0.590881344	0.877280795	0.719218247	0.619234127	0.99911028
Otu15904	23	4014.1	13.8256146	4.6	192.0444444	4.382287581	21.30434783	1814.494071	8.882063193	0.592222953	0.877280795	0.593080655	0.99274918	0.641581412
Otu19158	23.04761905	10094.74762	21.92492343	0	0	0	141.0869565	457827.1739	141.0869565	0.594791903	0.877280795	0.990202617	0.660657716	0.686372365
Otu1377	26.76190476	9227.190476	20.96163216	23.4	5219.822222	22.84693026	6.695652174	460.9486166	4.476744822	0.603482018	0.877280795	0.991133031	0.601601228	0.798451316
Otu10312	257.6190476	139688.7476	81.55884455	134.2	20845.28889	45.65664124	165.6956522	183133.1304	89.23177696	0.606037923	0.877280795	0.663720153	0.69154869	0.972668023
Otu16093	10.28571429	2073.914286	9.937697074	4.8	51.06666667	2.259793501	1.608695652	12.06719368	0.724334587	0.607193484	0.877280795	0.873379359	0.580631554	0.953859439
Otu15690	34.33333333	22216.53333	32.52583832	0.1	0.1	0.1	11.2173913	2870.72332	11.17202119	0.612103646	0.877280795	0.647025516	0.724312858	0.953444003
Otu3226	14.0952381	2159.190476	10.1399504	16.8	1662.622222	12.89427091	5.695652174	129.9486166	2.376960213	0.612352822	0.877280795	0.977429543	0.701880021	0.675395911
Otu13638	98.9047619	22969.29048	33.07228049	61.2	2275.733333	15.08553391	67.34782609	12424.41897	23.24203367	0.612961014	0.877280795	0.700116413	0.667497931	0.990216571
Otu20800	41.14285714	9437.428571	21.19908867	25.8	1735.511111	13.17387988	20.56521739	2294.893281	9.988892267	0.620189753	0.877280795	0.839279544	0.602453263	0.979159101
Otu18763	11.95238095	298.947619	3.773009529	7.7	127.3444444	3.568535336	15.30434783	704.7667984	5.535524791	0.627672187	0.877280795	0.859281651	0.858390476	0.60959281
Otu677	13.19047619	449.7619048	4.627875707	11.4	162.4888889	4.030991055	21.95652174	2439.952569	10.29975215	0.62956792	0.877280795	0.990526577	0.693067408	0.713330074
Otu2162	13.52380952	3784.361905	13.42414652	4.6	166.0444444	4.074855144	2.391304348	95.43083004	2.0369503	0.632115861	0.877280795	0.826573203	0.620578877	0.988017203
Otu971	316.6666667	237736.2333	106.3991213	202.2	116851.7333	108.0979802	405.6956522	492420.4032	146.3201379	0.63572945	0.877280795	0.861173695	0.863709316	0.617422037
Otu1090	11.66666667	1398.633333	8.160979555	0.7	3.566666667	0.597215762	9.260869565	952.9288538	6.436745241	0.650883863	0.877280795	0.629559803	0.96420635	0.747298565
Otu988	330	386225.7	135.616002	610.3	985756.6778	313.9676222	411.3043478	673117.1304	171.0729733	0.650888665	0.877280795	0.624210783	0.937189692	0.782172525
Otu24126	13.61904762	3866.547619	13.56913097	6.5	97.83333333	3.12783205	2.739130435	39.38339921	1.308557108	0.656449317	0.877280795	0.885391595	0.633127021	0.965582882
Otu23627	13.47619048	2593.561905	11.11318801	2	13.77777778	1.173787791	7.608695652	267.7035573	3.41163965	0.659097752	0.877280795	0.651144422	0.832945521	0.899213521
Otu18919	14.19047619	990.9619048	6.86940042	6.9	41.21111111	2.030051997	15.08695652	474.9920949	4.54442848	0.662160152	0.877280795	0.720453869	0.991938252	0.654140216
Otu818	41.61904762	33739.64762	40.08303739	1.4	10.71111111	1.03494498	20.69565217	2246.039526	9.881998402	0.662447081	0.877280795	0.65626822	0.830484991	0.904385411
Otu6554	26.23809524	3780.290476	13.41692335	21.6	1218.933333	11.04053139	14.7826087	257.9051383	3.348621639	0.670884368	0.877280795	0.956599271	0.647523547	0.906191742
Otu24036	11.76190476	1111.290476	7.274516761	30.2	3677.955556	19.17799665	20.69565217	4665.58498	14.2425953	0.678552932	0.877280795	0.666300493	0.856095548	0.894251253
Otu19167	30.9047619	16898.39048	28.36697483	0	0	0	17.17391304	4703.059289	14.29967967	0.682718996	0.877280795	0.664862333	0.87685048	0.877625058
Otu20451	30.33333333	13425.53333	25.28460225	4.3	166.6777778	4.082618985	21.65217391	1729.782609	8.672251121	0.685704335	0.877280795	0.660364795	0.927397619	0.826396467
Otu19423	37.80952381	26558.8619	35.56272922	62.7	9606.9	30.9949996	78.73913043	28838.65613	35.40980958	0.688118748	0.877280795	0.910247592	0.664309546	0.960572141
Otu41	184.2857143	168457.9143	89.56453228	265.1	210442.9889	145.0665326	310.9565217	312141.5889	116.4962378	0.689902214	0.877280795	0.902754158	0.667370959	0.966624413
Otu1944	23.66666667	11712.73333	23.61671455	0	0	0	10.34782609	2462.782609	10.34782609	0.690415964	0.877280795	0.693017231	0.827800114	0.929947362
Otu15773	67.0952381	44050.19048	45.79987028	0	0	0	121.1304348	291600.7549	112.5979293	0.691975774	0.877280795	0.889408226	0.884122203	0.676726148
Otu1106	156.7619048	54957.19048	51.1567109	69.4	5837.6	24.1611258	98.60869565	146971.7036	79.93793885	0.692826884	0.877280795	0.719673002	0.789216916	0.962622718
Otu1449	14.38095238	926.147619	6.640953815	9.5	557.1666667	7.464359763	8.391304348	296.9762846	3.593328871	0.70281085	0.884181392	0.860389625	0.694136714	0.992022762
Otu10128	21.42857143	2754.957143	11.45375202	32.4	2687.6	16.39390131	43.04347826	13941.49802	24.62015613	0.714170378	0.886047739	0.942409233	0.690496944	0.944182118
Otu14643	69.0952381	80427.09048	61.88587441	15.9	1754.322222	13.24508295	78.73913043	24835.3834	32.86029942	0.715753975	0.886047739	0.781247966	0.986866653	0.702199366
Otu852	202.1904762	196761.3619	96.79663559	44	8994.222222	29.99036882	159.7391304	417973.8379	134.8064374	0.721110945	0.886047739	0.699245818	0.958811993	0.820553116
Otu11735	109.7619048	226345.1905	103.818796	0.1	0.1	0.1	81.86956522	85470.02767	60.95972572	0.722469695	0.886047739	0.701504153	0.963247686	0.815847749
Otu13634	48.52380952	16304.3619	27.86392266	43.3	18748.9	43.3	80.7826087	36283.90514	39.7185233	0.739440056	0.895874791	0.995988781	0.781174558	0.809072697
Otu16569	18.23809524	6985.190476	18.23809524	0	0	0	34.73913043	27539.47431	34.60301213	0.739670981	0.895874791	0.918688244	0.893665811	0.72988933
Otu18923	24.57142857	4574.157143	14.75862483	12.7	176.2333333	4.198015404	27.43478261	1887.347826	9.058620267	0.747316154	0.898176478	0.819946328	0.981381589	0.730663943
Otu1064	147.2857143	48894.91429	48.25276419	63.5	11627.38889	34.0989573	144.826087	174061.6957	86.99367684	0.750783415	0.898176478	0.763001288	0.999619918	0.769316336
Otu3822	24	4491	14.62385527	7.4	455.8222222	6.751460747	21	3894.363636	13.01230795	0.760363347	0.898430337	0.748071862	0.984657226	0.8180193
Otu14361	54.47619048	38809.0619	42.98895866	0.1	0.1	0.1	60.34782609	80179.96443	59.04308097	0.761647565	0.898430337	0.802064039	0.995819931	0.757138074
Otu3735	10.57142857	781.7571429	6.101354818	7.3	66.23333333	2.573583753	13.08695652	297.9920949	3.599469133	0.76481762	0.898430337	0.914597643	0.918016451	0.751206788
Otu14776	47.23809524	15613.19048	27.26692613	75.7	30655.12222	55.36706803	118.5217391	223628.17	98.6050907	0.771181025	0.899964238	0.972392799	0.753627123	0.936934022
Otu23652	16.42857143	847.9571429	6.354440303	31.2	3494.844444	18.69450305	24.52173913	5162.351779	14.98165803	0.775353805	0.899964238	0.774889472	0.882990061	0.947537743
Otu19794	23.0952381	2112.890476	10.03064466	32.3	5178.455556	22.75622015	18.73913043	2001.747036	9.329119991	0.78278928	0.9032184	0.885958496	0.956931042	0.76379894
Otu1328	46.9047619	9445.590476	21.20825365	25.5	920.2777778	9.593110954	46.17391304	8873.968379	19.64242124	0.791904147	0.905027157	0.801533281	0.999579968	0.808657587
Otu9353	12.71428571	1431.014286	8.254909897	4	151.3333333	3.890158523	11.52173913	1377.988142	7.740318335	0.7936392	0.905027157	0.78777891	0.992747815	0.83269704
Otu11380	15.33333333	262.5333333	3.535758377	14.4	226.2666667	4.75674959	17.95652174	311.4980237	3.680134826	0.80786034	0.913282649	0.98833736	0.860987072	0.839805087
Otu9071	82.76190476	10545.59048	22.40917167	62.1	11051.87778	33.2443646	86.2173913	9329.359684	20.14011753	0.811357487	0.913282649	0.854599879	0.992879081	0.802580691
Otu13709	190.4285714	384375.3571	135.2907552	105.5	38613.61111	62.13985123	119.2608696	53098.01976	48.0479922	0.814929133	0.913282649	0.861776359	0.844349773	0.995976242
Otu13697	758.6666667	1717799.233	286.0069291	489.4	643977.6	253.7671374	760.9565217	1677504.771	270.0647886	0.821597482	0.915494338	0.836549257	0.999978997	0.829675569
Otu20651	50.52380952	7162.161905	18.46768336	75	23954.88889	48.94373187	59.69565217	9328.675889	20.13937943	0.832124017	0.917924689	0.817633164	0.955059341	0.921991166
Otu13789	166.2380952	123839.1905	76.79260582	106.6	100407.1556	100.203371	114.4782609	87211.71542	61.57770468	0.833193179	0.917924689	0.880327533	0.856006661	0.997707385
Otu8848	35.9047619	6894.390476	18.11916964	23.1	564.9888889	7.516574279	40.7826087	8493.450593	19.21667142	0.84522085	0.92594419	0.909848765	0.977991429	0.8311278
Otu6934	18.9047619	3327.590476	12.58795811	30	4669.555556	21.60915444	16.69565217	4941.857708	14.65821881	0.861279718	0.925953345	0.897955549	0.993093186	0.852965337
Otu15854	31.66666667	1135.433333	7.353111856	28.2	1767.955556	13.29644898	25.56521739	1435.98419	7.901524866	0.862245678	0.925953345	0.967947404	0.849567707	0.980818776
Otu6028	12.38095238	2414.547619	10.72280085	5.9	75.43333333	2.746512941	9	248.7272727	3.288499544	0.866609159	0.925953345	0.863770585	0.937341154	0.966025956
Otu1	87.71428571	34321.31429	40.42707384	59	23019.33333	47.97846739	96.30434783	38631.22134	40.98314677	0.866892625	0.925953345	0.914034789	0.987025735	0.855689887
Otu22543	27.85714286	3283.728571	12.5047202	21.5	995.8333333	9.97914492	33.04347826	4579.498024	14.11058502	0.869389211	0.925953345	0.957102465	0.953816163	0.862109783
Otu8368	15.95238095	2447.647619	10.79604782	25.4	1240.488889	11.13772369	20.13043478	2589.754941	10.6112224	0.873720079	0.925953345	0.865280139	0.955075567	0.954637192
Otu13957	19.9047619	1953.290476	9.6443679	13.4	596.2666667	7.721830526	17.73913043	796.1106719	5.883324526	0.888925599	0.933087904	0.878354882	0.97691522	0.942254093
Otu2700	19.42857143	698.2571429	5.766310791	15.2	556.4	7.45922248	19.95652174	809.0434783	5.930919271	0.890022308	0.933087904	0.911722217	0.99766323	0.88671256
Otu13733	12.04761905	924.447619	6.634856079	12.6	718.7111111	8.477683122	17.34782609	3981.600791	13.15724431	0.924199743	0.960054155	0.99948377	0.925983816	0.961546117
Otu15133	30.28571429	4594.614286	14.79159073	36.5	3082.722222	17.55768271	28.26086957	2773.474308	10.98115839	0.935102832	0.960054155	0.960138338	0.993020547	0.929124892
Otu13537	33.57142857	21179.85714	31.75790651	50.1	12019.43333	34.6690544	40.73913043	9726.474308	20.56429399	0.937329482	0.960054155	0.932708452	0.978971186	0.977248623
Otu10787	131.047619	149388.3476	84.34293592	98	28318.66667	53.21528602	103.0434783	63530.67984	52.55666914	0.939501472	0.960054155	0.95620496	0.94923377	0.998926347
Otu15039	30.66666667	7260.233333	18.59369239	49.5	24065.38889	49.05648672	35.82608696	28999.87747	35.50865018	0.940360736	0.960054155	0.934758356	0.991817216	0.96404419
Otu19528	47.85714286	16545.42857	28.06915658	38.4	3378.711111	18.38127066	52.17391304	16118.05929	26.47234758	0.954025918	0.968932573	0.976498275	0.991999689	0.949452186
Otu17655	19.04761905	420.647619	4.475582532	21.8	511.0666667	7.148892688	19.30434783	1048.58498	6.752084961	0.960833283	0.970790105	0.960833423	0.999436346	0.96676361
Otu24262	10.14285714	161.0285714	2.769120295	9.9	157.6555556	3.970586299	11.69565217	1166.039526	7.120208612	0.970551323	0.975554165	0.999629214	0.975745162	0.979366481
Otu14219	123.8095238	202453.4619	98.18676613	141.7	106928.9	103.4064311	136.3478261	117371.2372	71.4359662	0.990733347	0.990733347	0.992005143	0.993631264	0.999261008
