# Supplementary material for: Gut Microbiome: A Potential Indicator for Differential Diagnosis of Major Depressive Disorder and General Anxiety Disorder
Source: Front Psychiatry. 2021 Sep 13;12:651536. doi: 10.3389/fpsyt.2021.651536 (PMC8473618; doi:10.3389/fpsyt.2021.651536)
Supplement: Supplementary file 1 [file Data_Sheet_1.ZIP › Supplement/S2_Genus_aov_results.xls]

	mean(GAD)	variance(GAD)	stderr(GAD)	mean(HC)	variance(HC)	stderr(HC)	mean(MDD)	variance(MDD)	stderr(MDD)	p	fdr	p(HC-GAD)	p(MDD-GAD)	p(MDD-HC)
o__Betaproteobacteriales_f__Burkholderiaceae_g__Sutterella	0.00439142857142857	2.48822728571429e-05	0.00108851740273384	0.005187	1.95815788888889e-05	0.00139934194852041	0.00106652173913043	3.24932371541502e-06	0.000375865593195865	0.00479283798998103	0.662141916469202	0.851180871995477	0.0156699623730481	0.0172247573853559
p__Firmicutes_c__Clostridia_g__	3.33333333333333e-06	2.33333333333333e-10	3.33333333333333e-06	2.6e-05	1.20444444444444e-09	1.09747184221029e-05	3.91304347826087e-06	1.06719367588933e-10	2.15405954046462e-06	0.00526493939293489	0.662141916469202	0.00750191109782483	0.994207988827645	0.00830607242828985
o__Clostridiales_f__Lachnospiraceae_g__Fusicatenibacter	0.000317619047619048	1.16329047619048e-07	7.44276726631291e-05	0.000974	5.5856e-07	0.000236338739947559	0.00037304347826087	3.27849407114625e-07	0.00011939146555957	0.00595726550936778	0.662141916469202	0.00663858243081539	0.93707457404915	0.0124298809110512
p__Bacteroidetes_c__Bacteroidia_g__	0.000128095238095238	1.85561904761905e-08	2.97258829627285e-05	0.000133	8.62333333333333e-09	2.9365512652316e-05	3.78260869565217e-05	2.999604743083e-09	1.14200524309369e-05	0.00672225295907819	0.662141916469202	0.991139125399426	0.0121531475164645	0.0407397162802114
c__Deltaproteobacteria_o__Desulfovibrionales_g__	0	0	0	6e-06	1.6e-10	4e-06	0	0	0	0.00884606815503255	0.686207412217836	0.0134607219130845	1	0.012024131927286
k__Bacteria_p__Firmicutes_g__	0.00286761904761905	6.96507904761905e-06	0.000575908352812322	0.00421	5.72115555555556e-06	0.00075638320681752	0.00166434782608696	2.36484387351779e-06	0.000320654485152788	0.0104498590693071	0.686207412217836	0.254401926097071	0.171049033397907	0.00918424747421331
o__Clostridiales_f__Ruminococcaceae_g__Faecalibacterium	0.00029	1.2989e-07	7.86462846880773e-05	0.000552	2.30262222222222e-07	0.000151743936360641	0.00131739130434783	2.74520197628459e-06	0.000345480256548109	0.0124829487219146	0.702611685204908	0.818723729767717	0.0110080576756624	0.18347090318373
k__Bacteria_p__Proteobacteria_g__	0.000345714285714286	1.19135714285714e-07	7.53201782505902e-05	0.000425	1.0285e-07	0.000101414989030222	0.000131304347826087	5.63118577075099e-08	4.94807198760987e-05	0.015812047217061	0.712087112015475	0.769742126458392	0.0541985232561182	0.0323350737747624
o__Lactobacillales_f__Carnobacteriaceae_g__	0	0	0	0	0	0	1.39130434782609e-05	6.79446640316205e-10	5.43517785124072e-06	0.0178618369855947	0.712087112015475	1	0.0254878515926404	0.0907807709174194
o__Clostridiales_f__Lachnospiraceae_g__Lachnospiraceae-ND3007-group	0.000174761904761905	6.71161904761905e-08	5.6533256321344e-05	0.000791	7.65987777777778e-07	0.000276764842018956	0.000309130434782609	3.41062845849802e-07	0.000121773639942206	0.0195178594887925	0.712087112015475	0.0154417791157012	0.703883170413451	0.0663074714648826
o__Rhodospirillales_f__uncultured_g__	0	0	0	5.8e-05	1.63733333333333e-08	4.04639757479827e-05	6.95652173913044e-06	4.85770750988142e-10	4.59570097311249e-06	0.0249564810335997	0.712087112015475	0.0242851730124366	0.910010502243854	0.0492263801988273
o__Bacteroidales_f__Marinifilaceae_g__uncultured-bacterium	9.52380952380952e-06	1.3947619047619e-09	8.14967689912249e-06	3.8e-05	4.32888888888889e-09	2.08059820457696e-05	0	0	0	0.0275234277129933	0.712087112015475	0.111402720179919	0.660547844670426	0.0208954423169762
o__Clostridiales_f__Christensenellaceae_g__Christensenellaceae-R-7-group	0.000364285714285714	3.74855714285714e-07	0.000133604910496746	0.002671	1.53792544444444e-05	0.00124013122065548	0.00101304347826087	4.69328577075099e-06	0.000451725473131779	0.0315533287678712	0.712087112015475	0.0240115818675439	0.597441990864972	0.127431513255781
o__Clostridiales_f__Lachnospiraceae_g__Coprococcus-3	0.000571428571428571	1.08518285714286e-06	0.000227322181385055	0.001847	8.52811222222222e-06	0.000923477786534263	0.000450434782608696	5.48386166007905e-07	0.000154411388125852	0.0408569471785691	0.712087112015475	0.0716069181206919	0.959978025565471	0.0404006252843576
o__Clostridiales_f__Ruminococcaceae_g__Flavonifractor	1.85714285714286e-05	8.52857142857143e-10	6.37277372091299e-06	0	0	0	5.65217391304348e-06	2.71146245059288e-10	3.43350654236901e-06	0.0453060566959098	0.712087112015475	0.0685460010252075	0.11896945047495	0.76321501435189
o__Coriobacteriales_f__Eggerthellaceae_g__CHKCI002	0	0	0	1e-05	5.33333333333333e-10	7.30296743340221e-06	1.30434782608696e-06	3.91304347826087e-11	1.30434782608696e-06	0.0460664450045367	0.712087112015475	0.0438094315500545	0.91159301721072	0.0845249666320879
o__Micrococcales_f__Microbacteriaceae_g__	0	0	0	0	0	0	5.21739130434783e-06	1.35177865612648e-10	2.42431402769892e-06	0.054508316726018	0.712087112015475	1	0.0702828509295149	0.178568251781569
o__Selenomonadales_f__Veillonellaceae_g__	1.42857142857143e-05	8.65714285714286e-10	6.42063001549835e-06	0.000104	1.61377777777778e-08	4.01718530538209e-05	3.69565217391304e-05	1.34675889328063e-08	2.41980855628007e-05	0.0556348364385137	0.712087112015475	0.0447152074022716	0.709669920772391	0.159011571603703
o__Flavobacteriales_f__Weeksellaceae_g__Bergeyella	1.42857142857143e-06	4.28571428571429e-11	1.42857142857143e-06	6e-06	1.6e-10	4e-06	0	0	0	0.0697460330238497	0.712087112015475	0.188923520669584	0.761503974932237	0.056588128708593
o__Victivallales_f__vadinBE97_g__Bacteroidales-bacterium-55_9	6.19047619047619e-06	8.04761904761905e-10	6.19047619047619e-06	4e-05	9.33333333333333e-09	3.05505046330389e-05	1.30434782608696e-06	3.91304347826087e-11	1.30434782608696e-06	0.0709666228776351	0.712087112015475	0.128051899379432	0.929725210721614	0.0654047340860203
o__Selenomonadales_f__Veillonellaceae_g__Pectinatus	9.52380952380952e-06	6.94761904761905e-10	5.75186058825815e-06	5.7e-05	9.57888888888889e-09	3.09497801105095e-05	1.47826086956522e-05	2.39881422924901e-09	1.02125545695929e-05	0.0721343752787907	0.712087112015475	0.0713452927813554	0.945765322174468	0.114010888152246
o__Fusobacteriales_f__Fusobacteriaceae_g__Fusobacterium	0.00245095238095238	2.85925290476191e-05	0.00116685431921366	3e-05	5.6e-09	2.36643191323985e-05	0.000328260869565217	8.25096837944664e-07	0.000189403736929374	0.073876283839174	0.712087112015475	0.16312026911077	0.106802669987563	0.970906346950737
o__Clostridiales_f__Lachnospiraceae_g__[Eubacterium]-fissicatena-group	2.0952380952381e-05	1.59904761904762e-09	8.72611739071583e-06	0.000104	6.42044444444444e-08	8.01276758956882e-05	9.56521739130435e-06	3.31620553359684e-10	3.7971416787739e-06	0.0750438952430018	0.712087112015475	0.131346829731825	0.937296700769041	0.0698636306602478
o__Clostridiales_f__Family-XIII_g__[Eubacterium]-nodatum-group	0	0	0	7e-06	4.9e-10	7e-06	2.1304347826087e-05	1.99367588932806e-09	9.31029325024556e-06	0.0764196209848403	0.712087112015475	0.824913291373269	0.0656599553312522	0.442669680763656
o__Opitutales_f__Puniceicoccaceae_g__uncultured	0	0	0	4.4e-05	1.66266666666667e-08	4.07758098223281e-05	0	0	0	0.0776370562117832	0.712087112015475	0.0969673667143078	1	0.0909750107408598
o__Clostridiales_f__Lachnospiraceae_g__Lachnospira	0.0011952380952381	3.23977619047619e-06	0.000392778635734357	0.003973	9.09420111111111e-06	0.000953635208615491	0.00397130434782609	3.6649257312253e-05	0.00126231769776786	0.0805467589561438	0.712087112015475	0.225523405622588	0.0942333050047113	0.999999408699012
o__Rhodospirillales_f__uncultured_g__gut-metagenome	3.38095238095238e-05	1.61647619047619e-08	2.77443790143774e-05	0.000745	3.46082777777778e-06	0.000588288005808191	0.00017	1.47818181818182e-07	8.01678081922896e-05	0.0840529126519559	0.712087112015475	0.0735100560759949	0.848540218458943	0.167065367448165
o__Clostridiales_f__Lachnospiraceae_g__Tyzzerella	2.28571428571429e-05	1.43142857142857e-09	8.25610472959994e-06	2e-05	8.44444444444444e-10	9.18936583472681e-06	0.000119565217391304	5.60225296442688e-08	4.93534412016677e-05	0.0895670085298886	0.712087112015475	0.998775224296588	0.114987706268498	0.227864057181559
p__Nanoarchaeaeota_c__Woesearchaeia_g__	0.000304285714285714	1.26205714285714e-07	7.7522873517223e-05	0.000833	1.51462333333333e-06	0.000389181619983952	0.000573478260869565	2.07896442687747e-07	9.50735282243826e-05	0.093153422033141	0.712087112015475	0.0883158302214042	0.349023391517418	0.533980851357716
o__Clostridiales_f__Ruminococcaceae_g__Negativibacillus	0	0	0	1.4e-05	8.71111111111111e-10	9.33333333333333e-06	1.26086956521739e-05	6.74703557312253e-10	5.41617367469377e-06	0.0951097552088553	0.712087112015475	0.204797408792187	0.127288511184192	0.983421959172796
o__Synergistales_f__Synergistaceae_g__Pyramidobacter	1.42857142857143e-06	4.28571428571429e-11	1.42857142857143e-06	1e-05	5.33333333333333e-10	7.30296743340221e-06	1.30434782608696e-06	3.91304347826087e-11	1.30434782608696e-06	0.102916248594315	0.712087112015475	0.129184853748803	0.999269530165765	0.115178455288919
o__Bacteroidales_f__Marinifilaceae_g__Butyricimonas	0.00107666666666667	4.73814333333333e-06	0.000475000918963188	0.001838	3.59717333333333e-06	0.000599764398187599	0.000501304347826087	5.37239130434783e-07	0.000152833972212927	0.105270438076194	0.712087112015475	0.458369434534581	0.485332025472067	0.0922514424972444
o__Clostridiales_f__Peptococcaceae_g__Peptococcus	1.42857142857143e-05	1.35571428571429e-09	8.03478830643669e-06	0.00017	6.58444444444444e-08	8.11445897422893e-05	0.000145652173913043	9.56802371541502e-08	6.44981419193608e-05	0.105547540179662	0.712087112015475	0.195653779990779	0.153961213534029	0.95829897024625
o__Betaproteobacteriales_f__Burkholderiaceae_g__Oxalobacter	4.76190476190476e-06	2.66190476190476e-10	3.56030012238452e-06	5.1e-05	1.01655555555556e-08	3.18834683739953e-05	1.73913043478261e-05	2.85652173913043e-09	1.11443527112837e-05	0.108142545099628	0.712087112015475	0.0897446281149713	0.736284101559369	0.260951740214945
o__Erysipelotrichales_f__Erysipelotrichaceae_g__Firmicutes-bacterium-CAG:345	0	0	0	5.5e-05	3.025e-08	5.5e-05	0	0	0	0.109695848398279	0.712087112015475	0.132834240899549	1	0.125653283888375
o__Clostridiales_f__Lachnospiraceae_g__Acetitomaculum	0	0	0	7e-06	4.9e-10	7e-06	0	0	0	0.109695848398279	0.712087112015475	0.132834240899549	1	0.125653283888375
o__Opitutales_f__Puniceicoccaceae_g__	0	0	0	7e-06	4.9e-10	7e-06	0	0	0	0.109695848398279	0.712087112015475	0.132834240899549	1	0.125653283888375
o__Gastranaerophilales_f__Clostridium-sp.-K4410.MGS-306_g__Clostridium-sp.-K4410.MGS-306	0	0	0	2.4e-05	5.76e-09	2.4e-05	0	0	0	0.10969584839828	0.712087112015475	0.132834240899549	1	0.125653283888375
o__Campylobacterales_f__Campylobacteraceae_g__Campylobacter	0	0	0	3e-06	9e-11	3e-06	0	0	0	0.10969584839828	0.712087112015475	0.132834240899549	1	0.125653283888375
o__Coriobacteriales_f__Atopobiaceae_g__uncultured	0	0	0	3e-06	9e-11	3e-06	0	0	0	0.10969584839828	0.712087112015475	0.132834240899549	1	0.125653283888375
o__Betaproteobacteriales_f__Burkholderiaceae_g__Lautropia	0	0	0	3e-06	9e-11	3e-06	0	0	0	0.10969584839828	0.712087112015475	0.132834240899549	1	0.125653283888375
o__Clostridiales_f__Peptococcaceae_g__	0	0	0	1e-05	1e-09	1e-05	0	0	0	0.10969584839828	0.712087112015475	0.13283424089955	1	0.125653283888375
o__Clostridiales_f__Lachnospiraceae_g__GCA-900066575	2.85714285714286e-06	8.14285714285714e-11	1.96914982172717e-06	3e-05	2.02222222222222e-09	1.42204860051344e-05	3.08695652173913e-05	4.38102766798419e-09	1.38014297746791e-05	0.12466647265994	0.712087112015475	0.308919555126853	0.136796663506507	0.998725730407842
o__Bacteroidales_f__Rikenellaceae_g__	0.000107619047619048	4.77090476190476e-08	4.7664026376617e-05	9.2e-05	1.39288888888889e-08	3.73214266727424e-05	1.8695652173913e-05	1.55731225296443e-09	8.22856174490765e-06	0.125184699426733	0.712087112015475	0.959178045146476	0.124085774560956	0.396482462922766
o__Bacteroidales_f__Marinifilaceae_g__uncultured-organism	6.19047619047619e-06	2.94761904761905e-10	3.74650252624208e-06	0	0	0	0	0	0	0.129613083566795	0.712087112015475	0.300091618868077	0.146865439266566	1
o__Selenomonadales_f__Acidaminococcaceae_g__	9.52380952380952e-06	4.84761904761905e-10	4.80457076404931e-06	2.6e-05	3.89333333333333e-09	1.9731531449265e-05	2.60869565217391e-06	7.4703557312253e-11	1.80221551228111e-06	0.133295944048649	0.712087112015475	0.337300209137408	0.729146644948307	0.111232402591734
o__Bacteroidales_f__Marinifilaceae_g__Sanguibacteroides	0	0	0	1.7e-05	2.89e-09	1.7e-05	1.30434782608696e-06	3.91304347826087e-11	1.30434782608696e-06	0.135808865137502	0.712087112015475	0.141310560026606	0.98065602868314	0.178092875385544
o__Clostridiales_f__Lachnospiraceae_g__Hungatella	0.000611904761904762	1.64560619047619e-06	0.000279932491051834	9e-06	2.1e-10	4.58257569495584e-06	0.00017695652173913	4.01349407114625e-07	0.000132098350566443	0.149846421345396	0.712087112015475	0.202380113700714	0.257943289392868	0.876321894500663
o__Erysipelotrichales_f__Erysipelotrichaceae_g__Holdemanella	0.00224571428571429	4.40421057142857e-05	0.00144818615145005	0.004522	6.23673288888889e-05	0.00249734516815135	0.00053695652173913	1.90384031620553e-06	0.000287707604908142	0.151713646886425	0.712087112015475	0.519509588036168	0.549478462283861	0.135191393798458
o__Coriobacteriales_f__Atopobiaceae_g__Olsenella	0	0	0	0	0	0	7.39130434782609e-06	4.29249011857707e-10	4.32006950355576e-06	0.153048509856864	0.712087112015475	1	0.179924233383537	0.331320525767666
o__Enterobacteriales_f__Enterobacteriaceae_g__	0.0354985714285714	0.00103274342285714	0.00701272117164889	0.027071	0.00223566489888889	0.0149521399769026	0.0586430434782609	0.00386603764940712	0.0129648985130036	0.161900953828518	0.712087112015475	0.898308135985858	0.27936967810396	0.223395630880945
o__Desulfovibrionales_f__Desulfovibrionaceae_g__Desulfovibrio	9.76190476190476e-05	1.15299047619048e-07	7.40974415145507e-05	0.000152	7.79955555555555e-08	8.83150924562476e-05	0.000771739130434783	3.38194229249012e-06	0.000383459214570078	0.162766114178579	0.712087112015475	0.992751003295065	0.175599388437127	0.386419601263341
o__Bacteroidales_f__Prevotellaceae_g__uncultured	0.000197142857142857	3.95521428571429e-07	0.000137238310035852	0.001024	1.048576e-05	0.001024	0	0	0	0.165616333322373	0.712087112015475	0.290324283145123	0.889620309786262	0.146510314838406
o__Clostridiales_f__Lachnospiraceae_g__Lachnospiraceae-UCG-001	4.76190476190476e-06	2.66190476190476e-10	3.56030012238452e-06	0.00014	1.10622222222222e-07	0.000105177099324055	0.000100869565217391	5.65083003952569e-08	4.9566950943958e-05	0.172215822736406	0.712087112015475	0.223416036732962	0.291088812346589	0.875206372860971
o__Clostridiales_f__Lachnospiraceae_g__Lachnospiraceae-UCG-006	0	0	0	0	0	0	5.65217391304348e-06	2.71146245059288e-10	3.43350654236901e-06	0.175119472602826	0.712087112015475	1	0.203432580002168	0.358951181114229
o__Fusobacteriales_f__Fusobacteriaceae_g__	7.61904761904762e-06	5.29047619047619e-10	5.01923736878147e-06	0	0	0	0	0	0	0.176401224430524	0.712087112015475	0.360509725650868	0.195956927233055	1
o__Clostridiales_f__Lachnospiraceae_g__	0.0131780952380952	7.48961761904762e-05	0.00188851385499256	0.021288	0.000269954506666667	0.00519571464446102	0.0154026086956522	0.000115417738339921	0.00224012556266793	0.181502570317953	0.712087112015475	0.15647666044829	0.790660619346962	0.358899143715164
Unassigned	0.153621904761905	0.00174714801619048	0.00912126770687599	0.151142	0.00176999684	0.0133041228196375	0.180398695652174	0.00440657897549407	0.0138416180498839	0.185885661890158	0.712087112015475	0.99210809871634	0.235237783226083	0.33098043366642
k__Archaea_p__Nanoarchaeaeota_g__	3.95238095238095e-05	2.3347619047619e-09	1.05441518540846e-05	0.000149	1.03343333333333e-07	0.000101657923121286	8.34782608695652e-05	1.12418972332016e-08	2.2108327403356e-05	0.190746414310504	0.712087112015475	0.167235859989705	0.617760493226837	0.508421012012337
o__Lactobacillales_f__Streptococcaceae_g__	1.42857142857143e-06	4.28571428571429e-11	1.42857142857143e-06	0	0	0	6.95652173913044e-06	2.94861660079051e-10	3.58051283719945e-06	0.194273159042724	0.712087112015475	0.948508727882309	0.287301642667815	0.285398620529585
o__Bacillales_f__Staphylococcaceae_g__Staphylococcus	1.42857142857143e-06	4.28571428571429e-11	1.42857142857143e-06	0	0	0	5.21739130434783e-06	1.35177865612648e-10	2.42431402769892e-06	0.196672302972642	0.712087112015475	0.903729785782817	0.324215917744708	0.25948640200173
o__Rhodobacterales_f__Rhodobacteraceae_g__Paracoccus	1.42857142857143e-06	4.28571428571429e-11	1.42857142857143e-06	0	0	0	2.17391304347826e-05	3.95138339920949e-09	1.31072223688507e-05	0.200477868513992	0.712087112015475	0.995582231571146	0.245761188775216	0.357093591544135
o__Bacteroidales_f__Muribaculaceae_g__metagenome	0.00172380952380952	3.63710347619048e-05	0.00131603724730008	0.004374	9.92215822222222e-05	0.00314994574909191	0.000467826086956522	1.35045415019763e-06	0.000242312603540715	0.203197270207056	0.712087112015475	0.451267139024903	0.745992135320514	0.175577710529326
o__Clostridiales_f__Lachnospiraceae_g__[Eubacterium]-oxidoreducens-group	1.23809523809524e-05	9.29047619047619e-10	6.65134293295658e-06	2.7e-05	2.11222222222222e-09	1.45334862377278e-05	6.95652173913044e-06	2.94861660079051e-10	3.58051283719945e-06	0.207330779711075	0.712087112015475	0.404900730816389	0.814605180428805	0.179832374993262
o__Micrococcales_f__Micrococcaceae_g__Rothia	3.47619047619048e-05	7.46619047619048e-09	1.88555795407777e-05	3e-06	9e-11	3e-06	0.000201739130434783	2.96496837944664e-07	0.000113539274558011	0.209716925190796	0.712087112015475	0.97163401641814	0.285859813386881	0.323174471871102
o__Erysipelotrichales_f__Erysipelotrichaceae_g__	0.000204761904761905	2.5006619047619e-07	0.000109123388108139	0.000126	1.64488888888889e-08	4.05572297980137e-05	3.21739130434783e-05	2.50869565217391e-09	1.04438366517081e-05	0.210419341193881	0.712087112015475	0.79785625978247	0.183129349652773	0.719699392056457
o__Selenomonadales_f__Acidaminococcaceae_g__Acidaminococcus	0.000214761904761905	4.67636190476191e-07	0.000149225969665725	3e-06	9e-11	3e-06	0	0	0	0.21181996300053	0.712087112015475	0.408941296593384	0.229838808386647	0.999811453385639
p__Firmicutes_c__Bacilli_g__	0.000213809523809524	1.45494761904762e-07	8.32365424285803e-05	3.8e-05	1.68444444444444e-09	1.29786148892879e-05	0.000109565217391304	4.40316205533597e-08	4.37540659245365e-05	0.218632444070372	0.712087112015475	0.231993149137786	0.429783369232364	0.77397396218751
o__Pasteurellales_f__Pasteurellaceae_g__Haemophilus	4.47619047619048e-05	1.26161904761905e-08	2.45106298380252e-05	0.000311	2.99898888888889e-07	0.000173175890033483	0.000153478260869565	2.37078260869565e-07	0.000101527092308358	0.228297836701165	0.712087112015475	0.20341170839128	0.642716044265195	0.555869218511036
o__Clostridiales_f__Lachnospiraceae_g__Lachnospiraceae-UCG-004	0.000634761904761905	6.4997619047619e-07	0.000175929665393682	0.000657	9.03566666666667e-08	9.50561237725727e-05	0.00133608695652174	4.31373399209486e-06	0.000433074649258314	0.234334336592114	0.712087112015475	0.999133940562555	0.258516450290742	0.442416359638265
o__Clostridiales_f__Lachnospiraceae_g__[Ruminococcus]-gauvreauii-group	0.000130952380952381	1.06849047619048e-07	7.13305676875021e-05	3.8e-05	4.32888888888889e-09	2.08059820457696e-05	2.73913043478261e-05	2.51106719367589e-09	1.04487719138494e-05	0.235941043020837	0.712087112015475	0.484262867909639	0.238226200204228	0.990165827557976
c__Clostridia_o__Clostridiales_g__	0.00276095238095238	1.45004690476191e-05	0.00083096240954516	0.00319	5.86835555555555e-06	0.000766051927453717	0.0016604347826087	1.22112252964427e-06	0.000230417629311598	0.236366363715574	0.712087112015475	0.909706571635132	0.37232959887731	0.299518445753693
o__Rickettsiales_f__Mitochondria_g__uncultured-bacterium	2.85714285714286e-06	8.14285714285714e-11	1.96914982172717e-06	7e-06	4.9e-10	7e-06	0	0	0	0.239158994253833	0.712087112015475	0.585897432072286	0.661518939198375	0.215670552622101
o__Clostridiales_f__Lachnospiraceae_g__Marvinbryantia	9.04761904761905e-06	5.49047619047619e-10	5.11323036020805e-06	0	0	0	2.60869565217391e-06	7.4703557312253e-11	1.80221551228111e-06	0.243935591838125	0.712087112015475	0.300973577717329	0.371454084564238	0.899984120168602
c__Bacilli_o__Lactobacillales_g__	0.000292380952380952	2.53909047619048e-07	0.000109958660547855	0.000148	2.64844444444444e-08	5.14630395958541e-05	0.00138869565217391	1.38793482213439e-05	0.000776820392798184	0.249391865593258	0.712087112015475	0.987303985353755	0.312863223318063	0.386895366060062
o__Selenomonadales_f__Veillonellaceae_g__Megasphaera	0.000536190476190476	2.81989476190476e-06	0.000366443314781217	0.001446	1.89436488888889e-05	0.00137635928771847	9.78260869565217e-05	1.43408695652174e-07	7.89630336330191e-05	0.254587966054722	0.712087112015475	0.509372378746296	0.773928073503244	0.224251420425198
o__Betaproteobacteriales_f__Burkholderiaceae_g__Alcaligenes	0	0	0	0	0	0	2.60869565217391e-06	7.4703557312253e-11	1.80221551228111e-06	0.257328453552686	0.712087112015475	1	0.288991801601217	0.450940987270127
o__Bacteroidales_f__Tannerellaceae_g__Macellibacteroides	0	0	0	0	0	0	6.08695652173913e-06	4.06719367588933e-10	4.20516952865591e-06	0.257328453552686	0.712087112015475	1	0.288991801601217	0.450940987270128
o__Enterobacteriales_f__Enterobacteriaceae_g__Enterobacter	0	0	0	7e-06	4.9e-10	7e-06	3.91304347826087e-06	1.06719367588933e-10	2.15405954046462e-06	0.258598225175605	0.712087112015475	0.262268906302314	0.502519146291367	0.759905753387702
o__Erysipelotrichales_f__Erysipelotrichaceae_g__Catenibacterium	0.00347809523809524	0.000117829616190476	0.00236874103783178	0.000409	1.67281e-06	0.000409	0.000258695652173913	3.84348221343874e-07	0.000129270229489788	0.259157421268075	0.712087112015475	0.47673798608012	0.271559175187538	0.998141685505477
o__Mollicutes-RF39_f__uncultured-organism_g__uncultured-organism	0	0	0	0	0	0	8.65217391304348e-05	8.40873517786561e-08	6.04646327737406e-05	0.265182657172388	0.712087112015475	1	0.297031016890604	0.459029729950467
o__Erysipelotrichales_f__Erysipelotrichaceae_g__Candidatus-Stoquefichus	0	0	0	0	0	0	3.21739130434783e-05	1.16905138339921e-08	2.25451371735363e-05	0.267036828259396	0.712087112015475	1	0.298925902356438	0.460924502984109
o__Selenomonadales_f__Veillonellaceae_g__Megamonas	0.00376190476190476	9.04733261904762e-05	0.0020756333077203	0.019591	0.000353877898888889	0.00594876372777478	0.00973782608695652	0.00125962567233202	0.00740042793219776	0.273193433188243	0.712087112015475	0.243737244542737	0.715785062736538	0.563313859770301
o__Clostridiales_f__Defluviitaleaceae_g__Defluviitaleaceae-UCG-011	0.00010047619047619	7.35947619047619e-08	5.91989228926957e-05	4.4e-05	1.40933333333333e-08	3.75410886008029e-05	1.34782608695652e-05	1.18735177865613e-09	7.18498367265739e-06	0.276276203752757	0.712087112015475	0.690286788979283	0.248694729860083	0.893990622668209
o__Selenomonadales_f__Veillonellaceae_g__Veillonella	0.000377619047619048	5.52479047619048e-07	0.000162199032293961	0.000368	2.20706666666667e-07	0.000148561996037569	0.00151304347826087	1.44518766798419e-05	0.000792680556303075	0.276451766212019	0.712087112015475	0.99994675332925	0.310471832584181	0.466490519571485
o__Clostridiales_f__Ruminococcaceae_g__Anaerotruncus	7.61904761904762e-06	5.29047619047619e-10	5.01923736878147e-06	0	0	0	1.30434782608696e-06	3.91304347826087e-11	1.30434782608696e-06	0.277645087643841	0.712087112015475	0.388626646951107	0.350120014650207	0.971300110456582
o__Bacteroidales_f__Marinifilaceae_g__Odoribacter	0.000907142857142857	1.40083142857143e-06	0.000258275547629661	0.001598	3.77386222222222e-06	0.000614317688352063	0.000766521739130435	1.68868735177866e-06	0.000270963446257549	0.286706477045274	0.712087112015475	0.407423214788794	0.940372183807815	0.265839202849419
o__Izimaplasmatales_f__gut-metagenome_g__gut-metagenome	0.000125238095238095	1.94276190476191e-07	9.61834037946926e-05	0	0	0	4.34782608695652e-06	4.34782608695652e-10	4.34782608695652e-06	0.293556214569961	0.712087112015475	0.470706631663604	0.323744174502199	0.999049383131336
o__Clostridiales_f__Lachnospiraceae_g__Lachnospiraceae-NK4A136-group	0.00175714285714286	7.05987142857143e-06	0.00057981406825076	0.001806	5.11011555555555e-06	0.000714850722567695	0.00348521739130435	2.75014897233202e-05	0.00109348842906186	0.296082770273857	0.712087112015475	0.999426256624948	0.322095774267937	0.503408567271346
o__Selenomonadales_f__Veillonellaceae_g__Negativicoccus	6.19047619047619e-06	5.04761904761905e-10	4.90268101951762e-06	0	0	0	0	0	0	0.297320197069699	0.712087112015475	0.491125360818205	0.319598124408787	1
k__Bacteria_g__	0.3501	0.0070665508	0.0183440022636179	0.351383	0.00566608206777778	0.0238035334935336	0.315677826086956	0.0067463991541502	0.0171266372167556	0.309568557859061	0.712087112015475	0.999080289428575	0.35091703046402	0.486327105929178
o__Clostridiales_f__Family-XIII_g__Family-XIII-AD3011-group	5.33333333333333e-05	1.25933333333333e-08	2.448841643885e-05	0	0	0	7.47826086956522e-05	2.64897233201581e-08	3.39371050750714e-05	0.3121013866493	0.712087112015475	0.527587410312695	0.844120913166564	0.279603689615143
o__Clostridiales_f__Eubacteriaceae_g__Eubacterium	0	0	0	0	0	0	4.34782608695652e-06	2.43873517786561e-10	3.25625496936322e-06	0.313633978246149	0.712087112015475	1	0.346201841804196	0.506856550452339
c__Actinobacteria_o__Micrococcales_g__	0	0	0	0	0	0	4.34782608695652e-06	2.43873517786561e-10	3.25625496936322e-06	0.313633978246149	0.712087112015475	1	0.346201841804196	0.506856550452339
o__Clostridiales_f__Ruminococcaceae_g__Ruminococcus-1	0.00013047619047619	7.49747619047619e-08	5.97513745228477e-05	3.2e-05	1.48444444444444e-09	1.21837779216647e-05	6.95652173913044e-05	6.71343873517787e-09	1.70847487736843e-05	0.315215655284085	0.712087112015475	0.338110750386169	0.507276097960124	0.847140821077077
o__Clostridiales_f__Clostridiaceae-1_g__Clostridium-sensu-stricto-1	6.57142857142857e-05	3.32957142857143e-08	3.98184656168672e-05	0.000243	1.88578888888889e-07	0.000137324028811017	0.000187391304347826	1.59711067193676e-07	8.33304232750758e-05	0.320965691487363	0.712087112015475	0.369668198288506	0.465916453416129	0.902244383471833
o__Bacteroidales_f__Barnesiellaceae_g__Barnesiella	0.000993809523809524	3.75637476190476e-06	0.000422936151992392	0.003328	4.04316177777778e-05	0.00201076149201684	0.00284	3.26513545454545e-05	0.00119147979868395	0.321337768415733	0.712087112015475	0.415458571078777	0.410583562815791	0.96051416120818
o__Clostridiales_f__Lachnospiraceae_g__Lachnospiraceae-UCG-010	2.14285714285714e-05	1.73285714285714e-09	9.08388720772782e-06	2.4e-05	1.09333333333333e-09	1.04562580942387e-05	8.69565217391304e-06	4.48221343873518e-10	4.4145084116173e-06	0.32151561886804	0.712087112015475	0.977108838526021	0.40604622821661	0.436862840003539
p__Actinobacteria_c__Actinobacteria_g__	7.23809523809524e-05	1.75790476190476e-08	2.89326373783818e-05	0.000164	1.81582222222222e-07	0.000134752447926641	4.39130434782609e-05	1.1297628458498e-08	2.21630601976803e-05	0.322769698911302	0.712087112015475	0.494691162509355	0.894350465536203	0.292630337960942
o__Clostridiales_f__Lachnospiraceae_g__Roseburia	0.00157428571428571	4.00364571428571e-06	0.000436634625194072	0.003055	3.17258055555555e-05	0.00178117392625076	0.0031304347826087	1.44446407114625e-05	0.000792482086245555	0.331849324293531	0.712087112015475	0.547443035822134	0.34415735776343	0.998369577221451
o__Lactobacillales_f__Leuconostocaceae_g__Leuconostoc	3.33333333333333e-06	2.33333333333333e-10	3.33333333333333e-06	1.7e-05	1.95666666666667e-09	1.39880901722382e-05	2.73913043478261e-05	5.58379446640316e-09	1.55811961175101e-05	0.334774742811783	0.712087112015475	0.783685160091589	0.302131166041048	0.864747327129532
o__Xanthomonadales_f__Xanthomonadaceae_g__	0	0	0	0	0	0	1.1304347826087e-05	1.76640316205534e-09	8.76356876396065e-06	0.338304666237789	0.712087112015475	1	0.370987362856341	0.530005191710194
o__Rhodospirillales_f__uncultured_g__Azospirillum-sp.-47_25	1.42857142857143e-06	4.28571428571429e-11	1.42857142857143e-06	7e-06	4.9e-10	7e-06	1.30434782608696e-06	3.91304347826087e-11	1.30434782608696e-06	0.347948655497976	0.712087112015475	0.389199785510258	0.999223060397451	0.363118108434887
o__Bacteroidales_f__Barnesiellaceae_g__	1.42857142857143e-06	4.28571428571429e-11	1.42857142857143e-06	7e-06	4.9e-10	7e-06	1.30434782608696e-06	3.91304347826087e-11	1.30434782608696e-06	0.347948655497977	0.712087112015475	0.389199785510259	0.999223060397451	0.363118108434888
o__Clostridiales_f__Lachnospiraceae_g__Lachnospiraceae-UCG-003	0	0	0	0	0	0	5.65217391304348e-06	4.62055335968379e-10	4.48211584337217e-06	0.354590486607759	0.712087112015475	1	0.38726542768749	0.544896872998562
o__Betaproteobacteriales_f__Neisseriaceae_g__Uruburuella	0	0	0	0	0	0	5.65217391304348e-06	4.62055335968379e-10	4.48211584337217e-06	0.354590486607759	0.712087112015475	1	0.38726542768749	0.544896872998563
o__Enterobacteriales_f__Enterobacteriaceae_g__Serratia	0	0	0	0	0	0	5.65217391304348e-06	4.62055335968379e-10	4.48211584337217e-06	0.354590486607759	0.712087112015475	1	0.38726542768749	0.544896872998563
o__Rhizobiales_f__Rhizobiaceae_g__Shinella	0	0	0	0	0	0	5.65217391304348e-06	4.62055335968379e-10	4.48211584337217e-06	0.354590486607759	0.712087112015475	1	0.38726542768749	0.544896872998563
k__Archaea_g__	0.000507142857142857	4.04331428571429e-07	0.000138758342275412	0.000513	8.01566666666667e-08	8.95302555936632e-05	0.000740434782608696	3.82804347826087e-07	0.0001290103379454	0.35850204955955	0.712087112015475	0.999620820062877	0.385439388731432	0.559697589271354
o__Desulfovibrionales_f__Desulfovibrionaceae_g__	0.00075952380952381	3.54773476190476e-06	0.000411022810275651	0.001652	1.01159066666667e-05	0.00100577863701048	0.000534782608695652	2.48118063241107e-06	0.000328446980196928	0.359508720812416	0.712087112015475	0.50196420388238	0.930662488242516	0.332685239384854
o__Clostridiales_f__Ruminococcaceae_g__Ruminococcaceae-UCG-010	2.04761904761905e-05	1.8847619047619e-09	9.47367758019155e-06	1e-05	5.33333333333333e-10	7.30296743340221e-06	7.82608695652174e-06	1.81422924901186e-10	2.80855002742933e-06	0.364201531393672	0.712087112015475	0.64082026978358	0.354539202065981	0.980283450273479
o__Desulfovibrionales_f__Desulfovibrionaceae_g__uncultured	1e-05	2.1e-09	1e-05	6.9e-05	3.79655555555556e-08	6.16161955621698e-05	7.1304347826087e-05	3.60209486166008e-08	3.9574337653608e-05	0.366844305038416	0.712087112015475	0.573266721996524	0.381301801356648	0.999115644890658
o__Clostridiales_f__Lachnospiraceae_g__Tyzzerella-4	0.000838095238095238	1.00331461904762e-05	0.000691208265440418	3.4e-05	1.156e-08	3.4e-05	4.91304347826087e-05	4.67628458498024e-08	4.50906554716271e-05	0.367332585108753	0.712087112015475	0.547871793180865	0.393975382537055	0.999777702242589
o__Clostridiales_f__Lachnospiraceae_g__Johnsonella	1.42857142857143e-06	4.28571428571429e-11	1.42857142857143e-06	3e-06	9e-11	3e-06	0	0	0	0.370521609118215	0.712087112015475	0.755574957241891	0.687619523148968	0.356086312100723
o__Bacteroidales_f__Muribaculaceae_g__mouse-gut-metagenome	1.42857142857143e-06	4.28571428571429e-11	1.42857142857143e-06	3e-06	9e-11	3e-06	0	0	0	0.370521609118215	0.712087112015475	0.755574957241891	0.687619523148968	0.356086312100723
p__Cyanobacteria_c__Oxyphotobacteria_g__	1.42857142857143e-06	4.28571428571429e-11	1.42857142857143e-06	3e-06	9e-11	3e-06	0	0	0	0.370521609118216	0.712087112015475	0.755574957241891	0.687619523148969	0.356086312100723
o__Bacteroidales_f__Tannerellaceae_g__	2.85714285714286e-06	8.14285714285714e-11	1.96914982172717e-06	9e-06	2.1e-10	4.58257569495584e-06	5.21739130434783e-06	1.35177865612648e-10	2.42431402769892e-06	0.37087899960344	0.712087112015475	0.339824003706869	0.768588173431897	0.652100877174453
o__Clostridiales_f__Ruminococcaceae_g__Ruminiclostridium-5	4.28571428571429e-06	1.15714285714286e-10	2.34738238930785e-06	6e-06	1.6e-10	4e-06	4.65217391304348e-05	2.62328063241107e-08	3.3772130473224e-05	0.372112671044507	0.712087112015475	0.999036831245153	0.395563462543635	0.578750153567531
o__Rhodobacterales_f__Rhodobacteraceae_g__	0	0	0	0	0	0	4.65217391304348e-05	3.30509881422925e-08	3.79077760419614e-05	0.37419559036205	0.712087112015475	1	0.406778685468377	0.562445442979187
o__Coriobacteriales_f__Atopobiaceae_g__Atopobium	1.42857142857143e-06	4.28571428571429e-11	1.42857142857143e-06	3e-06	9e-11	3e-06	5.04347826086957e-05	3.60588932806324e-08	3.95951760789512e-05	0.376145378440938	0.712087112015475	0.999408511255996	0.401453282251594	0.578351182427665
o__Bacteroidales_f__Marinifilaceae_g__	0.000201904761904762	2.1776619047619e-07	0.000101832306239741	0.000251	1.10832222222222e-07	0.000105276883608047	8.56521739130435e-05	4.40802371541502e-08	4.37782143329355e-05	0.376788884558486	0.712087112015475	0.930074675126258	0.522177261458456	0.435606833409471
o__Clostridiales_f__Lachnospiraceae_g__[Eubacterium]-ventriosum-group	4.9047619047619e-05	1.54690476190476e-08	2.71407685077771e-05	6.8e-05	9.10666666666667e-09	3.01772541273501e-05	0.000147391304347826	1.16174703557312e-07	7.10709087300087e-05	0.377568174811968	0.712087112015475	0.977065323529313	0.371726501971083	0.66031540014226
o__Selenomonadales_f__Veillonellaceae_g__Mitsuokella	0	0	0	0	0	0	0.00100739130434783	1.56906565217391e-05	0.000825955481528465	0.37865890310611	0.712087112015475	1	0.411209011497597	0.566385774665724
o__Pseudomonadales_f__Moraxellaceae_g__Acinetobacter	9.04761904761905e-06	5.49047619047619e-10	5.11323036020805e-06	0	0	0	0.000405652173913043	2.48266205533597e-06	0.000328545017452507	0.38078737049961	0.712087112015475	0.999714625836414	0.41865676603862	0.558630768950514
o__Clostridiales_f__Clostridiales-vadinBB60-group_g__	1.57142857142857e-05	3.47571428571429e-09	1.28650769170508e-05	2.3e-05	3.95666666666667e-09	1.98913716637809e-05	1.30434782608696e-06	3.91304347826087e-11	1.30434782608696e-06	0.382674595727702	0.712087112015475	0.909205836661753	0.550850793300733	0.426106937377028
o__Betaproteobacteriales_f__Burkholderiaceae_g__Comamonas	0	0	0	0	0	0	6.95652173913043e-06	7.58498023715415e-10	5.74266270506535e-06	0.383581247477952	0.712087112015475	1	0.416089933052722	0.570708636890468
o__Bacillales_f__Bacillaceae_g__Bacillus	0	0	0	0	0	0	6.95652173913043e-06	7.58498023715415e-10	5.74266270506535e-06	0.383581247477953	0.712087112015475	1	0.416089933052723	0.570708636890468
c__Saccharimonadia_o__Saccharimonadales_g__	1.42857142857143e-06	4.28571428571429e-11	1.42857142857143e-06	3e-06	9e-11	3e-06	1.43478260869565e-05	2.37114624505929e-09	1.01534878245152e-05	0.385397172148256	0.712087112015475	0.99130240138652	0.392132543173205	0.628954330552605
o__Lactobacillales_f__Streptococcaceae_g__Streptococcus	0.00291142857142857	3.69416128571429e-05	0.00132631987912747	0.001094	4.48137777777778e-07	0.000211692649323914	0.0170317391304348	0.0034020760513834	0.012162086583319	0.385616356439327	0.712087112015475	0.991712830035423	0.449779598394993	0.522788107714293
o__Clostridiales_f__Ruminococcaceae_g__Ruminococcaceae-UCG-005	3.33333333333333e-06	2.33333333333333e-10	3.33333333333333e-06	0	0	0	2.04347826086957e-05	5.12252964426878e-09	1.49237622664528e-05	0.388128498042851	0.712087112015475	0.98213617700853	0.469728478179959	0.503530704624824
o__Clostridiales_f__Christensenellaceae_g__	6.66666666666667e-06	4.43333333333333e-10	4.59468291736341e-06	0	0	0	0.00016	3.84109090909091e-07	0.000129230009119078	0.388530553471832	0.712087112015475	0.998999779481946	0.431254808797954	0.557131540146475
o__Erysipelotrichales_f__Erysipelotrichaceae_g__Erysipelatoclostridium	0.0024452380952381	8.11137461904762e-05	0.0019653394980012	7.1e-05	3.68544444444444e-08	6.07078614715133e-05	0.000334782608695652	1.31802608695652e-06	0.000239385634576488	0.390406326515232	0.712087112015475	0.527093762848102	0.441955369542937	0.991779360044775
o__Propionibacteriales_f__Propionibacteriaceae_g__	0	0	0	3e-06	9e-11	3e-06	1.30434782608696e-06	3.91304347826087e-11	1.30434782608696e-06	0.392230821970496	0.712087112015475	0.367109737829175	0.731996090563978	0.71563746048467
o__Victivallales_f__Victivallaceae_g__Victivallis	0	0	0	3e-06	9e-11	3e-06	1.30434782608696e-06	3.91304347826087e-11	1.30434782608696e-06	0.392230821970497	0.712087112015475	0.367109737829176	0.731996090563978	0.715637460484672
o__Erysipelotrichales_f__Erysipelotrichaceae_g__Faecalitalea	3.33333333333333e-05	1.94033333333333e-08	3.03968461187712e-05	0.000105	5.05388888888889e-08	7.10907088787901e-05	0.000206521739130435	3.67287351778656e-07	0.00012636856925171	0.393781313409432	0.712087112015475	0.896413970837842	0.363094603969247	0.798390857043867
o__Clostridiales_f__Lachnospiraceae_g__Sellimonas	0	0	0	4.7e-05	1.38677777777778e-08	3.72394653261533e-05	7.73913043478261e-05	7.50565217391304e-08	5.7125537477875e-05	0.393859864895363	0.712087112015475	0.790100424069777	0.361925464342358	0.903326890871666
c__Oxyphotobacteria_o__Chloroplast_g__	4.76190476190476e-06	4.76190476190476e-10	4.76190476190476e-06	3e-06	9e-11	3e-06	4.65217391304348e-05	2.88237154150198e-08	3.54006358423735e-05	0.39848374590398	0.712087112015475	0.999082931433359	0.440750064725125	0.566468503526884
o__Bacteroidales_f__Tannerellaceae_g__Parabacteroides	0.0134071428571429	0.000308331891428571	0.00383177126410335	0.009644	3.69142044444444e-05	0.00192130696257637	0.00841695652173913	5.6258085770751e-05	0.00156397050137242	0.398519060137268	0.712087112015475	0.70763749757526	0.378679969585172	0.962612246482767
o__Erysipelotrichales_f__Erysipelotrichaceae_g__Allobaculum	0	0	0	6e-06	1.6e-10	4e-06	5.65217391304348e-06	4.62055335968379e-10	4.48211584337217e-06	0.398585427927334	0.712087112015475	0.558325633924499	0.434661839724329	0.997959195581346
o__Selenomonadales_f__Acidaminococcaceae_g__Phascolarctobacterium	0.0137942857142857	0.000505855725714286	0.00490799020895075	0.009922	0.000109890773333333	0.00331497772742644	0.00735521739130435	6.26741351778656e-05	0.00165074601287952	0.399649006529778	0.712087112015475	0.796490981835426	0.367444343651738	0.901978819997233
o__Clostridiales_f__Lachnospiraceae_g__[Ruminococcus]-torques-group	0.000598095238095238	1.69804619047619e-06	0.000284357771836164	0.000903	1.09524555555556e-06	0.000330944943390219	0.00125782608695652	3.96451778656127e-06	0.000415175069755088	0.400253752320065	0.712087112015475	0.873971507734755	0.36737889541308	0.82906146154925
o__Clostridiales_f__Lachnospiraceae_g__[Eubacterium]-xylanophilum-group	1.71428571428571e-05	4.28142857142857e-09	1.42785696419637e-05	3.1e-05	4.47666666666667e-09	2.11581347634111e-05	0.000914347826086956	1.33282438735178e-05	0.00076124165943936	0.407046857965381	0.712087112015475	0.999875326113684	0.435787421040384	0.59749888307877
o__Clostridiales_f__Clostridiaceae-1_g__	8.90476190476191e-05	6.25190476190476e-08	5.45627849882036e-05	0.000131	1.00544444444444e-08	3.17087439745639e-05	0.000258695652173913	3.6571185770751e-07	0.000126097246411254	0.410301107368912	0.712087112015475	0.964944572567874	0.396134006811981	0.713378915871094
o__Erysipelotrichales_f__Erysipelotrichaceae_g__Turicibacter	2.19047619047619e-05	2.07619047619048e-09	9.94314905610529e-06	0.000105	8.25388888888889e-08	9.0850915729501e-05	0.000294347826086957	1.04738932806324e-06	0.000213397906356956	0.411858079827475	0.712087112015475	0.946365731959065	0.390435312484446	0.746131661237725
o__Lactobacillales_f__Lactobacillaceae_g__Lactobacillus	0.00379095238095238	0.000196664889047619	0.00306022788637599	3e-06	9e-11	3e-06	0.000698260869565217	5.65102411067194e-06	0.000495678020961185	0.412426992244586	0.712087112015475	0.51523641605029	0.488982589929525	0.976936622296869
o__Betaproteobacteriales_f__Burkholderiaceae_g__Parasutterella	0.00137333333333333	8.82302333333333e-06	0.000648185134243272	0.002954	1.99575377777778e-05	0.00141271149842343	0.00179130434782609	6.17191185770751e-06	0.000518019298688157	0.419660257772498	0.712087112015475	0.388185975952675	0.896419499938598	0.587476282989187
o__Synergistales_f__Synergistaceae_g__Cloacibacillus	0	0	0	3e-06	9e-11	3e-06	2.43478260869565e-05	9.54387351778656e-09	2.03703466468408e-05	0.420755686784017	0.712087112015475	0.99190133159331	0.427024993959388	0.657338208699482
o__Clostridiales_f__Clostridiales-vadinBB60-group_g__metagenome	0.000349047619047619	2.07260904761905e-06	0.000314158668405378	4.1e-05	9.92111111111111e-09	3.14977953373107e-05	8.26086956521739e-06	5.05928853754941e-10	4.69008599974429e-06	0.426418278738389	0.712087112015475	0.650120702322225	0.429266510783077	0.994958242032345
o__Flavobacteriales_f__Flavobacteriaceae_g__uncultured	0	0	0	6e-06	1.6e-10	4e-06	1.34782608695652e-05	2.65098814229249e-09	1.07359375004103e-05	0.431412909255176	0.712087112015475	0.891872962000823	0.399231752283256	0.833100473181463
o__Corynebacteriales_f__Nocardiaceae_g__Rhodococcus	0	0	0	0	0	0	1.1304347826087e-05	2.31185770750988e-09	1.00257444860933e-05	0.435083202837876	0.712087112015475	1	0.466859039740514	0.614608461912272
o__Clostridiales_f__Lachnospiraceae_g__Lachnoclostridium	0.0026452380952381	4.77367561904762e-05	0.0015077064920644	0.001093	1.48182333333333e-06	0.000384944584756473	0.00103782608695652	9.63654150197629e-07	0.00020469002547836	0.438626565721562	0.712087112015475	0.631960180358349	0.453264175081912	0.999397149540625
o__Clostridiales_f__Lachnospiraceae_g__[Eubacterium]-hallii-group	0.000427619047619048	1.65127904761905e-06	0.000280414578082002	0.000178	4.12844444444445e-08	6.42529722615572e-05	0.000116521739130435	3.78146245059289e-08	4.05476769859067e-05	0.438693237074263	0.712087112015475	0.708973222807274	0.425140405700136	0.978603962992872
o__Clostridiales_f__Lachnospiraceae_g__Anaerosporobacter	5.14285714285714e-05	4.23828571428571e-08	4.49247291869078e-05	0	0	0	6.95652173913044e-06	4.85770750988142e-10	4.59570097311249e-06	0.438767671826351	0.712087112015475	0.560467554589117	0.496792742534665	0.989014795944136
o__Clostridiales_f__Lachnospiraceae_g__Howardella	0	0	0	0	0	0	2.47826086956522e-05	1.12624505928854e-08	2.21285283041611e-05	0.439892231014164	0.712087112015475	1	0.471573262982916	0.618592125516054
o__Clostridiales_f__Lachnospiraceae_g__Moryella	8.09523809523809e-06	9.56190476190476e-10	6.74780555577842e-06	0	0	0	1.30434782608696e-05	8.0395256916996e-10	5.9122296580164e-06	0.441752442747667	0.712087112015475	0.714323828005782	0.815201702240006	0.411869322902279
o__Clostridiales_f__Ruminococcaceae_g__DTU089	0	0	0	0	0	0	3.21739130434783e-05	1.95450592885376e-08	2.91510752195893e-05	0.450254583306732	0.712087112015475	1	0.481716903494887	0.627113741613098
o__Bacteroidales_f__Prevotellaceae_g__Prevotella	9.38095238095238e-05	5.36447619047619e-08	5.05421850700514e-05	3.3e-05	3.31222222222222e-09	1.81995115929583e-05	3.26086956521739e-05	1.83565217391304e-08	2.82508343386838e-05	0.450293532022466	0.712087112015475	0.629736442190503	0.470535886525999	0.999980082424833
o__Bacteroidales_f__Muribaculaceae_g__	0.000923333333333333	1.29443333333333e-05	0.000785109435299835	0.000672	2.11212888888889e-06	0.00045957903443139	4.39130434782609e-05	2.61885375494071e-08	3.37436226176966e-05	0.450586943104876	0.712087112015475	0.95775493635361	0.431524226630082	0.758947593949732
c__Gammaproteobacteria_o__Betaproteobacteriales_g__	3e-05	4.15e-09	1.4057704208691e-05	1e-05	5.33333333333333e-10	7.30296743340221e-06	1.56521739130435e-05	1.0802371541502e-09	6.85323520602781e-06	0.451587836766236	0.712087112015475	0.51058331570095	0.570041408428945	0.945498284447947
o__Clostridiales_f__Family-XI_g__Parvimonas	0	0	0	0	0	0	1.43478260869565e-05	3.91660079051383e-09	1.30494057677699e-05	0.452946800578188	0.712087112015475	1	0.484349120589992	0.629314062167173
o__Gastranaerophilales_f__uncultured-bacterium_g__uncultured-bacterium	5.9047619047619e-05	6.95890476190476e-08	5.75653035459347e-05	0	0	0	1.30434782608696e-06	3.91304347826087e-11	1.30434782608696e-06	0.457324580149558	0.712087112015475	0.623998656791199	0.483615066881692	0.999760620038741
o__Bacteroidales_f__Prevotellaceae_g__Prevotella-7	0.00279	0.00013445276	0.0025303186322976	3e-06	9e-11	3e-06	0.000324347826086957	2.3126347826087e-06	0.000317095156655366	0.458742237965457	0.712087112015475	0.586703172313555	0.50962657585285	0.992642551435337
o__Clostridiales_f__Lachnospiraceae_g__[Eubacterium]-ruminantium-group	9.61904761904762e-05	4.86547619047619e-08	4.81341191260033e-05	0.000447	5.09823333333333e-07	0.000225792677767312	0.00034695652173913	1.34962213438735e-06	0.000242237947552056	0.462058537728373	0.712087112015475	0.519560362586109	0.580671007003014	0.945950118474467
o__Clostridiales_f__Ruminococcaceae_g__Ruminococcaceae-UCG-013	2.28571428571429e-05	1.71142857142857e-09	9.02754665673104e-06	2e-05	1.77777777777778e-09	1.33333333333333e-05	0.000141739130434783	2.79587747035573e-07	0.000110254201741007	0.464010923641134	0.712087112015475	0.999749289478775	0.500529629351656	0.629216264291071
o__Corynebacteriales_f__Corynebacteriaceae_g__Lawsonella	1.42857142857143e-06	4.28571428571429e-11	1.42857142857143e-06	0	0	0	0	0	0	0.464172144486789	0.712087112015475	0.638429209222031	0.485532731551835	1
o__Mollicutes-RF39_f__uncultured-bacterium-adhufec202_g__uncultured-bacterium-adhufec202	0.00015952380952381	5.34404761904762e-07	0.00015952380952381	0	0	0	0	0	0	0.464172144486795	0.712087112015475	0.638429209222043	0.485532731551837	1
o__Mollicutes-RF39_f__metagenome_g__metagenome	0.00015952380952381	5.34404761904762e-07	0.00015952380952381	0	0	0	0	0	0	0.464172144486795	0.712087112015475	0.638429209222043	0.485532731551837	1
o__Clostridiales_f__Ruminococcaceae_g__Oscillospira	3.33333333333333e-06	2.33333333333333e-10	3.33333333333333e-06	0	0	0	0	0	0	0.464172144486795	0.712087112015475	0.638429209222043	0.485532731551838	1
o__Clostridiales_f__Lachnospiraceae_g__Incertae-Sedis	3.33333333333333e-06	2.33333333333333e-10	3.33333333333333e-06	0	0	0	0	0	0	0.464172144486795	0.712087112015475	0.638429209222043	0.485532731551838	1
o__Lactobacillales_f__Lactobacillaceae_g__	3.33333333333333e-06	2.33333333333333e-10	3.33333333333333e-06	0	0	0	0	0	0	0.464172144486795	0.712087112015475	0.638429209222043	0.485532731551838	1
o__Aeromonadales_f__Succinivibrionaceae_g__uncultured	0.00015	4.725e-07	0.00015	0	0	0	0	0	0	0.464172144486795	0.712087112015475	0.638429209222043	0.485532731551838	1
o__Erysipelotrichales_f__Erysipelotrichaceae_g__Erysipelotrichaceae-UCG-006	4.76190476190476e-06	4.76190476190476e-10	4.76190476190476e-06	0	0	0	0	0	0	0.464172144486795	0.712087112015475	0.638429209222043	0.485532731551838	1
o__Aeromonadales_f__Succinivibrionaceae_g__	9.52380952380952e-06	1.9047619047619e-09	9.52380952380952e-06	0	0	0	0	0	0	0.464172144486795	0.712087112015475	0.638429209222043	0.485532731551838	1
o__Synergistales_f__Synergistaceae_g__Jonquetella	1.42857142857143e-06	4.28571428571429e-11	1.42857142857143e-06	0	0	0	0	0	0	0.464172144486796	0.712087112015475	0.638429209222043	0.485532731551838	1
c__Fusobacteriia_o__Fusobacteriales_g__	1.42857142857143e-06	4.28571428571429e-11	1.42857142857143e-06	0	0	0	0	0	0	0.464172144486796	0.712087112015475	0.638429209222043	0.485532731551838	1
o__Erysipelotrichales_f__Erysipelotrichaceae_g__uncultured	1.42857142857143e-06	4.28571428571429e-11	1.42857142857143e-06	0	0	0	0	0	0	0.464172144486796	0.712087112015475	0.638429209222043	0.485532731551838	1
o__Clostridiales_f__Ruminococcaceae_g__Ruminococcaceae-UCG-009	1.42857142857143e-06	4.28571428571429e-11	1.42857142857143e-06	0	0	0	0	0	0	0.464172144486796	0.712087112015475	0.638429209222043	0.485532731551838	1
o__Erysipelotrichales_f__Erysipelotrichaceae_g__Merdibacter	1.42857142857143e-06	4.28571428571429e-11	1.42857142857143e-06	0	0	0	0	0	0	0.464172144486796	0.712087112015475	0.638429209222043	0.485532731551838	1
o__Clostridiales_f__Peptostreptococcaceae_g__Paraclostridium	1.42857142857143e-06	4.28571428571429e-11	1.42857142857143e-06	0	0	0	0	0	0	0.464172144486796	0.712087112015475	0.638429209222043	0.485532731551838	1
o__Lactobacillales_f__Leuconostocaceae_g__	1.42857142857143e-06	4.28571428571429e-11	1.42857142857143e-06	0	0	0	0	0	0	0.464172144486796	0.712087112015475	0.638429209222043	0.485532731551838	1
p__Tenericutes_c__Mollicutes_g__	1.42857142857143e-06	4.28571428571429e-11	1.42857142857143e-06	0	0	0	0	0	0	0.464172144486796	0.712087112015475	0.638429209222043	0.485532731551838	1
o__Mollicutes-RF39_f__wallaby-gut-metagenome_g__wallaby-gut-metagenome	1.42857142857143e-06	4.28571428571429e-11	1.42857142857143e-06	0	0	0	0	0	0	0.464172144486796	0.712087112015475	0.638429209222043	0.485532731551838	1
o__Desulfovibrionales_f__Desulfovibrionaceae_g__Mailhella	1.42857142857143e-06	4.28571428571429e-11	1.42857142857143e-06	0	0	0	0	0	0	0.464172144486796	0.712087112015475	0.638429209222043	0.485532731551838	1
c__Mollicutes_o__Izimaplasmatales_g__	4.76190476190476e-06	4.76190476190476e-10	4.76190476190476e-06	0	0	0	0	0	0	0.464172144486796	0.712087112015475	0.638429209222044	0.485532731551838	1
o__Bacillales_f__Bacillaceae_g__Anoxybacillus	1.42857142857143e-06	4.28571428571429e-11	1.42857142857143e-06	0	0	0	0	0	0	0.464172144486796	0.712087112015475	0.638429209222043	0.485532731551838	1
o__Bacillales_f__Paenibacillaceae_g__Paenibacillus	1.42857142857143e-06	4.28571428571429e-11	1.42857142857143e-06	0	0	0	0	0	0	0.464172144486796	0.712087112015475	0.638429209222043	0.485532731551838	1
o__Bacillales_f__Bacillaceae_g__Geobacillus	1.42857142857143e-06	4.28571428571429e-11	1.42857142857143e-06	0	0	0	0	0	0	0.464172144486796	0.712087112015475	0.638429209222043	0.485532731551838	1
o__Mollicutes-RF39_f__unidentified-rumen-bacterium-RF9_g__unidentified-rumen-bacterium-RF9	1.42857142857143e-06	4.28571428571429e-11	1.42857142857143e-06	0	0	0	0	0	0	0.464172144486796	0.712087112015475	0.638429209222043	0.485532731551838	1
o__Selenomonadales_f__Veillonellaceae_g__Selenomonas	1.42857142857143e-06	4.28571428571429e-11	1.42857142857143e-06	0	0	0	0	0	0	0.464172144486796	0.712087112015475	0.638429209222043	0.485532731551838	1
o__Clostridiales_f__Christensenellaceae_g__Catabacter	1.42857142857143e-06	4.28571428571429e-11	1.42857142857143e-06	0	0	0	0	0	0	0.464172144486796	0.712087112015475	0.638429209222043	0.485532731551838	1
o__Aeromonadales_f__Succinivibrionaceae_g__Succinivibrio	1.61904761904762e-05	5.50476190476191e-09	1.61904761904762e-05	0	0	0	0	0	0	0.464172144486796	0.712087112015475	0.638429209222043	0.485532731551838	1
o__Gastranaerophilales_f__gut-metagenome_g__gut-metagenome	1.42857142857143e-06	4.28571428571429e-11	1.42857142857143e-06	0	0	0	0	0	0	0.464172144486797	0.712087112015475	0.638429209222044	0.485532731551839	1
o__Clostridiales_f__Peptostreptococcaceae_g__Romboutsia	0	0	0	3e-06	9e-11	3e-06	6.95652173913043e-06	7.58498023715415e-10	5.74266270506535e-06	0.464240593435318	0.712087112015475	0.906875468941252	0.432989440583842	0.839783639852311
o__Lactobacillales_f__Streptococcaceae_g__Lactococcus	9.52380952380952e-06	9.74761904761905e-10	6.81301941580168e-06	0	0	0	1.73913043478261e-05	2.39288537549407e-09	1.01999262049634e-05	0.465706658058021	0.712087112015475	0.788083146762337	0.768588173431897	0.44654189198774
c__Gammaproteobacteria_o__Aeromonadales_g__	0.00108857142857143	2.48847428571429e-05	0.00108857142857143	0	0	0	1.1304347826087e-05	1.40276679841897e-09	7.80960055321813e-06	0.469263536985874	0.712087112015475	0.638446787550273	0.492736205373789	0.999949686523368
o__Bacteroidales_f__Muribaculaceae_g__gut-metagenome	3.66666666666667e-05	2.82333333333333e-08	3.66666666666667e-05	4.8e-05	2.004e-08	4.47660585711988e-05	0	0	0	0.470796644013403	0.712087112015475	0.967719509700136	0.57705082075936	0.550141224041696
o__Bacteroidales_f__Bacteroidaceae_g__Bacteroides	0.204893333333333	0.0154236830233333	0.0271009427206731	0.179897	0.0152627291566667	0.0390675429950063	0.15841	0.0158538628636364	0.0262544926703125	0.472304615188861	0.712087112015475	0.861357511671069	0.439029155049951	0.892651389350853
o__Selenomonadales_f__Veillonellaceae_g__Anaeroglobus	7.38095238095238e-05	1.14404761904762e-07	7.38095238095238e-05	3e-06	9e-11	3e-06	0	0	0	0.472649726554669	0.712087112015475	0.661525809949318	0.485654819758441	0.999229745372343
o__Bacteroidales_f__Prevotellaceae_g__Prevotellaceae-NK3B31-group	9.14285714285714e-05	1.50622857142857e-07	8.46907138168213e-05	0	0	0	0.00279565217391304	0.000152657880237154	0.00257629562370972	0.477985161748298	0.712087112015475	0.99952645264739	0.516279185025013	0.63709548189449
o__Clostridiales_f__Family-XI_g__Ezakiella	2.85714285714286e-06	8.14285714285714e-11	1.96914982172717e-06	0	0	0	7.39130434782609e-06	6.20158102766798e-10	5.19262898467332e-06	0.478168699061879	0.712087112015475	0.903418063121171	0.662660209397686	0.50170242838287
p__Proteobacteria_c__Gammaproteobacteria_g__	0.000812380952380952	1.24516904761905e-06	0.000243503109163591	0.000875	1.02358333333333e-06	0.000319934889209247	0.00120565217391304	1.34777114624506e-06	0.000242071777555575	0.47958704918104	0.712087112015475	0.988358792153769	0.479131463149712	0.716501528039368
o__Actinomycetales_f__Actinomycetaceae_g__Actinomyces	5.61904761904762e-05	1.34947619047619e-08	2.53497082774253e-05	6.1e-05	9.61e-09	3.1e-05	0.00138347826086957	3.75295146245059e-05	0.00127738718764219	0.493345933162698	0.712087112015475	0.999994665933461	0.52291865941392	0.663022709398046
o__Aeromonadales_f__Aeromonadaceae_g__Aeromonas	0.00035	2.52867e-06	0.000347005557798225	3e-06	9e-11	3e-06	2.30434782608696e-05	9.56758893280632e-09	2.03956399142885e-05	0.493506093381865	0.712087112015475	0.63961895412547	0.527291927058815	0.998450984812269
o__Clostridiales_f__Ruminococcaceae_g__Subdoligranulum	2.47619047619048e-05	3.62619047619048e-09	1.31406140252825e-05	4e-05	1.73333333333333e-09	1.31656117720877e-05	0.00159347826086957	5.22912782608696e-05	0.00150782420640773	0.493690516444048	0.712087112015475	0.999961558002025	0.521952044887303	0.665544194661299
o__Rickettsiales_f__Mitochondria_g__	1.42857142857143e-06	4.28571428571429e-11	1.42857142857143e-06	0	0	0	6.95652173913043e-06	7.58498023715415e-10	5.74266270506535e-06	0.497211939015257	0.712087112015475	0.978097960920809	0.588053462847306	0.586364672909802
o__Clostridiales_f__Lachnospiraceae_g__[Eubacterium]-eligens-group	0.00395714285714286	5.29529214285714e-05	0.00158794448488441	0.002639	7.37296555555556e-06	0.000858659743760912	0.00620782608695652	0.000123817581422925	0.00232020971150122	0.499216135959502	0.712087112015475	0.917777016890416	0.668752402444418	0.527957866954868
o__Bacteroidales_f__Prevotellaceae_g__Prevotella-1	3.19047619047619e-05	7.55619047619048e-09	1.89688848935384e-05	0	0	0	1.82608695652174e-05	4.72411067193676e-09	1.43316473641785e-05	0.49922849175497	0.712087112015475	0.473814848060469	0.799242021305639	0.775162963067533
o__Lactobacillales_f__Enterococcaceae_g__Enterococcus	3.33333333333333e-06	2.33333333333333e-10	3.33333333333333e-06	0	0	0	1.30434782608696e-05	2.44940711462451e-09	1.03196880527181e-05	0.50047838593909	0.712087112015475	0.964530595606875	0.611829379856051	0.57010758047518
p__Actinobacteria_c__Coriobacteriia_g__	4.76190476190476e-06	2.66190476190476e-10	3.56030012238452e-06	0	0	0	3.73913043478261e-05	2.56110671936759e-08	3.33695169367883e-05	0.502326047155001	0.712087112015475	0.992436202621757	0.565484257134927	0.621043873744888
o__Bifidobacteriales_f__Bifidobacteriaceae_g__	1e-05	1.12e-09	7.30296743340222e-06	3e-06	9e-11	3e-06	2.60869565217391e-06	7.4703557312253e-11	1.80221551228111e-06	0.502494585416655	0.712087112015475	0.689179586033934	0.512790094296014	0.998793402320541
o__Actinomycetales_f__Actinomycetaceae_g__Varibaculum	0	0	0	0	0	0	6e-05	7.91181818181818e-08	5.8650839283139e-05	0.503067824889409	0.712087112015475	1	0.533125770869776	0.669312115707239
o__Lactobacillales_f__Carnobacteriaceae_g__Granulicatella	1.14285714285714e-05	6.42857142857143e-10	5.53283335172488e-06	1.3e-05	5.56666666666667e-10	7.46100976186646e-06	0.000311739130434783	2.00142411067194e-06	0.000294988880458962	0.507661079467471	0.712087112015475	0.999989322062061	0.536467975927354	0.674769768627551
o__Bacteroidales_f__Barnesiellaceae_g__Coprobacter	0.00224761904761905	0.000101687709047619	0.00220051627110786	0.002199	1.80456988888889e-05	0.00134334280393684	0.000121304347826087	1.34793675889328e-07	7.65545204666833e-05	0.510043798798954	0.712087112015475	0.999795283058716	0.535101658770079	0.683008864170395
o__Coriobacteriales_f__Eggerthellaceae_g__Eggerthella	7.33333333333333e-05	1.08403333333333e-07	7.18475016410695e-05	0	0	0	8.69565217391304e-06	1.27549407114625e-09	7.44689626373835e-06	0.510905392678634	0.712087112015475	0.630409159187698	0.560317647792523	0.993276299967289
o__Rhizobiales_f__Rhizobiaceae_g__Pseudochrobactrum	1.42857142857143e-06	4.28571428571429e-11	1.42857142857143e-06	0	0	0	4.34782608695652e-06	2.43873517786561e-10	3.25625496936322e-06	0.513713262262636	0.712087112015475	0.939525400719735	0.657978178273264	0.555885570097874
o__Sphingobacteriales_f__Sphingobacteriaceae_g__Sphingobacterium	1.42857142857143e-06	4.28571428571429e-11	1.42857142857143e-06	0	0	0	4.34782608695652e-06	2.43873517786561e-10	3.25625496936322e-06	0.513713262262636	0.712087112015475	0.939525400719735	0.657978178273265	0.555885570097875
o__Clostridiales_f__Lachnospiraceae_g__CAG-56	8.14285714285714e-05	2.87028571428571e-08	3.69702951176811e-05	0.000154	3.036e-08	5.50999092558236e-05	0.000130869565217391	3.81719367588933e-08	4.07387950766798e-05	0.513903640339723	0.712087112015475	0.556293026881974	0.642380056596151	0.939829266142183
o__Clostridiales_f__Peptococcaceae_g__uncultured	8.09523809523809e-06	9.56190476190476e-10	6.74780555577842e-06	1.3e-05	1.02333333333333e-09	1.01159939369957e-05	0.000139565217391304	3.83858893280632e-07	0.000129187913905125	0.515714812298997	0.712087112015475	0.999459367113648	0.53767947605884	0.692604437549421
o__Clostridiales_f__Lachnospiraceae_g__UC5-1-2E3	0	0	0	0	0	0	4.34782608695652e-06	4.34782608695652e-10	4.34782608695652e-06	0.51847132648093	0.712087112015475	1	0.548033929265882	0.681260151400882
o__Clostridiales_f__Ruminococcaceae_g__Fournierella	0	0	0	0	0	0	4.34782608695652e-06	4.34782608695652e-10	4.34782608695652e-06	0.51847132648093	0.712087112015475	1	0.548033929265882	0.681260151400882
k__Bacteria_p__Bacteroidetes_g__	0	0	0	0	0	0	4.34782608695652e-06	4.34782608695652e-10	4.34782608695652e-06	0.51847132648093	0.712087112015475	1	0.548033929265882	0.681260151400882
o__Sphingomonadales_f__Sphingomonadaceae_g__Sphingomonas	0	0	0	0	0	0	4.34782608695652e-06	4.34782608695652e-10	4.34782608695652e-06	0.51847132648093	0.712087112015475	1	0.548033929265882	0.681260151400882
o__Rhizobiales_f__Beijerinckiaceae_g__Methylobacterium	0	0	0	0	0	0	8.69565217391304e-06	1.73913043478261e-09	8.69565217391304e-06	0.51847132648093	0.712087112015475	1	0.548033929265882	0.681260151400882
o__Mollicutes-RF39_f__Acholeplasmatales-bacterium-canine-oral-taxon-316_g__Acholeplasmatales-bacterium-canine-oral-taxon-316	0	0	0	0	0	0	4.34782608695652e-06	4.34782608695652e-10	4.34782608695652e-06	0.51847132648093	0.712087112015475	1	0.548033929265882	0.681260151400882
o__Coriobacteriales_f__Eggerthellaceae_g__Slackia	0	0	0	0	0	0	4.34782608695652e-06	4.34782608695652e-10	4.34782608695652e-06	0.51847132648093	0.712087112015475	1	0.548033929265882	0.681260151400882
o__Pseudomonadales_f__Moraxellaceae_g__	0	0	0	0	0	0	1.73913043478261e-05	6.95652173913044e-09	1.73913043478261e-05	0.51847132648093	0.712087112015475	1	0.548033929265882	0.681260151400882
o__Clostridiales_f__Ruminococcaceae_g__CAG-352	0	0	0	0	0	0	7.39130434782609e-06	1.25652173913043e-09	7.39130434782609e-06	0.51847132648093	0.712087112015475	1	0.548033929265883	0.681260151400882
o__Mollicutes-RF39_f__uncultured-Lachnospiraceae-bacterium_g__uncultured-Lachnospiraceae-bacterium	0	0	0	0	0	0	7.39130434782609e-06	1.25652173913043e-09	7.39130434782609e-06	0.51847132648093	0.712087112015475	1	0.548033929265883	0.681260151400882
o__Vibrionales_f__Vibrionaceae_g__Photobacterium	0	0	0	0	0	0	1.30434782608696e-06	3.91304347826087e-11	1.30434782608696e-06	0.518471326480931	0.712087112015475	1	0.548033929265883	0.681260151400882
o__Coriobacteriales_f__Eggerthellaceae_g__Senegalimassilia	0	0	0	0	0	0	2.47826086956522e-05	1.41260869565217e-08	2.47826086956522e-05	0.518471326480931	0.712087112015475	1	0.548033929265883	0.681260151400882
o__Bifidobacteriales_f__Bifidobacteriaceae_g__Gardnerella	0	0	0	0	0	0	1.30434782608696e-06	3.91304347826087e-11	1.30434782608696e-06	0.518471326480931	0.712087112015475	1	0.548033929265883	0.681260151400882
o__Vibrionales_f__Vibrionaceae_g__	0	0	0	0	0	0	1.30434782608696e-06	3.91304347826087e-11	1.30434782608696e-06	0.518471326480931	0.712087112015475	1	0.548033929265883	0.681260151400882
o__Pseudomonadales_f__Pseudomonadaceae_g__	0	0	0	0	0	0	1.30434782608696e-06	3.91304347826087e-11	1.30434782608696e-06	0.518471326480931	0.712087112015475	1	0.548033929265884	0.681260151400882
o__Pseudomonadales_f__Pseudomonadaceae_g__Thiopseudomonas	0	0	0	0	0	0	1.30434782608696e-06	3.91304347826087e-11	1.30434782608696e-06	0.518471326480931	0.712087112015475	1	0.548033929265884	0.681260151400882
o__Campylobacterales_f__Arcobacteraceae_g__Arcobacter	0	0	0	0	0	0	1.30434782608696e-06	3.91304347826087e-11	1.30434782608696e-06	0.518471326480931	0.712087112015475	1	0.548033929265884	0.681260151400882
o__Bacteroidales_f__Prevotellaceae_g__Prevotella-6	0	0	0	0	0	0	1.30434782608696e-06	3.91304347826087e-11	1.30434782608696e-06	0.518471326480931	0.712087112015475	1	0.548033929265884	0.681260151400882
o__Chloroplast_f__Trifolium-pratense_g__Trifolium-pratense	0	0	0	0	0	0	1.30434782608696e-06	3.91304347826087e-11	1.30434782608696e-06	0.518471326480931	0.712087112015475	1	0.548033929265884	0.681260151400882
o__Flavobacteriales_f__Weeksellaceae_g__uncultured	0	0	0	0	0	0	3.04347826086956e-06	2.1304347826087e-10	3.04347826086956e-06	0.518471326480931	0.712087112015475	1	0.548033929265883	0.681260151400882
o__Corynebacteriales_f__Corynebacteriaceae_g__Corynebacterium-1	0	0	0	0	0	0	1.30434782608696e-06	3.91304347826087e-11	1.30434782608696e-06	0.518471326480931	0.712087112015475	1	0.548033929265883	0.681260151400882
o__Coriobacteriales_f__Atopobiaceae_g__	0	0	0	0	0	0	1.30434782608696e-06	3.91304347826087e-11	1.30434782608696e-06	0.518471326480931	0.712087112015475	1	0.548033929265883	0.681260151400882
o__Enterobacteriales_f__Enterobacteriaceae_g__Dickeya	0	0	0	0	0	0	1.30434782608696e-06	3.91304347826087e-11	1.30434782608696e-06	0.518471326480931	0.712087112015475	1	0.548033929265883	0.681260151400882
o__Micrococcales_f__Microbacteriaceae_g__Agrococcus	0	0	0	0	0	0	1.30434782608696e-06	3.91304347826087e-11	1.30434782608696e-06	0.518471326480931	0.712087112015475	1	0.548033929265883	0.681260151400882
o__Coriobacteriales_f__Coriobacteriales-Incertae-Sedis_g__Phoenicibacter	0	0	0	0	0	0	3.04347826086956e-06	2.1304347826087e-10	3.04347826086956e-06	0.518471326480931	0.712087112015475	1	0.548033929265884	0.681260151400882
o__Betaproteobacteriales_f__Burkholderiaceae_g__Acidovorax	0	0	0	0	0	0	1.30434782608696e-06	3.91304347826087e-11	1.30434782608696e-06	0.518471326480931	0.712087112015475	1	0.548033929265883	0.681260151400882
o__Erysipelotrichales_f__Erysipelotrichaceae_g__uncultured-bacterium	0	0	0	0	0	0	1.30434782608696e-06	3.91304347826087e-11	1.30434782608696e-06	0.518471326480931	0.712087112015475	1	0.548033929265883	0.681260151400882
o__Clostridiales_f__Family-XI_g__Anaerococcus	0	0	0	0	0	0	4.34782608695652e-06	4.34782608695652e-10	4.34782608695652e-06	0.518471326480931	0.712087112015475	1	0.548033929265884	0.681260151400882
o__Caulobacterales_f__Caulobacteraceae_g__Caulobacter	0	0	0	0	0	0	1.30434782608696e-06	3.91304347826087e-11	1.30434782608696e-06	0.518471326480931	0.712087112015475	1	0.548033929265883	0.681260151400882
o__Coriobacteriales_f__uncultured_g__uncultured-bacterium	0	0	0	0	0	0	3.04347826086956e-06	2.1304347826087e-10	3.04347826086956e-06	0.518471326480931	0.712087112015475	1	0.548033929265884	0.681260151400882
o__Rhizobiales_f__Rhizobiaceae_g__	0	0	0	0	0	0	1.30434782608696e-06	3.91304347826087e-11	1.30434782608696e-06	0.518471326480931	0.712087112015475	1	0.548033929265883	0.681260151400882
o__Micrococcales_f__Micrococcaceae_g__Kocuria	0	0	0	0	0	0	1.30434782608696e-06	3.91304347826087e-11	1.30434782608696e-06	0.518471326480931	0.712087112015475	1	0.548033929265883	0.681260151400882
o__Flavobacteriales_f__Weeksellaceae_g__uncultured-Wautersiella-sp.	0	0	0	0	0	0	1.30434782608696e-06	3.91304347826087e-11	1.30434782608696e-06	0.518471326480931	0.712087112015475	1	0.548033929265883	0.681260151400882
o__Izimaplasmatales_f__uncultured-organism_g__uncultured-organism	0	0	0	0	0	0	1.30434782608696e-06	3.91304347826087e-11	1.30434782608696e-06	0.518471326480931	0.712087112015475	1	0.548033929265883	0.681260151400882
o__Clostridiales_f__Family-XIII_g__S5-A14a	0	0	0	0	0	0	1.30434782608696e-05	3.91304347826087e-09	1.30434782608696e-05	0.518471326480931	0.712087112015475	1	0.548033929265884	0.681260151400882
o__Micrococcales_f__Microbacteriaceae_g__Microbacterium	0	0	0	0	0	0	1.30434782608696e-06	3.91304347826087e-11	1.30434782608696e-06	0.518471326480931	0.712087112015475	1	0.548033929265883	0.681260151400882
o__Micrococcales_f__Intrasporangiaceae_g__Janibacter	0	0	0	0	0	0	1.30434782608696e-06	3.91304347826087e-11	1.30434782608696e-06	0.518471326480931	0.712087112015475	1	0.548033929265883	0.681260151400882
o__Clostridiales_f__Peptostreptococcaceae_g__uncultured	0	0	0	0	0	0	1.30434782608696e-06	3.91304347826087e-11	1.30434782608696e-06	0.518471326480931	0.712087112015475	1	0.548033929265883	0.681260151400882
o__Saccharimonadales_f__TM7-phylum-sp.-oral-clone-FR058_g__TM7-phylum-sp.-oral-clone-FR058	0	0	0	0	0	0	1.30434782608696e-06	3.91304347826087e-11	1.30434782608696e-06	0.518471326480931	0.712087112015475	1	0.548033929265883	0.681260151400882
o__Betaproteobacteriales_f__Neisseriaceae_g__	0	0	0	0	0	0	1.30434782608696e-06	3.91304347826087e-11	1.30434782608696e-06	0.518471326480931	0.712087112015475	1	0.548033929265883	0.681260151400882
o__Flavobacteriales_f__Weeksellaceae_g__Empedobacter	0	0	0	0	0	0	1.30434782608696e-06	3.91304347826087e-11	1.30434782608696e-06	0.518471326480931	0.712087112015475	1	0.548033929265883	0.681260151400882
o__Rhizobiales_f__Beijerinckiaceae_g__Bosea	0	0	0	0	0	0	1.30434782608696e-06	3.91304347826087e-11	1.30434782608696e-06	0.518471326480931	0.712087112015475	1	0.548033929265883	0.681260151400882
o__Flavobacteriales_f__Weeksellaceae_g__Soonwooa	0	0	0	0	0	0	1.30434782608696e-06	3.91304347826087e-11	1.30434782608696e-06	0.518471326480931	0.712087112015475	1	0.548033929265883	0.681260151400882
o__Gastranaerophilales_f__Candidatus-Melainabacteria-bacterium-MEL.A1_g__Candidatus-Melainabacteria-bacterium-MEL.A1	0	0	0	0	0	0	1.30434782608696e-06	3.91304347826087e-11	1.30434782608696e-06	0.518471326480931	0.712087112015475	1	0.548033929265883	0.681260151400882
o__Betaproteobacteriales_f__Burkholderiaceae_g__Alicycliphilus	0	0	0	0	0	0	3.04347826086956e-06	2.1304347826087e-10	3.04347826086956e-06	0.518471326480931	0.712087112015475	1	0.548033929265884	0.681260151400882
o__Betaproteobacteriales_f__Burkholderiaceae_g__Variovorax	0	0	0	0	0	0	1.30434782608696e-06	3.91304347826087e-11	1.30434782608696e-06	0.518471326480931	0.712087112015475	1	0.548033929265883	0.681260151400882
o__Actinomycetales_f__Actinomycetaceae_g__Mobiluncus	0	0	0	0	0	0	1.30434782608696e-06	3.91304347826087e-11	1.30434782608696e-06	0.518471326480931	0.712087112015475	1	0.548033929265883	0.681260151400882
o__Clostridiales_f__Family-XI_g__	0	0	0	0	0	0	1.30434782608696e-06	3.91304347826087e-11	1.30434782608696e-06	0.518471326480931	0.712087112015475	1	0.548033929265883	0.681260151400882
o__Saccharimonadales_f__Saccharimonadaceae_g__uncultured-Candidatus-Saccharibacteria-bacterium	0	0	0	0	0	0	8.69565217391304e-06	1.73913043478261e-09	8.69565217391304e-06	0.518471326480931	0.712087112015475	1	0.548033929265884	0.681260151400882
o__Propionibacteriales_f__Nocardioidaceae_g__Marmoricola	0	0	0	0	0	0	1.30434782608696e-06	3.91304347826087e-11	1.30434782608696e-06	0.518471326480931	0.712087112015475	1	0.548033929265883	0.681260151400882
o__Corynebacteriales_f__Dietziaceae_g__Dietzia	0	0	0	0	0	0	3.04347826086956e-06	2.1304347826087e-10	3.04347826086956e-06	0.518471326480931	0.712087112015475	1	0.548033929265884	0.681260151400882
o__Synergistales_f__Synergistaceae_g__Fretibacterium	0	0	0	0	0	0	1.30434782608696e-06	3.91304347826087e-11	1.30434782608696e-06	0.518471326480931	0.712087112015475	1	0.548033929265883	0.681260151400882
o__Erysipelotrichales_f__Erysipelotrichaceae_g__Faecalicoccus	0	0	0	0	0	0	1.30434782608696e-06	3.91304347826087e-11	1.30434782608696e-06	0.518471326480931	0.712087112015475	1	0.548033929265883	0.681260151400882
o__Rhizobiales_f__Xanthobacteraceae_g__Bradyrhizobium	0	0	0	0	0	0	1.30434782608696e-06	3.91304347826087e-11	1.30434782608696e-06	0.518471326480931	0.712087112015475	1	0.548033929265883	0.681260151400882
o__Lactobacillales_f__Enterococcaceae_g__	0	0	0	0	0	0	1.30434782608696e-06	3.91304347826087e-11	1.30434782608696e-06	0.518471326480931	0.712087112015475	1	0.548033929265883	0.681260151400882
o__Corynebacteriales_f__Corynebacteriaceae_g__	0	0	0	0	0	0	1.30434782608696e-06	3.91304347826087e-11	1.30434782608696e-06	0.518471326480931	0.712087112015475	1	0.548033929265883	0.681260151400882
o__Legionellales_f__Legionellaceae_g__Legionella	0	0	0	0	0	0	1.30434782608696e-06	3.91304347826087e-11	1.30434782608696e-06	0.518471326480931	0.712087112015475	1	0.548033929265883	0.681260151400882
o__Flavobacteriales_f__Flavobacteriaceae_g__Flavobacterium	0	0	0	0	0	0	3.04347826086956e-06	2.1304347826087e-10	3.04347826086956e-06	0.518471326480931	0.712087112015475	1	0.548033929265884	0.681260151400882
o__Sphingomonadales_f__Sphingomonadaceae_g__	0	0	0	0	0	0	1.30434782608696e-06	3.91304347826087e-11	1.30434782608696e-06	0.518471326480931	0.712087112015475	1	0.548033929265883	0.681260151400882
o__Selenomonadales_f__Veillonellaceae_g__Selenomonas-3	0	0	0	0	0	0	1.30434782608696e-06	3.91304347826087e-11	1.30434782608696e-06	0.518471326480931	0.712087112015475	1	0.548033929265883	0.681260151400882
o__Bacteroidales_f__Prevotellaceae_g__Prevotellaceae-UCG-001	0	0	0	0	0	0	0.000301304347826087	2.08803913043478e-06	0.000301304347826087	0.518471326480931	0.712087112015475	1	0.548033929265884	0.681260151400882
o__Beggiatoales_f__Beggiatoaceae_g__uncultured	0	0	0	0	0	0	5.65217391304348e-06	7.34782608695652e-10	5.65217391304348e-06	0.518471326480931	0.712087112015475	1	0.548033929265884	0.681260151400882
o__Vibrionales_f__Vibrionaceae_g__Vibrio	0	0	0	0	0	0	5.65217391304348e-06	7.34782608695652e-10	5.65217391304348e-06	0.518471326480931	0.712087112015475	1	0.548033929265884	0.681260151400882
o__Betaproteobacteriales_f__Burkholderiaceae_g__Pelomonas	0	0	0	0	0	0	5.65217391304348e-06	7.34782608695652e-10	5.65217391304348e-06	0.518471326480931	0.712087112015475	1	0.548033929265884	0.681260151400882
o__Betaproteobacteriales_f__Burkholderiaceae_g__Ottowia	0	0	0	0	0	0	2.91304347826087e-05	1.95173913043478e-08	2.91304347826087e-05	0.518471326480931	0.712087112015475	1	0.548033929265884	0.681260151400882
o__Propionibacteriales_f__Propionibacteriaceae_g__Cutibacterium	0	0	0	0	0	0	1e-05	2.3e-09	1e-05	0.518471326480931	0.712087112015475	1	0.548033929265884	0.681260151400883
o__Bacteroidales_f__Barnesiellaceae_g__uncultured	0	0	0	0	0	0	2.17391304347826e-05	1.08695652173913e-08	2.17391304347826e-05	0.518471326480932	0.712087112015475	1	0.548033929265885	0.681260151400883
o__Clostridiales_f__Lachnospiraceae_g__Lachnospiraceae-UCG-008	7.14285714285714e-06	1.71428571428571e-10	2.85714285714286e-06	1.5e-05	2.5e-10	5e-06	1.26086956521739e-05	6.74703557312253e-10	5.41617367469377e-06	0.520896954243145	0.712087112015475	0.56812528008228	0.641047539814033	0.946924196083163
o__Bacteroidales_f__Muribaculaceae_g__uncultured-organism	1.42857142857143e-06	4.28571428571429e-11	1.42857142857143e-06	0	0	0	0.00022	1.1132e-06	0.00022	0.521435928136575	0.712087112015475	0.999984128142184	0.552269352689382	0.681269220660237
o__Bacillales_f__Family-XI_g__Gemella	4.57142857142857e-05	1.06357142857143e-08	2.25047236160326e-05	3e-05	2.95555555555556e-09	1.71917292776368e-05	0.000257391304347826	1.08345652173913e-06	0.000217041022143294	0.521833336253497	0.712087112015475	0.998048309682261	0.567319746861877	0.659166387513259
o__Pseudomonadales_f__Pseudomonadaceae_g__Pseudomonas	6.19047619047619e-06	2.94761904761905e-10	3.74650252624208e-06	3e-06	9e-11	3e-06	8.43478260869565e-05	1.46716600790514e-07	7.98685334976536e-05	0.524637023769435	0.712087112015475	0.999400747217933	0.562656993022111	0.672193080870721
o__Bacteroidales_f__Rikenellaceae_g__Rikenellaceae-RC9-gut-group	0.000161904761904762	3.7383619047619e-07	0.000133423099034646	0	0	0	5.78260869565217e-05	3.83632411067194e-08	4.08407517638935e-05	0.524784172581614	0.712087112015475	0.553351297035021	0.67161119482769	0.924400568258266
o__Clostridiales_f__Family-XIII_g__Mogibacterium	0	0	0	3e-06	9e-11	3e-06	6.1304347826087e-05	8.64391304347826e-08	6.1304347826087e-05	0.528834514131172	0.712087112015475	0.999099345661065	0.548172322933931	0.706582032821483
p__Proteobacteria_c__Alphaproteobacteria_g__	3.33333333333333e-06	2.33333333333333e-10	3.33333333333333e-06	3e-06	9e-11	3e-06	0	0	0	0.529800330945422	0.712087112015475	0.99614342899012	0.539466939548569	0.726416423256267
o__Clostridiales_f__Family-XIII_g__Family-XIII-UCG-001	6.19047619047619e-06	5.04761904761905e-10	4.90268101951762e-06	1.3e-05	5.56666666666667e-10	7.46100976186646e-06	2.60869565217391e-05	7.3703557312253e-09	1.79011242435694e-05	0.531329932854354	0.712087112015475	0.95144814581434	0.507416642990645	0.828187232586492
o__Clostridiales_f__Ruminococcaceae_g__Ruminococcaceae-UCG-014	3.52380952380952e-05	1.96761904761905e-08	3.06098260571204e-05	3e-05	2.95555555555556e-09	1.71917292776368e-05	0.000143478260869565	2.71196442687747e-07	0.000108587060380489	0.532593793998407	0.712087112015475	0.999182024994757	0.571878154241018	0.676027691889602
o__Clostridiales_f__Clostridiales-vadinBB60-group_g__gut-metagenome	6.19047619047619e-05	7.66661904761905e-08	6.04216101660382e-05	3e-06	9e-11	3e-06	9.13043478260869e-06	5.8102766798419e-10	5.02613892775078e-06	0.533696941755758	0.712087112015475	0.655075515899844	0.577766284649665	0.995250712989119
o__Sphingobacteriales_f__Sphingobacteriaceae_g__Nubsella	8.09523809523809e-06	9.56190476190476e-10	6.74780555577842e-06	6e-06	1.6e-10	4e-06	1.30434782608696e-06	3.91304347826087e-11	1.30434782608696e-06	0.540342695624323	0.712087112015475	0.961757021183521	0.51984449070476	0.818131426782821
o__Saccharimonadales_f__Saccharimonadaceae_g__	1.42857142857143e-06	4.28571428571429e-11	1.42857142857143e-06	0	0	0	2.91304347826087e-05	1.95173913043478e-08	2.91304347826087e-05	0.541152100513454	0.712087112015475	0.999096919456811	0.580693670882815	0.681776617244919
o__Clostridiales_f__Ruminococcaceae_g__Phocea	1.42857142857143e-06	4.28571428571429e-11	1.42857142857143e-06	0	0	0	2.78260869565217e-05	1.78086956521739e-08	2.78260869565217e-05	0.542229696124705	0.712087112015475	0.999010505305987	0.582260021533458	0.681826084048985
o__Bacteroidales_f__Rikenellaceae_g__Alistipes	0.0151866666666667	0.000531708443333333	0.00503184356697818	0.011143	9.48675566666667e-05	0.00308005773755407	0.0093395652173913	0.00019615556798419	0.00292036007297633	0.542804324298581	0.712087112015475	0.821873358952483	0.518152797405161	0.960507717424869
o__Corynebacteriales_f__Corynebacteriaceae_g__Corynebacterium	6.19047619047619e-06	2.94761904761905e-10	3.74650252624208e-06	3e-06	9e-11	3e-06	3.73913043478261e-05	2.56110671936759e-08	3.33695169367883e-05	0.543794150503545	0.712087112015475	0.996605401726719	0.594169865015878	0.668511081330283
o__Enterobacteriales_f__Enterobacteriaceae_g__Klebsiella	0.000145714285714286	3.90485714285714e-07	0.000136361863521768	0.000492	2.42064e-06	0.000492	0.000326521739130435	3.1082371541502e-07	0.000116250051971007	0.545840058935187	0.712087112015475	0.539097277948443	0.759448513746332	0.86348253778958
o__Bifidobacteriales_f__Bifidobacteriaceae_g__Bifidobacterium	0.0028752380952381	4.62895161904762e-05	0.0014846759497402	0.002526	4.14924711111111e-05	0.00203697008105448	0.00118826086956522	4.57904229249012e-06	0.000446193674681362	0.546662845723496	0.712087112015475	0.983548759718017	0.538815938510557	0.779547344199685
o__Lactobacillales_f__Lactobacillaceae_g__Pediococcus	8.0952380952381e-06	1.37619047619048e-09	8.0952380952381e-06	0	0	0	1.30434782608696e-06	3.91304347826087e-11	1.30434782608696e-06	0.549396574635363	0.712087112015475	0.64708829269504	0.609174357740437	0.988325725177014
o__Erysipelotrichales_f__Erysipelotrichaceae_g__Holdemania	0.00028047619047619	5.09624761904762e-07	0.000155781403912626	0.000182	3.93288888888889e-08	6.27127490139676e-05	0.000124782608695652	3.41533596837945e-08	3.85347723738458e-05	0.549427619423108	0.712087112015475	0.849702528370537	0.520918038498357	0.944866146632498
o__Pseudomonadales_f__Moraxellaceae_g__Psychrobacter	4.76190476190476e-06	2.66190476190476e-10	3.56030012238452e-06	0	0	0	2.60869565217391e-06	7.4703557312253e-11	1.80221551228111e-06	0.563212612417762	0.722555110464705	0.54277100989616	0.815132230652127	0.826497926141768
o__Enterobacteriales_f__Enterobacteriaceae_g__Escherichia-Shigella	0.0138885714285714	0.000427610862857143	0.00451247404876929	0.007832	0.000165634017777778	0.00406981593905397	0.0166708695652174	0.000634268917391304	0.00525137214942874	0.564228037834198	0.722555110464705	0.748872327778312	0.905437476345105	0.533311927525243
o__Clostridiales_f__Clostridiales-vadinBB60-group_g__uncultured-bacterium	5.42857142857143e-05	6.18857142857143e-08	5.42857142857143e-05	2.3e-05	3.95666666666667e-09	1.98913716637809e-05	3.04347826086956e-06	2.1304347826087e-10	3.04347826086956e-06	0.564425606517631	0.722555110464705	0.864692887503792	0.535316152808853	0.940839708827217
o__Mollicutes-RF39_f__uncultured-rumen-bacterium_g__uncultured-rumen-bacterium	0	0	0	3e-06	9e-11	3e-06	1.17391304347826e-05	3.1695652173913e-09	1.17391304347826e-05	0.56585391657181	0.722555110464705	0.976004452728999	0.551779235736203	0.809675965955783
o__Clostridiales_f__Lachnospiraceae_g__Coprococcus-2	0.00037952380952381	2.32319476190476e-06	0.000332608361283154	0.000168	9.44177777777778e-08	9.71688107253443e-05	6.78260869565217e-05	4.05268774703557e-08	4.19766381560629e-05	0.566673931811152	0.722555110464705	0.838567880900028	0.541631798045373	0.960063290585749
o__Clostridiales_f__Ruminococcaceae_g__Ruminiclostridium-6	1.0952380952381e-05	1.91904761904762e-09	9.5594570951832e-06	3e-06	9e-11	3e-06	2.60869565217391e-05	7.55217391304348e-09	1.81205791166737e-05	0.570817458602474	0.724470975720314	0.943101202997718	0.710670371903091	0.604890169169717
o__Clostridiales_f__Ruminococcaceae_g__Ruminococcaceae-NK4A214-group	1.9047619047619e-05	3.80904761904762e-09	1.34678587739347e-05	1.3e-05	5.56666666666667e-10	7.46100976186646e-06	3.65217391304348e-05	7.22371541501976e-09	1.77221495101957e-05	0.577264997764023	0.724470975720314	0.971423128693252	0.677781531698627	0.639648944238584
o__Erysipelotrichales_f__Erysipelotrichaceae_g__Erysipelotrichaceae-UCG-003	0.00181285714285714	4.36896142857143e-06	0.00045612035945891	0.002182	4.50657333333333e-06	0.000671310161798057	0.00148913043478261	1.51539011857708e-06	0.000256683709834994	0.577331933745203	0.724470975720314	0.851863063572016	0.819037317793502	0.562426429224363
o__Chloroplast_f__Ammopiptanthus-mongolicus_g__Ammopiptanthus-mongolicus	3.33333333333333e-06	2.33333333333333e-10	3.33333333333333e-06	0	0	0	2.65217391304348e-05	1.61782608695652e-08	2.65217391304348e-05	0.5774789719022	0.724470975720314	0.994148725904379	0.63422430995409	0.684622488243161
o__Bacteroidales_f__Prevotellaceae_g__Prevotella-9	0.0557438095238095	0.0097288431047619	0.0215238993466309	0.093962	0.0179116819511111	0.042322195064896	0.08546	0.0130370883363636	0.0238081903484491	0.57973499556052	0.724470975720314	0.651418608057835	0.657061617296515	0.978208035992456
o__Victivallales_f__vadinBE97_g__	0	0	0	1e-05	5.33333333333333e-10	7.30296743340221e-06	1.30434782608696e-05	3.91304347826087e-09	1.30434782608696e-05	0.581965692056988	0.724470975720314	0.811763668507923	0.565482995660463	0.980234790459982
o__Erysipelotrichales_f__Erysipelotrichaceae_g__[Clostridium]-innocuum-group	0.000106666666666667	4.23533333333333e-08	4.49090792248672e-05	2.6e-05	2.76e-09	1.66132477258362e-05	0.000175217391304348	3.08435177865613e-07	0.000115802526417138	0.586015061715844	0.724470975720314	0.851082421932191	0.828138842586276	0.569874629298836
o__Bacteroidales_f__Porphyromonadaceae_g__Porphyromonas	9.52380952380952e-06	9.74761904761905e-10	6.81301941580168e-06	0	0	0	5.65217391304348e-06	4.62055335968379e-10	4.48211584337217e-06	0.58862750035842	0.724470975720314	0.562899349186776	0.856059174421513	0.810553498225848
o__Selenomonadales_f__Veillonellaceae_g__Allisonella	0.000418571428571429	3.43016285714286e-06	0.000404154782769392	0.000165	5.77611111111111e-08	7.60007309906366e-05	5.95652173913043e-05	1.53225296442688e-08	2.58107911745294e-05	0.590424544401752	0.724470975720314	0.838960037518682	0.568274053911976	0.969145550213759
o__Clostridiales_f__Lachnospiraceae_g__FD2005	7.61904761904762e-06	8.29047619047619e-10	6.28318852573171e-06	1.7e-05	1.33444444444444e-09	1.1551815634109e-05	2.34782608695652e-05	4.77826086956522e-09	1.44135516993485e-05	0.592750266202888	0.724470975720314	0.882504591345838	0.563939342326552	0.940428162787163
o__Clostridiales_f__Ruminococcaceae_g__Ruminococcus-2	1.38095238095238e-05	2.5347619047619e-09	1.09864893321663e-05	4.3e-05	9.02333333333333e-09	3.00388637157489e-05	0.000142173913043478	4.16617786561265e-07	0.000134587580433751	0.592854317846268	0.724470975720314	0.982702132796141	0.582688871587533	0.813584192149779
o__Clostridiales_f__Lachnospiraceae_g__Coprococcus-1	0.000378571428571429	1.07613285714286e-06	0.000226372307866284	0.000186	1.78488888888889e-08	4.22479453806796e-05	0.000179565217391304	1.11767984189723e-07	6.97099531879504e-05	0.593747847537181	0.724470975720314	0.747826815957538	0.606290101068551	0.999663945709347
o__Erysipelotrichales_f__Erysipelotrichaceae_g__Erysipelotrichaceae-UCG-004	2.57142857142857e-05	1.38857142857143e-08	2.57142857142857e-05	2.8e-05	3.48444444444444e-09	1.86666666666667e-05	4.34782608695652e-06	2.43873517786561e-10	3.25625496936322e-06	0.594119230175367	0.724470975720314	0.996840445145624	0.641803597646628	0.70763364908058
o__Rhizobiales_f__Rhizobiaceae_g__Phyllobacterium	1.42857142857143e-06	4.28571428571429e-11	1.42857142857143e-06	0	0	0	8.69565217391304e-06	1.73913043478261e-09	8.69565217391304e-06	0.595863205201737	0.724470975720314	0.99011427934607	0.661884403306083	0.686963097114325
o__Clostridiales_f__Family-XIII_g__	8.19047619047619e-05	4.77061904761905e-08	4.76625991319092e-05	1.6e-05	5.6e-10	7.48331477354788e-06	0.000172608695652174	3.88738339920949e-07	0.000130006411199928	0.596094623556581	0.724470975720314	0.916857050654133	0.766961814071424	0.606876803743849
p__Proteobacteria_c__Deltaproteobacteria_g__	8.09523809523809e-06	9.56190476190476e-10	6.74780555577842e-06	1.6e-05	1.02666666666667e-09	1.01324561023804e-05	6.52173913043478e-06	1.60079051383399e-10	2.63817337485617e-06	0.598778156961422	0.724470975720314	0.690714052991595	0.976331106058715	0.579777845970339
o__Clostridiales_f__Lachnospiraceae_g__[Ruminococcus]-gnavus-group	0.00103666666666667	9.39208333333333e-06	0.000668761589426354	0.000162	1.32506666666667e-07	0.000115111540110741	0.000580869565217391	3.92068102766798e-06	0.000412873337123268	0.599435375849803	0.724470975720314	0.592821041548544	0.793212916373359	0.882908249126629
o__Coriobacteriales_f__Eggerthellaceae_g__Gordonibacter	3.38095238095238e-05	1.95247619047619e-08	3.04918114728106e-05	6e-06	1.6e-10	4e-06	9.91304347826087e-05	1.61771936758893e-07	8.3866336916417e-05	0.606990831024791	0.726411836318967	0.963433614599984	0.718386171758765	0.653171739846082
o__Lactobacillales_f__Aerococcaceae_g__Abiotrophia	1.42857142857143e-06	4.28571428571429e-11	1.42857142857143e-06	0	0	0	2.60869565217391e-06	7.4703557312253e-11	1.80221551228111e-06	0.607360731139442	0.726411836318967	0.856513911238396	0.842644345835837	0.590519126503386
o__Bacillales_f__Sporolactobacillaceae_g__uncultured	1.42857142857143e-06	4.28571428571429e-11	1.42857142857143e-06	0	0	0	2.60869565217391e-06	7.4703557312253e-11	1.80221551228111e-06	0.607360731139442	0.726411836318967	0.856513911238396	0.842644345835837	0.590519126503386
o__Lactobacillales_f__Leuconostocaceae_g__Weissella	0.000104761904761905	2.3047619047619e-07	0.000104761904761905	0	0	0	3.04347826086957e-05	1.28225296442688e-08	2.36114651997976e-05	0.609081128085417	0.726411836318967	0.654999605734758	0.707679756865945	0.963602086378788
o__Clostridiales_f__Ruminococcaceae_g__	0.000639047619047619	1.86120904761905e-06	0.000297706234848338	0.000622	1.79551111111111e-07	0.000133996683209366	0.00202304347826087	5.74909312252964e-05	0.00158101413828203	0.610259689902482	0.726411836318967	0.999957538194857	0.638430620212747	0.745985245945085
o__Coriobacteriales_f__Eggerthellaceae_g__	3.38095238095238e-05	4.9947619047619e-09	1.5422250321813e-05	2.3e-05	1.26777777777778e-09	1.12595638360364e-05	0.000109130434782609	1.93071936758893e-07	9.16211331134655e-05	0.618894477893461	0.734471157500072	0.994907681962717	0.67167670631101	0.718250122277678
c__Coriobacteriia_o__Coriobacteriales_g__	9.04761904761905e-06	3.39047619047619e-10	4.01809963994838e-06	1.7e-05	1.95666666666667e-09	1.39880901722382e-05	8.26086956521739e-06	3.1501976284585e-10	3.70087981810818e-06	0.627950898913593	0.74211971487674	0.683077616672486	0.993919753609745	0.623404298269768
o__Clostridiales_f__Lachnospiraceae_g__Blautia	0.000823333333333333	1.84341333333333e-06	0.000296279576247819	0.001275	1.57713888888889e-06	0.000397132079904015	0.000973478260869565	1.10455098814229e-06	0.000219143688036381	0.629106560326983	0.74211971487674	0.600821044598005	0.911987366942884	0.790484690415457
o__Erysipelotrichales_f__Erysipelotrichaceae_g__Coprobacillus	0.000118571428571429	7.47628571428571e-08	5.96668756884569e-05	3e-06	9e-11	3e-06	9.17391304347826e-05	1.627604743083e-07	8.4122187092529e-05	0.632810476636948	0.744260679984947	0.609377177442458	0.957214889198115	0.739471978173929
o__Betaproteobacteriales_f__Neisseriaceae_g__Neisseria	1.42857142857143e-06	4.28571428571429e-11	1.42857142857143e-06	7e-06	4.9e-10	7e-06	6.95652173913043e-06	7.58498023715415e-10	5.74266270506535e-06	0.635315051608282	0.74492248625104	0.765199328579867	0.653547096274516	0.999983125935998
o__Anaeroplasmatales_f__Anaeroplasmataceae_g__Anaeroplasma	1.42857142857143e-06	4.28571428571429e-11	1.42857142857143e-06	0	0	0	5.65217391304348e-06	7.34782608695652e-10	5.65217391304348e-06	0.637154512351777	0.74492248625104	0.977434646503796	0.725406394420494	0.694440362621073
o__Clostridiales_f__Lachnospiraceae_g__Eisenbergiella	8.47619047619048e-05	3.29861904761905e-08	3.96329531457938e-05	3e-06	9e-11	3e-06	0.000102608695652174	1.52965612648221e-07	8.15516941013014e-05	0.639884793949352	0.74501984706879	0.730546438260191	0.975889458135281	0.620276662309381
c__Melainabacteria_o__Gastranaerophilales_g__	4.76190476190476e-06	2.66190476190476e-10	3.56030012238452e-06	1.7e-05	2.89e-09	1.7e-05	7.39130434782609e-06	1.25652173913043e-09	7.39130434782609e-06	0.641019614609949	0.74501984706879	0.61984357851938	0.964493591748232	0.737422556655925
c__Negativicutes_o__Selenomonadales_g__	1.9047619047619e-05	7.79047619047619e-10	6.09077217345504e-06	3.3e-05	1.29e-09	1.13578166916005e-05	2.52173913043478e-05	2.37154150197628e-09	1.01543340542807e-05	0.649308406511477	0.750681407578409	0.629929881395633	0.862838214458439	0.861538210995643
o__Verrucomicrobiales_f__Akkermansiaceae_g__Akkermansia	0.00158666666666667	4.77549933333333e-05	0.00150799446338085	7.1e-05	2.77433333333333e-08	5.26719406642031e-05	0.000766521739130435	3.09757826086957e-06	0.000366984080976248	0.656831993641173	0.750681407578409	0.65489405916625	0.817189137225065	0.91171877007853
o__Clostridiales_f__Ruminococcaceae_g__Ruminococcaceae-UCG-002	5.9047619047619e-05	3.32690476190476e-08	3.98025170411595e-05	2.7e-05	1.02333333333333e-09	1.01159939369957e-05	0.000187391304347826	6.84329249011858e-07	0.000172491871139515	0.657388566232534	0.750681407578409	0.987643896700566	0.725577416458193	0.72752298959467
o__Pseudomonadales_f__Moraxellaceae_g__Enhydrobacter	8.09523809523809e-06	6.76190476190476e-10	5.67446442276809e-06	0	0	0	1.8695652173913e-05	6.94822134387352e-09	1.73809257569444e-05	0.658483949885576	0.750681407578409	0.927846575474775	0.812665291705076	0.665146786824561
o__Micrococcales_f__Micrococcaceae_g__	4.76190476190476e-06	2.66190476190476e-10	3.56030012238452e-06	0	0	0	8.69565217391304e-06	1.27549407114625e-09	7.44689626373835e-06	0.659898904514314	0.750681407578409	0.878989069331801	0.86711181031693	0.644489296996201
o__Mollicutes-RF39_f__uncultured-bacterium_g__uncultured-bacterium	0.000155238095238095	3.7239619047619e-07	0.000133165881243799	0.000184	1.00137777777778e-07	0.000100068865176826	0.000342173913043478	7.89390513833992e-07	0.000185260159474277	0.660077719556676	0.750681407578409	0.993892238098164	0.66011052627861	0.827115259403006
o__Clostridiales_f__Lachnospiraceae_g__Anaerostipes	0.000364761904761905	1.34951619047619e-06	0.000253500839716482	0.000141	4.78766666666667e-08	6.91929668872976e-05	0.000517826086956522	1.58861778656126e-06	0.000262812363761947	0.664145370652088	0.750681407578409	0.858679589174825	0.890807961367348	0.643039675607053
o__Clostridiales_f__Lachnospiraceae_g__GCA-900066755	1.80952380952381e-05	6.87619047619048e-09	1.80952380952381e-05	0	0	0	7.39130434782609e-06	8.74703557312253e-10	6.16689463574325e-06	0.664722376497041	0.750681407578409	0.674242194318893	0.799000937518888	0.934088487742555
c__Bacilli_o__Bacillales_g__	4.28571428571429e-06	1.15714285714286e-10	2.34738238930785e-06	6e-06	1.6e-10	4e-06	2.60869565217391e-06	7.4703557312253e-11	1.80221551228111e-06	0.669600385053445	0.750681407578409	0.901720881680327	0.851962612948382	0.66132604567097
o__Coriobacteriales_f__Eggerthellaceae_g__Enterorhabdus	1.42857142857143e-06	4.28571428571429e-11	1.42857142857143e-06	0	0	0	4.34782608695652e-06	4.34782608695652e-10	4.34782608695652e-06	0.670481849713347	0.750681407578409	0.963421332178828	0.778107171397338	0.702924588556537
o__Flavobacteriales_f__Weeksellaceae_g__	1.42857142857143e-06	4.28571428571429e-11	1.42857142857143e-06	0	0	0	4.34782608695652e-06	4.34782608695652e-10	4.34782608695652e-06	0.670481849713347	0.750681407578409	0.963421332178828	0.778107171397338	0.702924588556537
o__Clostridiales_f__Lachnospiraceae_g__Stomatobaculum	3.33333333333333e-06	2.33333333333333e-10	3.33333333333333e-06	0	0	0	1.30434782608696e-06	3.91304347826087e-11	1.30434782608696e-06	0.670659531643654	0.750681407578409	0.684221301139614	0.795611205632565	0.941545312376525
o__Bacteroidales_f__Muribaculaceae_g__Porphyromonadaceae-bacterium-C941	3.33333333333333e-06	2.33333333333333e-10	3.33333333333333e-06	0	0	0	1.30434782608696e-06	3.91304347826087e-11	1.30434782608696e-06	0.670659531643655	0.750681407578409	0.684221301139615	0.795611205632565	0.941545312376525
o__Clostridiales_f__Clostridiales-vadinBB60-group_g__uncultured-Thermoanaerobacterales-bacterium	3.28571428571429e-05	2.06914285714286e-08	3.13895862102223e-05	0	0	0	9.17391304347826e-05	1.87896837944664e-07	9.0384886661015e-05	0.673439001868513	0.751657129564289	0.955834283491996	0.79134031812584	0.697940227263037
o__Clostridiales_f__Christensenellaceae_g__uncultured	3.33333333333333e-06	2.33333333333333e-10	3.33333333333333e-06	0	0	0	5.65217391304348e-06	4.62055335968379e-10	4.48211584337217e-06	0.678444224567972	0.753329557994451	0.867435310294547	0.894398803237449	0.658376575235713
o__Betaproteobacteriales_f__Burkholderiaceae_g__	0.000634761904761905	4.86518619047619e-06	0.000481326846207251	0.000394	5.74204444444445e-07	0.000239625633946881	0.000249565217391304	2.15004347826087e-07	9.66851339290242e-05	0.678761403776726	0.753329557994451	0.902357134168283	0.655096697481139	0.962614849786216
o__Erysipelotrichales_f__Erysipelotrichaceae_g__Solobacterium	2.57142857142857e-05	2.35571428571429e-09	1.05913583051608e-05	3.5e-05	2.02777777777778e-09	1.42400062421959e-05	5.47826086956522e-05	2.69442687747036e-08	3.42270353189732e-05	0.692295687996298	0.764539469985219	0.975368425878169	0.675279882577916	0.890285578280831
o__Clostridiales_f__Lachnospiraceae_g__uncultured	0.000153809523809524	4.74684761904762e-07	0.000150346387655903	0.000112	5.57733333333333e-08	7.46815461364676e-05	3.8695652173913e-05	1.02573122529644e-08	2.11180041186419e-05	0.692742616204881	0.764539469985219	0.967974216097901	0.672716393793228	0.902328399095625
o__Clostridiales_f__Ruminococcaceae_g__UBA1819	9.52380952380952e-06	1.9047619047619e-09	9.52380952380952e-06	0	0	0	5.65217391304348e-06	2.71146245059288e-10	3.43350654236901e-06	0.699096585932219	0.769396801277358	0.678046073042379	0.900552121437994	0.867950433984475
o__Clostridiales_f__Peptostreptococcaceae_g__	4.57142857142857e-05	7.06571428571428e-09	1.83429164811383e-05	7.8e-05	1.38622222222222e-08	3.72320053478485e-05	7.17391304347826e-05	2.15241106719368e-08	3.05913533335787e-05	0.703318943759462	0.771887643011777	0.765852880611892	0.755188623037838	0.989669883753942
o__Clostridiales_f__Lachnospiraceae_g__Butyrivibrio	0.000124285714285714	3.24385714285714e-07	0.000124285714285714	1.7e-05	2.89e-09	1.7e-05	0.000236086956521739	9.26843083003953e-07	0.000200742435344393	0.711851520578189	0.779081941966129	0.921886439823373	0.866826011364824	0.706958535221351
o__Coriobacteriales_f__Coriobacteriales-Incertae-Sedis_g__uncultured	4.0952380952381e-05	9.11904761904762e-09	2.08384347495629e-05	1.3e-05	1.02333333333333e-09	1.01159939369957e-05	4.65217391304348e-05	1.95782608695652e-08	2.91758244692306e-05	0.719030499798948	0.783487110762991	0.788351179561469	0.984738953724763	0.704017301307562
o__Erysipelotrichales_f__Erysipelotrichaceae_g__Dielma	1.0952380952381e-05	1.40904761904762e-09	8.19130671315232e-06	3e-06	9e-11	3e-06	6.95652173913044e-06	2.94861660079051e-10	3.58051283719945e-06	0.722342148733664	0.783487110762991	0.714020691469371	0.8706993190688	0.917324594141458
o__Clostridiales_f__Ruminococcaceae_g__Ruminococcaceae-UCG-004	1.42857142857143e-06	4.28571428571429e-11	1.42857142857143e-06	0	0	0	3.04347826086956e-06	2.1304347826087e-10	3.04347826086956e-06	0.723830731770885	0.783487110762991	0.932394360252797	0.865284987284858	0.722583687013758
o__Clostridiales_f__Lachnospiraceae_g__Lachnoanaerobaculum	1.42857142857143e-06	4.28571428571429e-11	1.42857142857143e-06	0	0	0	3.04347826086956e-06	2.1304347826087e-10	3.04347826086956e-06	0.723830731770885	0.783487110762991	0.932394360252797	0.865284987284859	0.722583687013758
o__Clostridiales_f__Lachnospiraceae_g__Dorea	0.00129380952380952	1.23733047619048e-05	0.000767596892035222	0.002011	2.16817433333333e-05	0.00147247218423077	0.00105217391304348	3.02530869565217e-06	0.000362677764248829	0.725840858692913	0.783510406369884	0.825674289027005	0.965252386853948	0.704027348693769
o__Bacteroidales_f__Muribaculaceae_g__uncultured-Porphyromonadaceae-bacterium	3.80952380952381e-05	3.04761904761905e-08	3.80952380952381e-05	0	0	0	2.04347826086957e-05	9.60434782608696e-09	2.04347826086957e-05	0.729573927024924	0.784038322792423	0.715962000094782	0.88962164420304	0.90532200098684
o__Bacteroidales_f__Muribaculaceae_g__uncultured-bacterium	0.000179047619047619	2.57649047619048e-07	0.000110765528336092	5.7e-05	1.449e-08	3.80657326213486e-05	0.000333913043478261	1.98848853754941e-06	0.000294034051381321	0.733689009675986	0.784038322792423	0.943849467852472	0.860324188046055	0.737638353362
k__Bacteria_p__Actinobacteria_g__	9.52380952380952e-06	6.94761904761905e-10	5.75186058825815e-06	1e-05	5.33333333333333e-10	7.30296743340221e-06	5.21739130434783e-06	1.35177865612648e-10	2.42431402769892e-06	0.734175902238144	0.784038322792423	0.998008845819333	0.769103398968438	0.813945833795748
o__Clostridiales_f__Lachnospiraceae_g__Oribacterium	3.33333333333333e-06	2.33333333333333e-10	3.33333333333333e-06	0	0	0	2.60869565217391e-06	7.4703557312253e-11	1.80221551228111e-06	0.734289698249757	0.784038322792423	0.716931121329604	0.974657304813867	0.810337178521022
o__Bacteroidales_f__Prevotellaceae_g__Prevotella-2	0.00462238095238095	0.000126709899047619	0.00245638040957692	0.002467	6.015129e-05	0.00245257599270644	0.00567	0.000139074981818182	0.00245901165916735	0.743945711374423	0.792201649409521	0.866110716164997	0.946350106150974	0.722382385834063
o__Coriobacteriales_f__Coriobacteriaceae_g__Collinsella	2.52380952380952e-05	1.94619047619048e-09	9.62682382520067e-06	3.7e-05	3.44555555555556e-09	1.85622077231011e-05	2.1304347826087e-05	3.7300395256917e-09	1.27348196513266e-05	0.749846806487758	0.794941560638611	0.841421703351915	0.969087256975922	0.729583380589625
o__Bacteroidales_f__Prevotellaceae_g__Alloprevotella	0.00448095238095238	0.000248103469047619	0.00343721557471007	0.00074	5.36197777777778e-06	0.000732255268180283	0.00365304347826087	0.000161011849407115	0.00264584867133661	0.750742325029787	0.794941560638611	0.733877481400003	0.975580748681537	0.824022633644774
o__Clostridiales_f__Ruminococcaceae_g__Oscillibacter	5.71428571428571e-06	1.45714285714286e-10	2.63415555922654e-06	6e-06	1.6e-10	4e-06	3.04347826086956e-06	2.1304347826087e-10	3.04347826086956e-06	0.752571578980208	0.794941560638611	0.998281761917538	0.78495183291988	0.828097563493028
o__Clostridiales_f__Ruminococcaceae_g__Ruminiclostridium-9	4.38095238095238e-05	9.9247619047619e-09	2.17395425377483e-05	2.3e-05	1.89e-09	1.37477270848675e-05	4.26086956521739e-05	4.05652173913043e-09	1.32804559559141e-05	0.757667836815266	0.798184833436403	0.764183089220593	0.998540637530074	0.782055574043296
o__Mollicutes-RF39_f__gut-metagenome_g__gut-metagenome	0.000575714285714286	3.06931571428571e-06	0.000382306017682775	0.000171	2.15432222222222e-07	0.000146776095540869	0.000490434782608696	2.47457707509881e-06	0.000328009615122776	0.782754204666056	0.822413751035802	0.768525143951792	0.981127938082259	0.844403294334153
o__Bacteroidales_f__Prevotellaceae_g__	0.00578714285714286	0.000220546321428571	0.00324071069093076	0.002316	1.27186488888889e-05	0.00112776987408287	0.00727260869565217	0.000654467801976285	0.00533433424384485	0.794768640713128	0.828961551787797	0.886094686585532	0.964678327128814	0.776536171195727
c__Mollicutes_o__Mollicutes-RF39_g__	0.00125142857142857	1.86462028571429e-05	0.000942292110636987	0.000459	1.87341e-06	0.000432829065567459	0.000944347826086957	4.0378256916996e-06	0.000418995988965942	0.796537018267557	0.828961551787797	0.780013944156686	0.941081611681235	0.908251701248682
o__Clostridiales_f__Family-XI_g__Finegoldia	1.42857142857143e-06	4.28571428571429e-11	1.42857142857143e-06	0	0	0	1.30434782608696e-06	3.91304347826087e-11	1.30434782608696e-06	0.797402101846637	0.828961551787797	0.798462602043188	0.997231611227786	0.824327973684206
o__Betaproteobacteriales_f__Neisseriaceae_g__uncultured	1.42857142857143e-06	4.28571428571429e-11	1.42857142857143e-06	0	0	0	1.30434782608696e-06	3.91304347826087e-11	1.30434782608696e-06	0.797402101846637	0.828961551787797	0.798462602043188	0.997231611227786	0.824327973684206
o__Clostridiales_f__Family-XI_g__Peptoniphilus	1.42857142857143e-06	4.28571428571429e-11	1.42857142857143e-06	3e-06	9e-11	3e-06	1.30434782608696e-06	3.91304347826087e-11	1.30434782608696e-06	0.801853617791633	0.831395593183956	0.830898758716735	0.998117755344214	0.801133757078772
o__Bacteroidales_f__Prevotellaceae_g__Paraprevotella	0.0014047619047619	8.77290619047619e-06	0.0006463415796943	0.002197	1.34012233333333e-05	0.00115763652902512	0.00171521739130435	9.50227154150198e-06	0.000642761418362108	0.805948171153389	0.833447715051011	0.790280247588534	0.942882499283815	0.914056032726624
o__Clostridiales_f__Ruminococcaceae_g__uncultured	4.19047619047619e-05	2.88661904761905e-08	3.70753354518366e-05	9e-06	2.1e-10	4.58257569495584e-06	3.43478260869565e-05	1.55166007905138e-08	2.59737332122062e-05	0.814033114404644	0.839604835275994	0.800234484956024	0.981043400168011	0.872547086846801
o__Pasteurellales_f__Pasteurellaceae_g__Aggregatibacter	3.33333333333333e-06	2.33333333333333e-10	3.33333333333333e-06	3e-06	9e-11	3e-06	1.30434782608696e-06	3.91304347826087e-11	1.30434782608696e-06	0.820041869975064	0.841055436181255	0.99666637717553	0.819092493794387	0.915098466373684
o__Clostridiales_f__Lachnospiraceae_g__Tyzzerella-3	6.28571428571429e-05	2.52814285714286e-08	3.46969386404681e-05	6.9e-05	3.79655555555556e-08	6.16161955621698e-05	9.91304347826087e-05	5.42446640316206e-08	4.85640160360397e-05	0.821642031990054	0.841055436181255	0.996484400924825	0.820303738012048	0.916674186455862
o__Desulfovibrionales_f__Desulfovibrionaceae_g__Bilophila	0.00828952380952381	0.000104947544761905	0.00223550936735216	0.009838	7.52749733333333e-05	0.00274362849768939	0.00693347826086957	0.00023691977826087	0.0032094952756447	0.821843509974069	0.841055436181255	0.944505491736824	0.931528088559752	0.813873835709648
o__Clostridiales_f__Ruminococcaceae_g__[Eubacterium]-coprostanoligenes-group	0.000124761904761905	1.5149619047619e-07	8.49358835145077e-05	6.4e-05	1.29822222222222e-08	3.60308509783244e-05	0.000123478260869565	1.18241897233202e-07	7.17004327296388e-05	0.877856770090819	0.896050692787002	0.885156095273739	0.99991152488006	0.886681215382665
o__Clostridiales_f__Ruminococcaceae_g__Ruminococcaceae-UCG-003	2.14285714285714e-05	1.54285714285714e-09	8.57142857142857e-06	1.9e-05	5.43333333333333e-10	7.37111479583199e-06	1.73913043478261e-05	7.38339920948617e-10	5.66583936353813e-06	0.915751612698637	0.932315595357268	0.978634515935665	0.907967679939188	0.990294863130219
o__Clostridiales_f__Ruminococcaceae_g__Butyricicoccus	5.33333333333333e-05	6.04333333333333e-09	1.69640141999993e-05	4.3e-05	2.17888888888889e-09	1.47610598836564e-05	4.91304347826087e-05	3.57193675889328e-09	1.2462006187318e-05	0.918309695380295	0.932510360772774	0.911519573477879	0.975432189195647	0.96696327481763
c__Bacteroidia_o__Bacteroidales_g__	0.00451904761904762	2.5076509047619e-05	0.00109275774005863	0.003879	7.98174333333333e-06	0.000893406029380445	0.00402260869565217	3.98997656126482e-05	0.0013171075954307	0.934089993665239	0.946096291784329	0.947713660358636	0.9489922514986	0.997218957280976
o__Pasteurellales_f__Pasteurellaceae_g__	0.00145095238095238	1.5583549047619e-05	0.000861437034363125	0.001191	3.40458777777778e-06	0.000583488455565128	0.00163608695652174	1.01686249011858e-05	0.000664916630968509	0.938395299876235	0.948019867054453	0.97752839964489	0.981491327042573	0.933814187968098
o__Clostridiales_f__Lachnospiraceae_g__Lachnospiraceae-FCS020-group	5.61904761904762e-05	1.08247619047619e-08	2.27038510523592e-05	4.6e-05	3.38222222222222e-09	1.83908189655116e-05	5.30434782608696e-05	8.37667984189723e-09	1.90841156825994e-05	0.959271917136884	0.96600694481202	0.955213691432798	0.992937532657971	0.977718048283783
o__Clostridiales_f__Lachnospiraceae_g__Agathobacter	0.00438714285714286	5.81655614285714e-05	0.00166426819937647	0.004622	6.62091511111111e-05	0.00257311389392524	0.00390217391304348	5.2139290513834e-05	0.0015056313209131	0.961103356259675	0.96600694481202	0.996391803420444	0.975345070971806	0.965691676902219
o__Selenomonadales_f__Veillonellaceae_g__Dialister	0.00970571428571429	0.000562400685714286	0.00517503478577812	0.007922	0.000127922884444444	0.00357663087897597	0.00909217391304348	0.000242813554150198	0.00324917082499652	0.969487586951777	0.971954476486006	0.966444359093892	0.993473354140041	0.98499354382381
o__Flavobacteriales_f__Weeksellaceae_g__Chryseobacterium	1.0952380952381e-05	9.89047619047619e-10	6.86276224773482e-06	9e-06	2.1e-10	4.58257569495584e-06	1.17391304347826e-05	1.43320158102767e-09	7.89386548014306e-06	0.975247921424	0.975247921424	0.986449797371437	0.996415661003702	0.972758521468293
