# Supplementary material for: Gut Microbiome: A Potential Indicator for Differential Diagnosis of Major Depressive Disorder and General Anxiety Disorder
Source: Front Psychiatry. 2021 Sep 13;12:651536. doi: 10.3389/fpsyt.2021.651536 (PMC8473618; doi:10.3389/fpsyt.2021.651536)
Supplement: Supplementary file 1 [file Data_Sheet_1.ZIP › Supplement/S3_KO_aov_results.xls]

	mean(GAD)	variance(GAD)	stderr(GAD)	mean(HC)	variance(HC)	stderr(HC)	mean(MDD)	variance(MDD)	stderr(MDD)	p	fdr	p(HC-GAD)	p(MDD-GAD)	p(MDD-HC)
K01843	6.2	17.22105263	0.927929217	5	9.111111111	0.954521404	3.782608696	4.359683794	0.43537509	0.05392353	0.998171458	0.596028312	0.04221989	0.573345477
K08961	6.75	39.03947368	1.397130518	4.7	27.12222222	1.646882577	3.086956522	8.81027668	0.618914782	0.056591462	0.998171458	0.524838268	0.044371965	0.657357468
K06142	25.5	159.7368421	2.826100158	20.1	96.32222222	3.10358216	17.7826087	62.35968379	1.646599708	0.054651701	0.998171458	0.370716076	0.045299497	0.823053667
K07031	5.2	20.27368421	1.006818857	3.3	3.122222222	0.558768487	2.826086957	3.968379447	0.415377222	0.050490391	0.998171458	0.276592544	0.04571644	0.917575497
K02067	2.15	2.344736842	0.34239866	3.2	3.733333333	0.611010093	5.304347826	36.67588933	1.26277626	0.053817264	0.998171458	0.796370556	0.045888876	0.390636725
K07638	0.85	0.976315789	0.220942955	1.5	2.5	0.5	3.130434783	19.30039526	0.916050009	0.052477684	0.998171458	0.846977797	0.046774827	0.343300632
K03839	9.55	18.47105263	0.961016457	7.3	18.9	1.374772708	6.347826087	18.6916996	0.901489097	0.05859503	0.998171458	0.377202672	0.048842001	0.830260333
