# Supplementary material for: Gut Microbiome: A Potential Indicator for Differential Diagnosis of Major Depressive Disorder and General Anxiety Disorder
Source: Front Psychiatry. 2021 Sep 13;12:651536. doi: 10.3389/fpsyt.2021.651536 (PMC8473618; doi:10.3389/fpsyt.2021.651536)
Supplement: Supplementary file 1 [file Data_Sheet_1.ZIP › Supplement/Taxon/c.percent.xls]

OTU ID	GAD_DFB002	GAD_DFB005	GAD_DFB007	GAD_DFB009	GAD_DFB010	GAD_DFB011	GAD_DFB015	GAD_DFB017	GAD_DFB019	GAD_DFB021	GAD_DFB025	GAD_DFB026	GAD_DFB028	GAD_DFB030	GAD_DFB032	GAD_DFB033	GAD_DFB035	GAD_DFB038	GAD_DFB040	GAD_DFB042	GAD_DFB046	HC_HFB001	HC_HFB002	HC_HFB003	HC_HFB004	HC_HFB005	HC_HFB006	HC_HFB007	HC_HFB008	HC_HFB009	HC_HFB011	MDD_DFB003	MDD_DFB004	MDD_DFB006	MDD_DFB008	MDD_DFB014	MDD_DFB016	MDD_DFB018	MDD_DFB020	MDD_DFB022	MDD_DFB023	MDD_DFB024	MDD_DFB029	MDD_DFB031	MDD_DFB034	MDD_DFB036	MDD_DFB037	MDD_DFB039	MDD_DFB041
k__Bacteria_p__Firmicutes_c__Bacilli	0.00010	0.00007	0.00050	0.00328	0.00308	0.00037	0.01890	0.00013	0.02784	0.00034	0.00092	0.00404	0.00128	0.00068	0.07066	0.00068	0.00027	0.00059	0.00931	0.01259	0.00017	0.00158	0.00061	0.00206	0.00037	0.00045	0.00172	0.00143	0.00057	0.00181	0.00294	0.00333	0.00838	0.00094	0.00211	0.00850	0.30889	0.00034	0.00081	0.00038	0.00221	0.00074	0.04570	0.00161	0.02103	0.00218	0.00053	0.00104	0.00095
k__Bacteria_p__Proteobacteria_c__Alphaproteobacteria	0.00007	0.00007	0.00000	0.00000	0.00000	0.00000	0.00000	0.00003	0.00003	0.00000	0.00000	0.00000	0.00017	0.00000	0.00065	0.00000	0.00000	0.00000	0.00000	0.00000	0.00000	0.00000	0.00000	0.00196	0.00000	0.00000	0.00000	0.00625	0.00000	0.00000	0.00000	0.00020	0.00091	0.00000	0.00013	0.00000	0.00174	0.00000	0.00000	0.00000	0.00057	0.00067	0.00000	0.00000	0.00000	0.00000	0.00000	0.00000	0.00017
k__Bacteria_p__Actinobacteria_c__Actinobacteria	0.00067	0.00010	0.00023	0.00051	0.00252	0.00003	0.02114	0.00010	0.02555	0.00007	0.00081	0.00000	0.00331	0.00030	0.00609	0.00010	0.00000	0.00038	0.00007	0.00017	0.00217	0.00037	0.00078	0.00175	0.00013	0.00024	0.00027	0.00156	0.00000	0.00010	0.02246	0.00000	0.00080	0.00385	0.00007	0.00023	0.03513	0.00037	0.00010	0.00241	0.00201	0.00162	0.00298	0.00030	0.00071	0.00003	0.00007	0.00690	0.00017
k__Bacteria_p__Patescibacteria_c__Saccharimonadia	0.00000	0.00000	0.00000	0.00000	0.00000	0.00000	0.00000	0.00003	0.00000	0.00003	0.00000	0.00000	0.00000	0.00000	0.00000	0.00000	0.00000	0.00000	0.00000	0.00000	0.00000	0.00000	0.00000	0.00000	0.00000	0.00000	0.00000	0.00000	0.00000	0.00000	0.00003	0.00000	0.00000	0.00000	0.00000	0.00000	0.00013	0.00000	0.00000	0.00000	0.00000	0.00003	0.00000	0.00000	0.00000	0.00000	0.00000	0.00000	0.00000
k__Bacteria_p__Firmicutes_c__	0.00144	0.00020	0.00141	0.00496	0.01182	0.00050	0.00606	0.00295	0.00172	0.00030	0.00373	0.00241	0.00189	0.00179	0.00465	0.00116	0.00074	0.00466	0.00315	0.00128	0.00340	0.00158	0.00425	0.00865	0.00138	0.00483	0.00612	0.00455	0.00107	0.00382	0.00585	0.00310	0.00077	0.00054	0.00097	0.00120	0.00094	0.00114	0.00675	0.00364	0.00124	0.00256	0.00040	0.00097	0.00331	0.00097	0.00104	0.00266	0.00037
k__Bacteria_p__Firmicutes_c__Clostridia	0.05245	0.00367	0.08981	0.07369	0.06195	0.04127	0.02507	0.12929	0.06146	0.02585	0.08370	0.05053	0.04579	0.03376	0.01252	0.00699	0.01109	0.04504	0.00505	0.02158	0.04267	0.04452	0.01927	0.08584	0.05880	0.03245	0.03870	0.04566	0.02252	0.05699	0.17073	0.09026	0.12895	0.08964	0.06586	0.14452	0.07120	0.08350	0.06763	0.06107	0.06192	0.03225	0.00519	0.01475	0.03235	0.01772	0.01421	0.02153	0.01209
k__Bacteria_p__Proteobacteria_c__	0.00003	0.00000	0.00040	0.00041	0.00101	0.00000	0.00003	0.00003	0.00013	0.00010	0.00024	0.00085	0.00074	0.00030	0.00010	0.00119	0.00027	0.00028	0.00024	0.00030	0.00061	0.00078	0.00044	0.00089	0.00003	0.00010	0.00010	0.00051	0.00010	0.00068	0.00062	0.00010	0.00017	0.00000	0.00013	0.00007	0.00007	0.00003	0.00014	0.00034	0.00003	0.00013	0.00003	0.00020	0.00017	0.00000	0.00000	0.00013	0.00115
k__Bacteria_p__Fusobacteria_c__Fusobacteriia	0.00000	0.00000	0.00620	0.00663	0.00000	0.00935	0.00010	0.00000	0.00000	0.02239	0.00176	0.00000	0.00000	0.00000	0.00000	0.00000	0.00518	0.00000	0.00003	0.00000	0.00003	0.00024	0.00003	0.00003	0.00000	0.00000	0.00000	0.00000	0.00000	0.00000	0.00000	0.00405	0.00000	0.00000	0.00124	0.00020	0.00000	0.00000	0.00000	0.00000	0.00000	0.00003	0.00034	0.00000	0.00007	0.00000	0.00000	0.00000	0.00159
k__Bacteria_p__Firmicutes_c__Negativicutes	0.01330	0.00033	0.00878	0.01689	0.09933	0.00080	0.08920	0.00442	0.00448	0.00890	0.01156	0.05497	0.03930	0.01629	0.05615	0.01837	0.02007	0.02780	0.08039	0.01882	0.01773	0.02618	0.06596	0.02422	0.01555	0.02465	0.06885	0.05038	0.05559	0.03642	0.02865	0.01793	0.00996	0.01986	0.01620	0.00646	0.00258	0.02171	0.03541	0.01155	0.02250	0.17396	0.05943	0.01151	0.10259	0.01420	0.04149	0.04648	0.00550
k__Archaea_p__Nanoarchaeaeota_c__Woesearchaeia	0.00003	0.00000	0.00070	0.00109	0.00028	0.00003	0.00014	0.00003	0.00000	0.00000	0.00088	0.00010	0.00027	0.00101	0.00003	0.00037	0.00007	0.00014	0.00010	0.00064	0.00048	0.00027	0.00030	0.00099	0.00071	0.00010	0.00014	0.00418	0.00034	0.00017	0.00113	0.00034	0.00077	0.00047	0.00060	0.00117	0.00114	0.00054	0.00027	0.00003	0.00023	0.00057	0.00007	0.00070	0.00183	0.00020	0.00000	0.00050	0.00118
k__Bacteria_p__Actinobacteria_c__Coriobacteriia	0.00000	0.00003	0.00000	0.00007	0.00035	0.00003	0.00034	0.00000	0.00242	0.00000	0.00010	0.00010	0.00030	0.00003	0.00062	0.00000	0.00000	0.00003	0.00000	0.00007	0.00024	0.00003	0.00003	0.00010	0.00010	0.00010	0.00010	0.00003	0.00003	0.00034	0.00027	0.00000	0.00007	0.00000	0.00003	0.00003	0.00589	0.00000	0.00014	0.00000	0.00020	0.00024	0.00000	0.00017	0.00020	0.00000	0.00000	0.00007	0.00000
k__Bacteria_p__Proteobacteria_c__Deltaproteobacteria	0.00000	0.00000	0.00158	0.00038	0.00577	0.00174	0.00017	0.00201	0.03073	0.00040	0.00485	0.02709	0.02818	0.01683	0.00130	0.01960	0.00844	0.00072	0.00007	0.02906	0.01362	0.00428	0.00152	0.01969	0.00252	0.01184	0.01092	0.00761	0.02657	0.02487	0.00753	0.00000	0.00211	0.00198	0.00776	0.00090	0.00449	0.00596	0.00173	0.00000	0.00455	0.00422	0.00000	0.00512	0.00000	0.00556	0.04494	0.07369	0.00473
k__Bacteria_p__Cyanobacteria_c__Melainabacteria	0.00131	0.00000	0.00000	0.00000	0.00000	0.00000	0.00000	0.00000	0.00000	0.00000	0.00000	0.00000	0.00000	0.00000	0.00000	0.00000	0.00000	0.00007	0.00000	0.00000	0.00000	0.00000	0.00000	0.00000	0.00000	0.00000	0.00000	0.00041	0.00000	0.00000	0.00000	0.00000	0.00000	0.00000	0.00000	0.00000	0.00000	0.00000	0.00003	0.00000	0.00000	0.00000	0.00000	0.00000	0.00000	0.00000	0.00020	0.00000	0.00000
k__Bacteria_p__Firmicutes_c__Erysipelotrichia	0.00623	0.00030	0.00308	0.00499	0.00283	0.00308	0.02077	0.05304	0.04177	0.00168	0.00607	0.02930	0.00311	0.00304	0.00876	0.00027	0.00104	0.01845	0.00457	0.00040	0.01447	0.00138	0.00996	0.00292	0.00282	0.02632	0.00669	0.01321	0.00248	0.00930	0.00356	0.00265	0.00295	0.00174	0.00917	0.00381	0.01437	0.00235	0.00136	0.00333	0.00934	0.00125	0.00090	0.00606	0.00392	0.00067	0.00197	0.00343	0.00510
k__Archaea_c__	0.00084	0.00010	0.00101	0.00157	0.00010	0.00000	0.00010	0.00251	0.00000	0.00017	0.00092	0.00037	0.00024	0.00064	0.00021	0.00007	0.00010	0.00014	0.00000	0.00047	0.00109	0.00034	0.00014	0.00065	0.00050	0.00024	0.00024	0.00054	0.00084	0.00061	0.00103	0.00102	0.00111	0.00047	0.00161	0.00057	0.00037	0.00218	0.00027	0.00155	0.00067	0.00027	0.00000	0.00050	0.00125	0.00003	0.00027	0.00067	0.00010
k__Bacteria_p__Actinobacteria_c__	0.00000	0.00000	0.00000	0.00000	0.00000	0.00000	0.00010	0.00000	0.00007	0.00000	0.00000	0.00000	0.00000	0.00000	0.00000	0.00000	0.00000	0.00003	0.00000	0.00000	0.00000	0.00000	0.00000	0.00000	0.00000	0.00000	0.00003	0.00000	0.00000	0.00000	0.00007	0.00000	0.00000	0.00000	0.00000	0.00000	0.00000	0.00000	0.00003	0.00003	0.00003	0.00000	0.00000	0.00000	0.00000	0.00000	0.00000	0.00000	0.00000
k__Bacteria_p__Proteobacteria_c__Gammaproteobacteria	0.06123	0.06217	0.03566	0.07346	0.16464	0.06224	0.03997	0.00821	0.06648	0.15447	0.03824	0.05171	0.05218	0.02031	0.01502	0.09343	0.10316	0.08712	0.00918	0.03825	0.02147	0.09466	0.02802	0.00786	0.01464	0.01900	0.00233	0.01270	0.03485	0.04885	0.20103	0.02470	0.01917	0.10236	0.06292	0.02291	0.06477	0.02346	0.02744	0.11110	0.08198	0.10808	0.24772	0.11204	0.12446	0.05111	0.01498	0.04534	0.13153
Unassigned	0.18773	0.07058	0.14417	0.15005	0.22984	0.09376	0.21742	0.18966	0.20246	0.16068	0.10550	0.16745	0.13561	0.13710	0.13317	0.11446	0.20626	0.16299	0.15498	0.14917	0.11302	0.16185	0.13695	0.18451	0.10440	0.14661	0.15861	0.12918	0.12905	0.11089	0.24937	0.10714	0.17715	0.21444	0.21743	0.18158	0.25918	0.21669	0.25839	0.16608	0.21037	0.20260	0.16470	0.12298	0.20204	0.09033	0.10004	0.17309	0.13113
k__Bacteria_p__Cyanobacteria_c__Oxyphotobacteria	0.00000	0.00017	0.00000	0.00000	0.00000	0.00000	0.00000	0.00000	0.00000	0.00000	0.00000	0.00003	0.00000	0.00000	0.00000	0.00000	0.00000	0.00000	0.00000	0.00000	0.00000	0.00000	0.00000	0.00000	0.00000	0.00003	0.00000	0.00000	0.00000	0.00003	0.00000	0.00000	0.00000	0.00000	0.00000	0.00000	0.00013	0.00000	0.00000	0.00000	0.00000	0.00000	0.00000	0.00000	0.00000	0.00000	0.00000	0.00000	0.00000
k__Bacteria_p__Verrucomicrobia_c__Verrucomicrobiae	0.00000	0.00000	0.00000	0.00000	0.00101	0.00000	0.00000	0.00000	0.00000	0.00000	0.00000	0.00003	0.00024	0.00000	0.00000	0.00000	0.00000	0.00031	0.00000	0.00000	0.03173	0.00000	0.00000	0.00051	0.00000	0.00000	0.00003	0.00068	0.00000	0.00000	0.00000	0.00000	0.00000	0.00295	0.00000	0.00000	0.00000	0.00000	0.00000	0.00014	0.00060	0.00121	0.00000	0.00000	0.00000	0.00000	0.00084	0.00000	0.00638
k__Bacteria_p__Bacteroidetes_c__	0.00000	0.00000	0.00000	0.00000	0.00000	0.00000	0.00000	0.00000	0.00000	0.00000	0.00000	0.00000	0.00000	0.00000	0.00000	0.00000	0.00000	0.00000	0.00000	0.00000	0.00000	0.00000	0.00000	0.00000	0.00000	0.00000	0.00000	0.00000	0.00000	0.00000	0.00000	0.00000	0.00000	0.00000	0.00000	0.00000	0.00000	0.00000	0.00010	0.00000	0.00000	0.00000	0.00000	0.00000	0.00000	0.00000	0.00000	0.00000	0.00000
k__Bacteria_p__Synergistetes_c__Synergistia	0.00000	0.00000	0.00000	0.00000	0.00007	0.00000	0.00000	0.00000	0.00000	0.00000	0.00000	0.00000	0.00000	0.00000	0.00000	0.00000	0.00000	0.00000	0.00000	0.00000	0.00000	0.00000	0.00000	0.00007	0.00000	0.00007	0.00000	0.00000	0.00000	0.00000	0.00000	0.00000	0.00000	0.00000	0.00007	0.00000	0.00000	0.00000	0.00000	0.00000	0.00000	0.00047	0.00000	0.00000	0.00003	0.00000	0.00000	0.00000	0.00000
k__Archaea_p__Nanoarchaeaeota_c__	0.00007	0.00000	0.00007	0.00000	0.00003	0.00000	0.00003	0.00003	0.00000	0.00000	0.00003	0.00017	0.00000	0.00014	0.00003	0.00007	0.00010	0.00003	0.00000	0.00003	0.00000	0.00010	0.00007	0.00007	0.00017	0.00000	0.00000	0.00105	0.00003	0.00000	0.00000	0.00031	0.00034	0.00030	0.00000	0.00010	0.00000	0.00013	0.00003	0.00003	0.00003	0.00013	0.00003	0.00000	0.00003	0.00010	0.00003	0.00003	0.00000
k__Bacteria_p__Bacteroidetes_c__Bacteroidia	0.37110	0.34251	0.36203	0.33610	0.26526	0.38407	0.32982	0.29047	0.27913	0.31865	0.37917	0.29607	0.33955	0.30704	0.25642	0.31181	0.28253	0.32818	0.34038	0.28120	0.36135	0.31798	0.36469	0.31395	0.39577	0.37271	0.35241	0.33517	0.27304	0.34905	0.14529	0.36006	0.34194	0.25251	0.32870	0.33687	0.03731	0.35793	0.36370	0.33189	0.31167	0.21596	0.14835	0.32114	0.21570	0.39193	0.31472	0.23655	0.28890
k__Bacteria_p__Epsilonbacteraeota_c__Campylobacteria	0.00000	0.00000	0.00000	0.00000	0.00000	0.00000	0.00000	0.00000	0.00000	0.00000	0.00000	0.00000	0.00000	0.00000	0.00000	0.00000	0.00000	0.00000	0.00000	0.00000	0.00000	0.00000	0.00000	0.00000	0.00000	0.00000	0.00000	0.00000	0.00000	0.00003	0.00000	0.00000	0.00000	0.00000	0.00000	0.00000	0.00000	0.00000	0.00000	0.00000	0.00000	0.00000	0.00000	0.00000	0.00000	0.00000	0.00000	0.00000	0.00003
k__Bacteria_c__	0.30311	0.51971	0.34437	0.32592	0.15009	0.40273	0.23063	0.30883	0.25574	0.30596	0.36154	0.31478	0.34783	0.45969	0.42936	0.43142	0.36068	0.29228	0.39249	0.43919	0.37575	0.34386	0.36699	0.34105	0.40185	0.36025	0.35217	0.37941	0.45292	0.35590	0.15943	0.38480	0.30446	0.30786	0.28480	0.29088	0.19003	0.28361	0.23173	0.30643	0.27995	0.25263	0.32414	0.40147	0.28996	0.42482	0.45772	0.38784	0.40892
k__Bacteria_p__Lentisphaerae_c__Lentisphaeria	0.00000	0.00000	0.00000	0.00000	0.00000	0.00000	0.00000	0.00013	0.00000	0.00000	0.00000	0.00000	0.00000	0.00000	0.00000	0.00000	0.00000	0.00000	0.00000	0.00000	0.00000	0.00000	0.00000	0.00003	0.00000	0.00000	0.00037	0.00014	0.00000	0.00000	0.00000	0.00000	0.00000	0.00000	0.00000	0.00000	0.00000	0.00003	0.00000	0.00000	0.00000	0.00000	0.00000	0.00000	0.00034	0.00000	0.00000	0.00000	0.00000
k__Bacteria_p__Tenericutes_c__Mollicutes	0.00030	0.00000	0.00000	0.00000	0.00000	0.00000	0.00000	0.00807	0.00000	0.00000	0.00000	0.00000	0.00000	0.00105	0.00424	0.00000	0.00000	0.03076	0.00000	0.00677	0.00000	0.00000	0.00000	0.00220	0.00027	0.00000	0.00020	0.00536	0.00000	0.00014	0.00000	0.00000	0.00000	0.00010	0.00020	0.00000	0.00164	0.00003	0.00393	0.00000	0.00988	0.00034	0.00000	0.00047	0.00000	0.00013	0.00695	0.00003	0.00000
[truncated: 5 more columns]
