# Supplementary material for: Gut Microbiome: A Potential Indicator for Differential Diagnosis of Major Depressive Disorder and General Anxiety Disorder
Source: Front Psychiatry. 2021 Sep 13;12:651536. doi: 10.3389/fpsyt.2021.651536 (PMC8473618; doi:10.3389/fpsyt.2021.651536)
Supplement: Supplementary file 1 [file Data_Sheet_1.ZIP › Supplement/Taxon/c.result.xls]

OTU ID	GAD_DFB002	GAD_DFB005	GAD_DFB007	GAD_DFB009	GAD_DFB010	GAD_DFB011	GAD_DFB015	GAD_DFB017	GAD_DFB019	GAD_DFB021	GAD_DFB025	GAD_DFB026	GAD_DFB028	GAD_DFB030	GAD_DFB032	GAD_DFB033	GAD_DFB035	GAD_DFB038	GAD_DFB040	GAD_DFB042	GAD_DFB046	HC_HFB001	HC_HFB002	HC_HFB003	HC_HFB004	HC_HFB005	HC_HFB006	HC_HFB007	HC_HFB008	HC_HFB009	HC_HFB011	MDD_DFB003	MDD_DFB004	MDD_DFB006	MDD_DFB008	MDD_DFB014	MDD_DFB016	MDD_DFB018	MDD_DFB020	MDD_DFB022	MDD_DFB023	MDD_DFB024	MDD_DFB029	MDD_DFB031	MDD_DFB034	MDD_DFB036	MDD_DFB037	MDD_DFB039	MDD_DFB041
k__Bacteria_p__Firmicutes_c__Bacilli	3	2	15	96	88	11	558	4	827	10	27	119	38	20	2065	20	8	17	275	374	5	47	18	60	11	13	51	42	17	53	86	98	250	28	63	254	9223	10	24	11	66	22	1364	48	622	65	16	31	28
k__Bacteria_p__Proteobacteria_c__Alphaproteobacteria	2	2	0	0	0	0	0	1	1	0	0	0	5	0	19	0	0	0	0	0	0	0	0	57	0	0	0	184	0	0	0	6	27	0	4	0	52	0	0	0	17	20	0	0	0	0	0	0	5
k__Bacteria_p__Actinobacteria_c__Actinobacteria	20	3	7	15	72	1	624	3	759	2	24	0	98	9	178	3	0	11	2	5	64	11	23	51	4	7	8	46	0	3	656	0	24	115	2	7	1049	11	3	70	60	48	89	9	21	1	2	205	5
k__Bacteria_p__Patescibacteria_c__Saccharimonadia	0	0	0	0	0	0	0	1	0	1	0	0	0	0	0	0	0	0	0	0	0	0	0	0	0	0	0	0	0	0	1	0	0	0	0	0	4	0	0	0	0	1	0	0	0	0	0	0	0
k__Bacteria_p__Firmicutes_c__	43	6	42	145	338	15	179	88	51	9	110	71	56	53	136	34	22	135	93	38	100	47	126	252	41	141	181	134	32	112	171	91	23	16	29	36	28	34	199	106	37	76	12	29	98	29	31	79	11
k__Bacteria_p__Firmicutes_c__Clostridia	1566	110	2680	2156	1772	1232	740	3859	1826	770	2469	1490	1355	999	366	205	330	1306	149	641	1256	1321	571	2502	1751	948	1145	1345	672	1673	4987	2653	3847	2677	1968	4321	2126	2492	1994	1777	1849	956	155	441	957	529	425	640	358
k__Bacteria_p__Proteobacteria_c__	1	0	12	12	29	0	1	1	4	3	7	25	22	9	3	35	8	8	7	9	18	23	13	26	1	3	3	15	3	20	18	3	5	0	4	2	2	1	4	10	1	4	1	6	5	0	0	4	34
k__Bacteria_p__Fusobacteria_c__Fusobacteriia	0	0	185	194	0	279	3	0	0	667	52	0	0	0	0	0	154	0	1	0	1	7	1	1	0	0	0	0	0	0	0	119	0	0	37	6	0	0	0	0	0	1	10	0	2	0	0	0	47
k__Bacteria_p__Firmicutes_c__Negativicutes	397	10	262	494	2841	24	2633	132	133	265	341	1621	1163	482	1641	539	597	806	2374	559	522	777	1954	706	463	720	2037	1484	1659	1069	837	527	297	593	484	193	77	648	1044	336	672	5157	1774	344	3035	424	1241	1382	163
k__Archaea_p__Nanoarchaeaeota_c__Woesearchaeia	1	0	21	32	8	1	4	1	0	0	26	3	8	30	1	11	2	4	3	19	14	8	9	29	21	3	4	123	10	5	33	10	23	14	18	35	34	16	8	1	7	17	2	21	54	6	0	15	35
k__Bacteria_p__Actinobacteria_c__Coriobacteriia	0	1	0	2	10	1	10	0	72	0	3	3	9	1	18	0	0	1	0	2	7	1	1	3	3	3	3	1	1	10	8	0	2	0	1	1	176	0	4	0	6	7	0	5	6	0	0	2	0
k__Bacteria_p__Proteobacteria_c__Deltaproteobacteria	0	0	47	11	165	52	5	60	913	12	143	799	834	498	38	575	251	21	2	863	401	127	45	574	75	346	323	224	793	730	220	0	63	59	232	27	134	178	51	0	136	125	0	153	0	166	1344	2191	140
k__Bacteria_p__Cyanobacteria_c__Melainabacteria	39	0	0	0	0	0	0	0	0	0	0	0	0	0	0	0	0	2	0	0	0	0	0	0	0	0	0	12	0	0	0	0	0	0	0	0	0	0	1	0	0	0	0	0	0	0	6	0	0
k__Bacteria_p__Firmicutes_c__Erysipelotrichia	186	9	92	146	81	92	613	1583	1241	50	179	864	92	90	256	8	31	535	135	12	426	41	295	85	84	769	198	389	74	273	104	78	88	52	274	114	429	70	40	97	279	37	27	181	116	20	59	102	151
k__Archaea_c__	25	3	30	46	3	0	3	75	0	5	27	11	7	19	6	2	3	4	0	14	32	10	4	19	15	7	7	16	25	18	30	30	33	14	48	17	11	65	8	45	20	8	0	15	37	1	8	20	3
k__Bacteria_p__Actinobacteria_c__	0	0	0	0	0	0	3	0	2	0	0	0	0	0	0	0	0	1	0	0	0	0	0	0	0	0	1	0	0	0	2	0	0	0	0	0	0	0	1	1	1	0	0	0	0	0	0	0	0
k__Bacteria_p__Proteobacteria_c__Gammaproteobacteria	1828	1863	1064	2149	4709	1858	1180	245	1975	4601	1128	1525	1544	601	439	2741	3069	2526	271	1136	632	2809	830	229	436	555	69	374	1040	1434	5872	726	572	3057	1880	685	1934	700	809	3233	2448	3204	7394	3349	3682	1526	448	1348	3895
Unassigned	5605	2115	4302	4390	6574	2799	6418	5661	6015	4786	3112	4938	4013	4057	3892	3358	6136	4726	4577	4430	3327	4803	4057	5378	3109	4283	4693	3805	3851	3255	7284	3149	5285	6404	6497	5429	7739	6467	7618	4833	6282	6006	4916	3676	5977	2697	2992	5146	3883
k__Bacteria_p__Cyanobacteria_c__Oxyphotobacteria	0	5	0	0	0	0	0	0	0	0	0	1	0	0	0	0	0	0	0	0	0	0	0	0	0	1	0	0	0	1	0	0	0	0	0	0	4	0	0	0	0	0	0	0	0	0	0	0	0
k__Bacteria_p__Verrucomicrobia_c__Verrucomicrobiae	0	0	0	0	29	0	0	0	0	0	0	1	7	0	0	0	0	9	0	0	934	0	0	15	0	0	1	20	0	0	0	0	0	88	0	0	0	0	0	4	18	36	0	0	0	0	25	0	189
k__Bacteria_p__Bacteroidetes_c__	0	0	0	0	0	0	0	0	0	0	0	0	0	0	0	0	0	0	0	0	0	0	0	0	0	0	0	0	0	0	0	0	0	0	0	0	0	0	3	0	0	0	0	0	0	0	0	0	0
k__Bacteria_p__Synergistetes_c__Synergistia	0	0	0	0	2	0	0	0	0	0	0	0	0	0	0	0	0	0	0	0	0	0	0	2	0	2	0	0	0	0	0	0	0	0	2	0	0	0	0	0	0	14	0	0	1	0	0	0	0
k__Archaea_p__Nanoarchaeaeota_c__	2	0	2	0	1	0	1	1	0	0	1	5	0	4	1	2	3	1	0	1	0	3	2	2	5	0	0	31	1	0	0	9	10	9	0	3	0	4	1	1	1	4	1	0	1	3	1	1	0
k__Bacteria_p__Bacteroidetes_c__Bacteroidia	11080	10264	10803	9833	7587	11466	9736	8670	8293	9491	11185	8731	10048	9086	7494	9148	8405	9516	10052	8351	10637	9436	10804	9151	11786	10888	10427	9872	8148	10246	4244	10583	10201	7541	9822	10072	1114	10682	10723	9658	9307	6402	4428	9599	6381	11702	9413	7033	8555
k__Bacteria_p__Epsilonbacteraeota_c__Campylobacteria	0	0	0	0	0	0	0	0	0	0	0	0	0	0	0	0	0	0	0	0	0	0	0	0	0	0	0	0	0	1	0	0	0	0	0	0	0	0	0	0	0	0	0	0	0	0	0	0	1
k__Bacteria_c__	9050	15574	10276	9535	4293	12023	6808	9218	7598	9113	10665	9283	10293	13603	12548	12657	10730	8475	11591	13043	11061	10204	10872	9941	11967	10524	10420	11175	13516	10447	4657	11310	9083	9194	8510	8697	5674	8464	6832	8917	8360	7489	9675	12000	8578	12684	13690	11531	12109
k__Bacteria_p__Lentisphaerae_c__Lentisphaeria	0	0	0	0	0	0	0	4	0	0	0	0	0	0	0	0	0	0	0	0	0	0	0	1	0	0	11	4	0	0	0	0	0	0	0	0	0	1	0	0	0	0	0	0	10	0	0	0	0
k__Bacteria_p__Tenericutes_c__Mollicutes	9	0	0	0	0	0	0	241	0	0	0	0	0	31	124	0	0	892	0	201	0	0	0	64	8	0	6	158	0	4	0	0	0	3	6	0	49	1	116	0	295	10	0	14	0	4	208	1	0
[truncated: 5 more columns]
