# Supplementary material for: Gut Microbiome: A Potential Indicator for Differential Diagnosis of Major Depressive Disorder and General Anxiety Disorder
Source: Front Psychiatry. 2021 Sep 13;12:651536. doi: 10.3389/fpsyt.2021.651536 (PMC8473618; doi:10.3389/fpsyt.2021.651536)
Supplement: Supplementary file 1 [file Data_Sheet_1.ZIP › Supplement/Taxon/f.percent.xls]

OTU ID	GAD_DFB002	GAD_DFB005	GAD_DFB007	GAD_DFB009	GAD_DFB010	GAD_DFB011	GAD_DFB015	GAD_DFB017	GAD_DFB019	GAD_DFB021	GAD_DFB025	GAD_DFB026	GAD_DFB028	GAD_DFB030	GAD_DFB032	GAD_DFB033	GAD_DFB035	GAD_DFB038	GAD_DFB040	GAD_DFB042	GAD_DFB046	HC_HFB001	HC_HFB002	HC_HFB003	HC_HFB004	HC_HFB005	HC_HFB006	HC_HFB007	HC_HFB008	HC_HFB009	HC_HFB011	MDD_DFB003	MDD_DFB004	MDD_DFB006	MDD_DFB008	MDD_DFB014	MDD_DFB016	MDD_DFB018	MDD_DFB020	MDD_DFB022	MDD_DFB023	MDD_DFB024	MDD_DFB029	MDD_DFB031	MDD_DFB034	MDD_DFB036	MDD_DFB037	MDD_DFB039	MDD_DFB041
c__Clostridia_o__Clostridiales_f__Defluviitaleaceae	0.00000	0.00000	0.00000	0.00000	0.00000	0.00000	0.00000	0.00000	0.00000	0.00000	0.00000	0.00010	0.00051	0.00000	0.00113	0.00000	0.00000	0.00000	0.00000	0.00000	0.00037	0.00000	0.00003	0.00038	0.00000	0.00000	0.00000	0.00003	0.00000	0.00000	0.00000	0.00000	0.00000	0.00000	0.00000	0.00000	0.00000	0.00000	0.00003	0.00014	0.00000	0.00000	0.00000	0.00000	0.00000	0.00000	0.00007	0.00007	0.00000
c__Bacteroidia_o__Bacteroidales_f__Rikenellaceae	0.00338	0.00237	0.00194	0.00239	0.09573	0.00000	0.00003	0.00067	0.03881	0.00000	0.00315	0.02631	0.04674	0.00466	0.01317	0.00532	0.02081	0.00935	0.00000	0.01482	0.03496	0.00195	0.00014	0.03263	0.00678	0.01332	0.00500	0.01287	0.01159	0.02184	0.00623	0.00105	0.00298	0.00435	0.00569	0.00003	0.00466	0.00288	0.00037	0.00794	0.00157	0.00280	0.00000	0.00164	0.00122	0.00362	0.00201	0.02304	0.04198
c__Alphaproteobacteria_o__Rhodobacterales_f__Rhodobacteraceae	0.00003	0.00000	0.00000	0.00000	0.00000	0.00000	0.00000	0.00000	0.00000	0.00000	0.00000	0.00000	0.00000	0.00000	0.00000	0.00000	0.00000	0.00000	0.00000	0.00000	0.00000	0.00000	0.00000	0.00000	0.00000	0.00000	0.00000	0.00000	0.00000	0.00000	0.00000	0.00000	0.00000	0.00000	0.00000	0.00000	0.00111	0.00000	0.00000	0.00000	0.00030	0.00000	0.00000	0.00000	0.00000	0.00000	0.00000	0.00000	0.00017
c__Bacilli_o__Bacillales_f__Bacillaceae	0.00000	0.00000	0.00000	0.00000	0.00000	0.00000	0.00000	0.00000	0.00000	0.00000	0.00000	0.00000	0.00000	0.00000	0.00007	0.00000	0.00000	0.00000	0.00000	0.00000	0.00000	0.00000	0.00000	0.00000	0.00000	0.00000	0.00000	0.00000	0.00000	0.00000	0.00000	0.00003	0.00000	0.00000	0.00000	0.00000	0.00013	0.00000	0.00000	0.00000	0.00000	0.00000	0.00000	0.00000	0.00000	0.00000	0.00000	0.00000	0.00000
c__Bacteroidia_o__Bacteroidales_f__Tannerellaceae	0.00472	0.00414	0.00573	0.00731	0.01881	0.01236	0.00075	0.00281	0.06183	0.01803	0.01454	0.00888	0.01092	0.00774	0.06532	0.00232	0.01062	0.00345	0.00000	0.00519	0.01614	0.01149	0.00132	0.01486	0.00255	0.00585	0.00828	0.01833	0.00932	0.01846	0.00609	0.00589	0.01079	0.01232	0.00556	0.00227	0.00114	0.01035	0.00336	0.02821	0.00419	0.02095	0.00000	0.00137	0.00183	0.00368	0.00468	0.01083	0.01567
c__Mollicutes_o__Izimaplasmatales_f__gut-metagenome	0.00000	0.00000	0.00000	0.00000	0.00000	0.00000	0.00000	0.00070	0.00000	0.00000	0.00000	0.00000	0.00000	0.00000	0.00000	0.00000	0.00000	0.00193	0.00000	0.00000	0.00000	0.00000	0.00000	0.00000	0.00000	0.00000	0.00000	0.00000	0.00000	0.00000	0.00000	0.00000	0.00000	0.00000	0.00000	0.00000	0.00000	0.00000	0.00010	0.00000	0.00000	0.00000	0.00000	0.00000	0.00000	0.00000	0.00000	0.00000	0.00000
c__Fusobacteriia_o__Fusobacteriales_f__Fusobacteriaceae	0.00000	0.00000	0.00620	0.00663	0.00000	0.00935	0.00010	0.00000	0.00000	0.02239	0.00176	0.00000	0.00000	0.00000	0.00000	0.00000	0.00518	0.00000	0.00000	0.00000	0.00003	0.00024	0.00003	0.00003	0.00000	0.00000	0.00000	0.00000	0.00000	0.00000	0.00000	0.00405	0.00000	0.00000	0.00124	0.00020	0.00000	0.00000	0.00000	0.00000	0.00000	0.00003	0.00034	0.00000	0.00007	0.00000	0.00000	0.00000	0.00159
c__Melainabacteria_o__Gastranaerophilales_f__gut-metagenome	0.00003	0.00000	0.00000	0.00000	0.00000	0.00000	0.00000	0.00000	0.00000	0.00000	0.00000	0.00000	0.00000	0.00000	0.00000	0.00000	0.00000	0.00000	0.00000	0.00000	0.00000	0.00000	0.00000	0.00000	0.00000	0.00000	0.00000	0.00000	0.00000	0.00000	0.00000	0.00000	0.00000	0.00000	0.00000	0.00000	0.00000	0.00000	0.00000	0.00000	0.00000	0.00000	0.00000	0.00000	0.00000	0.00000	0.00000	0.00000	0.00000
c__Mollicutes_o__Mollicutes-RF39_f__uncultured-Lachnospiraceae-bacterium	0.00000	0.00000	0.00000	0.00000	0.00000	0.00000	0.00000	0.00000	0.00000	0.00000	0.00000	0.00000	0.00000	0.00000	0.00000	0.00000	0.00000	0.00000	0.00000	0.00000	0.00000	0.00000	0.00000	0.00000	0.00000	0.00000	0.00000	0.00000	0.00000	0.00000	0.00000	0.00000	0.00000	0.00000	0.00000	0.00000	0.00000	0.00000	0.00017	0.00000	0.00000	0.00000	0.00000	0.00000	0.00000	0.00000	0.00000	0.00000	0.00000
c__Mollicutes_o__Izimaplasmatales_f__	0.00000	0.00000	0.00000	0.00000	0.00000	0.00000	0.00000	0.00000	0.00000	0.00000	0.00000	0.00000	0.00000	0.00000	0.00000	0.00000	0.00000	0.00010	0.00000	0.00000	0.00000	0.00000	0.00000	0.00000	0.00000	0.00000	0.00000	0.00000	0.00000	0.00000	0.00000	0.00000	0.00000	0.00000	0.00000	0.00000	0.00000	0.00000	0.00000	0.00000	0.00000	0.00000	0.00000	0.00000	0.00000	0.00000	0.00000	0.00000	0.00000
c__Oxyphotobacteria_o__Chloroplast_f__Trifolium-pratense	0.00000	0.00000	0.00000	0.00000	0.00000	0.00000	0.00000	0.00000	0.00000	0.00000	0.00000	0.00000	0.00000	0.00000	0.00000	0.00000	0.00000	0.00000	0.00000	0.00000	0.00000	0.00000	0.00000	0.00000	0.00000	0.00000	0.00000	0.00000	0.00000	0.00000	0.00000	0.00000	0.00000	0.00000	0.00000	0.00000	0.00000	0.00000	0.00000	0.00000	0.00000	0.00000	0.00000	0.00000	0.00000	0.00000	0.00000	0.00000	0.00000
k__Archaea_f__	0.00084	0.00010	0.00101	0.00157	0.00010	0.00000	0.00010	0.00251	0.00000	0.00017	0.00092	0.00037	0.00024	0.00064	0.00021	0.00007	0.00010	0.00014	0.00000	0.00047	0.00109	0.00034	0.00014	0.00065	0.00050	0.00024	0.00024	0.00054	0.00084	0.00061	0.00103	0.00102	0.00111	0.00047	0.00161	0.00057	0.00037	0.00218	0.00027	0.00155	0.00067	0.00027	0.00000	0.00050	0.00125	0.00003	0.00027	0.00067	0.00010
k__Archaea_p__Nanoarchaeaeota_f__	0.00007	0.00000	0.00007	0.00000	0.00003	0.00000	0.00003	0.00003	0.00000	0.00000	0.00003	0.00017	0.00000	0.00014	0.00003	0.00007	0.00010	0.00003	0.00000	0.00003	0.00000	0.00010	0.00007	0.00007	0.00017	0.00000	0.00000	0.00105	0.00003	0.00000	0.00000	0.00031	0.00034	0.00030	0.00000	0.00010	0.00000	0.00013	0.00003	0.00003	0.00003	0.00013	0.00003	0.00000	0.00003	0.00010	0.00003	0.00003	0.00000
c__Gammaproteobacteria_o__Betaproteobacteriales_f__Burkholderiaceae	0.00291	0.00030	0.00754	0.01066	0.00028	0.00328	0.00877	0.00194	0.00454	0.00064	0.01132	0.01835	0.00841	0.01217	0.00373	0.00201	0.01002	0.00666	0.00782	0.00088	0.01230	0.01742	0.00689	0.00693	0.00517	0.01708	0.00189	0.00917	0.00439	0.00947	0.00750	0.00602	0.00771	0.00439	0.00545	0.00809	0.00044	0.00362	0.00034	0.00570	0.00285	0.00162	0.00533	0.00124	0.00037	0.00295	0.00575	0.00360	0.00068
c__Melainabacteria_o__Gastranaerophilales_f__uncultured-bacterium	0.00121	0.00000	0.00000	0.00000	0.00000	0.00000	0.00000	0.00000	0.00000	0.00000	0.00000	0.00000	0.00000	0.00000	0.00000	0.00000	0.00000	0.00003	0.00000	0.00000	0.00000	0.00000	0.00000	0.00000	0.00000	0.00000	0.00000	0.00000	0.00000	0.00000	0.00000	0.00000	0.00000	0.00000	0.00000	0.00000	0.00000	0.00000	0.00000	0.00000	0.00000	0.00000	0.00000	0.00000	0.00000	0.00000	0.00003	0.00000	0.00000
c__Mollicutes_o__Anaeroplasmatales_f__Anaeroplasmataceae	0.00000	0.00000	0.00000	0.00000	0.00000	0.00000	0.00000	0.00003	0.00000	0.00000	0.00000	0.00000	0.00000	0.00000	0.00000	0.00000	0.00000	0.00000	0.00000	0.00000	0.00000	0.00000	0.00000	0.00000	0.00000	0.00000	0.00000	0.00000	0.00000	0.00000	0.00000	0.00000	0.00000	0.00000	0.00000	0.00000	0.00000	0.00000	0.00000	0.00000	0.00000	0.00000	0.00000	0.00000	0.00000	0.00013	0.00000	0.00000	0.00000
c__Bacilli_o__Lactobacillales_f__	0.00003	0.00000	0.00007	0.00031	0.00042	0.00003	0.00203	0.00000	0.00037	0.00007	0.00003	0.00017	0.00010	0.00010	0.00140	0.00017	0.00013	0.00007	0.00010	0.00051	0.00003	0.00030	0.00003	0.00021	0.00003	0.00003	0.00000	0.00014	0.00003	0.00020	0.00051	0.00034	0.00020	0.00007	0.00007	0.00040	0.01480	0.00003	0.00007	0.00000	0.00060	0.00003	0.00201	0.00047	0.00125	0.00013	0.00007	0.00000	0.00003
c__Negativicutes_o__Selenomonadales_f__	0.00000	0.00000	0.00000	0.00007	0.00000	0.00000	0.00000	0.00000	0.00000	0.00000	0.00007	0.00007	0.00000	0.00003	0.00003	0.00007	0.00000	0.00003	0.00000	0.00000	0.00003	0.00010	0.00007	0.00007	0.00000	0.00000	0.00003	0.00003	0.00000	0.00003	0.00000	0.00000	0.00000	0.00000	0.00007	0.00000	0.00000	0.00000	0.00014	0.00014	0.00000	0.00013	0.00000	0.00000	0.00000	0.00000	0.00000	0.00000	0.00007
c__Coriobacteriia_o__Coriobacteriales_f__uncultured	0.00000	0.00000	0.00000	0.00000	0.00000	0.00000	0.00000	0.00000	0.00000	0.00000	0.00000	0.00000	0.00000	0.00000	0.00000	0.00000	0.00000	0.00000	0.00000	0.00000	0.00000	0.00000	0.00000	0.00000	0.00000	0.00000	0.00000	0.00000	0.00000	0.00000	0.00000	0.00000	0.00000	0.00000	0.00000	0.00000	0.00007	0.00000	0.00000	0.00000	0.00000	0.00000	0.00000	0.00000	0.00000	0.00000	0.00000	0.00000	0.00000
p__Bacteroidetes_c__Bacteroidia_f__	0.00003	0.00000	0.00010	0.00014	0.00049	0.00003	0.00003	0.00000	0.00003	0.00003	0.00014	0.00010	0.00017	0.00014	0.00014	0.00003	0.00003	0.00031	0.00041	0.00007	0.00027	0.00010	0.00020	0.00024	0.00003	0.00031	0.00007	0.00014	0.00007	0.00014	0.00003	0.00003	0.00000	0.00003	0.00007	0.00003	0.00007	0.00003	0.00017	0.00021	0.00000	0.00007	0.00000	0.00000	0.00000	0.00000	0.00000	0.00000	0.00003
c__Bacteroidia_o__Bacteroidales_f__Bacteroidaceae	0.02046	0.33240	0.34279	0.29655	0.13086	0.37020	0.00915	0.01025	0.11996	0.30005	0.35872	0.18864	0.26625	0.25723	0.15292	0.29890	0.22965	0.08284	0.00589	0.23890	0.29015	0.30062	0.01526	0.21782	0.37955	0.08780	0.01061	0.25881	0.19091	0.24177	0.09582	0.26347	0.32169	0.23513	0.01620	0.33346	0.02726	0.11349	0.00509	0.25735	0.04628	0.15534	0.14235	0.03837	0.02498	0.07881	0.00923	0.15768	0.21657
c__Clostridia_o__Clostridiales_f__	0.00111	0.00030	0.00194	0.00338	0.00720	0.00010	0.00085	0.00201	0.00454	0.00013	0.00227	0.01750	0.00176	0.00253	0.00363	0.00075	0.00057	0.00400	0.00027	0.00114	0.00200	0.00125	0.00108	0.00882	0.00191	0.00240	0.00257	0.00316	0.00111	0.00419	0.00541	0.00157	0.00141	0.00090	0.00147	0.00151	0.00244	0.00104	0.00468	0.00340	0.00144	0.00165	0.00007	0.00074	0.00210	0.00131	0.00064	0.00252	0.00095
c__Gammaproteobacteria_o__Legionellales_f__Legionellaceae	0.00000	0.00000	0.00000	0.00000	0.00000	0.00000	0.00000	0.00000	0.00000	0.00000	0.00000	0.00000	0.00000	0.00000	0.00000	0.00000	0.00000	0.00000	0.00000	0.00000	0.00000	0.00000	0.00000	0.00000	0.00000	0.00000	0.00000	0.00000	0.00000	0.00000	0.00000	0.00000	0.00000	0.00000	0.00000	0.00000	0.00003	0.00000	0.00000	0.00000	0.00000	0.00000	0.00000	0.00000	0.00000	0.00000	0.00000	0.00000	0.00000
p__Proteobacteria_c__Deltaproteobacteria_f__	0.00000	0.00000	0.00000	0.00000	0.00000	0.00000	0.00000	0.00000	0.00000	0.00000	0.00000	0.00014	0.00000	0.00003	0.00000	0.00000	0.00000	0.00000	0.00000	0.00000	0.00000	0.00000	0.00000	0.00003	0.00000	0.00010	0.00003	0.00000	0.00000	0.00000	0.00000	0.00000	0.00000	0.00000	0.00000	0.00000	0.00000	0.00000	0.00003	0.00000	0.00000	0.00003	0.00000	0.00000	0.00000	0.00000	0.00003	0.00000	0.00003
c__Lentisphaeria_o__Victivallales_f__Victivallaceae	0.00000	0.00000	0.00000	0.00000	0.00000	0.00000	0.00000	0.00000	0.00000	0.00000	0.00000	0.00000	0.00000	0.00000	0.00000	0.00000	0.00000	0.00000	0.00000	0.00000	0.00000	0.00000	0.00000	0.00003	0.00000	0.00000	0.00000	0.00000	0.00000	0.00000	0.00000	0.00000	0.00000	0.00000	0.00000	0.00000	0.00000	0.00003	0.00000	0.00000	0.00000	0.00000	0.00000	0.00000	0.00000	0.00000	0.00000	0.00000	0.00000
c__Clostridia_o__Clostridiales_f__Ruminococcaceae	0.00134	0.00097	0.00121	0.00154	0.00175	0.00027	0.00037	0.01293	0.00125	0.00013	0.00200	0.00061	0.00145	0.00253	0.00113	0.00020	0.00030	0.00107	0.00027	0.00118	0.00149	0.00067	0.00054	0.00189	0.00138	0.00154	0.00199	0.00194	0.00060	0.00150	0.00383	0.00082	0.00680	0.00154	0.00422	0.00388	0.00315	0.00235	0.00343	0.00306	0.00512	0.00196	0.00013	0.00107	0.00145	0.00057	0.00030	0.00081	0.00010
c__Gammaproteobacteria_o__Betaproteobacteriales_f__Neisseriaceae	0.00000	0.00000	0.00000	0.00000	0.00000	0.00000	0.00000	0.00000	0.00000	0.00000	0.00000	0.00000	0.00000	0.00000	0.00000	0.00000	0.00000	0.00000	0.00000	0.00003	0.00003	0.00000	0.00000	0.00000	0.00007	0.00000	0.00000	0.00000	0.00000	0.00000	0.00000	0.00000	0.00000	0.00000	0.00000	0.00000	0.00010	0.00000	0.00000	0.00000	0.00000	0.00000	0.00017	0.00000	0.00000	0.00000	0.00000	0.00000	0.00003
k__Bacteria_p__Bacteroidetes_f__	0.00000	0.00000	0.00000	0.00000	0.00000	0.00000	0.00000	0.00000	0.00000	0.00000	0.00000	0.00000	0.00000	0.00000	0.00000	0.00000	0.00000	0.00000	0.00000	0.00000	0.00000	0.00000	0.00000	0.00000	0.00000	0.00000	0.00000	0.00000	0.00000	0.00000	0.00000	0.00000	0.00000	0.00000	0.00000	0.00000	0.00000	0.00000	0.00010	0.00000	0.00000	0.00000	0.00000	0.00000	0.00000	0.00000	0.00000	0.00000	0.00000
c__Clostridia_o__Clostridiales_f__Clostridiales-vadinBB60-group	0.00070	0.00000	0.00000	0.00000	0.00066	0.00000	0.00000	0.00928	0.00000	0.00000	0.00000	0.00000	0.00000	0.00003	0.00000	0.00000	0.00000	0.00007	0.00000	0.00000	0.00007	0.00000	0.00000	0.00000	0.00000	0.00031	0.00054	0.00007	0.00000	0.00000	0.00000	0.00000	0.00000	0.00000	0.00007	0.00000	0.00208	0.00003	0.00003	0.00000	0.00010	0.00003	0.00000	0.00003	0.00007	0.00000	0.00007	0.00000	0.00000
c__Actinobacteria_o__Propionibacteriales_f__Nocardioidaceae	0.00000	0.00000	0.00000	0.00000	0.00000	0.00000	0.00000	0.00000	0.00000	0.00000	0.00000	0.00000	0.00000	0.00000	0.00000	0.00000	0.00000	0.00000	0.00000	0.00000	0.00000	0.00000	0.00000	0.00000	0.00000	0.00000	0.00000	0.00000	0.00000	0.00000	0.00000	0.00000	0.00000	0.00000	0.00000	0.00000	0.00003	0.00000	0.00000	0.00000	0.00000	0.00000	0.00000	0.00000	0.00000	0.00000	0.00000	0.00000	0.00000
c__Saccharimonadia_o__Saccharimonadales_f__	0.00000	0.00000	0.00000	0.00000	0.00000	0.00000	0.00000	0.00003	0.00000	0.00000	0.00000	0.00000	0.00000	0.00000	0.00000	0.00000	0.00000	0.00000	0.00000	0.00000	0.00000	0.00000	0.00000	0.00000	0.00000	0.00000	0.00000	0.00000	0.00000	0.00000	0.00003	0.00000	0.00000	0.00000	0.00000	0.00000	0.00013	0.00000	0.00000	0.00000	0.00000	0.00000	0.00000	0.00000	0.00000	0.00000	0.00000	0.00000	0.00000
c__Oxyphotobacteria_o__Chloroplast_f__	0.00000	0.00010	0.00000	0.00000	0.00000	0.00000	0.00000	0.00000	0.00000	0.00000	0.00000	0.00000	0.00000	0.00000	0.00000	0.00000	0.00000	0.00000	0.00000	0.00000	0.00000	0.00000	0.00000	0.00000	0.00000	0.00000	0.00000	0.00000	0.00000	0.00003	0.00000	0.00000	0.00000	0.00000	0.00000	0.00000	0.00013	0.00000	0.00000	0.00000	0.00000	0.00000	0.00000	0.00000	0.00000	0.00000	0.00000	0.00000	0.00000
c__Bacilli_o__Lactobacillales_f__Aerococcaceae	0.00000	0.00000	0.00000	0.00000	0.00000	0.00000	0.00000	0.00000	0.00003	0.00000	0.00000	0.00000	0.00000	0.00000	0.00000	0.00000	0.00000	0.00000	0.00000	0.00000	0.00000	0.00000	0.00000	0.00000	0.00000	0.00000	0.00000	0.00000	0.00000	0.00000	0.00000	0.00000	0.00000	0.00000	0.00000	0.00000	0.00003	0.00000	0.00000	0.00000	0.00000	0.00000	0.00000	0.00000	0.00003	0.00000	0.00000	0.00000	0.00000
c__Campylobacteria_o__Campylobacterales_f__Campylobacteraceae	0.00000	0.00000	0.00000	0.00000	0.00000	0.00000	0.00000	0.00000	0.00000	0.00000	0.00000	0.00000	0.00000	0.00000	0.00000	0.00000	0.00000	0.00000	0.00000	0.00000	0.00000	0.00000	0.00000	0.00000	0.00000	0.00000	0.00000	0.00000	0.00000	0.00003	0.00000	0.00000	0.00000	0.00000	0.00000	0.00000	0.00000	0.00000	0.00000	0.00000	0.00000	0.00000	0.00000	0.00000	0.00000	0.00000	0.00000	0.00000	0.00000
c__Bacilli_o__Lactobacillales_f__Enterococcaceae	0.00000	0.00000	0.00000	0.00000	0.00000	0.00000	0.00007	0.00000	0.00000	0.00000	0.00000	0.00000	0.00000	0.00000	0.00000	0.00000	0.00000	0.00000	0.00000	0.00000	0.00000	0.00000	0.00000	0.00000	0.00000	0.00000	0.00000	0.00000	0.00000	0.00000	0.00000	0.00000	0.00000	0.00000	0.00023	0.00000	0.00000	0.00000	0.00000	0.00000	0.00000	0.00007	0.00000	0.00003	0.00000	0.00000	0.00000	0.00000	0.00000
c__Gammaproteobacteria_o__Betaproteobacteriales_f__	0.00000	0.00000	0.00003	0.00000	0.00003	0.00000	0.00000	0.00000	0.00000	0.00003	0.00007	0.00000	0.00000	0.00014	0.00000	0.00003	0.00000	0.00003	0.00027	0.00000	0.00000	0.00000	0.00000	0.00000	0.00000	0.00007	0.00000	0.00003	0.00000	0.00000	0.00000	0.00000	0.00000	0.00007	0.00000	0.00000	0.00007	0.00000	0.00000	0.00003	0.00000	0.00000	0.00003	0.00000	0.00000	0.00000	0.00003	0.00000	0.00000
c__Bacilli_o__Bacillales_f__	0.00000	0.00000	0.00000	0.00000	0.00000	0.00000	0.00003	0.00000	0.00000	0.00000	0.00000	0.00000	0.00000	0.00000	0.00000	0.00000	0.00000	0.00003	0.00000	0.00003	0.00000	0.00000	0.00000	0.00000	0.00000	0.00000	0.00000	0.00003	0.00000	0.00003	0.00000	0.00000	0.00000	0.00000	0.00000	0.00000	0.00000	0.00000	0.00000	0.00003	0.00000	0.00000	0.00000	0.00000	0.00003	0.00000	0.00000	0.00000	0.00000
c__Actinobacteria_o__Corynebacteriales_f__Nocardiaceae	0.00000	0.00000	0.00000	0.00000	0.00000	0.00000	0.00000	0.00000	0.00000	0.00000	0.00000	0.00000	0.00000	0.00000	0.00000	0.00000	0.00000	0.00000	0.00000	0.00000	0.00000	0.00000	0.00000	0.00000	0.00000	0.00000	0.00000	0.00000	0.00000	0.00000	0.00000	0.00000	0.00000	0.00000	0.00000	0.00000	0.00023	0.00000	0.00000	0.00000	0.00000	0.00000	0.00000	0.00000	0.00000	0.00000	0.00000	0.00000	0.00000
c__Alphaproteobacteria_o__Rhizobiales_f__Xanthobacteraceae	0.00000	0.00000	0.00000	0.00000	0.00000	0.00000	0.00000	0.00000	0.00000	0.00000	0.00000	0.00000	0.00000	0.00000	0.00000	0.00000	0.00000	0.00000	0.00000	0.00000	0.00000	0.00000	0.00000	0.00000	0.00000	0.00000	0.00000	0.00000	0.00000	0.00000	0.00000	0.00000	0.00000	0.00000	0.00000	0.00000	0.00003	0.00000	0.00000	0.00000	0.00000	0.00000	0.00000	0.00000	0.00000	0.00000	0.00000	0.00000	0.00000
c__Mollicutes_o__Mollicutes-RF39_f__uncultured-organism	0.00000	0.00000	0.00000	0.00000	0.00000	0.00000	0.00000	0.00000	0.00000	0.00000	0.00000	0.00000	0.00000	0.00000	0.00000	0.00000	0.00000	0.00000	0.00000	0.00000	0.00000	0.00000	0.00000	0.00000	0.00000	0.00000	0.00000	0.00000	0.00000	0.00000	0.00000	0.00000	0.00000	0.00000	0.00000	0.00000	0.00000	0.00000	0.00085	0.00000	0.00114	0.00000	0.00000	0.00000	0.00000	0.00000	0.00000	0.00000	0.00000
c__Actinobacteria_o__Micrococcales_f__Microbacteriaceae	0.00000	0.00000	0.00000	0.00000	0.00000	0.00000	0.00000	0.00000	0.00000	0.00000	0.00000	0.00000	0.00000	0.00000	0.00000	0.00000	0.00000	0.00000	0.00000	0.00000	0.00000	0.00000	0.00000	0.00000	0.00000	0.00000	0.00000	0.00000	0.00000	0.00000	0.00000	0.00000	0.00000	0.00003	0.00000	0.00000	0.00007	0.00000	0.00000	0.00000	0.00007	0.00000	0.00000	0.00000	0.00000	0.00000	0.00000	0.00000	0.00000
c__Gammaproteobacteria_o__Pasteurellales_f__Pasteurellaceae	0.00000	0.00597	0.00080	0.00055	0.00007	0.00007	0.01779	0.00017	0.00000	0.00007	0.00017	0.00007	0.00027	0.00003	0.00000	0.00048	0.00000	0.00000	0.00000	0.00495	0.00003	0.00007	0.00108	0.00075	0.00806	0.00014	0.00017	0.00109	0.00064	0.00078	0.00226	0.00085	0.00188	0.00549	0.00057	0.00719	0.00023	0.00013	0.00071	0.00234	0.00003	0.00003	0.00315	0.01462	0.00041	0.00181	0.00033	0.00003	0.00000
c__Actinobacteria_o__Micrococcales_f__Intrasporangiaceae	0.00000	0.00000	0.00000	0.00000	0.00000	0.00000	0.00000	0.00000	0.00000	0.00000	0.00000	0.00000	0.00000	0.00000	0.00000	0.00000	0.00000	0.00000	0.00000	0.00000	0.00000	0.00000	0.00000	0.00000	0.00000	0.00000	0.00000	0.00000	0.00000	0.00000	0.00000	0.00000	0.00000	0.00000	0.00000	0.00000	0.00003	0.00000	0.00000	0.00000	0.00000	0.00000	0.00000	0.00000	0.00000	0.00000	0.00000	0.00000	0.00000
c__Actinobacteria_o__Micrococcales_f__	0.00000	0.00000	0.00000	0.00000	0.00000	0.00000	0.00000	0.00000	0.00000	0.00000	0.00000	0.00000	0.00000	0.00000	0.00000	0.00000	0.00000	0.00000	0.00000	0.00000	0.00000	0.00000	0.00000	0.00000	0.00000	0.00000	0.00000	0.00000	0.00000	0.00000	0.00000	0.00000	0.00000	0.00000	0.00000	0.00000	0.00007	0.00000	0.00000	0.00000	0.00000	0.00000	0.00000	0.00000	0.00003	0.00000	0.00000	0.00000	0.00000
c__Saccharimonadia_o__Saccharimonadales_f__TM7-phylum-sp.-oral-clone-FR058	0.00000	0.00000	0.00000	0.00000	0.00000	0.00000	0.00000	0.00000	0.00000	0.00000	0.00000	0.00000	0.00000	0.00000	0.00000	0.00000	0.00000	0.00000	0.00000	0.00000	0.00000	0.00000	0.00000	0.00000	0.00000	0.00000	0.00000	0.00000	0.00000	0.00000	0.00000	0.00000	0.00000	0.00000	0.00000	0.00000	0.00000	0.00000	0.00000	0.00000	0.00000	0.00003	0.00000	0.00000	0.00000	0.00000	0.00000	0.00000	0.00000
p__Firmicutes_c__Bacilli_f__	0.00000	0.00000	0.00007	0.00024	0.00045	0.00000	0.00129	0.00003	0.00007	0.00000	0.00000	0.00007	0.00003	0.00007	0.00120	0.00003	0.00000	0.00003	0.00027	0.00064	0.00000	0.00000	0.00000	0.00007	0.00000	0.00007	0.00010	0.00000	0.00000	0.00007	0.00007	0.00014	0.00003	0.00000	0.00000	0.00003	0.00087	0.00000	0.00031	0.00000	0.00027	0.00000	0.00017	0.00003	0.00051	0.00003	0.00003	0.00000	0.00007
p__Proteobacteria_c__Alphaproteobacteria_f__	0.00000	0.00000	0.00000	0.00000	0.00000	0.00000	0.00000	0.00000	0.00000	0.00000	0.00000	0.00000	0.00000	0.00000	0.00007	0.00000	0.00000	0.00000	0.00000	0.00000	0.00000	0.00000	0.00000	0.00000	0.00000	0.00000	0.00000	0.00003	0.00000	0.00000	0.00000	0.00000	0.00000	0.00000	0.00000	0.00000	0.00000	0.00000	0.00000	0.00000	0.00000	0.00000	0.00000	0.00000	0.00000	0.00000	0.00000	0.00000	0.00000
c__Alphaproteobacteria_o__Rhizobiales_f__Rhizobiaceae	0.00003	0.00000	0.00000	0.00000	0.00000	0.00000	0.00000	0.00000	0.00003	0.00000	0.00000	0.00000	0.00000	0.00000	0.00000	0.00000	0.00000	0.00000	0.00000	0.00000	0.00000	0.00000	0.00000	0.00000	0.00000	0.00000	0.00000	0.00000	0.00000	0.00000	0.00000	0.00000	0.00000	0.00000	0.00000	0.00000	0.00027	0.00000	0.00000	0.00000	0.00020	0.00000	0.00000	0.00000	0.00000	0.00000	0.00000	0.00000	0.00000
c__Bacteroidia_o__Bacteroidales_f__Muribaculaceae	0.00000	0.00000	0.00958	0.02642	0.00381	0.00000	0.00000	0.00097	0.00000	0.00000	0.00000	0.00020	0.00000	0.01666	0.00000	0.00020	0.00000	0.00000	0.00000	0.00313	0.00010	0.00000	0.00014	0.00473	0.00000	0.00780	0.00409	0.00095	0.00070	0.00089	0.03225	0.00000	0.00000	0.00000	0.00000	0.00003	0.00000	0.00127	0.00000	0.00000	0.00218	0.00007	0.00000	0.00000	0.00193	0.00000	0.00060	0.00511	0.00007
c__Deltaproteobacteria_o__Desulfovibrionales_f__	0.00000	0.00000	0.00000	0.00000	0.00000	0.00000	0.00000	0.00000	0.00000	0.00000	0.00000	0.00000	0.00000	0.00000	0.00000	0.00000	0.00000	0.00000	0.00000	0.00000	0.00000	0.00003	0.00000	0.00000	0.00000	0.00003	0.00000	0.00000	0.00000	0.00000	0.00000	0.00000	0.00000	0.00000	0.00000	0.00000	0.00000	0.00000	0.00000	0.00000	0.00000	0.00000	0.00000	0.00000	0.00000	0.00000	0.00000	0.00000	0.00000
c__Clostridia_o__Clostridiales_f__Christensenellaceae	0.00020	0.00000	0.00000	0.00000	0.00052	0.00000	0.00000	0.00251	0.00000	0.00000	0.00000	0.00007	0.00003	0.00105	0.00082	0.00003	0.00000	0.00110	0.00000	0.00077	0.00078	0.00000	0.00007	0.01218	0.00386	0.00045	0.00179	0.00642	0.00034	0.00129	0.00031	0.00000	0.00017	0.00000	0.00000	0.00000	0.01192	0.00617	0.00031	0.00014	0.00104	0.00145	0.00000	0.00010	0.00010	0.00000	0.00027	0.00034	0.00000
c__Bacteroidia_o__Flavobacteriales_f__Flavobacteriaceae	0.00000	0.00000	0.00000	0.00000	0.00000	0.00000	0.00000	0.00000	0.00000	0.00000	0.00000	0.00000	0.00000	0.00000	0.00000	0.00000	0.00000	0.00000	0.00000	0.00000	0.00000	0.00000	0.00000	0.00000	0.00000	0.00003	0.00003	0.00000	0.00000	0.00000	0.00000	0.00000	0.00000	0.00000	0.00000	0.00000	0.00000	0.00000	0.00000	0.00024	0.00007	0.00000	0.00000	0.00000	0.00000	0.00000	0.00000	0.00000	0.00000
c__Lentisphaeria_o__Victivallales_f__vadinBE97	0.00000	0.00000	0.00000	0.00000	0.00000	0.00000	0.00000	0.00013	0.00000	0.00000	0.00000	0.00000	0.00000	0.00000	0.00000	0.00000	0.00000	0.00000	0.00000	0.00000	0.00000	0.00000	0.00000	0.00000	0.00000	0.00000	0.00037	0.00014	0.00000	0.00000	0.00000	0.00000	0.00000	0.00000	0.00000	0.00000	0.00000	0.00000	0.00000	0.00000	0.00000	0.00000	0.00000	0.00000	0.00034	0.00000	0.00000	0.00000	0.00000
c__Actinobacteria_o__Propionibacteriales_f__Propionibacteriaceae	0.00000	0.00000	0.00000	0.00000	0.00000	0.00000	0.00000	0.00000	0.00000	0.00000	0.00000	0.00000	0.00000	0.00000	0.00000	0.00000	0.00000	0.00000	0.00000	0.00000	0.00000	0.00000	0.00000	0.00000	0.00000	0.00000	0.00000	0.00000	0.00000	0.00000	0.00003	0.00000	0.00000	0.00000	0.00000	0.00000	0.00023	0.00000	0.00000	0.00000	0.00000	0.00000	0.00000	0.00000	0.00000	0.00000	0.00000	0.00000	0.00000
c__Gammaproteobacteria_o__Vibrionales_f__Vibrionaceae	0.00000	0.00000	0.00000	0.00000	0.00000	0.00000	0.00000	0.00000	0.00000	0.00000	0.00000	0.00000	0.00000	0.00000	0.00000	0.00000	0.00000	0.00000	0.00000	0.00000	0.00000	0.00000	0.00000	0.00000	0.00000	0.00000	0.00000	0.00000	0.00000	0.00000	0.00000	0.00000	0.00003	0.00000	0.00017	0.00000	0.00000	0.00000	0.00000	0.00000	0.00000	0.00000	0.00000	0.00000	0.00000	0.00000	0.00000	0.00000	0.00000
c__Gammaproteobacteria_o__Beggiatoales_f__Beggiatoaceae	0.00000	0.00000	0.00000	0.00000	0.00000	0.00000	0.00000	0.00000	0.00000	0.00000	0.00000	0.00000	0.00000	0.00000	0.00000	0.00000	0.00000	0.00000	0.00000	0.00000	0.00000	0.00000	0.00000	0.00000	0.00000	0.00000	0.00000	0.00000	0.00000	0.00000	0.00000	0.00000	0.00000	0.00000	0.00000	0.00000	0.00013	0.00000	0.00000	0.00000	0.00000	0.00000	0.00000	0.00000	0.00000	0.00000	0.00000	0.00000	0.00000
c__Bacilli_o__Bacillales_f__Paenibacillaceae	0.00000	0.00000	0.00000	0.00000	0.00000	0.00000	0.00000	0.00000	0.00000	0.00000	0.00000	0.00000	0.00000	0.00000	0.00000	0.00000	0.00000	0.00003	0.00000	0.00000	0.00000	0.00000	0.00000	0.00000	0.00000	0.00000	0.00000	0.00000	0.00000	0.00000	0.00000	0.00000	0.00000	0.00000	0.00000	0.00000	0.00000	0.00000	0.00000	0.00000	0.00000	0.00000	0.00000	0.00000	0.00000	0.00000	0.00000	0.00000	0.00000
c__Mollicutes_o__Mollicutes-RF39_f__wallaby-gut-metagenome	0.00000	0.00000	0.00000	0.00000	0.00000	0.00000	0.00000	0.00000	0.00000	0.00000	0.00000	0.00000	0.00000	0.00000	0.00000	0.00000	0.00000	0.00003	0.00000	0.00000	0.00000	0.00000	0.00000	0.00000	0.00000	0.00000	0.00000	0.00000	0.00000	0.00000	0.00000	0.00000	0.00000	0.00000	0.00000	0.00000	0.00000	0.00000	0.00000	0.00000	0.00000	0.00000	0.00000	0.00000	0.00000	0.00000	0.00000	0.00000	0.00000
c__Bacilli_o__Lactobacillales_f__Lactobacillaceae	0.00000	0.00003	0.00000	0.00000	0.00028	0.00000	0.00213	0.00003	0.00037	0.00000	0.00000	0.00000	0.00027	0.00000	0.06447	0.00000	0.00000	0.00028	0.00701	0.00498	0.00000	0.00000	0.00000	0.00003	0.00000	0.00000	0.00000	0.00000	0.00000	0.00000	0.00000	0.00003	0.00003	0.00000	0.00033	0.00000	0.00003	0.00000	0.00003	0.00000	0.00060	0.00000	0.01122	0.00000	0.00294	0.00017	0.00000	0.00000	0.00071
k__Bacteria_p__Actinobacteria_f__	0.00000	0.00000	0.00000	0.00000	0.00000	0.00000	0.00010	0.00000	0.00007	0.00000	0.00000	0.00000	0.00000	0.00000	0.00000	0.00000	0.00000	0.00003	0.00000	0.00000	0.00000	0.00000	0.00000	0.00000	0.00000	0.00000	0.00003	0.00000	0.00000	0.00000	0.00007	0.00000	0.00000	0.00000	0.00000	0.00000	0.00000	0.00000	0.00003	0.00003	0.00003	0.00000	0.00000	0.00000	0.00000	0.00000	0.00000	0.00000	0.00000
c__Saccharimonadia_o__Saccharimonadales_f__Saccharimonadaceae	0.00000	0.00000	0.00000	0.00000	0.00000	0.00000	0.00000	0.00000	0.00000	0.00003	0.00000	0.00000	0.00000	0.00000	0.00000	0.00000	0.00000	0.00000	0.00000	0.00000	0.00000	0.00000	0.00000	0.00000	0.00000	0.00000	0.00000	0.00000	0.00000	0.00000	0.00000	0.00000	0.00000	0.00000	0.00000	0.00000	0.00000	0.00000	0.00000	0.00000	0.00000	0.00000	0.00000	0.00000	0.00000	0.00000	0.00000	0.00000	0.00000
k__Bacteria_f__	0.30311	0.51971	0.34437	0.32592	0.15009	0.40273	0.23063	0.30883	0.25574	0.30596	0.36154	0.31478	0.34783	0.45969	0.42936	0.43142	0.36068	0.29228	0.39249	0.43919	0.37575	0.34386	0.36699	0.34105	0.40185	0.36025	0.35217	0.37941	0.45292	0.35590	0.15943	0.38480	0.30446	0.30786	0.28480	0.29088	0.19003	0.28361	0.23173	0.30643	0.27995	0.25263	0.32414	0.40147	0.28996	0.42482	0.45772	0.38784	0.40892
c__Mollicutes_o__Mollicutes-RF39_f__metagenome	0.00000	0.00000	0.00000	0.00000	0.00000	0.00000	0.00000	0.00000	0.00000	0.00000	0.00000	0.00000	0.00000	0.00000	0.00000	0.00000	0.00000	0.00335	0.00000	0.00000	0.00000	0.00000	0.00000	0.00000	0.00000	0.00000	0.00000	0.00000	0.00000	0.00000	0.00000	0.00000	0.00000	0.00000	0.00000	0.00000	0.00000	0.00000	0.00000	0.00000	0.00000	0.00000	0.00000	0.00000	0.00000	0.00000	0.00000	0.00000	0.00000
c__Bacteroidia_o__Bacteroidales_f__Marinifilaceae	0.00074	0.00000	0.00101	0.00062	0.00420	0.00000	0.00000	0.00000	0.00205	0.00000	0.00102	0.00576	0.00517	0.00355	0.00051	0.00136	0.00326	0.00200	0.00000	0.00054	0.01444	0.00071	0.00020	0.00576	0.00245	0.00281	0.00095	0.00788	0.00382	0.01278	0.00007	0.00014	0.00057	0.00000	0.00090	0.00070	0.00044	0.00161	0.00027	0.00254	0.00044	0.00111	0.00000	0.00020	0.00000	0.00084	0.00097	0.00431	0.00091
c__Actinobacteria_o__Corynebacteriales_f__Corynebacteriaceae	0.00000	0.00007	0.00000	0.00000	0.00000	0.00000	0.00000	0.00000	0.00000	0.00000	0.00000	0.00000	0.00003	0.00000	0.00007	0.00000	0.00000	0.00000	0.00000	0.00000	0.00000	0.00000	0.00000	0.00000	0.00000	0.00000	0.00000	0.00000	0.00000	0.00000	0.00003	0.00000	0.00000	0.00000	0.00000	0.00000	0.00084	0.00003	0.00000	0.00000	0.00000	0.00000	0.00000	0.00003	0.00000	0.00000	0.00000	0.00000	0.00000
c__Melainabacteria_o__Gastranaerophilales_f__	0.00007	0.00000	0.00000	0.00000	0.00000	0.00000	0.00000	0.00000	0.00000	0.00000	0.00000	0.00000	0.00000	0.00000	0.00000	0.00000	0.00000	0.00003	0.00000	0.00000	0.00000	0.00000	0.00000	0.00000	0.00000	0.00000	0.00000	0.00017	0.00000	0.00000	0.00000	0.00000	0.00000	0.00000	0.00000	0.00000	0.00000	0.00000	0.00000	0.00000	0.00000	0.00000	0.00000	0.00000	0.00000	0.00000	0.00017	0.00000	0.00000
c__Erysipelotrichia_o__Erysipelotrichales_f__Erysipelotrichaceae	0.00623	0.00030	0.00308	0.00499	0.00283	0.00308	0.02077	0.05304	0.04177	0.00168	0.00607	0.02930	0.00311	0.00304	0.00876	0.00027	0.00104	0.01845	0.00457	0.00040	0.01447	0.00138	0.00996	0.00292	0.00282	0.02632	0.00669	0.01321	0.00248	0.00930	0.00356	0.00265	0.00295	0.00174	0.00917	0.00381	0.01437	0.00235	0.00136	0.00333	0.00934	0.00125	0.00090	0.00606	0.00392	0.00067	0.00197	0.00343	0.00510
c__Clostridia_o__Clostridiales_f__Lachnospiraceae	0.04887	0.00240	0.08633	0.06846	0.05174	0.04087	0.02348	0.10094	0.05459	0.02525	0.07936	0.03198	0.04194	0.02730	0.00465	0.00586	0.01022	0.03863	0.00335	0.01839	0.03788	0.04206	0.01722	0.06045	0.05154	0.02749	0.03109	0.03171	0.02031	0.04974	0.16080	0.08774	0.11973	0.08405	0.05957	0.13890	0.04367	0.07378	0.05695	0.05395	0.05361	0.02405	0.00492	0.01131	0.02850	0.01440	0.01281	0.01773	0.01104
c__Negativicutes_o__Selenomonadales_f__Acidaminococcaceae	0.01330	0.00000	0.00875	0.01671	0.09912	0.00000	0.00014	0.00000	0.00185	0.00598	0.01051	0.01631	0.00253	0.01548	0.04773	0.00770	0.01092	0.02187	0.00105	0.00007	0.01437	0.01004	0.02694	0.01067	0.00081	0.02465	0.00071	0.00441	0.00080	0.00010	0.02040	0.01589	0.00962	0.01463	0.00385	0.00294	0.00114	0.02171	0.03042	0.01038	0.00094	0.00455	0.00060	0.01017	0.00098	0.01122	0.00421	0.00108	0.00000
c__Oxyphotobacteria_o__Chloroplast_f__Ammopiptanthus-mongolicus	0.00000	0.00007	0.00000	0.00000	0.00000	0.00000	0.00000	0.00000	0.00000	0.00000	0.00000	0.00000	0.00000	0.00000	0.00000	0.00000	0.00000	0.00000	0.00000	0.00000	0.00000	0.00000	0.00000	0.00000	0.00000	0.00000	0.00000	0.00000	0.00000	0.00000	0.00000	0.00000	0.00000	0.00000	0.00000	0.00000	0.00000	0.00000	0.00000	0.00000	0.00000	0.00000	0.00000	0.00000	0.00000	0.00000	0.00000	0.00000	0.00000
c__Fusobacteriia_o__Fusobacteriales_f__	0.00000	0.00000	0.00000	0.00000	0.00000	0.00000	0.00000	0.00000	0.00000	0.00000	0.00000	0.00000	0.00000	0.00000	0.00000	0.00000	0.00000	0.00000	0.00003	0.00000	0.00000	0.00000	0.00000	0.00000	0.00000	0.00000	0.00000	0.00000	0.00000	0.00000	0.00000	0.00000	0.00000	0.00000	0.00000	0.00000	0.00000	0.00000	0.00000	0.00000	0.00000	0.00000	0.00000	0.00000	0.00000	0.00000	0.00000	0.00000	0.00000
c__Verrucomicrobiae_o__Verrucomicrobiales_f__Akkermansiaceae	0.00000	0.00000	0.00000	0.00000	0.00101	0.00000	0.00000	0.00000	0.00000	0.00000	0.00000	0.00003	0.00024	0.00000	0.00000	0.00000	0.00000	0.00031	0.00000	0.00000	0.03173	0.00000	0.00000	0.00051	0.00000	0.00000	0.00000	0.00020	0.00000	0.00000	0.00000	0.00000	0.00000	0.00295	0.00000	0.00000	0.00000	0.00000	0.00000	0.00014	0.00060	0.00121	0.00000	0.00000	0.00000	0.00000	0.00084	0.00000	0.00638
c__Coriobacteriia_o__Coriobacteriales_f__Atopobiaceae	0.00000	0.00000	0.00000	0.00000	0.00000	0.00000	0.00003	0.00000	0.00000	0.00000	0.00000	0.00000	0.00000	0.00000	0.00000	0.00000	0.00000	0.00000	0.00000	0.00000	0.00000	0.00000	0.00000	0.00000	0.00000	0.00000	0.00000	0.00000	0.00003	0.00003	0.00000	0.00000	0.00000	0.00000	0.00000	0.00000	0.00090	0.00000	0.00000	0.00000	0.00003	0.00013	0.00000	0.00003	0.00000	0.00000	0.00000	0.00000	0.00000
c__Alphaproteobacteria_o__Rhizobiales_f__Beijerinckiaceae	0.00000	0.00000	0.00000	0.00000	0.00000	0.00000	0.00000	0.00000	0.00000	0.00000	0.00000	0.00000	0.00000	0.00000	0.00000	0.00000	0.00000	0.00000	0.00000	0.00000	0.00000	0.00000	0.00000	0.00000	0.00000	0.00000	0.00000	0.00000	0.00000	0.00000	0.00000	0.00000	0.00000	0.00000	0.00000	0.00000	0.00020	0.00000	0.00000	0.00000	0.00003	0.00000	0.00000	0.00000	0.00000	0.00000	0.00000	0.00000	0.00000
c__Deltaproteobacteria_o__Desulfovibrionales_f__Desulfovibrionaceae	0.00000	0.00000	0.00158	0.00038	0.00577	0.00174	0.00017	0.00201	0.03073	0.00040	0.00485	0.02696	0.02818	0.01680	0.00130	0.01960	0.00844	0.00072	0.00007	0.02906	0.01362	0.00425	0.00152	0.01966	0.00252	0.01171	0.01088	0.00761	0.02657	0.02487	0.00753	0.00000	0.00211	0.00198	0.00776	0.00090	0.00449	0.00596	0.00170	0.00000	0.00455	0.00418	0.00000	0.00512	0.00000	0.00556	0.04490	0.07369	0.00469
c__Alphaproteobacteria_o__Caulobacterales_f__Caulobacteraceae	0.00000	0.00000	0.00000	0.00000	0.00000	0.00000	0.00000	0.00000	0.00000	0.00000	0.00000	0.00000	0.00000	0.00000	0.00000	0.00000	0.00000	0.00000	0.00000	0.00000	0.00000	0.00000	0.00000	0.00000	0.00000	0.00000	0.00000	0.00000	0.00000	0.00000	0.00000	0.00000	0.00000	0.00000	0.00000	0.00000	0.00003	0.00000	0.00000	0.00000	0.00000	0.00000	0.00000	0.00000	0.00000	0.00000	0.00000	0.00000	0.00000
c__Gammaproteobacteria_o__Pseudomonadales_f__Moraxellaceae	0.00007	0.00000	0.00000	0.00000	0.00000	0.00000	0.00003	0.00000	0.00000	0.00000	0.00000	0.00000	0.00000	0.00017	0.00010	0.00007	0.00000	0.00003	0.00000	0.00000	0.00000	0.00000	0.00000	0.00000	0.00000	0.00000	0.00000	0.00000	0.00000	0.00000	0.00000	0.00000	0.00000	0.00000	0.00000	0.00000	0.00164	0.00003	0.00000	0.00000	0.00827	0.00000	0.00000	0.00003	0.00000	0.00000	0.00007	0.00000	0.00010
p__Actinobacteria_c__Coriobacteriia_f__	0.00000	0.00000	0.00000	0.00000	0.00003	0.00000	0.00000	0.00000	0.00000	0.00000	0.00000	0.00000	0.00000	0.00000	0.00007	0.00000	0.00000	0.00000	0.00000	0.00000	0.00000	0.00000	0.00000	0.00000	0.00000	0.00000	0.00000	0.00000	0.00000	0.00000	0.00000	0.00000	0.00000	0.00000	0.00000	0.00000	0.00077	0.00000	0.00000	0.00000	0.00000	0.00003	0.00000	0.00000	0.00000	0.00000	0.00000	0.00000	0.00000
c__Gammaproteobacteria_o__Enterobacteriales_f__Enterobacteriaceae	0.05804	0.05563	0.02704	0.06077	0.16338	0.05848	0.00972	0.00228	0.06173	0.11959	0.02603	0.03279	0.04319	0.00777	0.01098	0.08876	0.09301	0.07980	0.00108	0.03165	0.00849	0.07572	0.01927	0.00003	0.00040	0.00151	0.00017	0.00200	0.02972	0.03727	0.18792	0.01759	0.00929	0.08954	0.05622	0.00605	0.05690	0.01957	0.02398	0.10014	0.06654	0.10549	0.23767	0.09498	0.12271	0.04605	0.00873	0.04154	0.12870
c__Bacteroidia_o__Bacteroidales_f__Prevotellaceae	0.33855	0.00100	0.00007	0.00017	0.00059	0.00033	0.31742	0.27462	0.00229	0.00020	0.00003	0.05541	0.00791	0.00865	0.02121	0.00037	0.01163	0.20151	0.32934	0.00798	0.00085	0.00017	0.34559	0.00974	0.00027	0.24725	0.31388	0.01178	0.05368	0.04316	0.00192	0.06192	0.00114	0.00040	0.29925	0.00003	0.00094	0.22631	0.35203	0.02842	0.24519	0.03262	0.00539	0.27795	0.17469	0.29789	0.29663	0.01662	0.00051
c__Actinobacteria_o__Micrococcales_f__Micrococcaceae	0.00000	0.00000	0.00000	0.00010	0.00007	0.00000	0.00030	0.00000	0.00000	0.00000	0.00010	0.00000	0.00000	0.00027	0.00000	0.00000	0.00000	0.00000	0.00000	0.00000	0.00000	0.00000	0.00000	0.00000	0.00000	0.00003	0.00000	0.00000	0.00000	0.00000	0.00000	0.00000	0.00017	0.00003	0.00003	0.00010	0.00251	0.00000	0.00000	0.00000	0.00104	0.00003	0.00020	0.00007	0.00037	0.00000	0.00003	0.00000	0.00000
c__Actinobacteria_o__Actinomycetales_f__Actinomycetaceae	0.00003	0.00003	0.00000	0.00017	0.00000	0.00000	0.00007	0.00000	0.00017	0.00007	0.00003	0.00000	0.00007	0.00000	0.00051	0.00000	0.00000	0.00000	0.00000	0.00003	0.00000	0.00027	0.00000	0.00000	0.00000	0.00003	0.00000	0.00003	0.00000	0.00007	0.00021	0.00000	0.00010	0.00003	0.00003	0.00000	0.02947	0.00003	0.00007	0.00000	0.00013	0.00020	0.00017	0.00017	0.00030	0.00003	0.00000	0.00007	0.00010
c__Bacteroidia_o__Sphingobacteriales_f__Sphingobacteriaceae	0.00003	0.00000	0.00000	0.00000	0.00000	0.00000	0.00000	0.00000	0.00000	0.00000	0.00000	0.00000	0.00000	0.00003	0.00014	0.00000	0.00000	0.00000	0.00000	0.00000	0.00000	0.00003	0.00000	0.00000	0.00003	0.00000	0.00000	0.00000	0.00000	0.00000	0.00000	0.00000	0.00000	0.00000	0.00000	0.00000	0.00000	0.00000	0.00000	0.00000	0.00007	0.00000	0.00000	0.00000	0.00003	0.00000	0.00000	0.00000	0.00003
p__Proteobacteria_c__Gammaproteobacteria_f__	0.00020	0.00027	0.00020	0.00147	0.00087	0.00040	0.00362	0.00013	0.00010	0.00400	0.00064	0.00051	0.00030	0.00003	0.00017	0.00208	0.00013	0.00059	0.00000	0.00074	0.00061	0.00145	0.00078	0.00014	0.00094	0.00021	0.00007	0.00037	0.00010	0.00133	0.00336	0.00024	0.00027	0.00285	0.00050	0.00157	0.00278	0.00010	0.00241	0.00289	0.00409	0.00078	0.00137	0.00117	0.00098	0.00030	0.00007	0.00017	0.00192
c__Bacilli_o__Lactobacillales_f__Carnobacteriaceae	0.00000	0.00000	0.00000	0.00000	0.00000	0.00000	0.00007	0.00000	0.00007	0.00000	0.00000	0.00000	0.00003	0.00007	0.00000	0.00000	0.00000	0.00000	0.00000	0.00000	0.00000	0.00007	0.00000	0.00000	0.00000	0.00000	0.00000	0.00003	0.00003	0.00000	0.00000	0.00010	0.00007	0.00000	0.00000	0.00010	0.00690	0.00007	0.00000	0.00000	0.00000	0.00007	0.00007	0.00000	0.00003	0.00000	0.00003	0.00000	0.00000
p__Tenericutes_c__Mollicutes_f__	0.00000	0.00000	0.00000	0.00000	0.00000	0.00000	0.00000	0.00000	0.00000	0.00000	0.00000	0.00000	0.00000	0.00003	0.00000	0.00000	0.00000	0.00000	0.00000	0.00000	0.00000	0.00000	0.00000	0.00000	0.00000	0.00000	0.00000	0.00000	0.00000	0.00000	0.00000	0.00000	0.00000	0.00000	0.00000	0.00000	0.00000	0.00000	0.00000	0.00000	0.00000	0.00000	0.00000	0.00000	0.00000	0.00000	0.00000	0.00000	0.00000
c__Bacilli_o__Bacillales_f__Staphylococcaceae	0.00000	0.00000	0.00000	0.00000	0.00003	0.00000	0.00000	0.00000	0.00000	0.00000	0.00000	0.00000	0.00000	0.00000	0.00000	0.00000	0.00000	0.00000	0.00000	0.00000	0.00000	0.00000	0.00000	0.00000	0.00000	0.00000	0.00000	0.00000	0.00000	0.00000	0.00000	0.00000	0.00000	0.00000	0.00000	0.00000	0.00003	0.00000	0.00000	0.00000	0.00000	0.00000	0.00003	0.00000	0.00003	0.00000	0.00000	0.00000	0.00003
p__Cyanobacteria_c__Oxyphotobacteria_f__	0.00000	0.00000	0.00000	0.00000	0.00000	0.00000	0.00000	0.00000	0.00000	0.00000	0.00000	0.00003	0.00000	0.00000	0.00000	0.00000	0.00000	0.00000	0.00000	0.00000	0.00000	0.00000	0.00000	0.00000	0.00000	0.00003	0.00000	0.00000	0.00000	0.00000	0.00000	0.00000	0.00000	0.00000	0.00000	0.00000	0.00000	0.00000	0.00000	0.00000	0.00000	0.00000	0.00000	0.00000	0.00000	0.00000	0.00000	0.00000	0.00000
c__Actinobacteria_o__Bifidobacteriales_f__Bifidobacteriaceae	0.00064	0.00000	0.00023	0.00024	0.00234	0.00003	0.02026	0.00007	0.02538	0.00000	0.00068	0.00000	0.00294	0.00003	0.00520	0.00007	0.00000	0.00031	0.00000	0.00010	0.00207	0.00010	0.00071	0.00161	0.00013	0.00017	0.00024	0.00149	0.00000	0.00003	0.02081	0.00000	0.00054	0.00368	0.00000	0.00013	0.00164	0.00023	0.00003	0.00192	0.00074	0.00138	0.00241	0.00000	0.00000	0.00000	0.00000	0.00673	0.00007
c__Bacilli_o__Lactobacillales_f__Streptococcaceae	0.00007	0.00003	0.00030	0.00260	0.00185	0.00030	0.01057	0.00000	0.02689	0.00027	0.00085	0.00376	0.00084	0.00044	0.00346	0.00048	0.00013	0.00014	0.00190	0.00640	0.00010	0.00104	0.00054	0.00175	0.00034	0.00034	0.00155	0.00109	0.00050	0.00150	0.00229	0.00262	0.00778	0.00087	0.00144	0.00763	0.28102	0.00017	0.00037	0.00034	0.00074	0.00054	0.03166	0.00097	0.01602	0.00184	0.00040	0.00104	0.00010
c__Coriobacteriia_o__Coriobacteriales_f__	0.00000	0.00000	0.00000	0.00000	0.00000	0.00000	0.00007	0.00000	0.00003	0.00000	0.00000	0.00003	0.00003	0.00000	0.00003	0.00000	0.00000	0.00000	0.00000	0.00000	0.00000	0.00000	0.00000	0.00000	0.00000	0.00000	0.00003	0.00000	0.00000	0.00014	0.00000	0.00000	0.00003	0.00000	0.00000	0.00000	0.00000	0.00000	0.00000	0.00000	0.00000	0.00007	0.00000	0.00000	0.00003	0.00000	0.00000	0.00003	0.00000
c__Melainabacteria_o__Gastranaerophilales_f__Candidatus-Melainabacteria-bacterium-MEL.A1	0.00000	0.00000	0.00000	0.00000	0.00000	0.00000	0.00000	0.00000	0.00000	0.00000	0.00000	0.00000	0.00000	0.00000	0.00000	0.00000	0.00000	0.00000	0.00000	0.00000	0.00000	0.00000	0.00000	0.00000	0.00000	0.00000	0.00000	0.00000	0.00000	0.00000	0.00000	0.00000	0.00000	0.00000	0.00000	0.00000	0.00000	0.00000	0.00003	0.00000	0.00000	0.00000	0.00000	0.00000	0.00000	0.00000	0.00000	0.00000	0.00000
c__Gammaproteobacteria_o__Pseudomonadales_f__Pseudomonadaceae	0.00000	0.00000	0.00003	0.00000	0.00000	0.00000	0.00003	0.00000	0.00007	0.00000	0.00000	0.00000	0.00000	0.00000	0.00000	0.00000	0.00000	0.00000	0.00000	0.00000	0.00000	0.00000	0.00000	0.00000	0.00000	0.00000	0.00000	0.00003	0.00000	0.00000	0.00000	0.00000	0.00000	0.00003	0.00000	0.00000	0.00184	0.00000	0.00000	0.00000	0.00000	0.00000	0.00000	0.00000	0.00000	0.00000	0.00000	0.00000	0.00007
c__Bacteroidia_o__Bacteroidales_f__Barnesiellaceae	0.00184	0.00103	0.00000	0.00003	0.00000	0.00000	0.00007	0.00000	0.05214	0.00000	0.00000	0.00173	0.00000	0.00308	0.00000	0.00000	0.00128	0.00690	0.00000	0.00000	0.00000	0.00209	0.00020	0.02124	0.00272	0.00003	0.00713	0.01983	0.00067	0.00143	0.00000	0.00010	0.00439	0.00000	0.00030	0.00000	0.00255	0.00000	0.00047	0.00069	0.00013	0.00007	0.00000	0.00013	0.00000	0.00301	0.00000	0.01692	0.00054
k__Bacteria_p__Proteobacteria_f__	0.00003	0.00000	0.00040	0.00041	0.00101	0.00000	0.00003	0.00003	0.00013	0.00010	0.00024	0.00085	0.00074	0.00030	0.00010	0.00119	0.00027	0.00028	0.00024	0.00030	0.00061	0.00078	0.00044	0.00089	0.00003	0.00010	0.00010	0.00051	0.00010	0.00068	0.00062	0.00010	0.00017	0.00000	0.00013	0.00007	0.00007	0.00003	0.00014	0.00034	0.00003	0.00013	0.00003	0.00020	0.00017	0.00000	0.00000	0.00013	0.00115
c__Mollicutes_o__Mollicutes-RF39_f__uncultured-bacterium	0.00000	0.00000	0.00000	0.00000	0.00000	0.00000	0.00000	0.00003	0.00000	0.00000	0.00000	0.00000	0.00000	0.00041	0.00003	0.00000	0.00000	0.00279	0.00000	0.00000	0.00000	0.00000	0.00000	0.00051	0.00024	0.00000	0.00000	0.00095	0.00000	0.00014	0.00000	0.00000	0.00000	0.00000	0.00000	0.00000	0.00070	0.00000	0.00037	0.00000	0.00067	0.00000	0.00000	0.00000	0.00000	0.00000	0.00010	0.00000	0.00000
c__Gammaproteobacteria_o__Aeromonadales_f__	0.00000	0.00000	0.00000	0.00000	0.00000	0.00000	0.00000	0.00000	0.00000	0.02286	0.00000	0.00000	0.00000	0.00000	0.00000	0.00000	0.00000	0.00000	0.00000	0.00000	0.00000	0.00000	0.00000	0.00000	0.00000	0.00000	0.00000	0.00000	0.00000	0.00000	0.00000	0.00000	0.00000	0.00000	0.00000	0.00000	0.00013	0.00000	0.00000	0.00000	0.00000	0.00013	0.00000	0.00000	0.00000	0.00000	0.00000	0.00000	0.00000
c__Coriobacteriia_o__Coriobacteriales_f__Coriobacteriales-Incertae-Sedis	0.00000	0.00003	0.00000	0.00000	0.00007	0.00000	0.00000	0.00000	0.00024	0.00000	0.00000	0.00000	0.00007	0.00000	0.00038	0.00000	0.00000	0.00000	0.00000	0.00007	0.00000	0.00000	0.00000	0.00000	0.00000	0.00000	0.00000	0.00003	0.00000	0.00010	0.00000	0.00000	0.00000	0.00000	0.00000	0.00000	0.00003	0.00000	0.00003	0.00000	0.00013	0.00000	0.00000	0.00000	0.00007	0.00000	0.00000	0.00000	0.00000
c__Actinobacteria_o__Corynebacteriales_f__Dietziaceae	0.00000	0.00000	0.00000	0.00000	0.00000	0.00000	0.00000	0.00000	0.00000	0.00000	0.00000	0.00000	0.00000	0.00000	0.00000	0.00000	0.00000	0.00000	0.00000	0.00000	0.00000	0.00000	0.00000	0.00000	0.00000	0.00000	0.00000	0.00000	0.00000	0.00000	0.00000	0.00000	0.00000	0.00000	0.00000	0.00000	0.00000	0.00007	0.00000	0.00000	0.00000	0.00000	0.00000	0.00000	0.00000	0.00000	0.00000	0.00000	0.00000
p__Actinobacteria_c__Actinobacteria_f__	0.00000	0.00000	0.00000	0.00000	0.00010	0.00000	0.00051	0.00003	0.00000	0.00000	0.00000	0.00000	0.00027	0.00000	0.00031	0.00003	0.00000	0.00007	0.00007	0.00003	0.00010	0.00000	0.00007	0.00014	0.00000	0.00000	0.00003	0.00003	0.00000	0.00000	0.00137	0.00000	0.00000	0.00007	0.00000	0.00000	0.00000	0.00000	0.00000	0.00048	0.00003	0.00000	0.00020	0.00003	0.00000	0.00000	0.00003	0.00010	0.00000
c__Clostridia_o__Clostridiales_f__Eubacteriaceae	0.00000	0.00000	0.00000	0.00000	0.00000	0.00000	0.00000	0.00000	0.00000	0.00000	0.00000	0.00000	0.00000	0.00000	0.00000	0.00000	0.00000	0.00000	0.00000	0.00000	0.00000	0.00000	0.00000	0.00000	0.00000	0.00000	0.00000	0.00000	0.00000	0.00000	0.00000	0.00000	0.00000	0.00000	0.00000	0.00000	0.00000	0.00000	0.00000	0.00003	0.00000	0.00007	0.00000	0.00000	0.00000	0.00000	0.00000	0.00000	0.00000
c__Alphaproteobacteria_o__Rickettsiales_f__Mitochondria	0.00000	0.00000	0.00000	0.00000	0.00000	0.00000	0.00000	0.00003	0.00000	0.00000	0.00000	0.00000	0.00007	0.00000	0.00000	0.00000	0.00000	0.00000	0.00000	0.00000	0.00000	0.00000	0.00000	0.00007	0.00000	0.00000	0.00000	0.00000	0.00000	0.00000	0.00000	0.00000	0.00000	0.00000	0.00013	0.00000	0.00000	0.00000	0.00000	0.00000	0.00000	0.00000	0.00000	0.00000	0.00000	0.00000	0.00000	0.00000	0.00000
c__Gammaproteobacteria_o__Aeromonadales_f__Succinivibrionaceae	0.00000	0.00000	0.00000	0.00000	0.00000	0.00000	0.00000	0.00369	0.00000	0.00000	0.00000	0.00000	0.00000	0.00000	0.00000	0.00000	0.00000	0.00000	0.00000	0.00000	0.00000	0.00000	0.00000	0.00000	0.00000	0.00000	0.00000	0.00000	0.00000	0.00000	0.00000	0.00000	0.00000	0.00000	0.00000	0.00000	0.00000	0.00000	0.00000	0.00000	0.00000	0.00000	0.00000	0.00000	0.00000	0.00000	0.00000	0.00000	0.00000
c__Mollicutes_o__Mollicutes-RF39_f__unidentified-rumen-bacterium-RF9	0.00000	0.00000	0.00000	0.00000	0.00000	0.00000	0.00000	0.00000	0.00000	0.00000	0.00000	0.00000	0.00000	0.00000	0.00000	0.00000	0.00000	0.00003	0.00000	0.00000	0.00000	0.00000	0.00000	0.00000	0.00000	0.00000	0.00000	0.00000	0.00000	0.00000	0.00000	0.00000	0.00000	0.00000	0.00000	0.00000	0.00000	0.00000	0.00000	0.00000	0.00000	0.00000	0.00000	0.00000	0.00000	0.00000	0.00000	0.00000	0.00000
c__Clostridia_o__Clostridiales_f__Family-XIII	0.00007	0.00000	0.00000	0.00000	0.00007	0.00000	0.00003	0.00131	0.00007	0.00000	0.00000	0.00024	0.00000	0.00017	0.00092	0.00000	0.00000	0.00007	0.00000	0.00000	0.00003	0.00000	0.00003	0.00000	0.00000	0.00000	0.00003	0.00017	0.00007	0.00003	0.00007	0.00000	0.00017	0.00000	0.00010	0.00013	0.00462	0.00010	0.00003	0.00017	0.00027	0.00003	0.00000	0.00000	0.00003	0.00000	0.00007	0.00003	0.00000
c__Melainabacteria_o__Gastranaerophilales_f__Clostridium-sp.-K4410.MGS-306	0.00000	0.00000	0.00000	0.00000	0.00000	0.00000	0.00000	0.00000	0.00000	0.00000	0.00000	0.00000	0.00000	0.00000	0.00000	0.00000	0.00000	0.00000	0.00000	0.00000	0.00000	0.00000	0.00000	0.00000	0.00000	0.00000	0.00000	0.00024	0.00000	0.00000	0.00000	0.00000	0.00000	0.00000	0.00000	0.00000	0.00000	0.00000	0.00000	0.00000	0.00000	0.00000	0.00000	0.00000	0.00000	0.00000	0.00000	0.00000	0.00000
c__Coriobacteriia_o__Coriobacteriales_f__Eggerthellaceae	0.00000	0.00000	0.00000	0.00000	0.00024	0.00003	0.00007	0.00000	0.00215	0.00000	0.00000	0.00003	0.00014	0.00003	0.00010	0.00000	0.00000	0.00000	0.00000	0.00000	0.00020	0.00003	0.00000	0.00010	0.00000	0.00003	0.00007	0.00000	0.00000	0.00007	0.00010	0.00000	0.00003	0.00000	0.00003	0.00003	0.00412	0.00000	0.00010	0.00000	0.00000	0.00000	0.00000	0.00000	0.00010	0.00000	0.00000	0.00000	0.00000
c__Bacteroidia_o__Bacteroidales_f__Porphyromonadaceae	0.00000	0.00000	0.00003	0.00000	0.00000	0.00000	0.00000	0.00003	0.00000	0.00000	0.00000	0.00014	0.00000	0.00000	0.00000	0.00000	0.00000	0.00000	0.00000	0.00000	0.00000	0.00000	0.00000	0.00000	0.00000	0.00000	0.00000	0.00000	0.00000	0.00000	0.00000	0.00000	0.00000	0.00000	0.00000	0.00000	0.00000	0.00000	0.00000	0.00000	0.00000	0.00000	0.00000	0.00000	0.00000	0.00000	0.00000	0.00000	0.00003
c__Mollicutes_o__Mollicutes-RF39_f__uncultured-rumen-bacterium	0.00000	0.00000	0.00000	0.00000	0.00000	0.00000	0.00000	0.00000	0.00000	0.00000	0.00000	0.00000	0.00000	0.00000	0.00000	0.00000	0.00000	0.00000	0.00000	0.00000	0.00000	0.00000	0.00000	0.00000	0.00000	0.00000	0.00000	0.00003	0.00000	0.00000	0.00000	0.00000	0.00000	0.00000	0.00000	0.00000	0.00000	0.00000	0.00027	0.00000	0.00000	0.00000	0.00000	0.00000	0.00000	0.00000	0.00000	0.00000	0.00000
c__Mollicutes_o__Mollicutes-RF39_f__	0.00007	0.00000	0.00000	0.00000	0.00000	0.00000	0.00000	0.00020	0.00000	0.00000	0.00000	0.00000	0.00000	0.00027	0.00000	0.00000	0.00000	0.01897	0.00000	0.00677	0.00000	0.00000	0.00000	0.00021	0.00003	0.00000	0.00000	0.00435	0.00000	0.00000	0.00000	0.00000	0.00000	0.00000	0.00003	0.00000	0.00094	0.00003	0.00207	0.00000	0.00064	0.00000	0.00000	0.00020	0.00000	0.00000	0.00685	0.00000	0.00000
c__Coriobacteriia_o__Coriobacteriales_f__Coriobacteriaceae	0.00000	0.00000	0.00000	0.00007	0.00000	0.00000	0.00017	0.00000	0.00000	0.00000	0.00010	0.00003	0.00007	0.00000	0.00003	0.00000	0.00000	0.00003	0.00000	0.00000	0.00003	0.00000	0.00003	0.00000	0.00010	0.00007	0.00000	0.00000	0.00000	0.00000	0.00017	0.00000	0.00000	0.00000	0.00000	0.00000	0.00000	0.00000	0.00000	0.00000	0.00003	0.00000	0.00000	0.00013	0.00000	0.00000	0.00000	0.00003	0.00000
c__Alphaproteobacteria_o__Rhodospirillales_f__uncultured	0.00000	0.00007	0.00000	0.00000	0.00000	0.00000	0.00000	0.00000	0.00000	0.00000	0.00000	0.00000	0.00010	0.00000	0.00058	0.00000	0.00000	0.00000	0.00000	0.00000	0.00000	0.00000	0.00000	0.00189	0.00000	0.00000	0.00000	0.00621	0.00000	0.00000	0.00000	0.00020	0.00091	0.00000	0.00000	0.00000	0.00000	0.00000	0.00000	0.00000	0.00000	0.00067	0.00000	0.00000	0.00000	0.00000	0.00000	0.00000	0.00000
c__Campylobacteria_o__Campylobacterales_f__Arcobacteraceae	0.00000	0.00000	0.00000	0.00000	0.00000	0.00000	0.00000	0.00000	0.00000	0.00000	0.00000	0.00000	0.00000	0.00000	0.00000	0.00000	0.00000	0.00000	0.00000	0.00000	0.00000	0.00000	0.00000	0.00000	0.00000	0.00000	0.00000	0.00000	0.00000	0.00000	0.00000	0.00000	0.00000	0.00000	0.00000	0.00000	0.00000	0.00000	0.00000	0.00000	0.00000	0.00000	0.00000	0.00000	0.00000	0.00000	0.00000	0.00000	0.00003
c__Synergistia_o__Synergistales_f__Synergistaceae	0.00000	0.00000	0.00000	0.00000	0.00007	0.00000	0.00000	0.00000	0.00000	0.00000	0.00000	0.00000	0.00000	0.00000	0.00000	0.00000	0.00000	0.00000	0.00000	0.00000	0.00000	0.00000	0.00000	0.00007	0.00000	0.00007	0.00000	0.00000	0.00000	0.00000	0.00000	0.00000	0.00000	0.00000	0.00007	0.00000	0.00000	0.00000	0.00000	0.00000	0.00000	0.00047	0.00000	0.00000	0.00003	0.00000	0.00000	0.00000	0.00000
c__Mollicutes_o__Mollicutes-RF39_f__Acholeplasmatales-bacterium-canine-oral-taxon-316	0.00000	0.00000	0.00000	0.00000	0.00000	0.00000	0.00000	0.00000	0.00000	0.00000	0.00000	0.00000	0.00000	0.00000	0.00000	0.00000	0.00000	0.00000	0.00000	0.00000	0.00000	0.00000	0.00000	0.00000	0.00000	0.00000	0.00000	0.00000	0.00000	0.00000	0.00000	0.00000	0.00000	0.00000	0.00000	0.00000	0.00000	0.00000	0.00010	0.00000	0.00000	0.00000	0.00000	0.00000	0.00000	0.00000	0.00000	0.00000	0.00000
k__Bacteria_p__Firmicutes_f__	0.00144	0.00020	0.00141	0.00496	0.01182	0.00050	0.00606	0.00295	0.00172	0.00030	0.00373	0.00241	0.00189	0.00179	0.00465	0.00116	0.00074	0.00466	0.00315	0.00128	0.00340	0.00158	0.00425	0.00865	0.00138	0.00483	0.00612	0.00455	0.00107	0.00382	0.00585	0.00310	0.00077	0.00054	0.00097	0.00120	0.00094	0.00114	0.00675	0.00364	0.00124	0.00256	0.00040	0.00097	0.00331	0.00097	0.00104	0.00266	0.00037
c__Mollicutes_o__Mollicutes-RF39_f__gut-metagenome	0.00023	0.00000	0.00000	0.00000	0.00000	0.00000	0.00000	0.00710	0.00000	0.00000	0.00000	0.00000	0.00000	0.00034	0.00421	0.00000	0.00000	0.00021	0.00000	0.00000	0.00000	0.00000	0.00000	0.00148	0.00000	0.00000	0.00020	0.00003	0.00000	0.00000	0.00000	0.00000	0.00000	0.00010	0.00017	0.00000	0.00000	0.00000	0.00000	0.00000	0.00743	0.00030	0.00000	0.00027	0.00000	0.00000	0.00000	0.00003	0.00000
c__Clostridia_o__Clostridiales_f__Clostridiaceae-1	0.00013	0.00000	0.00020	0.00027	0.00000	0.00000	0.00000	0.00007	0.00084	0.00034	0.00007	0.00000	0.00007	0.00000	0.00000	0.00007	0.00000	0.00000	0.00115	0.00003	0.00000	0.00017	0.00024	0.00130	0.00010	0.00017	0.00024	0.00136	0.00007	0.00010	0.00003	0.00003	0.00003	0.00315	0.00030	0.00007	0.00003	0.00000	0.00180	0.00003	0.00020	0.00277	0.00000	0.00137	0.00003	0.00003	0.00000	0.00000	0.00000
c__Mollicutes_o__Mollicutes-RF39_f__uncultured-bacterium-adhufec202	0.00000	0.00000	0.00000	0.00000	0.00000	0.00000	0.00000	0.00000	0.00000	0.00000	0.00000	0.00000	0.00000	0.00000	0.00000	0.00000	0.00000	0.00335	0.00000	0.00000	0.00000	0.00000	0.00000	0.00000	0.00000	0.00000	0.00000	0.00000	0.00000	0.00000	0.00000	0.00000	0.00000	0.00000	0.00000	0.00000	0.00000	0.00000	0.00000	0.00000	0.00000	0.00000	0.00000	0.00000	0.00000	0.00000	0.00000	0.00000	0.00000
c__Clostridia_o__Clostridiales_f__Family-XI	0.00000	0.00000	0.00007	0.00000	0.00000	0.00000	0.00000	0.00000	0.00000	0.00000	0.00000	0.00003	0.00000	0.00000	0.00000	0.00000	0.00000	0.00000	0.00000	0.00000	0.00003	0.00000	0.00000	0.00003	0.00000	0.00000	0.00000	0.00000	0.00000	0.00000	0.00000	0.00000	0.00000	0.00000	0.00000	0.00003	0.00003	0.00000	0.00000	0.00010	0.00003	0.00000	0.00000	0.00000	0.00000	0.00000	0.00000	0.00000	0.00000
p__Firmicutes_c__Clostridia_f__	0.00000	0.00000	0.00000	0.00000	0.00000	0.00000	0.00000	0.00000	0.00000	0.00000	0.00000	0.00000	0.00000	0.00000	0.00007	0.00000	0.00000	0.00000	0.00000	0.00000	0.00000	0.00000	0.00000	0.00010	0.00000	0.00003	0.00003	0.00000	0.00000	0.00003	0.00007	0.00000	0.00000	0.00000	0.00000	0.00000	0.00000	0.00000	0.00000	0.00003	0.00003	0.00000	0.00000	0.00000	0.00000	0.00003	0.00000	0.00000	0.00000
c__Clostridia_o__Clostridiales_f__Peptococcaceae	0.00000	0.00000	0.00000	0.00000	0.00000	0.00000	0.00000	0.00000	0.00000	0.00000	0.00000	0.00000	0.00003	0.00014	0.00017	0.00003	0.00000	0.00010	0.00000	0.00000	0.00000	0.00000	0.00007	0.00069	0.00000	0.00000	0.00030	0.00075	0.00003	0.00010	0.00000	0.00010	0.00000	0.00000	0.00007	0.00000	0.00298	0.00003	0.00027	0.00000	0.00007	0.00013	0.00000	0.00007	0.00003	0.00137	0.00000	0.00003	0.00000
c__Alphaproteobacteria_o__Sphingomonadales_f__Sphingomonadaceae	0.00000	0.00000	0.00000	0.00000	0.00000	0.00000	0.00000	0.00000	0.00000	0.00000	0.00000	0.00000	0.00000	0.00000	0.00000	0.00000	0.00000	0.00000	0.00000	0.00000	0.00000	0.00000	0.00000	0.00000	0.00000	0.00000	0.00000	0.00000	0.00000	0.00000	0.00000	0.00000	0.00000	0.00000	0.00000	0.00000	0.00010	0.00000	0.00000	0.00000	0.00003	0.00000	0.00000	0.00000	0.00000	0.00000	0.00000	0.00000	0.00000
c__Gammaproteobacteria_o__Aeromonadales_f__Aeromonadaceae	0.00000	0.00000	0.00000	0.00000	0.00000	0.00000	0.00000	0.00000	0.00003	0.00729	0.00000	0.00000	0.00000	0.00000	0.00003	0.00000	0.00000	0.00000	0.00000	0.00000	0.00000	0.00000	0.00000	0.00000	0.00000	0.00000	0.00003	0.00000	0.00000	0.00000	0.00000	0.00000	0.00000	0.00000	0.00000	0.00000	0.00047	0.00000	0.00000	0.00000	0.00000	0.00003	0.00000	0.00000	0.00000	0.00000	0.00000	0.00000	0.00000
p__Nanoarchaeaeota_c__Woesearchaeia_f__	0.00003	0.00000	0.00070	0.00109	0.00028	0.00003	0.00014	0.00003	0.00000	0.00000	0.00088	0.00010	0.00027	0.00101	0.00003	0.00037	0.00007	0.00014	0.00010	0.00064	0.00048	0.00027	0.00030	0.00099	0.00071	0.00010	0.00014	0.00418	0.00034	0.00017	0.00113	0.00034	0.00077	0.00047	0.00060	0.00117	0.00114	0.00054	0.00027	0.00003	0.00023	0.00057	0.00007	0.00070	0.00183	0.00020	0.00000	0.00050	0.00118
c__Mollicutes_o__Izimaplasmatales_f__uncultured-organism	0.00000	0.00000	0.00000	0.00000	0.00000	0.00000	0.00000	0.00000	0.00000	0.00000	0.00000	0.00000	0.00000	0.00000	0.00000	0.00000	0.00000	0.00000	0.00000	0.00000	0.00000	0.00000	0.00000	0.00000	0.00000	0.00000	0.00000	0.00000	0.00000	0.00000	0.00000	0.00000	0.00000	0.00000	0.00000	0.00000	0.00000	0.00000	0.00000	0.00000	0.00000	0.00003	0.00000	0.00000	0.00000	0.00000	0.00000	0.00000	0.00000
c__Bacteroidia_o__Flavobacteriales_f__Weeksellaceae	0.00003	0.00000	0.00000	0.00000	0.00000	0.00000	0.00000	0.00000	0.00000	0.00000	0.00000	0.00000	0.00003	0.00000	0.00017	0.00000	0.00000	0.00000	0.00000	0.00003	0.00003	0.00000	0.00003	0.00000	0.00000	0.00000	0.00003	0.00003	0.00000	0.00000	0.00007	0.00000	0.00000	0.00000	0.00000	0.00000	0.00007	0.00000	0.00000	0.00000	0.00037	0.00000	0.00000	0.00000	0.00000	0.00000	0.00000	0.00000	0.00007
c__Bacilli_o__Lactobacillales_f__Leuconostocaceae	0.00000	0.00000	0.00000	0.00000	0.00003	0.00000	0.00220	0.00007	0.00000	0.00000	0.00000	0.00000	0.00000	0.00000	0.00000	0.00000	0.00000	0.00000	0.00000	0.00000	0.00000	0.00000	0.00000	0.00000	0.00000	0.00000	0.00003	0.00014	0.00000	0.00000	0.00000	0.00000	0.00023	0.00000	0.00003	0.00007	0.00000	0.00003	0.00003	0.00000	0.00000	0.00003	0.00034	0.00000	0.00000	0.00000	0.00000	0.00000	0.00000
c__Negativicutes_o__Selenomonadales_f__Veillonellaceae	0.00000	0.00033	0.00003	0.00010	0.00021	0.00080	0.08906	0.00442	0.00263	0.00292	0.00098	0.03859	0.03677	0.00078	0.00838	0.01060	0.00914	0.00590	0.07934	0.01876	0.00333	0.01604	0.03895	0.01348	0.01474	0.00000	0.06810	0.04594	0.05479	0.03628	0.00825	0.00204	0.00034	0.00522	0.01228	0.00351	0.00144	0.00000	0.00485	0.00103	0.02157	0.16928	0.05883	0.00134	0.10161	0.00298	0.03728	0.04541	0.00544
c__Gammaproteobacteria_o__Xanthomonadales_f__Xanthomonadaceae	0.00000	0.00000	0.00000	0.00000	0.00000	0.00000	0.00000	0.00000	0.00000	0.00000	0.00000	0.00000	0.00000	0.00000	0.00000	0.00000	0.00000	0.00000	0.00000	0.00000	0.00000	0.00000	0.00000	0.00000	0.00000	0.00000	0.00000	0.00000	0.00000	0.00000	0.00000	0.00000	0.00000	0.00000	0.00000	0.00000	0.00000	0.00000	0.00000	0.00000	0.00020	0.00000	0.00000	0.00000	0.00000	0.00000	0.00000	0.00000	0.00003
c__Bacteroidia_o__Bacteroidales_f__	0.00131	0.00157	0.00077	0.00246	0.01077	0.00114	0.00237	0.00111	0.00202	0.00034	0.00156	0.00888	0.00237	0.00531	0.00284	0.00331	0.00524	0.02183	0.00474	0.01054	0.00442	0.00081	0.00162	0.00693	0.00138	0.00750	0.00233	0.00455	0.00228	0.00858	0.00281	0.02746	0.00037	0.00027	0.00074	0.00030	0.00020	0.00198	0.00193	0.00629	0.01118	0.00293	0.00060	0.00147	0.01102	0.00409	0.00060	0.00205	0.01249
c__Bacilli_o__Bacillales_f__Sporolactobacillaceae	0.00000	0.00000	0.00000	0.00000	0.00000	0.00000	0.00003	0.00000	0.00000	0.00000	0.00000	0.00000	0.00000	0.00000	0.00000	0.00000	0.00000	0.00000	0.00000	0.00000	0.00000	0.00000	0.00000	0.00000	0.00000	0.00000	0.00000	0.00000	0.00000	0.00000	0.00000	0.00000	0.00000	0.00000	0.00000	0.00000	0.00003	0.00000	0.00000	0.00000	0.00000	0.00000	0.00000	0.00000	0.00000	0.00000	0.00000	0.00000	0.00000
Unassigned	0.18773	0.07058	0.14417	0.15005	0.22984	0.09376	0.21742	0.18966	0.20246	0.16068	0.10550	0.16745	0.13561	0.13710	0.13317	0.11446	0.20626	0.16299	0.15498	0.14917	0.11302	0.16185	0.13695	0.18451	0.10440	0.14661	0.15861	0.12918	0.12905	0.11089	0.24937	0.10714	0.17715	0.21444	0.21743	0.18158	0.25918	0.21669	0.25839	0.16608	0.21037	0.20260	0.16470	0.12298	0.20204	0.09033	0.10004	0.17309	0.13113
c__Bacilli_o__Bacillales_f__Family-XI	0.00000	0.00000	0.00007	0.00014	0.00000	0.00003	0.00047	0.00000	0.00003	0.00000	0.00003	0.00003	0.00000	0.00000	0.00007	0.00000	0.00000	0.00000	0.00003	0.00003	0.00003	0.00017	0.00003	0.00000	0.00000	0.00000	0.00003	0.00000	0.00000	0.00000	0.00007	0.00007	0.00003	0.00000	0.00000	0.00027	0.00502	0.00003	0.00000	0.00000	0.00000	0.00000	0.00020	0.00010	0.00017	0.00000	0.00000	0.00000	0.00000
c__Clostridia_o__Clostridiales_f__Peptostreptococcaceae	0.00003	0.00000	0.00007	0.00003	0.00000	0.00003	0.00034	0.00023	0.00017	0.00000	0.00000	0.00000	0.00000	0.00000	0.00000	0.00003	0.00000	0.00000	0.00000	0.00007	0.00000	0.00037	0.00000	0.00000	0.00000	0.00007	0.00010	0.00007	0.00000	0.00000	0.00021	0.00000	0.00064	0.00000	0.00007	0.00000	0.00027	0.00000	0.00010	0.00000	0.00000	0.00010	0.00007	0.00007	0.00003	0.00000	0.00000	0.00000	0.00000
c__Verrucomicrobiae_o__Opitutales_f__Puniceicoccaceae	0.00000	0.00000	0.00000	0.00000	0.00000	0.00000	0.00000	0.00000	0.00000	0.00000	0.00000	0.00000	0.00000	0.00000	0.00000	0.00000	0.00000	0.00000	0.00000	0.00000	0.00000	0.00000	0.00000	0.00000	0.00000	0.00000	0.00003	0.00048	0.00000	0.00000	0.00000	0.00000	0.00000	0.00000	0.00000	0.00000	0.00000	0.00000	0.00000	0.00000	0.00000	0.00000	0.00000	0.00000	0.00000	0.00000	0.00000	0.00000	0.00000
[truncated: 5 more columns]
