# Supplementary material for: Gut Microbiome: A Potential Indicator for Differential Diagnosis of Major Depressive Disorder and General Anxiety Disorder
Source: Front Psychiatry. 2021 Sep 13;12:651536. doi: 10.3389/fpsyt.2021.651536 (PMC8473618; doi:10.3389/fpsyt.2021.651536)
Supplement: Supplementary file 1 [file Data_Sheet_1.ZIP › Supplement/Taxon/f.result.xls]

OTU ID	GAD_DFB002	GAD_DFB005	GAD_DFB007	GAD_DFB009	GAD_DFB010	GAD_DFB011	GAD_DFB015	GAD_DFB017	GAD_DFB019	GAD_DFB021	GAD_DFB025	GAD_DFB026	GAD_DFB028	GAD_DFB030	GAD_DFB032	GAD_DFB033	GAD_DFB035	GAD_DFB038	GAD_DFB040	GAD_DFB042	GAD_DFB046	HC_HFB001	HC_HFB002	HC_HFB003	HC_HFB004	HC_HFB005	HC_HFB006	HC_HFB007	HC_HFB008	HC_HFB009	HC_HFB011	MDD_DFB003	MDD_DFB004	MDD_DFB006	MDD_DFB008	MDD_DFB014	MDD_DFB016	MDD_DFB018	MDD_DFB020	MDD_DFB022	MDD_DFB023	MDD_DFB024	MDD_DFB029	MDD_DFB031	MDD_DFB034	MDD_DFB036	MDD_DFB037	MDD_DFB039	MDD_DFB041
c__Clostridia_o__Clostridiales_f__Defluviitaleaceae	0	0	0	0	0	0	0	0	0	0	0	3	15	0	33	0	0	0	0	0	11	0	1	11	0	0	0	1	0	0	0	0	0	0	0	0	0	0	1	4	0	0	0	0	0	0	2	2	0
c__Bacteroidia_o__Bacteroidales_f__Rikenellaceae	101	71	58	70	2738	0	1	20	1153	0	93	776	1383	138	385	156	619	271	0	440	1029	58	4	951	202	389	148	379	346	641	182	31	89	130	170	1	139	86	11	231	47	83	0	49	36	108	60	685	1243
c__Alphaproteobacteria_o__Rhodobacterales_f__Rhodobacteraceae	1	0	0	0	0	0	0	0	0	0	0	0	0	0	0	0	0	0	0	0	0	0	0	0	0	0	0	0	0	0	0	0	0	0	0	0	33	0	0	0	9	0	0	0	0	0	0	0	5
c__Bacilli_o__Bacillales_f__Bacillaceae	0	0	0	0	0	0	0	0	0	0	0	0	0	0	2	0	0	0	0	0	0	0	0	0	0	0	0	0	0	0	0	1	0	0	0	0	4	0	0	0	0	0	0	0	0	0	0	0	0
c__Bacteroidia_o__Bacteroidales_f__Tannerellaceae	141	124	171	214	538	369	22	84	1837	537	429	262	323	229	1909	68	316	100	0	154	475	341	39	433	76	171	245	540	278	542	178	173	322	368	166	68	34	309	99	821	125	621	0	41	54	110	140	322	464
c__Mollicutes_o__Izimaplasmatales_f__gut-metagenome	0	0	0	0	0	0	0	21	0	0	0	0	0	0	0	0	0	56	0	0	0	0	0	0	0	0	0	0	0	0	0	0	0	0	0	0	0	0	3	0	0	0	0	0	0	0	0	0	0
c__Fusobacteriia_o__Fusobacteriales_f__Fusobacteriaceae	0	0	185	194	0	279	3	0	0	667	52	0	0	0	0	0	154	0	0	0	1	7	1	1	0	0	0	0	0	0	0	119	0	0	37	6	0	0	0	0	0	1	10	0	2	0	0	0	47
c__Melainabacteria_o__Gastranaerophilales_f__gut-metagenome	1	0	0	0	0	0	0	0	0	0	0	0	0	0	0	0	0	0	0	0	0	0	0	0	0	0	0	0	0	0	0	0	0	0	0	0	0	0	0	0	0	0	0	0	0	0	0	0	0
c__Mollicutes_o__Mollicutes-RF39_f__uncultured-Lachnospiraceae-bacterium	0	0	0	0	0	0	0	0	0	0	0	0	0	0	0	0	0	0	0	0	0	0	0	0	0	0	0	0	0	0	0	0	0	0	0	0	0	0	5	0	0	0	0	0	0	0	0	0	0
c__Mollicutes_o__Izimaplasmatales_f__	0	0	0	0	0	0	0	0	0	0	0	0	0	0	0	0	0	3	0	0	0	0	0	0	0	0	0	0	0	0	0	0	0	0	0	0	0	0	0	0	0	0	0	0	0	0	0	0	0
c__Oxyphotobacteria_o__Chloroplast_f__Trifolium-pratense	0	0	0	0	0	0	0	0	0	0	0	0	0	0	0	0	0	0	0	0	0	0	0	0	0	0	0	0	0	0	0	0	0	0	0	0	0	0	0	0	0	0	0	0	0	0	0	0	0
k__Archaea_f__	25	3	30	46	3	0	3	75	0	5	27	11	7	19	6	2	3	4	0	14	32	10	4	19	15	7	7	16	25	18	30	30	33	14	48	17	11	65	8	45	20	8	0	15	37	1	8	20	3
k__Archaea_p__Nanoarchaeaeota_f__	2	0	2	0	1	0	1	1	0	0	1	5	0	4	1	2	3	1	0	1	0	3	2	2	5	0	0	31	1	0	0	9	10	9	0	3	0	4	1	1	1	4	1	0	1	3	1	1	0
c__Gammaproteobacteria_o__Betaproteobacteriales_f__Burkholderiaceae	87	9	225	312	8	98	259	58	135	19	334	541	249	360	109	59	298	193	231	26	362	517	204	202	154	499	56	270	131	278	219	177	230	131	163	242	13	108	10	166	85	48	159	37	11	88	172	107	20
c__Melainabacteria_o__Gastranaerophilales_f__uncultured-bacterium	36	0	0	0	0	0	0	0	0	0	0	0	0	0	0	0	0	1	0	0	0	0	0	0	0	0	0	0	0	0	0	0	0	0	0	0	0	0	0	0	0	0	0	0	0	0	1	0	0
c__Mollicutes_o__Anaeroplasmatales_f__Anaeroplasmataceae	0	0	0	0	0	0	0	1	0	0	0	0	0	0	0	0	0	0	0	0	0	0	0	0	0	0	0	0	0	0	0	0	0	0	0	0	0	0	0	0	0	0	0	0	0	4	0	0	0
c__Bacilli_o__Lactobacillales_f__	1	0	2	9	12	1	60	0	11	2	1	5	3	3	41	5	4	2	3	15	1	9	1	6	1	1	0	4	1	6	15	10	6	2	2	12	442	1	2	0	18	1	60	14	37	4	2	0	1
c__Negativicutes_o__Selenomonadales_f__	0	0	0	2	0	0	0	0	0	0	2	2	0	1	1	2	0	1	0	0	1	3	2	2	0	0	1	1	0	1	0	0	0	0	2	0	0	0	4	4	0	4	0	0	0	0	0	0	2
c__Coriobacteriia_o__Coriobacteriales_f__uncultured	0	0	0	0	0	0	0	0	0	0	0	0	0	0	0	0	0	0	0	0	0	0	0	0	0	0	0	0	0	0	0	0	0	0	0	0	2	0	0	0	0	0	0	0	0	0	0	0	0
p__Bacteroidetes_c__Bacteroidia_f__	1	0	3	4	14	1	1	0	1	1	4	3	5	4	4	1	1	9	12	2	8	3	6	7	1	9	2	4	2	4	1	1	0	1	2	1	2	1	5	6	0	2	0	0	0	0	0	0	1
c__Bacteroidia_o__Bacteroidales_f__Bacteroidaceae	611	9961	10229	8676	3743	11052	270	306	3564	8937	10582	5563	7879	7612	4469	8769	6832	2402	174	7095	8541	8921	452	6349	11303	2565	314	7623	5697	7097	2799	7744	9597	7022	484	9970	814	3387	150	7489	1382	4605	4249	1147	739	2353	276	4688	6413
c__Clostridia_o__Clostridiales_f__	33	9	58	99	206	3	25	60	135	4	67	516	52	75	106	22	17	116	8	34	59	37	32	257	57	70	76	93	33	123	158	46	42	27	44	45	73	31	138	99	43	49	2	22	62	39	19	75	28
c__Gammaproteobacteria_o__Legionellales_f__Legionellaceae	0	0	0	0	0	0	0	0	0	0	0	0	0	0	0	0	0	0	0	0	0	0	0	0	0	0	0	0	0	0	0	0	0	0	0	0	1	0	0	0	0	0	0	0	0	0	0	0	0
p__Proteobacteria_c__Deltaproteobacteria_f__	0	0	0	0	0	0	0	0	0	0	0	4	0	1	0	0	0	0	0	0	0	0	0	1	0	3	1	0	0	0	0	0	0	0	0	0	0	0	1	0	0	1	0	0	0	0	1	0	1
c__Lentisphaeria_o__Victivallales_f__Victivallaceae	0	0	0	0	0	0	0	0	0	0	0	0	0	0	0	0	0	0	0	0	0	0	0	1	0	0	0	0	0	0	0	0	0	0	0	0	0	1	0	0	0	0	0	0	0	0	0	0	0
c__Clostridia_o__Clostridiales_f__Ruminococcaceae	40	29	36	45	50	8	11	386	37	4	59	18	43	75	33	6	9	31	8	35	44	20	16	55	41	45	59	57	18	44	112	24	203	46	126	116	94	70	101	89	153	58	4	32	43	17	9	24	3
c__Gammaproteobacteria_o__Betaproteobacteriales_f__Neisseriaceae	0	0	0	0	0	0	0	0	0	0	0	0	0	0	0	0	0	0	0	1	1	0	0	0	2	0	0	0	0	0	0	0	0	0	0	0	3	0	0	0	0	0	5	0	0	0	0	0	1
k__Bacteria_p__Bacteroidetes_f__	0	0	0	0	0	0	0	0	0	0	0	0	0	0	0	0	0	0	0	0	0	0	0	0	0	0	0	0	0	0	0	0	0	0	0	0	0	0	3	0	0	0	0	0	0	0	0	0	0
c__Clostridia_o__Clostridiales_f__Clostridiales-vadinBB60-group	21	0	0	0	19	0	0	277	0	0	0	0	0	1	0	0	0	2	0	0	2	0	0	0	0	9	16	2	0	0	0	0	0	0	2	0	62	1	1	0	3	1	0	1	2	0	2	0	0
c__Actinobacteria_o__Propionibacteriales_f__Nocardioidaceae	0	0	0	0	0	0	0	0	0	0	0	0	0	0	0	0	0	0	0	0	0	0	0	0	0	0	0	0	0	0	0	0	0	0	0	0	1	0	0	0	0	0	0	0	0	0	0	0	0
c__Saccharimonadia_o__Saccharimonadales_f__	0	0	0	0	0	0	0	1	0	0	0	0	0	0	0	0	0	0	0	0	0	0	0	0	0	0	0	0	0	0	1	0	0	0	0	0	4	0	0	0	0	0	0	0	0	0	0	0	0
c__Oxyphotobacteria_o__Chloroplast_f__	0	3	0	0	0	0	0	0	0	0	0	0	0	0	0	0	0	0	0	0	0	0	0	0	0	0	0	0	0	1	0	0	0	0	0	0	4	0	0	0	0	0	0	0	0	0	0	0	0
c__Bacilli_o__Lactobacillales_f__Aerococcaceae	0	0	0	0	0	0	0	0	1	0	0	0	0	0	0	0	0	0	0	0	0	0	0	0	0	0	0	0	0	0	0	0	0	0	0	0	1	0	0	0	0	0	0	0	1	0	0	0	0
c__Campylobacteria_o__Campylobacterales_f__Campylobacteraceae	0	0	0	0	0	0	0	0	0	0	0	0	0	0	0	0	0	0	0	0	0	0	0	0	0	0	0	0	0	1	0	0	0	0	0	0	0	0	0	0	0	0	0	0	0	0	0	0	0
c__Bacilli_o__Lactobacillales_f__Enterococcaceae	0	0	0	0	0	0	2	0	0	0	0	0	0	0	0	0	0	0	0	0	0	0	0	0	0	0	0	0	0	0	0	0	0	0	7	0	0	0	0	0	0	2	0	1	0	0	0	0	0
c__Gammaproteobacteria_o__Betaproteobacteriales_f__	0	0	1	0	1	0	0	0	0	1	2	0	0	4	0	1	0	1	8	0	0	0	0	0	0	2	0	1	0	0	0	0	0	2	0	0	2	0	0	1	0	0	1	0	0	0	1	0	0
c__Bacilli_o__Bacillales_f__	0	0	0	0	0	0	1	0	0	0	0	0	0	0	0	0	0	1	0	1	0	0	0	0	0	0	0	1	0	1	0	0	0	0	0	0	0	0	0	1	0	0	0	0	1	0	0	0	0
c__Actinobacteria_o__Corynebacteriales_f__Nocardiaceae	0	0	0	0	0	0	0	0	0	0	0	0	0	0	0	0	0	0	0	0	0	0	0	0	0	0	0	0	0	0	0	0	0	0	0	0	7	0	0	0	0	0	0	0	0	0	0	0	0
c__Alphaproteobacteria_o__Rhizobiales_f__Xanthobacteraceae	0	0	0	0	0	0	0	0	0	0	0	0	0	0	0	0	0	0	0	0	0	0	0	0	0	0	0	0	0	0	0	0	0	0	0	0	1	0	0	0	0	0	0	0	0	0	0	0	0
c__Mollicutes_o__Mollicutes-RF39_f__uncultured-organism	0	0	0	0	0	0	0	0	0	0	0	0	0	0	0	0	0	0	0	0	0	0	0	0	0	0	0	0	0	0	0	0	0	0	0	0	0	0	25	0	34	0	0	0	0	0	0	0	0
c__Actinobacteria_o__Micrococcales_f__Microbacteriaceae	0	0	0	0	0	0	0	0	0	0	0	0	0	0	0	0	0	0	0	0	0	0	0	0	0	0	0	0	0	0	0	0	0	1	0	0	2	0	0	0	2	0	0	0	0	0	0	0	0
c__Gammaproteobacteria_o__Pasteurellales_f__Pasteurellaceae	0	179	24	16	2	2	525	5	0	2	5	2	8	1	0	14	0	0	0	147	1	2	32	22	240	4	5	32	19	23	66	25	56	164	17	215	7	4	21	68	1	1	94	437	12	54	10	1	0
c__Actinobacteria_o__Micrococcales_f__Intrasporangiaceae	0	0	0	0	0	0	0	0	0	0	0	0	0	0	0	0	0	0	0	0	0	0	0	0	0	0	0	0	0	0	0	0	0	0	0	0	1	0	0	0	0	0	0	0	0	0	0	0	0
c__Actinobacteria_o__Micrococcales_f__	0	0	0	0	0	0	0	0	0	0	0	0	0	0	0	0	0	0	0	0	0	0	0	0	0	0	0	0	0	0	0	0	0	0	0	0	2	0	0	0	0	0	0	0	1	0	0	0	0
c__Saccharimonadia_o__Saccharimonadales_f__TM7-phylum-sp.-oral-clone-FR058	0	0	0	0	0	0	0	0	0	0	0	0	0	0	0	0	0	0	0	0	0	0	0	0	0	0	0	0	0	0	0	0	0	0	0	0	0	0	0	0	0	1	0	0	0	0	0	0	0
p__Firmicutes_c__Bacilli_f__	0	0	2	7	13	0	38	1	2	0	0	2	1	2	35	1	0	1	8	19	0	0	0	2	0	2	3	0	0	2	2	4	1	0	0	1	26	0	9	0	8	0	5	1	15	1	1	0	2
p__Proteobacteria_c__Alphaproteobacteria_f__	0	0	0	0	0	0	0	0	0	0	0	0	0	0	2	0	0	0	0	0	0	0	0	0	0	0	0	1	0	0	0	0	0	0	0	0	0	0	0	0	0	0	0	0	0	0	0	0	0
c__Alphaproteobacteria_o__Rhizobiales_f__Rhizobiaceae	1	0	0	0	0	0	0	0	1	0	0	0	0	0	0	0	0	0	0	0	0	0	0	0	0	0	0	0	0	0	0	0	0	0	0	0	8	0	0	0	6	0	0	0	0	0	0	0	0
c__Bacteroidia_o__Bacteroidales_f__Muribaculaceae	0	0	286	773	109	0	0	29	0	0	0	6	0	493	0	6	0	0	0	93	3	0	4	138	0	228	121	28	21	26	942	0	0	0	0	1	0	38	0	0	65	2	0	0	57	0	18	152	2
c__Deltaproteobacteria_o__Desulfovibrionales_f__	0	0	0	0	0	0	0	0	0	0	0	0	0	0	0	0	0	0	0	0	0	1	0	0	0	1	0	0	0	0	0	0	0	0	0	0	0	0	0	0	0	0	0	0	0	0	0	0	0
c__Clostridia_o__Clostridiales_f__Christensenellaceae	6	0	0	0	15	0	0	75	0	0	0	2	1	31	24	1	0	32	0	23	23	0	2	355	115	13	53	189	10	38	9	0	5	0	0	0	356	184	9	4	31	43	0	3	3	0	8	10	0
c__Bacteroidia_o__Flavobacteriales_f__Flavobacteriaceae	0	0	0	0	0	0	0	0	0	0	0	0	0	0	0	0	0	0	0	0	0	0	0	0	0	1	1	0	0	0	0	0	0	0	0	0	0	0	0	7	2	0	0	0	0	0	0	0	0
c__Lentisphaeria_o__Victivallales_f__vadinBE97	0	0	0	0	0	0	0	4	0	0	0	0	0	0	0	0	0	0	0	0	0	0	0	0	0	0	11	4	0	0	0	0	0	0	0	0	0	0	0	0	0	0	0	0	10	0	0	0	0
c__Actinobacteria_o__Propionibacteriales_f__Propionibacteriaceae	0	0	0	0	0	0	0	0	0	0	0	0	0	0	0	0	0	0	0	0	0	0	0	0	0	0	0	0	0	0	1	0	0	0	0	0	7	0	0	0	0	0	0	0	0	0	0	0	0
c__Gammaproteobacteria_o__Vibrionales_f__Vibrionaceae	0	0	0	0	0	0	0	0	0	0	0	0	0	0	0	0	0	0	0	0	0	0	0	0	0	0	0	0	0	0	0	0	1	0	5	0	0	0	0	0	0	0	0	0	0	0	0	0	0
c__Gammaproteobacteria_o__Beggiatoales_f__Beggiatoaceae	0	0	0	0	0	0	0	0	0	0	0	0	0	0	0	0	0	0	0	0	0	0	0	0	0	0	0	0	0	0	0	0	0	0	0	0	4	0	0	0	0	0	0	0	0	0	0	0	0
c__Bacilli_o__Bacillales_f__Paenibacillaceae	0	0	0	0	0	0	0	0	0	0	0	0	0	0	0	0	0	1	0	0	0	0	0	0	0	0	0	0	0	0	0	0	0	0	0	0	0	0	0	0	0	0	0	0	0	0	0	0	0
c__Mollicutes_o__Mollicutes-RF39_f__wallaby-gut-metagenome	0	0	0	0	0	0	0	0	0	0	0	0	0	0	0	0	0	1	0	0	0	0	0	0	0	0	0	0	0	0	0	0	0	0	0	0	0	0	0	0	0	0	0	0	0	0	0	0	0
c__Bacilli_o__Lactobacillales_f__Lactobacillaceae	0	1	0	0	8	0	63	1	11	0	0	0	8	0	1884	0	0	8	207	148	0	0	0	1	0	0	0	0	0	0	0	1	1	0	10	0	1	0	1	0	18	0	335	0	87	5	0	0	21
k__Bacteria_p__Actinobacteria_f__	0	0	0	0	0	0	3	0	2	0	0	0	0	0	0	0	0	1	0	0	0	0	0	0	0	0	1	0	0	0	2	0	0	0	0	0	0	0	1	1	1	0	0	0	0	0	0	0	0
c__Saccharimonadia_o__Saccharimonadales_f__Saccharimonadaceae	0	0	0	0	0	0	0	0	0	1	0	0	0	0	0	0	0	0	0	0	0	0	0	0	0	0	0	0	0	0	0	0	0	0	0	0	0	0	0	0	0	0	0	0	0	0	0	0	0
k__Bacteria_f__	9050	15574	10276	9535	4293	12023	6808	9218	7598	9113	10665	9283	10293	13603	12548	12657	10730	8475	11591	13043	11061	10204	10872	9941	11967	10524	10420	11175	13516	10447	4657	11310	9083	9194	8510	8697	5674	8464	6832	8917	8360	7489	9675	12000	8578	12684	13690	11531	12109
c__Mollicutes_o__Mollicutes-RF39_f__metagenome	0	0	0	0	0	0	0	0	0	0	0	0	0	0	0	0	0	97	0	0	0	0	0	0	0	0	0	0	0	0	0	0	0	0	0	0	0	0	0	0	0	0	0	0	0	0	0	0	0
c__Bacteroidia_o__Bacteroidales_f__Marinifilaceae	22	0	30	18	120	0	0	0	61	0	30	170	153	105	15	40	97	58	0	16	425	21	6	168	73	82	28	232	114	375	2	4	17	0	27	21	13	48	8	74	13	33	0	6	0	25	29	128	27
c__Actinobacteria_o__Corynebacteriales_f__Corynebacteriaceae	0	2	0	0	0	0	0	0	0	0	0	0	1	0	2	0	0	0	0	0	0	0	0	0	0	0	0	0	0	0	1	0	0	0	0	0	25	1	0	0	0	0	0	1	0	0	0	0	0
c__Melainabacteria_o__Gastranaerophilales_f__	2	0	0	0	0	0	0	0	0	0	0	0	0	0	0	0	0	1	0	0	0	0	0	0	0	0	0	5	0	0	0	0	0	0	0	0	0	0	0	0	0	0	0	0	0	0	5	0	0
c__Erysipelotrichia_o__Erysipelotrichales_f__Erysipelotrichaceae	186	9	92	146	81	92	613	1583	1241	50	179	864	92	90	256	8	31	535	135	12	426	41	295	85	84	769	198	389	74	273	104	78	88	52	274	114	429	70	40	97	279	37	27	181	116	20	59	102	151
c__Clostridia_o__Clostridiales_f__Lachnospiraceae	1459	72	2576	2003	1480	1220	693	3013	1622	752	2341	943	1241	808	136	172	304	1120	99	546	1115	1248	510	1762	1535	803	920	934	606	1460	4697	2579	3572	2510	1780	4153	1304	2202	1679	1570	1601	713	147	338	843	430	383	527	327
c__Negativicutes_o__Selenomonadales_f__Acidaminococcaceae	397	0	261	489	2835	0	4	0	55	178	310	481	75	458	1395	226	325	634	31	2	423	298	798	311	24	720	21	130	24	3	596	467	287	437	115	88	34	648	897	302	28	135	18	304	29	335	126	32	0
c__Oxyphotobacteria_o__Chloroplast_f__Ammopiptanthus-mongolicus	0	2	0	0	0	0	0	0	0	0	0	0	0	0	0	0	0	0	0	0	0	0	0	0	0	0	0	0	0	0	0	0	0	0	0	0	0	0	0	0	0	0	0	0	0	0	0	0	0
c__Fusobacteriia_o__Fusobacteriales_f__	0	0	0	0	0	0	0	0	0	0	0	0	0	0	0	0	0	0	1	0	0	0	0	0	0	0	0	0	0	0	0	0	0	0	0	0	0	0	0	0	0	0	0	0	0	0	0	0	0
c__Verrucomicrobiae_o__Verrucomicrobiales_f__Akkermansiaceae	0	0	0	0	29	0	0	0	0	0	0	1	7	0	0	0	0	9	0	0	934	0	0	15	0	0	0	6	0	0	0	0	0	88	0	0	0	0	0	4	18	36	0	0	0	0	25	0	189
c__Coriobacteriia_o__Coriobacteriales_f__Atopobiaceae	0	0	0	0	0	0	1	0	0	0	0	0	0	0	0	0	0	0	0	0	0	0	0	0	0	0	0	0	1	1	0	0	0	0	0	0	27	0	0	0	1	4	0	1	0	0	0	0	0
c__Alphaproteobacteria_o__Rhizobiales_f__Beijerinckiaceae	0	0	0	0	0	0	0	0	0	0	0	0	0	0	0	0	0	0	0	0	0	0	0	0	0	0	0	0	0	0	0	0	0	0	0	0	6	0	0	0	1	0	0	0	0	0	0	0	0
c__Deltaproteobacteria_o__Desulfovibrionales_f__Desulfovibrionaceae	0	0	47	11	165	52	5	60	913	12	143	795	834	497	38	575	251	21	2	863	401	126	45	573	75	342	322	224	793	730	220	0	63	59	232	27	134	178	50	0	136	124	0	153	0	166	1343	2191	139
c__Alphaproteobacteria_o__Caulobacterales_f__Caulobacteraceae	0	0	0	0	0	0	0	0	0	0	0	0	0	0	0	0	0	0	0	0	0	0	0	0	0	0	0	0	0	0	0	0	0	0	0	0	1	0	0	0	0	0	0	0	0	0	0	0	0
c__Gammaproteobacteria_o__Pseudomonadales_f__Moraxellaceae	2	0	0	0	0	0	1	0	0	0	0	0	0	5	3	2	0	1	0	0	0	0	0	0	0	0	0	0	0	0	0	0	0	0	0	0	49	1	0	0	247	0	0	1	0	0	2	0	3
p__Actinobacteria_c__Coriobacteriia_f__	0	0	0	0	1	0	0	0	0	0	0	0	0	0	2	0	0	0	0	0	0	0	0	0	0	0	0	0	0	0	0	0	0	0	0	0	23	0	0	0	0	1	0	0	0	0	0	0	0
c__Gammaproteobacteria_o__Enterobacteriales_f__Enterobacteriaceae	1733	1667	807	1778	4673	1746	287	68	1834	3562	768	967	1278	230	321	2604	2767	2314	32	940	250	2247	571	1	12	44	5	59	887	1094	5489	517	277	2674	1680	181	1699	584	707	2914	1987	3127	7094	2839	3630	1375	261	1235	3811
c__Bacteroidia_o__Bacteroidales_f__Prevotellaceae	10108	30	2	5	17	10	9370	8197	68	6	1	1634	234	256	620	11	346	5843	9726	237	25	5	10238	284	8	7223	9287	347	1602	1267	56	1820	34	12	8942	1	28	6754	10379	827	7322	967	161	8308	5168	8894	8872	494	15
c__Actinobacteria_o__Micrococcales_f__Micrococcaceae	0	0	0	3	2	0	9	0	0	0	3	0	0	8	0	0	0	0	0	0	0	0	0	0	0	1	0	0	0	0	0	0	5	1	1	3	75	0	0	0	31	1	6	2	11	0	1	0	0
c__Actinobacteria_o__Actinomycetales_f__Actinomycetaceae	1	1	0	5	0	0	2	0	5	2	1	0	2	0	15	0	0	0	0	1	0	8	0	0	0	1	0	1	0	2	6	0	3	1	1	0	880	1	2	0	4	6	5	5	9	1	0	2	3
c__Bacteroidia_o__Sphingobacteriales_f__Sphingobacteriaceae	1	0	0	0	0	0	0	0	0	0	0	0	0	1	4	0	0	0	0	0	0	1	0	0	1	0	0	0	0	0	0	0	0	0	0	0	0	0	0	0	2	0	0	0	1	0	0	0	1
p__Proteobacteria_c__Gammaproteobacteria_f__	6	8	6	43	25	12	107	4	3	119	19	15	9	1	5	61	4	17	0	22	18	43	23	4	28	6	2	11	3	39	98	7	8	85	15	47	83	3	71	84	122	23	41	35	29	9	2	5	57
c__Bacilli_o__Lactobacillales_f__Carnobacteriaceae	0	0	0	0	0	0	2	0	2	0	0	0	1	2	0	0	0	0	0	0	0	2	0	0	0	0	0	1	1	0	0	3	2	0	0	3	206	2	0	0	0	2	2	0	1	0	1	0	0
p__Tenericutes_c__Mollicutes_f__	0	0	0	0	0	0	0	0	0	0	0	0	0	1	0	0	0	0	0	0	0	0	0	0	0	0	0	0	0	0	0	0	0	0	0	0	0	0	0	0	0	0	0	0	0	0	0	0	0
c__Bacilli_o__Bacillales_f__Staphylococcaceae	0	0	0	0	1	0	0	0	0	0	0	0	0	0	0	0	0	0	0	0	0	0	0	0	0	0	0	0	0	0	0	0	0	0	0	0	1	0	0	0	0	0	1	0	1	0	0	0	1
p__Cyanobacteria_c__Oxyphotobacteria_f__	0	0	0	0	0	0	0	0	0	0	0	1	0	0	0	0	0	0	0	0	0	0	0	0	0	1	0	0	0	0	0	0	0	0	0	0	0	0	0	0	0	0	0	0	0	0	0	0	0
c__Actinobacteria_o__Bifidobacteriales_f__Bifidobacteriaceae	19	0	7	7	67	1	598	2	754	0	20	0	87	1	152	2	0	9	0	3	61	3	21	47	4	5	7	44	0	1	608	0	16	110	0	4	49	7	1	56	22	41	72	0	0	0	0	200	2
c__Bacilli_o__Lactobacillales_f__Streptococcaceae	2	1	9	76	53	9	312	0	799	8	25	111	25	13	101	14	4	4	56	190	3	31	16	51	10	10	46	32	15	44	67	77	232	26	43	228	8391	5	11	10	22	16	945	29	474	55	12	31	3
c__Coriobacteriia_o__Coriobacteriales_f__	0	0	0	0	0	0	2	0	1	0	0	1	1	0	1	0	0	0	0	0	0	0	0	0	0	0	1	0	0	4	0	0	1	0	0	0	0	0	0	0	0	2	0	0	1	0	0	1	0
c__Melainabacteria_o__Gastranaerophilales_f__Candidatus-Melainabacteria-bacterium-MEL.A1	0	0	0	0	0	0	0	0	0	0	0	0	0	0	0	0	0	0	0	0	0	0	0	0	0	0	0	0	0	0	0	0	0	0	0	0	0	0	1	0	0	0	0	0	0	0	0	0	0
c__Gammaproteobacteria_o__Pseudomonadales_f__Pseudomonadaceae	0	0	1	0	0	0	1	0	2	0	0	0	0	0	0	0	0	0	0	0	0	0	0	0	0	0	0	1	0	0	0	0	0	1	0	0	55	0	0	0	0	0	0	0	0	0	0	0	2
c__Bacteroidia_o__Bacteroidales_f__Barnesiellaceae	55	31	0	1	0	0	2	0	1549	0	0	51	0	91	0	0	38	200	0	0	0	62	6	619	81	1	211	584	20	42	0	3	131	0	9	0	76	0	14	20	4	2	0	4	0	90	0	503	16
k__Bacteria_p__Proteobacteria_f__	1	0	12	12	29	0	1	1	4	3	7	25	22	9	3	35	8	8	7	9	18	23	13	26	1	3	3	15	3	20	18	3	5	0	4	2	2	1	4	10	1	4	1	6	5	0	0	4	34
c__Mollicutes_o__Mollicutes-RF39_f__uncultured-bacterium	0	0	0	0	0	0	0	1	0	0	0	0	0	12	1	0	0	81	0	0	0	0	0	15	7	0	0	28	0	4	0	0	0	0	0	0	21	0	11	0	20	0	0	0	0	0	3	0	0
c__Gammaproteobacteria_o__Aeromonadales_f__	0	0	0	0	0	0	0	0	0	681	0	0	0	0	0	0	0	0	0	0	0	0	0	0	0	0	0	0	0	0	0	0	0	0	0	0	4	0	0	0	0	4	0	0	0	0	0	0	0
c__Coriobacteriia_o__Coriobacteriales_f__Coriobacteriales-Incertae-Sedis	0	1	0	0	2	0	0	0	7	0	0	0	2	0	11	0	0	0	0	2	0	0	0	0	0	0	0	1	0	3	0	0	0	0	0	0	1	0	1	0	4	0	0	0	2	0	0	0	0
c__Actinobacteria_o__Corynebacteriales_f__Dietziaceae	0	0	0	0	0	0	0	0	0	0	0	0	0	0	0	0	0	0	0	0	0	0	0	0	0	0	0	0	0	0	0	0	0	0	0	0	0	2	0	0	0	0	0	0	0	0	0	0	0
p__Actinobacteria_c__Actinobacteria_f__	0	0	0	0	3	0	15	1	0	0	0	0	8	0	9	1	0	2	2	1	3	0	2	4	0	0	1	1	0	0	40	0	0	2	0	0	0	0	0	14	1	0	6	1	0	0	1	3	0
c__Clostridia_o__Clostridiales_f__Eubacteriaceae	0	0	0	0	0	0	0	0	0	0	0	0	0	0	0	0	0	0	0	0	0	0	0	0	0	0	0	0	0	0	0	0	0	0	0	0	0	0	0	1	0	2	0	0	0	0	0	0	0
c__Alphaproteobacteria_o__Rickettsiales_f__Mitochondria	0	0	0	0	0	0	0	1	0	0	0	0	2	0	0	0	0	0	0	0	0	0	0	2	0	0	0	0	0	0	0	0	0	0	4	0	0	0	0	0	0	0	0	0	0	0	0	0	0
c__Gammaproteobacteria_o__Aeromonadales_f__Succinivibrionaceae	0	0	0	0	0	0	0	110	0	0	0	0	0	0	0	0	0	0	0	0	0	0	0	0	0	0	0	0	0	0	0	0	0	0	0	0	0	0	0	0	0	0	0	0	0	0	0	0	0
c__Mollicutes_o__Mollicutes-RF39_f__unidentified-rumen-bacterium-RF9	0	0	0	0	0	0	0	0	0	0	0	0	0	0	0	0	0	1	0	0	0	0	0	0	0	0	0	0	0	0	0	0	0	0	0	0	0	0	0	0	0	0	0	0	0	0	0	0	0
c__Clostridia_o__Clostridiales_f__Family-XIII	2	0	0	0	2	0	1	39	2	0	0	7	0	5	27	0	0	2	0	0	1	0	1	0	0	0	1	5	2	1	2	0	5	0	3	4	138	3	1	5	8	1	0	0	1	0	2	1	0
c__Melainabacteria_o__Gastranaerophilales_f__Clostridium-sp.-K4410.MGS-306	0	0	0	0	0	0	0	0	0	0	0	0	0	0	0	0	0	0	0	0	0	0	0	0	0	0	0	7	0	0	0	0	0	0	0	0	0	0	0	0	0	0	0	0	0	0	0	0	0
c__Coriobacteriia_o__Coriobacteriales_f__Eggerthellaceae	0	0	0	0	7	1	2	0	64	0	0	1	4	1	3	0	0	0	0	0	6	1	0	3	0	1	2	0	0	2	3	0	1	0	1	1	123	0	3	0	0	0	0	0	3	0	0	0	0
c__Bacteroidia_o__Bacteroidales_f__Porphyromonadaceae	0	0	1	0	0	0	0	1	0	0	0	4	0	0	0	0	0	0	0	0	0	0	0	0	0	0	0	0	0	0	0	0	0	0	0	0	0	0	0	0	0	0	0	0	0	0	0	0	1
c__Mollicutes_o__Mollicutes-RF39_f__uncultured-rumen-bacterium	0	0	0	0	0	0	0	0	0	0	0	0	0	0	0	0	0	0	0	0	0	0	0	0	0	0	0	1	0	0	0	0	0	0	0	0	0	0	8	0	0	0	0	0	0	0	0	0	0
c__Mollicutes_o__Mollicutes-RF39_f__	2	0	0	0	0	0	0	6	0	0	0	0	0	8	0	0	0	550	0	201	0	0	0	6	1	0	0	128	0	0	0	0	0	0	1	0	28	1	61	0	19	0	0	6	0	0	205	0	0
c__Coriobacteriia_o__Coriobacteriales_f__Coriobacteriaceae	0	0	0	2	0	0	5	0	0	0	3	1	2	0	1	0	0	1	0	0	1	0	1	0	3	2	0	0	0	0	5	0	0	0	0	0	0	0	0	0	1	0	0	4	0	0	0	1	0
c__Alphaproteobacteria_o__Rhodospirillales_f__uncultured	0	2	0	0	0	0	0	0	0	0	0	0	3	0	17	0	0	0	0	0	0	0	0	55	0	0	0	183	0	0	0	6	27	0	0	0	0	0	0	0	0	20	0	0	0	0	0	0	0
c__Campylobacteria_o__Campylobacterales_f__Arcobacteraceae	0	0	0	0	0	0	0	0	0	0	0	0	0	0	0	0	0	0	0	0	0	0	0	0	0	0	0	0	0	0	0	0	0	0	0	0	0	0	0	0	0	0	0	0	0	0	0	0	1
c__Synergistia_o__Synergistales_f__Synergistaceae	0	0	0	0	2	0	0	0	0	0	0	0	0	0	0	0	0	0	0	0	0	0	0	2	0	2	0	0	0	0	0	0	0	0	2	0	0	0	0	0	0	14	0	0	1	0	0	0	0
c__Mollicutes_o__Mollicutes-RF39_f__Acholeplasmatales-bacterium-canine-oral-taxon-316	0	0	0	0	0	0	0	0	0	0	0	0	0	0	0	0	0	0	0	0	0	0	0	0	0	0	0	0	0	0	0	0	0	0	0	0	0	0	3	0	0	0	0	0	0	0	0	0	0
k__Bacteria_p__Firmicutes_f__	43	6	42	145	338	15	179	88	51	9	110	71	56	53	136	34	22	135	93	38	100	47	126	252	41	141	181	134	32	112	171	91	23	16	29	36	28	34	199	106	37	76	12	29	98	29	31	79	11
c__Mollicutes_o__Mollicutes-RF39_f__gut-metagenome	7	0	0	0	0	0	0	212	0	0	0	0	0	10	123	0	0	6	0	0	0	0	0	43	0	0	6	1	0	0	0	0	0	3	5	0	0	0	0	0	222	9	0	8	0	0	0	1	0
c__Clostridia_o__Clostridiales_f__Clostridiaceae-1	4	0	6	8	0	0	0	2	25	10	2	0	2	0	0	2	0	0	34	1	0	5	7	38	3	5	7	40	2	3	1	1	1	94	9	2	1	0	53	1	6	82	0	41	1	1	0	0	0
c__Mollicutes_o__Mollicutes-RF39_f__uncultured-bacterium-adhufec202	0	0	0	0	0	0	0	0	0	0	0	0	0	0	0	0	0	97	0	0	0	0	0	0	0	0	0	0	0	0	0	0	0	0	0	0	0	0	0	0	0	0	0	0	0	0	0	0	0
c__Clostridia_o__Clostridiales_f__Family-XI	0	0	2	0	0	0	0	0	0	0	0	1	0	0	0	0	0	0	0	0	1	0	0	1	0	0	0	0	0	0	0	0	0	0	0	1	1	0	0	3	1	0	0	0	0	0	0	0	0
p__Firmicutes_c__Clostridia_f__	0	0	0	0	0	0	0	0	0	0	0	0	0	0	2	0	0	0	0	0	0	0	0	3	0	1	1	0	0	1	2	0	0	0	0	0	0	0	0	1	1	0	0	0	0	1	0	0	0
c__Clostridia_o__Clostridiales_f__Peptococcaceae	0	0	0	0	0	0	0	0	0	0	0	0	1	4	5	1	0	3	0	0	0	0	2	20	0	0	9	22	1	3	0	3	0	0	2	0	89	1	8	0	2	4	0	2	1	41	0	1	0
c__Alphaproteobacteria_o__Sphingomonadales_f__Sphingomonadaceae	0	0	0	0	0	0	0	0	0	0	0	0	0	0	0	0	0	0	0	0	0	0	0	0	0	0	0	0	0	0	0	0	0	0	0	0	3	0	0	0	1	0	0	0	0	0	0	0	0
c__Gammaproteobacteria_o__Aeromonadales_f__Aeromonadaceae	0	0	0	0	0	0	0	0	1	217	0	0	0	0	1	0	0	0	0	0	0	0	0	0	0	0	1	0	0	0	0	0	0	0	0	0	14	0	0	0	0	1	0	0	0	0	0	0	0
p__Nanoarchaeaeota_c__Woesearchaeia_f__	1	0	21	32	8	1	4	1	0	0	26	3	8	30	1	11	2	4	3	19	14	8	9	29	21	3	4	123	10	5	33	10	23	14	18	35	34	16	8	1	7	17	2	21	54	6	0	15	35
c__Mollicutes_o__Izimaplasmatales_f__uncultured-organism	0	0	0	0	0	0	0	0	0	0	0	0	0	0	0	0	0	0	0	0	0	0	0	0	0	0	0	0	0	0	0	0	0	0	0	0	0	0	0	0	0	1	0	0	0	0	0	0	0
c__Bacteroidia_o__Flavobacteriales_f__Weeksellaceae	1	0	0	0	0	0	0	0	0	0	0	0	1	0	5	0	0	0	0	1	1	0	1	0	0	0	1	1	0	0	2	0	0	0	0	0	2	0	0	0	11	0	0	0	0	0	0	0	2
c__Bacilli_o__Lactobacillales_f__Leuconostocaceae	0	0	0	0	1	0	65	2	0	0	0	0	0	0	0	0	0	0	0	0	0	0	0	0	0	0	1	4	0	0	0	0	7	0	1	2	0	1	1	0	0	1	10	0	0	0	0	0	0
c__Negativicutes_o__Selenomonadales_f__Veillonellaceae	0	10	1	3	6	24	2629	132	78	87	29	1138	1088	23	245	311	272	171	2343	557	98	476	1154	393	439	0	2015	1353	1635	1065	241	60	10	156	367	105	43	0	143	30	644	5018	1756	40	3006	89	1115	1350	161
c__Gammaproteobacteria_o__Xanthomonadales_f__Xanthomonadaceae	0	0	0	0	0	0	0	0	0	0	0	0	0	0	0	0	0	0	0	0	0	0	0	0	0	0	0	0	0	0	0	0	0	0	0	0	0	0	0	0	6	0	0	0	0	0	0	0	1
c__Bacteroidia_o__Bacteroidales_f__	39	47	23	72	308	34	70	33	60	10	46	262	70	157	83	97	156	633	140	313	130	24	48	202	41	219	69	134	68	252	82	807	11	8	22	9	6	59	57	183	334	87	18	44	326	122	18	61	370
c__Bacilli_o__Bacillales_f__Sporolactobacillaceae	0	0	0	0	0	0	1	0	0	0	0	0	0	0	0	0	0	0	0	0	0	0	0	0	0	0	0	0	0	0	0	0	0	0	0	0	1	0	0	0	0	0	0	0	0	0	0	0	0
Unassigned	5605	2115	4302	4390	6574	2799	6418	5661	6015	4786	3112	4938	4013	4057	3892	3358	6136	4726	4577	4430	3327	4803	4057	5378	3109	4283	4693	3805	3851	3255	7284	3149	5285	6404	6497	5429	7739	6467	7618	4833	6282	6006	4916	3676	5977	2697	2992	5146	3883
c__Bacilli_o__Bacillales_f__Family-XI	0	0	2	4	0	1	14	0	1	0	1	1	0	0	2	0	0	0	1	1	1	5	1	0	0	0	1	0	0	0	2	2	1	0	0	8	150	1	0	0	0	0	6	3	5	0	0	0	0
c__Clostridia_o__Clostridiales_f__Peptostreptococcaceae	1	0	2	1	0	1	10	7	5	0	0	0	0	0	0	1	0	0	0	2	0	11	0	0	0	2	3	2	0	0	6	0	19	0	2	0	8	0	3	0	0	3	2	2	1	0	0	0	0
c__Verrucomicrobiae_o__Opitutales_f__Puniceicoccaceae	0	0	0	0	0	0	0	0	0	0	0	0	0	0	0	0	0	0	0	0	0	0	0	0	0	0	1	14	0	0	0	0	0	0	0	0	0	0	0	0	0	0	0	0	0	0	0	0	0
[truncated: 5 more columns]
