# Supplementary material for: Gut Microbiome: A Potential Indicator for Differential Diagnosis of Major Depressive Disorder and General Anxiety Disorder
Source: Front Psychiatry. 2021 Sep 13;12:651536. doi: 10.3389/fpsyt.2021.651536 (PMC8473618; doi:10.3389/fpsyt.2021.651536)
Supplement: Supplementary file 1 [file Data_Sheet_1.ZIP › Supplement/Taxon/g.percent.xls]

OTU ID	GAD_DFB002	GAD_DFB005	GAD_DFB007	GAD_DFB009	GAD_DFB010	GAD_DFB011	GAD_DFB015	GAD_DFB017	GAD_DFB019	GAD_DFB021	GAD_DFB025	GAD_DFB026	GAD_DFB028	GAD_DFB030	GAD_DFB032	GAD_DFB033	GAD_DFB035	GAD_DFB038	GAD_DFB040	GAD_DFB042	GAD_DFB046	HC_HFB001	HC_HFB002	HC_HFB003	HC_HFB004	HC_HFB005	HC_HFB006	HC_HFB007	HC_HFB008	HC_HFB009	HC_HFB011	MDD_DFB003	MDD_DFB004	MDD_DFB006	MDD_DFB008	MDD_DFB014	MDD_DFB016	MDD_DFB018	MDD_DFB020	MDD_DFB022	MDD_DFB023	MDD_DFB024	MDD_DFB029	MDD_DFB031	MDD_DFB034	MDD_DFB036	MDD_DFB037	MDD_DFB039	MDD_DFB041
o__Lactobacillales_f__Aerococcaceae_g__Abiotrophia	0.00000	0.00000	0.00000	0.00000	0.00000	0.00000	0.00000	0.00000	0.00003	0.00000	0.00000	0.00000	0.00000	0.00000	0.00000	0.00000	0.00000	0.00000	0.00000	0.00000	0.00000	0.00000	0.00000	0.00000	0.00000	0.00000	0.00000	0.00000	0.00000	0.00000	0.00000	0.00000	0.00000	0.00000	0.00000	0.00000	0.00003	0.00000	0.00000	0.00000	0.00000	0.00000	0.00000	0.00000	0.00003	0.00000	0.00000	0.00000	0.00000
o__Fusobacteriales_f__Fusobacteriaceae_g__	0.00000	0.00000	0.00000	0.00010	0.00000	0.00000	0.00000	0.00000	0.00000	0.00003	0.00000	0.00000	0.00000	0.00000	0.00000	0.00000	0.00003	0.00000	0.00000	0.00000	0.00000	0.00000	0.00000	0.00000	0.00000	0.00000	0.00000	0.00000	0.00000	0.00000	0.00000	0.00000	0.00000	0.00000	0.00000	0.00000	0.00000	0.00000	0.00000	0.00000	0.00000	0.00000	0.00000	0.00000	0.00000	0.00000	0.00000	0.00000	0.00000
o__Pseudomonadales_f__Moraxellaceae_g__	0.00000	0.00000	0.00000	0.00000	0.00000	0.00000	0.00000	0.00000	0.00000	0.00000	0.00000	0.00000	0.00000	0.00000	0.00000	0.00000	0.00000	0.00000	0.00000	0.00000	0.00000	0.00000	0.00000	0.00000	0.00000	0.00000	0.00000	0.00000	0.00000	0.00000	0.00000	0.00000	0.00000	0.00000	0.00000	0.00000	0.00000	0.00000	0.00000	0.00000	0.00040	0.00000	0.00000	0.00000	0.00000	0.00000	0.00000	0.00000	0.00000
o__Clostridiales_f__Defluviitaleaceae_g__Defluviitaleaceae-UCG-011	0.00000	0.00000	0.00000	0.00000	0.00000	0.00000	0.00000	0.00000	0.00000	0.00000	0.00000	0.00010	0.00051	0.00000	0.00113	0.00000	0.00000	0.00000	0.00000	0.00000	0.00037	0.00000	0.00003	0.00038	0.00000	0.00000	0.00000	0.00003	0.00000	0.00000	0.00000	0.00000	0.00000	0.00000	0.00000	0.00000	0.00000	0.00000	0.00003	0.00014	0.00000	0.00000	0.00000	0.00000	0.00000	0.00000	0.00007	0.00007	0.00000
o__Gastranaerophilales_f__Clostridium-sp.-K4410.MGS-306_g__Clostridium-sp.-K4410.MGS-306	0.00000	0.00000	0.00000	0.00000	0.00000	0.00000	0.00000	0.00000	0.00000	0.00000	0.00000	0.00000	0.00000	0.00000	0.00000	0.00000	0.00000	0.00000	0.00000	0.00000	0.00000	0.00000	0.00000	0.00000	0.00000	0.00000	0.00000	0.00024	0.00000	0.00000	0.00000	0.00000	0.00000	0.00000	0.00000	0.00000	0.00000	0.00000	0.00000	0.00000	0.00000	0.00000	0.00000	0.00000	0.00000	0.00000	0.00000	0.00000	0.00000
o__Clostridiales_f__Lachnospiraceae_g__Eisenbergiella	0.00000	0.00000	0.00000	0.00000	0.00063	0.00000	0.00000	0.00000	0.00050	0.00000	0.00000	0.00000	0.00000	0.00000	0.00031	0.00000	0.00000	0.00010	0.00000	0.00000	0.00024	0.00003	0.00000	0.00000	0.00000	0.00000	0.00000	0.00000	0.00000	0.00000	0.00000	0.00000	0.00000	0.00000	0.00000	0.00000	0.00010	0.00000	0.00000	0.00000	0.00000	0.00000	0.00000	0.00000	0.00000	0.00000	0.00000	0.00003	0.00186
o__Clostridiales_f__Ruminococcaceae_g__DTU089	0.00000	0.00000	0.00000	0.00000	0.00000	0.00000	0.00000	0.00000	0.00000	0.00000	0.00000	0.00000	0.00000	0.00000	0.00000	0.00000	0.00000	0.00000	0.00000	0.00000	0.00000	0.00000	0.00000	0.00000	0.00000	0.00000	0.00000	0.00000	0.00000	0.00000	0.00000	0.00000	0.00000	0.00007	0.00000	0.00000	0.00000	0.00000	0.00000	0.00000	0.00000	0.00000	0.00000	0.00000	0.00000	0.00000	0.00000	0.00000	0.00000
p__Proteobacteria_c__Gammaproteobacteria_g__	0.00020	0.00027	0.00020	0.00147	0.00087	0.00040	0.00362	0.00013	0.00010	0.00400	0.00064	0.00051	0.00030	0.00003	0.00017	0.00208	0.00013	0.00059	0.00000	0.00074	0.00061	0.00145	0.00078	0.00014	0.00094	0.00021	0.00007	0.00037	0.00010	0.00133	0.00336	0.00024	0.00027	0.00285	0.00050	0.00157	0.00278	0.00010	0.00241	0.00289	0.00409	0.00078	0.00137	0.00117	0.00098	0.00030	0.00007	0.00017	0.00192
o__Erysipelotrichales_f__Erysipelotrichaceae_g__Dielma	0.00000	0.00000	0.00000	0.00003	0.00000	0.00000	0.00000	0.00000	0.00000	0.00000	0.00000	0.00017	0.00000	0.00000	0.00000	0.00000	0.00000	0.00000	0.00000	0.00000	0.00003	0.00000	0.00000	0.00000	0.00000	0.00000	0.00000	0.00000	0.00000	0.00000	0.00003	0.00000	0.00000	0.00000	0.00000	0.00000	0.00000	0.00000	0.00000	0.00000	0.00000	0.00007	0.00000	0.00000	0.00000	0.00003	0.00000	0.00003	0.00000
o__Lactobacillales_f__Streptococcaceae_g__Streptococcus	0.00007	0.00003	0.00030	0.00256	0.00171	0.00030	0.01057	0.00000	0.02689	0.00027	0.00085	0.00373	0.00081	0.00044	0.00346	0.00048	0.00013	0.00014	0.00190	0.00640	0.00010	0.00104	0.00054	0.00175	0.00034	0.00034	0.00155	0.00109	0.00050	0.00150	0.00229	0.00262	0.00778	0.00087	0.00127	0.00759	0.28099	0.00013	0.00037	0.00034	0.00074	0.00054	0.03166	0.00097	0.01602	0.00184	0.00037	0.00104	0.00010
o__Coriobacteriales_f__Eggerthellaceae_g__Gordonibacter	0.00000	0.00000	0.00000	0.00000	0.00000	0.00000	0.00000	0.00000	0.00064	0.00000	0.00000	0.00000	0.00000	0.00000	0.00007	0.00000	0.00000	0.00000	0.00000	0.00000	0.00000	0.00000	0.00000	0.00003	0.00000	0.00000	0.00003	0.00000	0.00000	0.00000	0.00000	0.00000	0.00000	0.00000	0.00000	0.00000	0.00191	0.00000	0.00000	0.00000	0.00000	0.00000	0.00000	0.00000	0.00000	0.00000	0.00000	0.00000	0.00000
o__Corynebacteriales_f__Corynebacteriaceae_g__Corynebacterium-1	0.00000	0.00000	0.00000	0.00000	0.00000	0.00000	0.00000	0.00000	0.00000	0.00000	0.00000	0.00000	0.00000	0.00000	0.00000	0.00000	0.00000	0.00000	0.00000	0.00000	0.00000	0.00000	0.00000	0.00000	0.00000	0.00000	0.00000	0.00000	0.00000	0.00000	0.00000	0.00000	0.00000	0.00000	0.00000	0.00000	0.00003	0.00000	0.00000	0.00000	0.00000	0.00000	0.00000	0.00000	0.00000	0.00000	0.00000	0.00000	0.00000
o__Erysipelotrichales_f__Erysipelotrichaceae_g__Erysipelotrichaceae-UCG-006	0.00000	0.00000	0.00000	0.00000	0.00000	0.00000	0.00000	0.00010	0.00000	0.00000	0.00000	0.00000	0.00000	0.00000	0.00000	0.00000	0.00000	0.00000	0.00000	0.00000	0.00000	0.00000	0.00000	0.00000	0.00000	0.00000	0.00000	0.00000	0.00000	0.00000	0.00000	0.00000	0.00000	0.00000	0.00000	0.00000	0.00000	0.00000	0.00000	0.00000	0.00000	0.00000	0.00000	0.00000	0.00000	0.00000	0.00000	0.00000	0.00000
o__Clostridiales_f__Ruminococcaceae_g__Oscillospira	0.00000	0.00000	0.00000	0.00000	0.00000	0.00000	0.00000	0.00007	0.00000	0.00000	0.00000	0.00000	0.00000	0.00000	0.00000	0.00000	0.00000	0.00000	0.00000	0.00000	0.00000	0.00000	0.00000	0.00000	0.00000	0.00000	0.00000	0.00000	0.00000	0.00000	0.00000	0.00000	0.00000	0.00000	0.00000	0.00000	0.00000	0.00000	0.00000	0.00000	0.00000	0.00000	0.00000	0.00000	0.00000	0.00000	0.00000	0.00000	0.00000
c__Negativicutes_o__Selenomonadales_g__	0.00000	0.00000	0.00000	0.00007	0.00000	0.00000	0.00000	0.00000	0.00000	0.00000	0.00007	0.00007	0.00000	0.00003	0.00003	0.00007	0.00000	0.00003	0.00000	0.00000	0.00003	0.00010	0.00007	0.00007	0.00000	0.00000	0.00003	0.00003	0.00000	0.00003	0.00000	0.00000	0.00000	0.00000	0.00007	0.00000	0.00000	0.00000	0.00014	0.00014	0.00000	0.00013	0.00000	0.00000	0.00000	0.00000	0.00000	0.00000	0.00007
o__Betaproteobacteriales_f__Burkholderiaceae_g__Comamonas	0.00000	0.00000	0.00000	0.00000	0.00000	0.00000	0.00000	0.00000	0.00000	0.00000	0.00000	0.00000	0.00000	0.00000	0.00000	0.00000	0.00000	0.00000	0.00000	0.00000	0.00000	0.00000	0.00000	0.00000	0.00000	0.00000	0.00000	0.00000	0.00000	0.00000	0.00000	0.00000	0.00000	0.00000	0.00000	0.00000	0.00013	0.00000	0.00000	0.00000	0.00000	0.00000	0.00000	0.00000	0.00000	0.00000	0.00000	0.00000	0.00003
p__Tenericutes_c__Mollicutes_g__	0.00000	0.00000	0.00000	0.00000	0.00000	0.00000	0.00000	0.00000	0.00000	0.00000	0.00000	0.00000	0.00000	0.00003	0.00000	0.00000	0.00000	0.00000	0.00000	0.00000	0.00000	0.00000	0.00000	0.00000	0.00000	0.00000	0.00000	0.00000	0.00000	0.00000	0.00000	0.00000	0.00000	0.00000	0.00000	0.00000	0.00000	0.00000	0.00000	0.00000	0.00000	0.00000	0.00000	0.00000	0.00000	0.00000	0.00000	0.00000	0.00000
o__Clostridiales_f__Ruminococcaceae_g__Ruminococcaceae-UCG-003	0.00003	0.00013	0.00000	0.00000	0.00000	0.00000	0.00000	0.00003	0.00000	0.00000	0.00010	0.00000	0.00010	0.00000	0.00000	0.00000	0.00000	0.00003	0.00000	0.00000	0.00003	0.00000	0.00007	0.00000	0.00003	0.00000	0.00003	0.00003	0.00000	0.00003	0.00000	0.00000	0.00000	0.00000	0.00007	0.00000	0.00000	0.00000	0.00007	0.00003	0.00000	0.00000	0.00000	0.00007	0.00000	0.00003	0.00000	0.00000	0.00000
o__Rickettsiales_f__Mitochondria_g__uncultured-bacterium	0.00000	0.00000	0.00000	0.00000	0.00000	0.00000	0.00000	0.00003	0.00000	0.00000	0.00000	0.00000	0.00003	0.00000	0.00000	0.00000	0.00000	0.00000	0.00000	0.00000	0.00000	0.00000	0.00000	0.00007	0.00000	0.00000	0.00000	0.00000	0.00000	0.00000	0.00000	0.00000	0.00000	0.00000	0.00000	0.00000	0.00000	0.00000	0.00000	0.00000	0.00000	0.00000	0.00000	0.00000	0.00000	0.00000	0.00000	0.00000	0.00000
o__Sphingobacteriales_f__Sphingobacteriaceae_g__Nubsella	0.00000	0.00000	0.00000	0.00000	0.00000	0.00000	0.00000	0.00000	0.00000	0.00000	0.00000	0.00000	0.00000	0.00003	0.00014	0.00000	0.00000	0.00000	0.00000	0.00000	0.00000	0.00003	0.00000	0.00000	0.00003	0.00000	0.00000	0.00000	0.00000	0.00000	0.00000	0.00000	0.00000	0.00000	0.00000	0.00000	0.00000	0.00000	0.00000	0.00000	0.00000	0.00000	0.00000	0.00000	0.00003	0.00000	0.00000	0.00000	0.00000
o__Coriobacteriales_f__Atopobiaceae_g__	0.00000	0.00000	0.00000	0.00000	0.00000	0.00000	0.00000	0.00000	0.00000	0.00000	0.00000	0.00000	0.00000	0.00000	0.00000	0.00000	0.00000	0.00000	0.00000	0.00000	0.00000	0.00000	0.00000	0.00000	0.00000	0.00000	0.00000	0.00000	0.00000	0.00000	0.00000	0.00000	0.00000	0.00000	0.00000	0.00000	0.00000	0.00000	0.00000	0.00000	0.00000	0.00003	0.00000	0.00000	0.00000	0.00000	0.00000	0.00000	0.00000
o__Erysipelotrichales_f__Erysipelotrichaceae_g__Candidatus-Stoquefichus	0.00000	0.00000	0.00000	0.00000	0.00000	0.00000	0.00000	0.00000	0.00000	0.00000	0.00000	0.00000	0.00000	0.00000	0.00000	0.00000	0.00000	0.00000	0.00000	0.00000	0.00000	0.00000	0.00000	0.00000	0.00000	0.00000	0.00000	0.00000	0.00000	0.00000	0.00000	0.00000	0.00000	0.00000	0.00000	0.00000	0.00000	0.00000	0.00000	0.00031	0.00000	0.00000	0.00000	0.00043	0.00000	0.00000	0.00000	0.00000	0.00000
o__Clostridiales_f__Lachnospiraceae_g__[Eubacterium]-ventriosum-group	0.00000	0.00000	0.00003	0.00000	0.00056	0.00000	0.00000	0.00017	0.00000	0.00000	0.00007	0.00007	0.00003	0.00000	0.00000	0.00003	0.00000	0.00000	0.00000	0.00000	0.00007	0.00007	0.00000	0.00014	0.00003	0.00000	0.00003	0.00000	0.00007	0.00031	0.00003	0.00000	0.00007	0.00000	0.00000	0.00003	0.00000	0.00000	0.00010	0.00041	0.00000	0.00010	0.00000	0.00007	0.00000	0.00000	0.00000	0.00000	0.00000
o__Synergistales_f__Synergistaceae_g__Jonquetella	0.00000	0.00000	0.00000	0.00000	0.00003	0.00000	0.00000	0.00000	0.00000	0.00000	0.00000	0.00000	0.00000	0.00000	0.00000	0.00000	0.00000	0.00000	0.00000	0.00000	0.00000	0.00000	0.00000	0.00000	0.00000	0.00000	0.00000	0.00000	0.00000	0.00000	0.00000	0.00000	0.00000	0.00000	0.00000	0.00000	0.00000	0.00000	0.00000	0.00000	0.00000	0.00000	0.00000	0.00000	0.00000	0.00000	0.00000	0.00000	0.00000
o__Bacteroidales_f__Tannerellaceae_g__Macellibacteroides	0.00000	0.00000	0.00000	0.00000	0.00000	0.00000	0.00000	0.00000	0.00000	0.00000	0.00000	0.00000	0.00000	0.00000	0.00000	0.00000	0.00000	0.00000	0.00000	0.00000	0.00000	0.00000	0.00000	0.00000	0.00000	0.00000	0.00000	0.00000	0.00000	0.00000	0.00000	0.00000	0.00000	0.00000	0.00000	0.00000	0.00000	0.00000	0.00000	0.00000	0.00000	0.00000	0.00000	0.00000	0.00000	0.00000	0.00000	0.00000	0.00000
p__Actinobacteria_c__Actinobacteria_g__	0.00000	0.00000	0.00000	0.00000	0.00010	0.00000	0.00051	0.00003	0.00000	0.00000	0.00000	0.00000	0.00027	0.00000	0.00031	0.00003	0.00000	0.00007	0.00007	0.00003	0.00010	0.00000	0.00007	0.00014	0.00000	0.00000	0.00003	0.00003	0.00000	0.00000	0.00137	0.00000	0.00000	0.00007	0.00000	0.00000	0.00000	0.00000	0.00000	0.00048	0.00003	0.00000	0.00020	0.00003	0.00000	0.00000	0.00003	0.00010	0.00000
o__Enterobacteriales_f__Enterobacteriaceae_g__Dickeya	0.00000	0.00000	0.00000	0.00000	0.00000	0.00000	0.00000	0.00000	0.00000	0.00000	0.00000	0.00000	0.00000	0.00000	0.00000	0.00000	0.00000	0.00000	0.00000	0.00000	0.00000	0.00000	0.00000	0.00000	0.00000	0.00000	0.00000	0.00000	0.00000	0.00000	0.00000	0.00000	0.00000	0.00000	0.00000	0.00000	0.00003	0.00000	0.00000	0.00000	0.00000	0.00000	0.00000	0.00000	0.00000	0.00000	0.00000	0.00000	0.00000
o__Rhodospirillales_f__uncultured_g__	0.00000	0.00000	0.00000	0.00000	0.00000	0.00000	0.00000	0.00000	0.00000	0.00000	0.00000	0.00000	0.00000	0.00000	0.00000	0.00000	0.00000	0.00000	0.00000	0.00000	0.00000	0.00000	0.00000	0.00021	0.00000	0.00000	0.00000	0.00037	0.00000	0.00000	0.00000	0.00003	0.00000	0.00000	0.00000	0.00000	0.00000	0.00000	0.00000	0.00000	0.00000	0.00003	0.00000	0.00000	0.00000	0.00000	0.00000	0.00000	0.00000
o__Clostridiales_f__Ruminococcaceae_g__Ruminiclostridium-6	0.00000	0.00000	0.00000	0.00000	0.00000	0.00000	0.00000	0.00020	0.00000	0.00000	0.00000	0.00000	0.00000	0.00000	0.00000	0.00000	0.00000	0.00000	0.00003	0.00000	0.00000	0.00000	0.00000	0.00000	0.00003	0.00000	0.00000	0.00000	0.00000	0.00000	0.00000	0.00000	0.00000	0.00000	0.00000	0.00000	0.00000	0.00013	0.00000	0.00000	0.00000	0.00000	0.00000	0.00000	0.00000	0.00000	0.00000	0.00000	0.00000
o__Clostridiales_f__Ruminococcaceae_g__Ruminococcaceae-UCG-014	0.00000	0.00000	0.00000	0.00000	0.00000	0.00000	0.00000	0.00000	0.00000	0.00000	0.00000	0.00000	0.00000	0.00064	0.00000	0.00000	0.00000	0.00010	0.00000	0.00000	0.00000	0.00000	0.00000	0.00000	0.00003	0.00007	0.00000	0.00017	0.00000	0.00003	0.00000	0.00000	0.00000	0.00000	0.00030	0.00000	0.00000	0.00000	0.00000	0.00000	0.00027	0.00000	0.00000	0.00000	0.00000	0.00000	0.00000	0.00000	0.00000
o__Betaproteobacteriales_f__Burkholderiaceae_g__Ottowia	0.00000	0.00000	0.00000	0.00000	0.00000	0.00000	0.00000	0.00000	0.00000	0.00000	0.00000	0.00000	0.00000	0.00000	0.00000	0.00000	0.00000	0.00000	0.00000	0.00000	0.00000	0.00000	0.00000	0.00000	0.00000	0.00000	0.00000	0.00000	0.00000	0.00000	0.00000	0.00000	0.00000	0.00000	0.00000	0.00000	0.00000	0.00000	0.00000	0.00000	0.00067	0.00000	0.00000	0.00000	0.00000	0.00000	0.00000	0.00000	0.00000
o__Micrococcales_f__Microbacteriaceae_g__Agrococcus	0.00000	0.00000	0.00000	0.00000	0.00000	0.00000	0.00000	0.00000	0.00000	0.00000	0.00000	0.00000	0.00000	0.00000	0.00000	0.00000	0.00000	0.00000	0.00000	0.00000	0.00000	0.00000	0.00000	0.00000	0.00000	0.00000	0.00000	0.00000	0.00000	0.00000	0.00000	0.00000	0.00000	0.00000	0.00000	0.00000	0.00003	0.00000	0.00000	0.00000	0.00000	0.00000	0.00000	0.00000	0.00000	0.00000	0.00000	0.00000	0.00000
o__Actinomycetales_f__Actinomycetaceae_g__Varibaculum	0.00000	0.00000	0.00000	0.00000	0.00000	0.00000	0.00000	0.00000	0.00000	0.00000	0.00000	0.00000	0.00000	0.00000	0.00000	0.00000	0.00000	0.00000	0.00000	0.00000	0.00000	0.00000	0.00000	0.00000	0.00000	0.00000	0.00000	0.00000	0.00000	0.00000	0.00000	0.00000	0.00000	0.00000	0.00000	0.00000	0.00000	0.00000	0.00000	0.00000	0.00000	0.00000	0.00000	0.00000	0.00000	0.00003	0.00000	0.00000	0.00000
o__Bacteroidales_f__Barnesiellaceae_g__uncultured	0.00000	0.00000	0.00000	0.00000	0.00000	0.00000	0.00000	0.00000	0.00000	0.00000	0.00000	0.00000	0.00000	0.00000	0.00000	0.00000	0.00000	0.00000	0.00000	0.00000	0.00000	0.00000	0.00000	0.00000	0.00000	0.00000	0.00000	0.00000	0.00000	0.00000	0.00000	0.00000	0.00050	0.00000	0.00000	0.00000	0.00000	0.00000	0.00000	0.00000	0.00000	0.00000	0.00000	0.00000	0.00000	0.00000	0.00000	0.00000	0.00000
o__Bacteroidales_f__Prevotellaceae_g__Prevotella	0.00000	0.00000	0.00000	0.00000	0.00042	0.00000	0.00000	0.00000	0.00003	0.00000	0.00003	0.00081	0.00003	0.00000	0.00000	0.00000	0.00000	0.00000	0.00000	0.00000	0.00065	0.00017	0.00000	0.00000	0.00000	0.00010	0.00000	0.00000	0.00003	0.00000	0.00003	0.00000	0.00000	0.00000	0.00003	0.00000	0.00000	0.00000	0.00000	0.00065	0.00000	0.00000	0.00000	0.00000	0.00000	0.00000	0.00000	0.00000	0.00007
o__Rhodobacterales_f__Rhodobacteraceae_g__	0.00000	0.00000	0.00000	0.00000	0.00000	0.00000	0.00000	0.00000	0.00000	0.00000	0.00000	0.00000	0.00000	0.00000	0.00000	0.00000	0.00000	0.00000	0.00000	0.00000	0.00000	0.00000	0.00000	0.00000	0.00000	0.00000	0.00000	0.00000	0.00000	0.00000	0.00000	0.00000	0.00000	0.00000	0.00000	0.00000	0.00087	0.00000	0.00000	0.00000	0.00010	0.00000	0.00000	0.00000	0.00000	0.00000	0.00000	0.00000	0.00010
o__Vibrionales_f__Vibrionaceae_g__Photobacterium	0.00000	0.00000	0.00000	0.00000	0.00000	0.00000	0.00000	0.00000	0.00000	0.00000	0.00000	0.00000	0.00000	0.00000	0.00000	0.00000	0.00000	0.00000	0.00000	0.00000	0.00000	0.00000	0.00000	0.00000	0.00000	0.00000	0.00000	0.00000	0.00000	0.00000	0.00000	0.00000	0.00003	0.00000	0.00000	0.00000	0.00000	0.00000	0.00000	0.00000	0.00000	0.00000	0.00000	0.00000	0.00000	0.00000	0.00000	0.00000	0.00000
o__Coriobacteriales_f__Coriobacteriales-Incertae-Sedis_g__Phoenicibacter	0.00000	0.00000	0.00000	0.00000	0.00000	0.00000	0.00000	0.00000	0.00000	0.00000	0.00000	0.00000	0.00000	0.00000	0.00000	0.00000	0.00000	0.00000	0.00000	0.00000	0.00000	0.00000	0.00000	0.00000	0.00000	0.00000	0.00000	0.00000	0.00000	0.00000	0.00000	0.00000	0.00000	0.00000	0.00000	0.00000	0.00000	0.00000	0.00000	0.00000	0.00007	0.00000	0.00000	0.00000	0.00000	0.00000	0.00000	0.00000	0.00000
o__Betaproteobacteriales_f__Burkholderiaceae_g__Acidovorax	0.00000	0.00000	0.00000	0.00000	0.00000	0.00000	0.00000	0.00000	0.00000	0.00000	0.00000	0.00000	0.00000	0.00000	0.00000	0.00000	0.00000	0.00000	0.00000	0.00000	0.00000	0.00000	0.00000	0.00000	0.00000	0.00000	0.00000	0.00000	0.00000	0.00000	0.00000	0.00000	0.00000	0.00000	0.00000	0.00000	0.00000	0.00000	0.00000	0.00000	0.00003	0.00000	0.00000	0.00000	0.00000	0.00000	0.00000	0.00000	0.00000
o__Lactobacillales_f__Leuconostocaceae_g__Weissella	0.00000	0.00000	0.00000	0.00000	0.00000	0.00000	0.00220	0.00000	0.00000	0.00000	0.00000	0.00000	0.00000	0.00000	0.00000	0.00000	0.00000	0.00000	0.00000	0.00000	0.00000	0.00000	0.00000	0.00000	0.00000	0.00000	0.00000	0.00000	0.00000	0.00000	0.00000	0.00000	0.00010	0.00000	0.00000	0.00000	0.00000	0.00000	0.00000	0.00000	0.00000	0.00003	0.00000	0.00000	0.00000	0.00000	0.00000	0.00000	0.00000
o__Clostridiales_f__Clostridiales-vadinBB60-group_g__uncultured-bacterium	0.00000	0.00000	0.00000	0.00000	0.00000	0.00000	0.00000	0.00114	0.00000	0.00000	0.00000	0.00000	0.00000	0.00000	0.00000	0.00000	0.00000	0.00000	0.00000	0.00000	0.00000	0.00000	0.00000	0.00000	0.00000	0.00000	0.00020	0.00003	0.00000	0.00000	0.00000	0.00000	0.00000	0.00000	0.00000	0.00000	0.00000	0.00000	0.00000	0.00000	0.00007	0.00000	0.00000	0.00000	0.00000	0.00000	0.00000	0.00000	0.00000
o__Clostridiales_f__Clostridiaceae-1_g__Clostridium-sensu-stricto-1	0.00013	0.00000	0.00003	0.00007	0.00000	0.00000	0.00000	0.00007	0.00081	0.00027	0.00000	0.00000	0.00000	0.00000	0.00000	0.00000	0.00000	0.00000	0.00000	0.00000	0.00000	0.00003	0.00003	0.00096	0.00000	0.00000	0.00020	0.00115	0.00000	0.00003	0.00003	0.00000	0.00000	0.00174	0.00023	0.00007	0.00000	0.00000	0.00054	0.00003	0.00013	0.00037	0.00000	0.00087	0.00000	0.00003	0.00000	0.00000	0.00000
o__Bacteroidales_f__Muribaculaceae_g__uncultured-Porphyromonadaceae-bacterium	0.00000	0.00000	0.00000	0.00000	0.00000	0.00000	0.00000	0.00080	0.00000	0.00000	0.00000	0.00000	0.00000	0.00000	0.00000	0.00000	0.00000	0.00000	0.00000	0.00000	0.00000	0.00000	0.00000	0.00000	0.00000	0.00000	0.00000	0.00000	0.00000	0.00000	0.00000	0.00000	0.00000	0.00000	0.00000	0.00000	0.00000	0.00000	0.00000	0.00000	0.00047	0.00000	0.00000	0.00000	0.00000	0.00000	0.00000	0.00000	0.00000
o__Rickettsiales_f__Mitochondria_g__	0.00000	0.00000	0.00000	0.00000	0.00000	0.00000	0.00000	0.00000	0.00000	0.00000	0.00000	0.00000	0.00003	0.00000	0.00000	0.00000	0.00000	0.00000	0.00000	0.00000	0.00000	0.00000	0.00000	0.00000	0.00000	0.00000	0.00000	0.00000	0.00000	0.00000	0.00000	0.00000	0.00000	0.00000	0.00013	0.00000	0.00000	0.00000	0.00000	0.00000	0.00000	0.00000	0.00000	0.00000	0.00000	0.00000	0.00000	0.00000	0.00000
c__Fusobacteriia_o__Fusobacteriales_g__	0.00000	0.00000	0.00000	0.00000	0.00000	0.00000	0.00000	0.00000	0.00000	0.00000	0.00000	0.00000	0.00000	0.00000	0.00000	0.00000	0.00000	0.00000	0.00003	0.00000	0.00000	0.00000	0.00000	0.00000	0.00000	0.00000	0.00000	0.00000	0.00000	0.00000	0.00000	0.00000	0.00000	0.00000	0.00000	0.00000	0.00000	0.00000	0.00000	0.00000	0.00000	0.00000	0.00000	0.00000	0.00000	0.00000	0.00000	0.00000	0.00000
o__Lactobacillales_f__Lactobacillaceae_g__Lactobacillus	0.00000	0.00003	0.00000	0.00000	0.00021	0.00000	0.00213	0.00003	0.00020	0.00000	0.00000	0.00000	0.00027	0.00000	0.06447	0.00000	0.00000	0.00028	0.00701	0.00498	0.00000	0.00000	0.00000	0.00003	0.00000	0.00000	0.00000	0.00000	0.00000	0.00000	0.00000	0.00003	0.00000	0.00000	0.00033	0.00000	0.00003	0.00000	0.00003	0.00000	0.00060	0.00000	0.01122	0.00000	0.00294	0.00017	0.00000	0.00000	0.00071
o__Pseudomonadales_f__Pseudomonadaceae_g__	0.00000	0.00000	0.00000	0.00000	0.00000	0.00000	0.00000	0.00000	0.00000	0.00000	0.00000	0.00000	0.00000	0.00000	0.00000	0.00000	0.00000	0.00000	0.00000	0.00000	0.00000	0.00000	0.00000	0.00000	0.00000	0.00000	0.00000	0.00000	0.00000	0.00000	0.00000	0.00000	0.00000	0.00000	0.00000	0.00000	0.00000	0.00000	0.00000	0.00000	0.00000	0.00000	0.00000	0.00000	0.00000	0.00000	0.00000	0.00000	0.00003
o__Erysipelotrichales_f__Erysipelotrichaceae_g__Coprobacillus	0.00000	0.00000	0.00037	0.00003	0.00031	0.00000	0.00000	0.00000	0.00000	0.00000	0.00051	0.00014	0.00000	0.00000	0.00113	0.00000	0.00000	0.00000	0.00000	0.00000	0.00000	0.00000	0.00000	0.00000	0.00000	0.00000	0.00000	0.00000	0.00000	0.00000	0.00003	0.00000	0.00000	0.00000	0.00000	0.00000	0.00000	0.00007	0.00000	0.00000	0.00194	0.00000	0.00000	0.00000	0.00000	0.00000	0.00000	0.00007	0.00003
o__Selenomonadales_f__Veillonellaceae_g__Allisonella	0.00000	0.00000	0.00000	0.00000	0.00000	0.00000	0.00850	0.00003	0.00000	0.00000	0.00017	0.00000	0.00000	0.00000	0.00000	0.00000	0.00000	0.00003	0.00003	0.00003	0.00000	0.00064	0.00017	0.00000	0.00000	0.00000	0.00000	0.00000	0.00040	0.00044	0.00000	0.00000	0.00000	0.00000	0.00000	0.00000	0.00000	0.00000	0.00020	0.00000	0.00000	0.00000	0.00000	0.00050	0.00027	0.00000	0.00003	0.00010	0.00000
o__Clostridiales_f__Lachnospiraceae_g__	0.01527	0.00083	0.01800	0.02276	0.02580	0.01357	0.01233	0.03029	0.01289	0.00336	0.02566	0.01787	0.01575	0.01075	0.00144	0.00314	0.00534	0.01700	0.00179	0.00721	0.01569	0.01500	0.00675	0.02504	0.02542	0.01414	0.01044	0.01667	0.00935	0.02650	0.06357	0.03896	0.03355	0.01393	0.01800	0.02776	0.00784	0.01910	0.02493	0.02952	0.01842	0.00837	0.00248	0.00529	0.01308	0.00439	0.00568	0.00659	0.00523
o__Clostridiales_f__Lachnospiraceae_g__GCA-900066755	0.00000	0.00000	0.00000	0.00000	0.00038	0.00000	0.00000	0.00000	0.00000	0.00000	0.00000	0.00000	0.00000	0.00000	0.00000	0.00000	0.00000	0.00000	0.00000	0.00000	0.00000	0.00000	0.00000	0.00000	0.00000	0.00000	0.00000	0.00000	0.00000	0.00000	0.00000	0.00000	0.00003	0.00000	0.00000	0.00000	0.00000	0.00000	0.00000	0.00014	0.00000	0.00000	0.00000	0.00000	0.00000	0.00000	0.00000	0.00000	0.00000
o__Pseudomonadales_f__Pseudomonadaceae_g__Pseudomonas	0.00000	0.00000	0.00003	0.00000	0.00000	0.00000	0.00003	0.00000	0.00007	0.00000	0.00000	0.00000	0.00000	0.00000	0.00000	0.00000	0.00000	0.00000	0.00000	0.00000	0.00000	0.00000	0.00000	0.00000	0.00000	0.00000	0.00000	0.00003	0.00000	0.00000	0.00000	0.00000	0.00000	0.00003	0.00000	0.00000	0.00184	0.00000	0.00000	0.00000	0.00000	0.00000	0.00000	0.00000	0.00000	0.00000	0.00000	0.00000	0.00000
o__Aeromonadales_f__Succinivibrionaceae_g__uncultured	0.00000	0.00000	0.00000	0.00000	0.00000	0.00000	0.00000	0.00315	0.00000	0.00000	0.00000	0.00000	0.00000	0.00000	0.00000	0.00000	0.00000	0.00000	0.00000	0.00000	0.00000	0.00000	0.00000	0.00000	0.00000	0.00000	0.00000	0.00000	0.00000	0.00000	0.00000	0.00000	0.00000	0.00000	0.00000	0.00000	0.00000	0.00000	0.00000	0.00000	0.00000	0.00000	0.00000	0.00000	0.00000	0.00000	0.00000	0.00000	0.00000
o__Bacteroidales_f__Prevotellaceae_g__	0.00519	0.00000	0.00003	0.00003	0.00014	0.00003	0.00905	0.02580	0.00003	0.00000	0.00000	0.00264	0.00003	0.00007	0.00260	0.00003	0.00027	0.01017	0.06498	0.00024	0.00020	0.00000	0.00236	0.00003	0.00007	0.01068	0.00666	0.00109	0.00060	0.00160	0.00007	0.00255	0.00000	0.00003	0.00284	0.00000	0.00000	0.00345	0.01007	0.00082	0.00164	0.00132	0.00044	0.00110	0.01426	0.00104	0.12357	0.00219	0.00034
o__Clostridiales_f__Lachnospiraceae_g__Fusicatenibacter	0.00030	0.00000	0.00020	0.00003	0.00024	0.00000	0.00000	0.00090	0.00000	0.00017	0.00098	0.00020	0.00105	0.00057	0.00034	0.00003	0.00077	0.00038	0.00000	0.00020	0.00031	0.00131	0.00068	0.00226	0.00084	0.00003	0.00017	0.00037	0.00080	0.00123	0.00205	0.00082	0.00221	0.00000	0.00000	0.00167	0.00013	0.00087	0.00000	0.00024	0.00044	0.00010	0.00074	0.00003	0.00010	0.00000	0.00023	0.00030	0.00000
k__Bacteria_g__	0.30311	0.51971	0.34437	0.32592	0.15009	0.40273	0.23063	0.30883	0.25574	0.30596	0.36154	0.31478	0.34783	0.45969	0.42936	0.43142	0.36068	0.29228	0.39249	0.43919	0.37575	0.34386	0.36699	0.34105	0.40185	0.36025	0.35217	0.37941	0.45292	0.35590	0.15943	0.38480	0.30446	0.30786	0.28480	0.29088	0.19003	0.28361	0.23173	0.30643	0.27995	0.25263	0.32414	0.40147	0.28996	0.42482	0.45772	0.38784	0.40892
o__Saccharimonadales_f__Saccharimonadaceae_g__	0.00000	0.00000	0.00000	0.00000	0.00000	0.00000	0.00000	0.00000	0.00000	0.00003	0.00000	0.00000	0.00000	0.00000	0.00000	0.00000	0.00000	0.00000	0.00000	0.00000	0.00000	0.00000	0.00000	0.00000	0.00000	0.00000	0.00000	0.00000	0.00000	0.00000	0.00000	0.00000	0.00000	0.00000	0.00000	0.00000	0.00000	0.00000	0.00000	0.00000	0.00000	0.00000	0.00000	0.00000	0.00000	0.00000	0.00000	0.00000	0.00000
p__Proteobacteria_c__Alphaproteobacteria_g__	0.00000	0.00000	0.00000	0.00000	0.00000	0.00000	0.00000	0.00000	0.00000	0.00000	0.00000	0.00000	0.00000	0.00000	0.00007	0.00000	0.00000	0.00000	0.00000	0.00000	0.00000	0.00000	0.00000	0.00000	0.00000	0.00000	0.00000	0.00003	0.00000	0.00000	0.00000	0.00000	0.00000	0.00000	0.00000	0.00000	0.00000	0.00000	0.00000	0.00000	0.00000	0.00000	0.00000	0.00000	0.00000	0.00000	0.00000	0.00000	0.00000
o__Bacteroidales_f__Rikenellaceae_g__Rikenellaceae-RC9-gut-group	0.00000	0.00000	0.00000	0.00000	0.00000	0.00000	0.00000	0.00064	0.00000	0.00000	0.00000	0.00000	0.00000	0.00000	0.00000	0.00000	0.00000	0.00276	0.00000	0.00000	0.00000	0.00000	0.00000	0.00000	0.00000	0.00000	0.00000	0.00000	0.00000	0.00000	0.00000	0.00000	0.00000	0.00000	0.00000	0.00000	0.00000	0.00000	0.00000	0.00000	0.00080	0.00000	0.00000	0.00000	0.00000	0.00000	0.00053	0.00000	0.00000
o__Aeromonadales_f__Succinivibrionaceae_g__Succinivibrio	0.00000	0.00000	0.00000	0.00000	0.00000	0.00000	0.00000	0.00034	0.00000	0.00000	0.00000	0.00000	0.00000	0.00000	0.00000	0.00000	0.00000	0.00000	0.00000	0.00000	0.00000	0.00000	0.00000	0.00000	0.00000	0.00000	0.00000	0.00000	0.00000	0.00000	0.00000	0.00000	0.00000	0.00000	0.00000	0.00000	0.00000	0.00000	0.00000	0.00000	0.00000	0.00000	0.00000	0.00000	0.00000	0.00000	0.00000	0.00000	0.00000
o__Clostridiales_f__Family-XI_g__Finegoldia	0.00000	0.00000	0.00000	0.00000	0.00000	0.00000	0.00000	0.00000	0.00000	0.00000	0.00000	0.00003	0.00000	0.00000	0.00000	0.00000	0.00000	0.00000	0.00000	0.00000	0.00000	0.00000	0.00000	0.00000	0.00000	0.00000	0.00000	0.00000	0.00000	0.00000	0.00000	0.00000	0.00000	0.00000	0.00000	0.00000	0.00003	0.00000	0.00000	0.00000	0.00000	0.00000	0.00000	0.00000	0.00000	0.00000	0.00000	0.00000	0.00000
o__Mollicutes-RF39_f__uncultured-bacterium-adhufec202_g__uncultured-bacterium-adhufec202	0.00000	0.00000	0.00000	0.00000	0.00000	0.00000	0.00000	0.00000	0.00000	0.00000	0.00000	0.00000	0.00000	0.00000	0.00000	0.00000	0.00000	0.00335	0.00000	0.00000	0.00000	0.00000	0.00000	0.00000	0.00000	0.00000	0.00000	0.00000	0.00000	0.00000	0.00000	0.00000	0.00000	0.00000	0.00000	0.00000	0.00000	0.00000	0.00000	0.00000	0.00000	0.00000	0.00000	0.00000	0.00000	0.00000	0.00000	0.00000	0.00000
o__Erysipelotrichales_f__Erysipelotrichaceae_g__uncultured-bacterium	0.00000	0.00000	0.00000	0.00000	0.00000	0.00000	0.00000	0.00000	0.00000	0.00000	0.00000	0.00000	0.00000	0.00000	0.00000	0.00000	0.00000	0.00000	0.00000	0.00000	0.00000	0.00000	0.00000	0.00000	0.00000	0.00000	0.00000	0.00000	0.00000	0.00000	0.00000	0.00000	0.00000	0.00000	0.00000	0.00000	0.00000	0.00003	0.00000	0.00000	0.00000	0.00000	0.00000	0.00000	0.00000	0.00000	0.00000	0.00000	0.00000
o__Erysipelotrichales_f__Erysipelotrichaceae_g__uncultured	0.00000	0.00000	0.00000	0.00000	0.00000	0.00000	0.00000	0.00003	0.00000	0.00000	0.00000	0.00000	0.00000	0.00000	0.00000	0.00000	0.00000	0.00000	0.00000	0.00000	0.00000	0.00000	0.00000	0.00000	0.00000	0.00000	0.00000	0.00000	0.00000	0.00000	0.00000	0.00000	0.00000	0.00000	0.00000	0.00000	0.00000	0.00000	0.00000	0.00000	0.00000	0.00000	0.00000	0.00000	0.00000	0.00000	0.00000	0.00000	0.00000
o__Clostridiales_f__Family-XI_g__Anaerococcus	0.00000	0.00000	0.00000	0.00000	0.00000	0.00000	0.00000	0.00000	0.00000	0.00000	0.00000	0.00000	0.00000	0.00000	0.00000	0.00000	0.00000	0.00000	0.00000	0.00000	0.00000	0.00000	0.00000	0.00000	0.00000	0.00000	0.00000	0.00000	0.00000	0.00000	0.00000	0.00000	0.00000	0.00000	0.00000	0.00000	0.00000	0.00000	0.00000	0.00000	0.00000	0.00000	0.00000	0.00000	0.00000	0.00000	0.00000	0.00000	0.00000
o__Clostridiales_f__Lachnospiraceae_g__Lachnospiraceae-ND3007-group	0.00060	0.00000	0.00000	0.00017	0.00003	0.00000	0.00000	0.00074	0.00050	0.00000	0.00000	0.00007	0.00057	0.00010	0.00000	0.00000	0.00003	0.00066	0.00000	0.00010	0.00010	0.00000	0.00007	0.00161	0.00060	0.00031	0.00287	0.00071	0.00010	0.00085	0.00079	0.00017	0.00037	0.00047	0.00094	0.00047	0.00007	0.00013	0.00081	0.00007	0.00271	0.00024	0.00000	0.00000	0.00003	0.00003	0.00000	0.00027	0.00000
k__Archaea_p__Nanoarchaeaeota_g__	0.00007	0.00000	0.00007	0.00000	0.00003	0.00000	0.00003	0.00003	0.00000	0.00000	0.00003	0.00017	0.00000	0.00014	0.00003	0.00007	0.00010	0.00003	0.00000	0.00003	0.00000	0.00010	0.00007	0.00007	0.00017	0.00000	0.00000	0.00105	0.00003	0.00000	0.00000	0.00031	0.00034	0.00030	0.00000	0.00010	0.00000	0.00013	0.00003	0.00003	0.00003	0.00013	0.00003	0.00000	0.00003	0.00010	0.00003	0.00003	0.00000
o__Clostridiales_f__Lachnospiraceae_g__Incertae-Sedis	0.00000	0.00000	0.00000	0.00000	0.00000	0.00000	0.00000	0.00000	0.00000	0.00000	0.00000	0.00000	0.00000	0.00000	0.00000	0.00000	0.00000	0.00000	0.00000	0.00000	0.00007	0.00000	0.00000	0.00000	0.00000	0.00000	0.00000	0.00000	0.00000	0.00000	0.00000	0.00000	0.00000	0.00000	0.00000	0.00000	0.00000	0.00000	0.00000	0.00000	0.00000	0.00000	0.00000	0.00000	0.00000	0.00000	0.00000	0.00000	0.00000
o__Mollicutes-RF39_f__wallaby-gut-metagenome_g__wallaby-gut-metagenome	0.00000	0.00000	0.00000	0.00000	0.00000	0.00000	0.00000	0.00000	0.00000	0.00000	0.00000	0.00000	0.00000	0.00000	0.00000	0.00000	0.00000	0.00003	0.00000	0.00000	0.00000	0.00000	0.00000	0.00000	0.00000	0.00000	0.00000	0.00000	0.00000	0.00000	0.00000	0.00000	0.00000	0.00000	0.00000	0.00000	0.00000	0.00000	0.00000	0.00000	0.00000	0.00000	0.00000	0.00000	0.00000	0.00000	0.00000	0.00000	0.00000
o__Pseudomonadales_f__Pseudomonadaceae_g__Thiopseudomonas	0.00000	0.00000	0.00000	0.00000	0.00000	0.00000	0.00000	0.00000	0.00000	0.00000	0.00000	0.00000	0.00000	0.00000	0.00000	0.00000	0.00000	0.00000	0.00000	0.00000	0.00000	0.00000	0.00000	0.00000	0.00000	0.00000	0.00000	0.00000	0.00000	0.00000	0.00000	0.00000	0.00000	0.00000	0.00000	0.00000	0.00000	0.00000	0.00000	0.00000	0.00000	0.00000	0.00000	0.00000	0.00000	0.00000	0.00000	0.00000	0.00003
o__Coriobacteriales_f__Eggerthellaceae_g__Senegalimassilia	0.00000	0.00000	0.00000	0.00000	0.00000	0.00000	0.00000	0.00000	0.00000	0.00000	0.00000	0.00000	0.00000	0.00000	0.00000	0.00000	0.00000	0.00000	0.00000	0.00000	0.00000	0.00000	0.00000	0.00000	0.00000	0.00000	0.00000	0.00000	0.00000	0.00000	0.00000	0.00000	0.00000	0.00000	0.00000	0.00000	0.00000	0.00000	0.00000	0.00000	0.00000	0.00000	0.00000	0.00000	0.00000	0.00000	0.00000	0.00000	0.00000
o__Bacillales_f__Sporolactobacillaceae_g__uncultured	0.00000	0.00000	0.00000	0.00000	0.00000	0.00000	0.00003	0.00000	0.00000	0.00000	0.00000	0.00000	0.00000	0.00000	0.00000	0.00000	0.00000	0.00000	0.00000	0.00000	0.00000	0.00000	0.00000	0.00000	0.00000	0.00000	0.00000	0.00000	0.00000	0.00000	0.00000	0.00000	0.00000	0.00000	0.00000	0.00000	0.00003	0.00000	0.00000	0.00000	0.00000	0.00000	0.00000	0.00000	0.00000	0.00000	0.00000	0.00000	0.00000
o__Clostridiales_f__Ruminococcaceae_g__Fournierella	0.00000	0.00000	0.00000	0.00000	0.00000	0.00000	0.00000	0.00000	0.00000	0.00000	0.00000	0.00000	0.00000	0.00000	0.00000	0.00000	0.00000	0.00000	0.00000	0.00000	0.00000	0.00000	0.00000	0.00000	0.00000	0.00000	0.00000	0.00000	0.00000	0.00000	0.00000	0.00000	0.00000	0.00000	0.00000	0.00000	0.00010	0.00000	0.00000	0.00000	0.00000	0.00000	0.00000	0.00000	0.00000	0.00000	0.00000	0.00000	0.00000
o__Coriobacteriales_f__Eggerthellaceae_g__Enterorhabdus	0.00000	0.00000	0.00000	0.00000	0.00000	0.00000	0.00000	0.00000	0.00000	0.00000	0.00000	0.00000	0.00000	0.00003	0.00000	0.00000	0.00000	0.00000	0.00000	0.00000	0.00000	0.00000	0.00000	0.00000	0.00000	0.00000	0.00000	0.00000	0.00000	0.00000	0.00000	0.00000	0.00000	0.00000	0.00000	0.00000	0.00000	0.00000	0.00010	0.00000	0.00000	0.00000	0.00000	0.00000	0.00000	0.00000	0.00000	0.00000	0.00000
o__Pseudomonadales_f__Moraxellaceae_g__Acinetobacter	0.00000	0.00000	0.00000	0.00000	0.00000	0.00000	0.00003	0.00000	0.00000	0.00000	0.00000	0.00000	0.00000	0.00003	0.00010	0.00000	0.00000	0.00003	0.00000	0.00000	0.00000	0.00000	0.00000	0.00000	0.00000	0.00000	0.00000	0.00000	0.00000	0.00000	0.00000	0.00000	0.00000	0.00000	0.00000	0.00000	0.00161	0.00003	0.00000	0.00000	0.00747	0.00000	0.00000	0.00003	0.00000	0.00000	0.00003	0.00000	0.00007
o__Caulobacterales_f__Caulobacteraceae_g__Caulobacter	0.00000	0.00000	0.00000	0.00000	0.00000	0.00000	0.00000	0.00000	0.00000	0.00000	0.00000	0.00000	0.00000	0.00000	0.00000	0.00000	0.00000	0.00000	0.00000	0.00000	0.00000	0.00000	0.00000	0.00000	0.00000	0.00000	0.00000	0.00000	0.00000	0.00000	0.00000	0.00000	0.00000	0.00000	0.00000	0.00000	0.00003	0.00000	0.00000	0.00000	0.00000	0.00000	0.00000	0.00000	0.00000	0.00000	0.00000	0.00000	0.00000
o__Desulfovibrionales_f__Desulfovibrionaceae_g__Bilophila	0.00000	0.00000	0.00154	0.00034	0.00538	0.00171	0.00017	0.00201	0.03070	0.00040	0.00461	0.01980	0.02257	0.01659	0.00130	0.01708	0.00686	0.00048	0.00003	0.02896	0.01355	0.00418	0.00138	0.00868	0.00235	0.01140	0.00531	0.00757	0.02654	0.02402	0.00695	0.00000	0.00208	0.00194	0.00000	0.00090	0.00000	0.00529	0.00071	0.00000	0.00452	0.00354	0.00000	0.00401	0.00000	0.00553	0.04303	0.06492	0.00436
o__Bacteroidales_f__Muribaculaceae_g__Porphyromonadaceae-bacterium-C941	0.00000	0.00000	0.00000	0.00000	0.00000	0.00000	0.00000	0.00000	0.00000	0.00000	0.00000	0.00000	0.00000	0.00000	0.00000	0.00000	0.00000	0.00000	0.00000	0.00000	0.00007	0.00000	0.00000	0.00000	0.00000	0.00000	0.00000	0.00000	0.00000	0.00000	0.00000	0.00000	0.00000	0.00000	0.00000	0.00003	0.00000	0.00000	0.00000	0.00000	0.00000	0.00000	0.00000	0.00000	0.00000	0.00000	0.00000	0.00000	0.00000
o__Mollicutes-RF39_f__uncultured-rumen-bacterium_g__uncultured-rumen-bacterium	0.00000	0.00000	0.00000	0.00000	0.00000	0.00000	0.00000	0.00000	0.00000	0.00000	0.00000	0.00000	0.00000	0.00000	0.00000	0.00000	0.00000	0.00000	0.00000	0.00000	0.00000	0.00000	0.00000	0.00000	0.00000	0.00000	0.00000	0.00003	0.00000	0.00000	0.00000	0.00000	0.00000	0.00000	0.00000	0.00000	0.00000	0.00000	0.00027	0.00000	0.00000	0.00000	0.00000	0.00000	0.00000	0.00000	0.00000	0.00000	0.00000
o__Clostridiales_f__Lachnospiraceae_g__Tyzzerella-4	0.00000	0.00000	0.00000	0.00000	0.00000	0.01440	0.00000	0.00000	0.00000	0.00282	0.00031	0.00000	0.00000	0.00000	0.00000	0.00000	0.00007	0.00000	0.00000	0.00000	0.00000	0.00034	0.00000	0.00000	0.00000	0.00000	0.00000	0.00000	0.00000	0.00000	0.00000	0.00000	0.00003	0.00000	0.00003	0.00000	0.00104	0.00000	0.00000	0.00003	0.00000	0.00000	0.00000	0.00000	0.00000	0.00000	0.00000	0.00000	0.00000
p__Bacteroidetes_c__Bacteroidia_g__	0.00003	0.00000	0.00010	0.00014	0.00049	0.00003	0.00003	0.00000	0.00003	0.00003	0.00014	0.00010	0.00017	0.00014	0.00014	0.00003	0.00003	0.00031	0.00041	0.00007	0.00027	0.00010	0.00020	0.00024	0.00003	0.00031	0.00007	0.00014	0.00007	0.00014	0.00003	0.00003	0.00000	0.00003	0.00007	0.00003	0.00007	0.00003	0.00017	0.00021	0.00000	0.00007	0.00000	0.00000	0.00000	0.00000	0.00000	0.00000	0.00003
o__Enterobacteriales_f__Enterobacteriaceae_g__Enterobacter	0.00000	0.00000	0.00000	0.00000	0.00000	0.00000	0.00000	0.00000	0.00000	0.00000	0.00000	0.00000	0.00000	0.00000	0.00000	0.00000	0.00000	0.00000	0.00000	0.00000	0.00000	0.00007	0.00000	0.00000	0.00000	0.00000	0.00000	0.00000	0.00000	0.00000	0.00000	0.00000	0.00000	0.00003	0.00000	0.00000	0.00000	0.00000	0.00000	0.00000	0.00000	0.00000	0.00003	0.00000	0.00000	0.00000	0.00000	0.00000	0.00000
o__Bacteroidales_f__Muribaculaceae_g__uncultured-bacterium	0.00000	0.00000	0.00000	0.00000	0.00157	0.00000	0.00000	0.00000	0.00000	0.00000	0.00000	0.00017	0.00000	0.00010	0.00000	0.00010	0.00000	0.00000	0.00000	0.00182	0.00000	0.00000	0.00000	0.00000	0.00000	0.00000	0.00000	0.00000	0.00030	0.00027	0.00000	0.00000	0.00000	0.00000	0.00000	0.00000	0.00000	0.00000	0.00000	0.00000	0.00000	0.00000	0.00000	0.00000	0.00000	0.00000	0.00000	0.00000	0.00000
o__Clostridiales_f__Eubacteriaceae_g__Eubacterium	0.00000	0.00000	0.00000	0.00000	0.00000	0.00000	0.00000	0.00000	0.00000	0.00000	0.00000	0.00000	0.00000	0.00000	0.00000	0.00000	0.00000	0.00000	0.00000	0.00000	0.00000	0.00000	0.00000	0.00000	0.00000	0.00000	0.00000	0.00000	0.00000	0.00000	0.00000	0.00000	0.00000	0.00000	0.00000	0.00000	0.00000	0.00000	0.00000	0.00003	0.00000	0.00007	0.00000	0.00000	0.00000	0.00000	0.00000	0.00000	0.00000
o__Clostridiales_f__Clostridiales-vadinBB60-group_g__gut-metagenome	0.00000	0.00000	0.00000	0.00000	0.00000	0.00000	0.00000	0.00127	0.00000	0.00000	0.00000	0.00000	0.00000	0.00000	0.00000	0.00000	0.00000	0.00003	0.00000	0.00000	0.00000	0.00000	0.00000	0.00000	0.00000	0.00000	0.00003	0.00000	0.00000	0.00000	0.00000	0.00000	0.00000	0.00000	0.00007	0.00000	0.00000	0.00000	0.00000	0.00000	0.00000	0.00000	0.00000	0.00000	0.00007	0.00000	0.00007	0.00000	0.00000
o__Clostridiales_f__Ruminococcaceae_g__Ruminococcaceae-NK4A214-group	0.00003	0.00000	0.00000	0.00000	0.00010	0.00000	0.00000	0.00027	0.00000	0.00000	0.00000	0.00000	0.00000	0.00000	0.00000	0.00000	0.00000	0.00000	0.00000	0.00000	0.00000	0.00000	0.00000	0.00003	0.00000	0.00003	0.00000	0.00000	0.00007	0.00000	0.00000	0.00000	0.00007	0.00000	0.00030	0.00000	0.00000	0.00007	0.00000	0.00000	0.00027	0.00000	0.00000	0.00000	0.00000	0.00000	0.00000	0.00000	0.00000
o__Selenomonadales_f__Acidaminococcaceae_g__	0.00000	0.00000	0.00000	0.00000	0.00000	0.00000	0.00000	0.00000	0.00000	0.00000	0.00007	0.00003	0.00000	0.00000	0.00000	0.00000	0.00003	0.00000	0.00000	0.00007	0.00000	0.00003	0.00020	0.00000	0.00000	0.00000	0.00003	0.00000	0.00000	0.00000	0.00000	0.00000	0.00000	0.00000	0.00000	0.00000	0.00000	0.00000	0.00000	0.00000	0.00000	0.00003	0.00000	0.00003	0.00000	0.00000	0.00000	0.00000	0.00000
o__Clostridiales_f__Lachnospiraceae_g__Coprococcus-3	0.00221	0.00003	0.00017	0.00021	0.00206	0.00000	0.00020	0.00425	0.00000	0.00000	0.00051	0.00010	0.00027	0.00074	0.00007	0.00024	0.00003	0.00000	0.00017	0.00037	0.00037	0.00061	0.00030	0.00024	0.00148	0.00116	0.00003	0.00112	0.00094	0.00273	0.00986	0.00225	0.00003	0.00003	0.00087	0.00000	0.00044	0.00302	0.00068	0.00034	0.00047	0.00000	0.00000	0.00007	0.00068	0.00007	0.00017	0.00010	0.00000
o__Coriobacteriales_f__uncultured_g__uncultured-bacterium	0.00000	0.00000	0.00000	0.00000	0.00000	0.00000	0.00000	0.00000	0.00000	0.00000	0.00000	0.00000	0.00000	0.00000	0.00000	0.00000	0.00000	0.00000	0.00000	0.00000	0.00000	0.00000	0.00000	0.00000	0.00000	0.00000	0.00000	0.00000	0.00000	0.00000	0.00000	0.00000	0.00000	0.00000	0.00000	0.00000	0.00007	0.00000	0.00000	0.00000	0.00000	0.00000	0.00000	0.00000	0.00000	0.00000	0.00000	0.00000	0.00000
o__Bacteroidales_f__Muribaculaceae_g__gut-metagenome	0.00000	0.00000	0.00000	0.00000	0.00077	0.00000	0.00000	0.00000	0.00000	0.00000	0.00000	0.00000	0.00000	0.00000	0.00000	0.00000	0.00000	0.00000	0.00000	0.00000	0.00000	0.00000	0.00003	0.00000	0.00000	0.00000	0.00000	0.00000	0.00000	0.00000	0.00045	0.00000	0.00000	0.00000	0.00000	0.00000	0.00000	0.00000	0.00000	0.00000	0.00000	0.00000	0.00000	0.00000	0.00000	0.00000	0.00000	0.00000	0.00000
o__Erysipelotrichales_f__Erysipelotrichaceae_g__Solobacterium	0.00000	0.00000	0.00003	0.00003	0.00000	0.00003	0.00017	0.00007	0.00000	0.00000	0.00000	0.00000	0.00000	0.00000	0.00014	0.00000	0.00000	0.00000	0.00007	0.00000	0.00000	0.00013	0.00000	0.00000	0.00000	0.00003	0.00000	0.00003	0.00003	0.00003	0.00010	0.00000	0.00000	0.00000	0.00000	0.00013	0.00000	0.00000	0.00003	0.00000	0.00013	0.00000	0.00003	0.00000	0.00078	0.00000	0.00000	0.00000	0.00000
o__Lactobacillales_f__Lactobacillaceae_g__Pediococcus	0.00000	0.00000	0.00000	0.00000	0.00000	0.00000	0.00000	0.00000	0.00017	0.00000	0.00000	0.00000	0.00000	0.00000	0.00000	0.00000	0.00000	0.00000	0.00000	0.00000	0.00000	0.00000	0.00000	0.00000	0.00000	0.00000	0.00000	0.00000	0.00000	0.00000	0.00000	0.00000	0.00003	0.00000	0.00000	0.00000	0.00000	0.00000	0.00000	0.00000	0.00000	0.00000	0.00000	0.00000	0.00000	0.00000	0.00000	0.00000	0.00000
c__Saccharimonadia_o__Saccharimonadales_g__	0.00000	0.00000	0.00000	0.00000	0.00000	0.00000	0.00000	0.00003	0.00000	0.00000	0.00000	0.00000	0.00000	0.00000	0.00000	0.00000	0.00000	0.00000	0.00000	0.00000	0.00000	0.00000	0.00000	0.00000	0.00000	0.00000	0.00000	0.00000	0.00000	0.00000	0.00003	0.00000	0.00000	0.00000	0.00000	0.00000	0.00013	0.00000	0.00000	0.00000	0.00000	0.00000	0.00000	0.00000	0.00000	0.00000	0.00000	0.00000	0.00000
o__Rhizobiales_f__Rhizobiaceae_g__	0.00000	0.00000	0.00000	0.00000	0.00000	0.00000	0.00000	0.00000	0.00000	0.00000	0.00000	0.00000	0.00000	0.00000	0.00000	0.00000	0.00000	0.00000	0.00000	0.00000	0.00000	0.00000	0.00000	0.00000	0.00000	0.00000	0.00000	0.00000	0.00000	0.00000	0.00000	0.00000	0.00000	0.00000	0.00000	0.00000	0.00000	0.00000	0.00000	0.00000	0.00003	0.00000	0.00000	0.00000	0.00000	0.00000	0.00000	0.00000	0.00000
o__Erysipelotrichales_f__Erysipelotrichaceae_g__Erysipelatoclostridium	0.00003	0.00000	0.00007	0.00003	0.00010	0.00013	0.00000	0.00000	0.04130	0.00121	0.00000	0.00003	0.00010	0.00000	0.00130	0.00000	0.00087	0.00000	0.00000	0.00000	0.00618	0.00061	0.00000	0.00000	0.00000	0.00000	0.00000	0.00000	0.00000	0.00010	0.00000	0.00000	0.00040	0.00107	0.00007	0.00000	0.00549	0.00000	0.00027	0.00007	0.00000	0.00007	0.00000	0.00000	0.00000	0.00000	0.00003	0.00003	0.00020
o__Bacteroidales_f__Prevotellaceae_g__Prevotella-7	0.00425	0.00000	0.00000	0.00000	0.00000	0.00000	0.00000	0.00101	0.00000	0.00000	0.00000	0.00000	0.00000	0.00000	0.00007	0.00003	0.00000	0.00000	0.05323	0.00000	0.00000	0.00000	0.00000	0.00000	0.00000	0.00000	0.00000	0.00000	0.00003	0.00000	0.00000	0.00000	0.00000	0.00000	0.00003	0.00000	0.00000	0.00000	0.00000	0.00000	0.00000	0.00000	0.00000	0.00000	0.00730	0.00000	0.00000	0.00000	0.00000
o__Coriobacteriales_f__Coriobacteriales-Incertae-Sedis_g__uncultured	0.00000	0.00003	0.00000	0.00000	0.00007	0.00000	0.00000	0.00000	0.00024	0.00000	0.00000	0.00000	0.00007	0.00000	0.00038	0.00000	0.00000	0.00000	0.00000	0.00007	0.00000	0.00000	0.00000	0.00000	0.00000	0.00000	0.00000	0.00003	0.00000	0.00010	0.00000	0.00000	0.00000	0.00000	0.00000	0.00000	0.00003	0.00000	0.00003	0.00000	0.00007	0.00000	0.00000	0.00000	0.00007	0.00000	0.00000	0.00000	0.00000
c__Oxyphotobacteria_o__Chloroplast_g__	0.00000	0.00010	0.00000	0.00000	0.00000	0.00000	0.00000	0.00000	0.00000	0.00000	0.00000	0.00000	0.00000	0.00000	0.00000	0.00000	0.00000	0.00000	0.00000	0.00000	0.00000	0.00000	0.00000	0.00000	0.00000	0.00000	0.00000	0.00000	0.00000	0.00003	0.00000	0.00000	0.00000	0.00000	0.00000	0.00000	0.00013	0.00000	0.00000	0.00000	0.00000	0.00000	0.00000	0.00000	0.00000	0.00000	0.00000	0.00000	0.00000
o__Micrococcales_f__Micrococcaceae_g__Kocuria	0.00000	0.00000	0.00000	0.00000	0.00000	0.00000	0.00000	0.00000	0.00000	0.00000	0.00000	0.00000	0.00000	0.00000	0.00000	0.00000	0.00000	0.00000	0.00000	0.00000	0.00000	0.00000	0.00000	0.00000	0.00000	0.00000	0.00000	0.00000	0.00000	0.00000	0.00000	0.00000	0.00000	0.00000	0.00000	0.00000	0.00003	0.00000	0.00000	0.00000	0.00000	0.00000	0.00000	0.00000	0.00000	0.00000	0.00000	0.00000	0.00000
o__Aeromonadales_f__Aeromonadaceae_g__Aeromonas	0.00000	0.00000	0.00000	0.00000	0.00000	0.00000	0.00000	0.00000	0.00003	0.00729	0.00000	0.00000	0.00000	0.00000	0.00003	0.00000	0.00000	0.00000	0.00000	0.00000	0.00000	0.00000	0.00000	0.00000	0.00000	0.00000	0.00003	0.00000	0.00000	0.00000	0.00000	0.00000	0.00000	0.00000	0.00000	0.00000	0.00047	0.00000	0.00000	0.00000	0.00000	0.00003	0.00000	0.00000	0.00000	0.00000	0.00000	0.00000	0.00000
o__Clostridiales_f__Family-XIII_g__	0.00003	0.00000	0.00000	0.00000	0.00000	0.00000	0.00000	0.00087	0.00007	0.00000	0.00000	0.00003	0.00000	0.00017	0.00055	0.00000	0.00000	0.00000	0.00000	0.00000	0.00000	0.00000	0.00003	0.00000	0.00000	0.00000	0.00003	0.00007	0.00003	0.00000	0.00000	0.00000	0.00013	0.00000	0.00007	0.00000	0.00301	0.00000	0.00003	0.00003	0.00020	0.00000	0.00000	0.00000	0.00003	0.00000	0.00000	0.00000	0.00000
o__Clostridiales_f__Ruminococcaceae_g__Phocea	0.00000	0.00000	0.00000	0.00000	0.00000	0.00000	0.00003	0.00000	0.00000	0.00000	0.00000	0.00000	0.00000	0.00000	0.00000	0.00000	0.00000	0.00000	0.00000	0.00000	0.00000	0.00000	0.00000	0.00000	0.00000	0.00000	0.00000	0.00000	0.00000	0.00000	0.00000	0.00000	0.00000	0.00000	0.00000	0.00000	0.00000	0.00000	0.00000	0.00000	0.00000	0.00000	0.00000	0.00000	0.00000	0.00000	0.00000	0.00000	0.00000
o__Fusobacteriales_f__Fusobacteriaceae_g__Fusobacterium	0.00000	0.00000	0.00620	0.00653	0.00000	0.00935	0.00010	0.00000	0.00000	0.02236	0.00176	0.00000	0.00000	0.00000	0.00000	0.00000	0.00514	0.00000	0.00000	0.00000	0.00003	0.00024	0.00003	0.00003	0.00000	0.00000	0.00000	0.00000	0.00000	0.00000	0.00000	0.00405	0.00000	0.00000	0.00124	0.00020	0.00000	0.00000	0.00000	0.00000	0.00000	0.00003	0.00034	0.00000	0.00007	0.00000	0.00000	0.00000	0.00159
c__Bacteroidia_o__Bacteroidales_g__	0.00131	0.00157	0.00077	0.00246	0.01077	0.00114	0.00237	0.00111	0.00202	0.00034	0.00156	0.00888	0.00237	0.00531	0.00284	0.00331	0.00524	0.02183	0.00474	0.01054	0.00442	0.00081	0.00162	0.00693	0.00138	0.00750	0.00233	0.00455	0.00228	0.00858	0.00281	0.02746	0.00037	0.00027	0.00074	0.00030	0.00020	0.00198	0.00193	0.00629	0.01118	0.00293	0.00060	0.00147	0.01102	0.00409	0.00060	0.00205	0.01249
o__Pseudomonadales_f__Moraxellaceae_g__Psychrobacter	0.00007	0.00000	0.00000	0.00000	0.00000	0.00000	0.00000	0.00000	0.00000	0.00000	0.00000	0.00000	0.00000	0.00003	0.00000	0.00000	0.00000	0.00000	0.00000	0.00000	0.00000	0.00000	0.00000	0.00000	0.00000	0.00000	0.00000	0.00000	0.00000	0.00000	0.00000	0.00000	0.00000	0.00000	0.00000	0.00000	0.00000	0.00000	0.00000	0.00000	0.00000	0.00000	0.00000	0.00000	0.00000	0.00000	0.00003	0.00000	0.00003
o__Bacteroidales_f__Marinifilaceae_g__uncultured-bacterium	0.00003	0.00000	0.00000	0.00000	0.00000	0.00000	0.00000	0.00000	0.00000	0.00000	0.00000	0.00017	0.00000	0.00000	0.00000	0.00000	0.00000	0.00000	0.00000	0.00000	0.00000	0.00000	0.00000	0.00000	0.00000	0.00017	0.00007	0.00014	0.00000	0.00000	0.00000	0.00000	0.00000	0.00000	0.00000	0.00000	0.00000	0.00000	0.00000	0.00000	0.00000	0.00000	0.00000	0.00000	0.00000	0.00000	0.00000	0.00000	0.00000
o__Desulfovibrionales_f__Desulfovibrionaceae_g__Mailhella	0.00000	0.00000	0.00000	0.00000	0.00000	0.00000	0.00000	0.00000	0.00000	0.00000	0.00000	0.00003	0.00000	0.00000	0.00000	0.00000	0.00000	0.00000	0.00000	0.00000	0.00000	0.00000	0.00000	0.00000	0.00000	0.00000	0.00000	0.00000	0.00000	0.00000	0.00000	0.00000	0.00000	0.00000	0.00000	0.00000	0.00000	0.00000	0.00000	0.00000	0.00000	0.00000	0.00000	0.00000	0.00000	0.00000	0.00000	0.00000	0.00000
c__Mollicutes_o__Mollicutes-RF39_g__	0.00007	0.00000	0.00000	0.00000	0.00000	0.00000	0.00000	0.00020	0.00000	0.00000	0.00000	0.00000	0.00000	0.00027	0.00000	0.00000	0.00000	0.01897	0.00000	0.00677	0.00000	0.00000	0.00000	0.00021	0.00003	0.00000	0.00000	0.00435	0.00000	0.00000	0.00000	0.00000	0.00000	0.00000	0.00003	0.00000	0.00094	0.00003	0.00207	0.00000	0.00064	0.00000	0.00000	0.00020	0.00000	0.00000	0.00685	0.00000	0.00000
o__Clostridiales_f__Clostridiaceae-1_g__	0.00000	0.00000	0.00017	0.00021	0.00000	0.00000	0.00000	0.00000	0.00003	0.00007	0.00007	0.00000	0.00007	0.00000	0.00000	0.00007	0.00000	0.00000	0.00115	0.00003	0.00000	0.00013	0.00020	0.00034	0.00010	0.00017	0.00003	0.00020	0.00007	0.00007	0.00000	0.00003	0.00003	0.00141	0.00007	0.00000	0.00003	0.00000	0.00125	0.00000	0.00007	0.00240	0.00000	0.00050	0.00003	0.00000	0.00000	0.00000	0.00000
o__Clostridiales_f__Lachnospiraceae_g__Anaerosporobacter	0.00000	0.00000	0.00000	0.00000	0.00000	0.00000	0.00000	0.00094	0.00000	0.00000	0.00000	0.00000	0.00000	0.00000	0.00014	0.00000	0.00000	0.00000	0.00000	0.00000	0.00000	0.00000	0.00000	0.00000	0.00000	0.00000	0.00000	0.00000	0.00000	0.00000	0.00000	0.00000	0.00000	0.00003	0.00000	0.00000	0.00000	0.00000	0.00010	0.00000	0.00000	0.00000	0.00000	0.00000	0.00003	0.00000	0.00000	0.00000	0.00000
o__Flavobacteriales_f__Weeksellaceae_g__uncultured-Wautersiella-sp.	0.00000	0.00000	0.00000	0.00000	0.00000	0.00000	0.00000	0.00000	0.00000	0.00000	0.00000	0.00000	0.00000	0.00000	0.00000	0.00000	0.00000	0.00000	0.00000	0.00000	0.00000	0.00000	0.00000	0.00000	0.00000	0.00000	0.00000	0.00000	0.00000	0.00000	0.00000	0.00000	0.00000	0.00000	0.00000	0.00000	0.00000	0.00000	0.00000	0.00000	0.00003	0.00000	0.00000	0.00000	0.00000	0.00000	0.00000	0.00000	0.00000
o__Enterobacteriales_f__Enterobacteriaceae_g__	0.04548	0.05262	0.01863	0.04139	0.13233	0.03661	0.00891	0.00191	0.03877	0.02951	0.01681	0.02692	0.03352	0.00645	0.01030	0.08583	0.08131	0.04038	0.00108	0.03158	0.00513	0.04044	0.01617	0.00003	0.00027	0.00113	0.00014	0.00132	0.02778	0.02865	0.15478	0.00963	0.00727	0.05364	0.05371	0.00482	0.02458	0.01474	0.01984	0.06849	0.05867	0.07523	0.12681	0.09164	0.11889	0.04461	0.00856	0.03878	0.09020
o__Bacteroidales_f__Muribaculaceae_g__mouse-gut-metagenome	0.00000	0.00000	0.00000	0.00000	0.00000	0.00000	0.00000	0.00000	0.00000	0.00000	0.00000	0.00000	0.00000	0.00000	0.00000	0.00003	0.00000	0.00000	0.00000	0.00000	0.00000	0.00000	0.00003	0.00000	0.00000	0.00000	0.00000	0.00000	0.00000	0.00000	0.00000	0.00000	0.00000	0.00000	0.00000	0.00000	0.00000	0.00000	0.00000	0.00000	0.00000	0.00000	0.00000	0.00000	0.00000	0.00000	0.00000	0.00000	0.00000
o__Bacteroidales_f__Prevotellaceae_g__Prevotellaceae-UCG-001	0.00000	0.00000	0.00000	0.00000	0.00000	0.00000	0.00000	0.00000	0.00000	0.00000	0.00000	0.00000	0.00000	0.00000	0.00000	0.00000	0.00000	0.00000	0.00000	0.00000	0.00000	0.00000	0.00000	0.00000	0.00000	0.00000	0.00000	0.00000	0.00000	0.00000	0.00000	0.00000	0.00000	0.00000	0.00000	0.00000	0.00000	0.00000	0.00000	0.00000	0.00000	0.00000	0.00000	0.00000	0.00000	0.00000	0.00000	0.00693	0.00000
o__Betaproteobacteriales_f__Burkholderiaceae_g__Sutterella	0.00281	0.00023	0.00741	0.01053	0.00000	0.00003	0.00874	0.00090	0.00454	0.00064	0.00000	0.01743	0.00000	0.00003	0.00373	0.00055	0.00988	0.00628	0.00772	0.00000	0.01077	0.00398	0.00672	0.00007	0.00376	0.01448	0.00115	0.00900	0.00392	0.00787	0.00092	0.00000	0.00013	0.00392	0.00502	0.00000	0.00000	0.00003	0.00000	0.00498	0.00094	0.00094	0.00000	0.00030	0.00037	0.00000	0.00505	0.00212	0.00010
c__Coriobacteriia_o__Coriobacteriales_g__	0.00000	0.00000	0.00000	0.00000	0.00000	0.00000	0.00007	0.00000	0.00003	0.00000	0.00000	0.00003	0.00003	0.00000	0.00003	0.00000	0.00000	0.00000	0.00000	0.00000	0.00000	0.00000	0.00000	0.00000	0.00000	0.00000	0.00003	0.00000	0.00000	0.00014	0.00000	0.00000	0.00003	0.00000	0.00000	0.00000	0.00000	0.00000	0.00000	0.00000	0.00000	0.00007	0.00000	0.00000	0.00003	0.00000	0.00000	0.00003	0.00000
o__Lactobacillales_f__Lactobacillaceae_g__	0.00000	0.00000	0.00000	0.00000	0.00007	0.00000	0.00000	0.00000	0.00000	0.00000	0.00000	0.00000	0.00000	0.00000	0.00000	0.00000	0.00000	0.00000	0.00000	0.00000	0.00000	0.00000	0.00000	0.00000	0.00000	0.00000	0.00000	0.00000	0.00000	0.00000	0.00000	0.00000	0.00000	0.00000	0.00000	0.00000	0.00000	0.00000	0.00000	0.00000	0.00000	0.00000	0.00000	0.00000	0.00000	0.00000	0.00000	0.00000	0.00000
o__Clostridiales_f__Ruminococcaceae_g__Ruminococcaceae-UCG-010	0.00010	0.00000	0.00000	0.00000	0.00000	0.00000	0.00000	0.00017	0.00000	0.00000	0.00000	0.00000	0.00000	0.00003	0.00003	0.00000	0.00000	0.00003	0.00000	0.00007	0.00000	0.00000	0.00000	0.00003	0.00000	0.00000	0.00007	0.00000	0.00000	0.00000	0.00000	0.00000	0.00000	0.00000	0.00000	0.00000	0.00000	0.00003	0.00003	0.00003	0.00003	0.00000	0.00000	0.00000	0.00000	0.00000	0.00000	0.00003	0.00000
o__Izimaplasmatales_f__gut-metagenome_g__gut-metagenome	0.00000	0.00000	0.00000	0.00000	0.00000	0.00000	0.00000	0.00070	0.00000	0.00000	0.00000	0.00000	0.00000	0.00000	0.00000	0.00000	0.00000	0.00193	0.00000	0.00000	0.00000	0.00000	0.00000	0.00000	0.00000	0.00000	0.00000	0.00000	0.00000	0.00000	0.00000	0.00000	0.00000	0.00000	0.00000	0.00000	0.00000	0.00000	0.00010	0.00000	0.00000	0.00000	0.00000	0.00000	0.00000	0.00000	0.00000	0.00000	0.00000
o__Clostridiales_f__Lachnospiraceae_g__Blautia	0.00194	0.00000	0.00121	0.00024	0.00126	0.00013	0.00061	0.00627	0.00007	0.00003	0.00119	0.00058	0.00101	0.00054	0.00010	0.00007	0.00047	0.00031	0.00014	0.00007	0.00105	0.00027	0.00047	0.00099	0.00393	0.00264	0.00003	0.00034	0.00074	0.00218	0.00116	0.00085	0.00164	0.00402	0.00057	0.00281	0.00301	0.00084	0.00014	0.00179	0.00080	0.00030	0.00030	0.00023	0.00020	0.00003	0.00060	0.00084	0.00003
c__Mollicutes_o__Izimaplasmatales_g__	0.00000	0.00000	0.00000	0.00000	0.00000	0.00000	0.00000	0.00000	0.00000	0.00000	0.00000	0.00000	0.00000	0.00000	0.00000	0.00000	0.00000	0.00010	0.00000	0.00000	0.00000	0.00000	0.00000	0.00000	0.00000	0.00000	0.00000	0.00000	0.00000	0.00000	0.00000	0.00000	0.00000	0.00000	0.00000	0.00000	0.00000	0.00000	0.00000	0.00000	0.00000	0.00000	0.00000	0.00000	0.00000	0.00000	0.00000	0.00000	0.00000
o__Victivallales_f__vadinBE97_g__Bacteroidales-bacterium-55_9	0.00000	0.00000	0.00000	0.00000	0.00000	0.00000	0.00000	0.00013	0.00000	0.00000	0.00000	0.00000	0.00000	0.00000	0.00000	0.00000	0.00000	0.00000	0.00000	0.00000	0.00000	0.00000	0.00000	0.00000	0.00000	0.00000	0.00030	0.00010	0.00000	0.00000	0.00000	0.00000	0.00000	0.00000	0.00000	0.00000	0.00000	0.00000	0.00000	0.00000	0.00000	0.00000	0.00000	0.00000	0.00003	0.00000	0.00000	0.00000	0.00000
o__Clostridiales_f__Clostridiales-vadinBB60-group_g__metagenome	0.00067	0.00000	0.00000	0.00000	0.00000	0.00000	0.00000	0.00660	0.00000	0.00000	0.00000	0.00000	0.00000	0.00000	0.00000	0.00000	0.00000	0.00003	0.00000	0.00000	0.00003	0.00000	0.00000	0.00000	0.00000	0.00031	0.00010	0.00000	0.00000	0.00000	0.00000	0.00000	0.00000	0.00000	0.00000	0.00000	0.00000	0.00003	0.00003	0.00000	0.00003	0.00000	0.00000	0.00000	0.00000	0.00000	0.00000	0.00000	0.00000
o__Bacteroidales_f__Barnesiellaceae_g__	0.00000	0.00000	0.00000	0.00000	0.00000	0.00000	0.00000	0.00000	0.00003	0.00000	0.00000	0.00000	0.00000	0.00000	0.00000	0.00000	0.00000	0.00000	0.00000	0.00000	0.00000	0.00000	0.00000	0.00007	0.00000	0.00000	0.00000	0.00000	0.00000	0.00000	0.00000	0.00000	0.00003	0.00000	0.00000	0.00000	0.00000	0.00000	0.00000	0.00000	0.00000	0.00000	0.00000	0.00000	0.00000	0.00000	0.00000	0.00000	0.00000
c__Bacilli_o__Lactobacillales_g__	0.00003	0.00000	0.00007	0.00031	0.00042	0.00003	0.00203	0.00000	0.00037	0.00007	0.00003	0.00017	0.00010	0.00010	0.00140	0.00017	0.00013	0.00007	0.00010	0.00051	0.00003	0.00030	0.00003	0.00021	0.00003	0.00003	0.00000	0.00014	0.00003	0.00020	0.00051	0.00034	0.00020	0.00007	0.00007	0.00040	0.01480	0.00003	0.00007	0.00000	0.00060	0.00003	0.00201	0.00047	0.00125	0.00013	0.00007	0.00000	0.00003
o__Clostridiales_f__Lachnospiraceae_g__[Eubacterium]-oxidoreducens-group	0.00000	0.00000	0.00000	0.00000	0.00000	0.00000	0.00000	0.00000	0.00000	0.00000	0.00003	0.00000	0.00010	0.00010	0.00000	0.00000	0.00000	0.00000	0.00000	0.00003	0.00000	0.00000	0.00003	0.00000	0.00003	0.00000	0.00000	0.00000	0.00007	0.00014	0.00000	0.00000	0.00007	0.00000	0.00000	0.00003	0.00000	0.00003	0.00000	0.00000	0.00000	0.00000	0.00000	0.00000	0.00000	0.00000	0.00003	0.00000	0.00000
o__Erysipelotrichales_f__Erysipelotrichaceae_g__Firmicutes-bacterium-CAG:345	0.00000	0.00000	0.00000	0.00000	0.00000	0.00000	0.00000	0.00000	0.00000	0.00000	0.00000	0.00000	0.00000	0.00000	0.00000	0.00000	0.00000	0.00000	0.00000	0.00000	0.00000	0.00000	0.00000	0.00000	0.00000	0.00055	0.00000	0.00000	0.00000	0.00000	0.00000	0.00000	0.00000	0.00000	0.00000	0.00000	0.00000	0.00000	0.00000	0.00000	0.00000	0.00000	0.00000	0.00000	0.00000	0.00000	0.00000	0.00000	0.00000
o__Propionibacteriales_f__Propionibacteriaceae_g__	0.00000	0.00000	0.00000	0.00000	0.00000	0.00000	0.00000	0.00000	0.00000	0.00000	0.00000	0.00000	0.00000	0.00000	0.00000	0.00000	0.00000	0.00000	0.00000	0.00000	0.00000	0.00000	0.00000	0.00000	0.00000	0.00000	0.00000	0.00000	0.00000	0.00000	0.00003	0.00000	0.00000	0.00000	0.00000	0.00000	0.00000	0.00000	0.00000	0.00000	0.00000	0.00000	0.00000	0.00000	0.00000	0.00000	0.00000	0.00000	0.00000
o__Clostridiales_f__Family-XI_g__Peptoniphilus	0.00000	0.00000	0.00003	0.00000	0.00000	0.00000	0.00000	0.00000	0.00000	0.00000	0.00000	0.00000	0.00000	0.00000	0.00000	0.00000	0.00000	0.00000	0.00000	0.00000	0.00000	0.00000	0.00000	0.00003	0.00000	0.00000	0.00000	0.00000	0.00000	0.00000	0.00000	0.00000	0.00000	0.00000	0.00000	0.00003	0.00000	0.00000	0.00000	0.00000	0.00000	0.00000	0.00000	0.00000	0.00000	0.00000	0.00000	0.00000	0.00000
o__Clostridiales_f__Ruminococcaceae_g__Ruminococcaceae-UCG-005	0.00000	0.00000	0.00000	0.00000	0.00000	0.00000	0.00000	0.00007	0.00000	0.00000	0.00000	0.00000	0.00000	0.00000	0.00000	0.00000	0.00000	0.00000	0.00000	0.00000	0.00000	0.00000	0.00000	0.00000	0.00000	0.00000	0.00000	0.00000	0.00000	0.00000	0.00000	0.00000	0.00000	0.00000	0.00000	0.00000	0.00000	0.00000	0.00000	0.00000	0.00003	0.00000	0.00000	0.00003	0.00000	0.00000	0.00000	0.00007	0.00000
o__Betaproteobacteriales_f__Burkholderiaceae_g__Alcaligenes	0.00000	0.00000	0.00000	0.00000	0.00000	0.00000	0.00000	0.00000	0.00000	0.00000	0.00000	0.00000	0.00000	0.00000	0.00000	0.00000	0.00000	0.00000	0.00000	0.00000	0.00000	0.00000	0.00000	0.00000	0.00000	0.00000	0.00000	0.00000	0.00000	0.00000	0.00000	0.00000	0.00000	0.00000	0.00000	0.00000	0.00003	0.00003	0.00000	0.00000	0.00000	0.00000	0.00000	0.00000	0.00000	0.00000	0.00000	0.00000	0.00000
o__Selenomonadales_f__Veillonellaceae_g__Negativicoccus	0.00000	0.00000	0.00000	0.00000	0.00000	0.00000	0.00000	0.00000	0.00000	0.00000	0.00000	0.00000	0.00000	0.00000	0.00000	0.00000	0.00010	0.00000	0.00000	0.00000	0.00003	0.00000	0.00000	0.00000	0.00000	0.00000	0.00000	0.00000	0.00000	0.00000	0.00000	0.00000	0.00000	0.00000	0.00000	0.00000	0.00000	0.00000	0.00000	0.00000	0.00000	0.00000	0.00000	0.00000	0.00000	0.00000	0.00000	0.00000	0.00000
o__Bacillales_f__Family-XI_g__Gemella	0.00000	0.00000	0.00007	0.00014	0.00000	0.00003	0.00047	0.00000	0.00003	0.00000	0.00003	0.00003	0.00000	0.00000	0.00007	0.00000	0.00000	0.00000	0.00003	0.00003	0.00003	0.00017	0.00003	0.00000	0.00000	0.00000	0.00003	0.00000	0.00000	0.00000	0.00007	0.00007	0.00003	0.00000	0.00000	0.00027	0.00502	0.00003	0.00000	0.00000	0.00000	0.00000	0.00020	0.00010	0.00017	0.00000	0.00000	0.00000	0.00000
o__Izimaplasmatales_f__uncultured-organism_g__uncultured-organism	0.00000	0.00000	0.00000	0.00000	0.00000	0.00000	0.00000	0.00000	0.00000	0.00000	0.00000	0.00000	0.00000	0.00000	0.00000	0.00000	0.00000	0.00000	0.00000	0.00000	0.00000	0.00000	0.00000	0.00000	0.00000	0.00000	0.00000	0.00000	0.00000	0.00000	0.00000	0.00000	0.00000	0.00000	0.00000	0.00000	0.00000	0.00000	0.00000	0.00000	0.00000	0.00003	0.00000	0.00000	0.00000	0.00000	0.00000	0.00000	0.00000
o__Erysipelotrichales_f__Erysipelotrichaceae_g__Allobaculum	0.00000	0.00000	0.00000	0.00000	0.00000	0.00000	0.00000	0.00000	0.00000	0.00000	0.00000	0.00000	0.00000	0.00000	0.00000	0.00000	0.00000	0.00000	0.00000	0.00000	0.00000	0.00000	0.00000	0.00000	0.00000	0.00003	0.00003	0.00000	0.00000	0.00000	0.00000	0.00000	0.00000	0.00000	0.00000	0.00000	0.00000	0.00000	0.00003	0.00000	0.00000	0.00000	0.00000	0.00000	0.00000	0.00000	0.00000	0.00000	0.00000
o__Pasteurellales_f__Pasteurellaceae_g__Haemophilus	0.00000	0.00013	0.00003	0.00007	0.00000	0.00000	0.00051	0.00003	0.00000	0.00000	0.00003	0.00000	0.00007	0.00000	0.00000	0.00007	0.00000	0.00000	0.00000	0.00000	0.00000	0.00003	0.00014	0.00034	0.00178	0.00000	0.00003	0.00014	0.00000	0.00007	0.00058	0.00024	0.00003	0.00234	0.00000	0.00030	0.00003	0.00000	0.00003	0.00007	0.00000	0.00000	0.00000	0.00033	0.00000	0.00000	0.00000	0.00000	0.00000
o__Corynebacteriales_f__Corynebacteriaceae_g__Lawsonella	0.00000	0.00003	0.00000	0.00000	0.00000	0.00000	0.00000	0.00000	0.00000	0.00000	0.00000	0.00000	0.00000	0.00000	0.00000	0.00000	0.00000	0.00000	0.00000	0.00000	0.00000	0.00000	0.00000	0.00000	0.00000	0.00000	0.00000	0.00000	0.00000	0.00000	0.00000	0.00000	0.00000	0.00000	0.00000	0.00000	0.00000	0.00000	0.00000	0.00000	0.00000	0.00000	0.00000	0.00000	0.00000	0.00000	0.00000	0.00000	0.00000
o__Lactobacillales_f__Leuconostocaceae_g__Leuconostoc	0.00000	0.00000	0.00000	0.00000	0.00000	0.00000	0.00000	0.00007	0.00000	0.00000	0.00000	0.00000	0.00000	0.00000	0.00000	0.00000	0.00000	0.00000	0.00000	0.00000	0.00000	0.00000	0.00000	0.00000	0.00000	0.00000	0.00003	0.00014	0.00000	0.00000	0.00000	0.00000	0.00013	0.00000	0.00003	0.00007	0.00000	0.00003	0.00003	0.00000	0.00000	0.00000	0.00034	0.00000	0.00000	0.00000	0.00000	0.00000	0.00000
o__Mollicutes-RF39_f__gut-metagenome_g__gut-metagenome	0.00023	0.00000	0.00000	0.00000	0.00000	0.00000	0.00000	0.00710	0.00000	0.00000	0.00000	0.00000	0.00000	0.00034	0.00421	0.00000	0.00000	0.00021	0.00000	0.00000	0.00000	0.00000	0.00000	0.00148	0.00000	0.00000	0.00020	0.00003	0.00000	0.00000	0.00000	0.00000	0.00000	0.00010	0.00017	0.00000	0.00000	0.00000	0.00000	0.00000	0.00743	0.00030	0.00000	0.00027	0.00000	0.00000	0.00000	0.00003	0.00000
o__Campylobacterales_f__Campylobacteraceae_g__Campylobacter	0.00000	0.00000	0.00000	0.00000	0.00000	0.00000	0.00000	0.00000	0.00000	0.00000	0.00000	0.00000	0.00000	0.00000	0.00000	0.00000	0.00000	0.00000	0.00000	0.00000	0.00000	0.00000	0.00000	0.00000	0.00000	0.00000	0.00000	0.00000	0.00000	0.00003	0.00000	0.00000	0.00000	0.00000	0.00000	0.00000	0.00000	0.00000	0.00000	0.00000	0.00000	0.00000	0.00000	0.00000	0.00000	0.00000	0.00000	0.00000	0.00000
o__Clostridiales_f__Ruminococcaceae_g__Ruminiclostridium-5	0.00000	0.00000	0.00000	0.00000	0.00003	0.00000	0.00000	0.00000	0.00000	0.00000	0.00000	0.00000	0.00000	0.00000	0.00003	0.00000	0.00000	0.00000	0.00000	0.00000	0.00003	0.00000	0.00000	0.00000	0.00000	0.00000	0.00003	0.00000	0.00000	0.00003	0.00000	0.00000	0.00000	0.00003	0.00000	0.00000	0.00000	0.00003	0.00000	0.00000	0.00007	0.00003	0.00000	0.00000	0.00000	0.00000	0.00000	0.00000	0.00000
o__Clostridiales_f__Lachnospiraceae_g__Marvinbryantia	0.00003	0.00000	0.00000	0.00000	0.00000	0.00000	0.00000	0.00010	0.00000	0.00000	0.00000	0.00000	0.00000	0.00000	0.00000	0.00000	0.00000	0.00000	0.00003	0.00000	0.00003	0.00000	0.00000	0.00000	0.00000	0.00000	0.00000	0.00000	0.00000	0.00000	0.00000	0.00000	0.00000	0.00000	0.00000	0.00000	0.00000	0.00000	0.00000	0.00000	0.00003	0.00000	0.00000	0.00000	0.00000	0.00000	0.00000	0.00000	0.00000
o__Clostridiales_f__Family-XIII_g__Family-XIII-UCG-001	0.00003	0.00000	0.00000	0.00000	0.00000	0.00000	0.00000	0.00010	0.00000	0.00000	0.00000	0.00000	0.00000	0.00000	0.00000	0.00000	0.00000	0.00000	0.00000	0.00000	0.00000	0.00000	0.00000	0.00000	0.00000	0.00000	0.00000	0.00007	0.00003	0.00003	0.00000	0.00000	0.00000	0.00000	0.00000	0.00000	0.00000	0.00000	0.00000	0.00003	0.00000	0.00000	0.00000	0.00000	0.00000	0.00000	0.00000	0.00000	0.00000
o__Clostridiales_f__Lachnospiraceae_g__Stomatobaculum	0.00000	0.00000	0.00000	0.00000	0.00000	0.00000	0.00007	0.00000	0.00000	0.00000	0.00000	0.00000	0.00000	0.00000	0.00000	0.00000	0.00000	0.00000	0.00000	0.00000	0.00000	0.00000	0.00000	0.00000	0.00000	0.00000	0.00000	0.00000	0.00000	0.00000	0.00000	0.00000	0.00000	0.00000	0.00000	0.00000	0.00000	0.00000	0.00000	0.00000	0.00000	0.00000	0.00000	0.00003	0.00000	0.00000	0.00000	0.00000	0.00000
o__Mollicutes-RF39_f__metagenome_g__metagenome	0.00000	0.00000	0.00000	0.00000	0.00000	0.00000	0.00000	0.00000	0.00000	0.00000	0.00000	0.00000	0.00000	0.00000	0.00000	0.00000	0.00000	0.00335	0.00000	0.00000	0.00000	0.00000	0.00000	0.00000	0.00000	0.00000	0.00000	0.00000	0.00000	0.00000	0.00000	0.00000	0.00000	0.00000	0.00000	0.00000	0.00000	0.00000	0.00000	0.00000	0.00000	0.00000	0.00000	0.00000	0.00000	0.00000	0.00000	0.00000	0.00000
o__Clostridiales_f__Lachnospiraceae_g__Anaerostipes	0.00017	0.00000	0.00000	0.00000	0.00014	0.00010	0.00081	0.00536	0.00003	0.00000	0.00051	0.00000	0.00024	0.00010	0.00003	0.00000	0.00000	0.00003	0.00007	0.00000	0.00007	0.00003	0.00000	0.00000	0.00067	0.00034	0.00000	0.00003	0.00007	0.00024	0.00003	0.00031	0.00513	0.00020	0.00010	0.00033	0.00372	0.00017	0.00000	0.00024	0.00003	0.00000	0.00047	0.00000	0.00000	0.00007	0.00000	0.00010	0.00000
o__Betaproteobacteriales_f__Neisseriaceae_g__Uruburuella	0.00000	0.00000	0.00000	0.00000	0.00000	0.00000	0.00000	0.00000	0.00000	0.00000	0.00000	0.00000	0.00000	0.00000	0.00000	0.00000	0.00000	0.00000	0.00000	0.00000	0.00000	0.00000	0.00000	0.00000	0.00000	0.00000	0.00000	0.00000	0.00000	0.00000	0.00000	0.00000	0.00000	0.00000	0.00000	0.00000	0.00010	0.00000	0.00000	0.00000	0.00000	0.00000	0.00000	0.00000	0.00000	0.00000	0.00000	0.00000	0.00003
o__Selenomonadales_f__Veillonellaceae_g__Mitsuokella	0.00000	0.00000	0.00000	0.00000	0.00000	0.00000	0.00000	0.00000	0.00000	0.00000	0.00000	0.00000	0.00000	0.00000	0.00000	0.00000	0.00000	0.00000	0.00000	0.00000	0.00000	0.00000	0.00000	0.00000	0.00000	0.00000	0.00000	0.00000	0.00000	0.00000	0.00000	0.00000	0.00000	0.00000	0.00000	0.00000	0.00000	0.00000	0.00451	0.00000	0.00000	0.00000	0.00000	0.00000	0.01866	0.00000	0.00000	0.00000	0.00000
o__Clostridiales_f__Christensenellaceae_g__uncultured	0.00000	0.00000	0.00000	0.00000	0.00007	0.00000	0.00000	0.00000	0.00000	0.00000	0.00000	0.00000	0.00000	0.00000	0.00000	0.00000	0.00000	0.00000	0.00000	0.00000	0.00000	0.00000	0.00000	0.00000	0.00000	0.00000	0.00000	0.00000	0.00000	0.00000	0.00000	0.00000	0.00000	0.00000	0.00000	0.00000	0.00010	0.00000	0.00000	0.00003	0.00000	0.00000	0.00000	0.00000	0.00000	0.00000	0.00000	0.00000	0.00000
o__Clostridiales_f__Family-XIII_g__S5-A14a	0.00000	0.00000	0.00000	0.00000	0.00000	0.00000	0.00000	0.00000	0.00000	0.00000	0.00000	0.00000	0.00000	0.00000	0.00000	0.00000	0.00000	0.00000	0.00000	0.00000	0.00000	0.00000	0.00000	0.00000	0.00000	0.00000	0.00000	0.00000	0.00000	0.00000	0.00000	0.00000	0.00000	0.00000	0.00000	0.00000	0.00000	0.00000	0.00000	0.00000	0.00000	0.00000	0.00000	0.00000	0.00000	0.00000	0.00000	0.00000	0.00000
o__Bacillales_f__Bacillaceae_g__Anoxybacillus	0.00000	0.00000	0.00000	0.00000	0.00000	0.00000	0.00000	0.00000	0.00000	0.00000	0.00000	0.00000	0.00000	0.00000	0.00003	0.00000	0.00000	0.00000	0.00000	0.00000	0.00000	0.00000	0.00000	0.00000	0.00000	0.00000	0.00000	0.00000	0.00000	0.00000	0.00000	0.00000	0.00000	0.00000	0.00000	0.00000	0.00000	0.00000	0.00000	0.00000	0.00000	0.00000	0.00000	0.00000	0.00000	0.00000	0.00000	0.00000	0.00000
o__Micrococcales_f__Microbacteriaceae_g__Microbacterium	0.00000	0.00000	0.00000	0.00000	0.00000	0.00000	0.00000	0.00000	0.00000	0.00000	0.00000	0.00000	0.00000	0.00000	0.00000	0.00000	0.00000	0.00000	0.00000	0.00000	0.00000	0.00000	0.00000	0.00000	0.00000	0.00000	0.00000	0.00000	0.00000	0.00000	0.00000	0.00000	0.00000	0.00000	0.00000	0.00000	0.00000	0.00000	0.00000	0.00000	0.00003	0.00000	0.00000	0.00000	0.00000	0.00000	0.00000	0.00000	0.00000
o__Rhodobacterales_f__Rhodobacteraceae_g__Paracoccus	0.00003	0.00000	0.00000	0.00000	0.00000	0.00000	0.00000	0.00000	0.00000	0.00000	0.00000	0.00000	0.00000	0.00000	0.00000	0.00000	0.00000	0.00000	0.00000	0.00000	0.00000	0.00000	0.00000	0.00000	0.00000	0.00000	0.00000	0.00000	0.00000	0.00000	0.00000	0.00000	0.00000	0.00000	0.00000	0.00000	0.00023	0.00000	0.00000	0.00000	0.00020	0.00000	0.00000	0.00000	0.00000	0.00000	0.00000	0.00000	0.00007
o__Coriobacteriales_f__Eggerthellaceae_g__	0.00000	0.00000	0.00000	0.00000	0.00024	0.00000	0.00007	0.00000	0.00000	0.00000	0.00000	0.00003	0.00014	0.00000	0.00003	0.00000	0.00000	0.00000	0.00000	0.00000	0.00020	0.00003	0.00000	0.00000	0.00000	0.00000	0.00003	0.00000	0.00000	0.00007	0.00010	0.00000	0.00003	0.00000	0.00000	0.00000	0.00211	0.00000	0.00000	0.00000	0.00000	0.00000	0.00000	0.00000	0.00010	0.00000	0.00000	0.00000	0.00000
o__Betaproteobacteriales_f__Neisseriaceae_g__Neisseria	0.00000	0.00000	0.00000	0.00000	0.00000	0.00000	0.00000	0.00000	0.00000	0.00000	0.00000	0.00000	0.00000	0.00000	0.00000	0.00000	0.00000	0.00000	0.00000	0.00003	0.00000	0.00000	0.00000	0.00000	0.00007	0.00000	0.00000	0.00000	0.00000	0.00000	0.00000	0.00000	0.00000	0.00000	0.00000	0.00000	0.00000	0.00000	0.00000	0.00000	0.00000	0.00000	0.00013	0.00000	0.00000	0.00000	0.00000	0.00000	0.00000
o__Erysipelotrichales_f__Erysipelotrichaceae_g__Catenibacterium	0.00000	0.00000	0.00000	0.00000	0.00000	0.00007	0.01887	0.04731	0.00000	0.00000	0.00000	0.00000	0.00000	0.00000	0.00171	0.00000	0.00000	0.00152	0.00332	0.00024	0.00000	0.00000	0.00000	0.00000	0.00000	0.00000	0.00409	0.00000	0.00000	0.00000	0.00000	0.00000	0.00000	0.00000	0.00000	0.00000	0.00000	0.00000	0.00014	0.00000	0.00194	0.00000	0.00000	0.00000	0.00118	0.00000	0.00000	0.00212	0.00000
o__Clostridiales_f__Lachnospiraceae_g__Lachnospiraceae-UCG-010	0.00007	0.00000	0.00007	0.00000	0.00000	0.00000	0.00007	0.00010	0.00000	0.00000	0.00000	0.00000	0.00014	0.00000	0.00000	0.00000	0.00000	0.00000	0.00000	0.00000	0.00000	0.00000	0.00000	0.00000	0.00007	0.00000	0.00000	0.00003	0.00007	0.00007	0.00000	0.00000	0.00000	0.00000	0.00007	0.00000	0.00000	0.00003	0.00000	0.00000	0.00000	0.00000	0.00000	0.00000	0.00000	0.00000	0.00000	0.00000	0.00000
o__Clostridiales_f__Ruminococcaceae_g__Subdoligranulum	0.00003	0.00000	0.00003	0.00017	0.00000	0.00000	0.00000	0.00023	0.00000	0.00000	0.00000	0.00000	0.00003	0.00000	0.00000	0.00003	0.00000	0.00000	0.00000	0.00000	0.00000	0.00000	0.00000	0.00007	0.00003	0.00010	0.00000	0.00010	0.00007	0.00000	0.00003	0.00000	0.00037	0.00003	0.00013	0.00003	0.00020	0.00000	0.00010	0.00003	0.00054	0.00017	0.00000	0.00007	0.00000	0.00003	0.00000	0.00000	0.00000
o__Sphingobacteriales_f__Sphingobacteriaceae_g__Sphingobacterium	0.00003	0.00000	0.00000	0.00000	0.00000	0.00000	0.00000	0.00000	0.00000	0.00000	0.00000	0.00000	0.00000	0.00000	0.00000	0.00000	0.00000	0.00000	0.00000	0.00000	0.00000	0.00000	0.00000	0.00000	0.00000	0.00000	0.00000	0.00000	0.00000	0.00000	0.00000	0.00000	0.00000	0.00000	0.00000	0.00000	0.00000	0.00000	0.00000	0.00000	0.00007	0.00000	0.00000	0.00000	0.00000	0.00000	0.00000	0.00000	0.00003
o__Desulfovibrionales_f__Desulfovibrionaceae_g__uncultured	0.00000	0.00000	0.00000	0.00000	0.00021	0.00000	0.00000	0.00000	0.00000	0.00000	0.00000	0.00000	0.00000	0.00000	0.00000	0.00000	0.00000	0.00000	0.00000	0.00000	0.00000	0.00000	0.00000	0.00062	0.00007	0.00000	0.00000	0.00000	0.00000	0.00000	0.00000	0.00000	0.00003	0.00000	0.00000	0.00000	0.00000	0.00064	0.00000	0.00000	0.00000	0.00010	0.00000	0.00067	0.00000	0.00000	0.00000	0.00000	0.00000
o__Clostridiales_f__Lachnospiraceae_g__Agathobacter	0.00238	0.00000	0.02855	0.01405	0.00150	0.00000	0.00007	0.00131	0.00003	0.00000	0.01780	0.00085	0.00659	0.00189	0.00000	0.00082	0.00003	0.00083	0.00000	0.00222	0.01321	0.00745	0.00132	0.00642	0.00259	0.00021	0.00139	0.00034	0.00000	0.00000	0.02650	0.00095	0.01354	0.00000	0.01355	0.02923	0.00111	0.01491	0.00003	0.00014	0.00345	0.00000	0.00003	0.00177	0.00558	0.00033	0.00080	0.00084	0.00010
o__Campylobacterales_f__Arcobacteraceae_g__Arcobacter	0.00000	0.00000	0.00000	0.00000	0.00000	0.00000	0.00000	0.00000	0.00000	0.00000	0.00000	0.00000	0.00000	0.00000	0.00000	0.00000	0.00000	0.00000	0.00000	0.00000	0.00000	0.00000	0.00000	0.00000	0.00000	0.00000	0.00000	0.00000	0.00000	0.00000	0.00000	0.00000	0.00000	0.00000	0.00000	0.00000	0.00000	0.00000	0.00000	0.00000	0.00000	0.00000	0.00000	0.00000	0.00000	0.00000	0.00000	0.00000	0.00003
k__Bacteria_p__Bacteroidetes_g__	0.00000	0.00000	0.00000	0.00000	0.00000	0.00000	0.00000	0.00000	0.00000	0.00000	0.00000	0.00000	0.00000	0.00000	0.00000	0.00000	0.00000	0.00000	0.00000	0.00000	0.00000	0.00000	0.00000	0.00000	0.00000	0.00000	0.00000	0.00000	0.00000	0.00000	0.00000	0.00000	0.00000	0.00000	0.00000	0.00000	0.00000	0.00000	0.00010	0.00000	0.00000	0.00000	0.00000	0.00000	0.00000	0.00000	0.00000	0.00000	0.00000
o__Micrococcales_f__Intrasporangiaceae_g__Janibacter	0.00000	0.00000	0.00000	0.00000	0.00000	0.00000	0.00000	0.00000	0.00000	0.00000	0.00000	0.00000	0.00000	0.00000	0.00000	0.00000	0.00000	0.00000	0.00000	0.00000	0.00000	0.00000	0.00000	0.00000	0.00000	0.00000	0.00000	0.00000	0.00000	0.00000	0.00000	0.00000	0.00000	0.00000	0.00000	0.00000	0.00003	0.00000	0.00000	0.00000	0.00000	0.00000	0.00000	0.00000	0.00000	0.00000	0.00000	0.00000	0.00000
o__Micrococcales_f__Micrococcaceae_g__	0.00000	0.00000	0.00000	0.00000	0.00003	0.00000	0.00000	0.00000	0.00000	0.00000	0.00007	0.00000	0.00000	0.00000	0.00000	0.00000	0.00000	0.00000	0.00000	0.00000	0.00000	0.00000	0.00000	0.00000	0.00000	0.00000	0.00000	0.00000	0.00000	0.00000	0.00000	0.00000	0.00000	0.00000	0.00000	0.00000	0.00000	0.00000	0.00000	0.00000	0.00000	0.00000	0.00000	0.00003	0.00000	0.00000	0.00000	0.00000	0.00000
o__Bacteroidales_f__Prevotellaceae_g__Prevotella-6	0.00000	0.00000	0.00000	0.00000	0.00000	0.00000	0.00000	0.00000	0.00000	0.00000	0.00000	0.00000	0.00000	0.00000	0.00000	0.00000	0.00000	0.00000	0.00000	0.00000	0.00000	0.00000	0.00000	0.00000	0.00000	0.00000	0.00000	0.00000	0.00000	0.00000	0.00000	0.00000	0.00000	0.00000	0.00000	0.00000	0.00000	0.00000	0.00000	0.00000	0.00000	0.00000	0.00000	0.00000	0.00000	0.00000	0.00000	0.00000	0.00003
o__Bacteroidales_f__Tannerellaceae_g__Parabacteroides	0.00472	0.00414	0.00573	0.00728	0.01881	0.01236	0.00075	0.00281	0.06183	0.01803	0.01454	0.00885	0.01092	0.00774	0.06532	0.00232	0.01062	0.00345	0.00000	0.00519	0.01614	0.01149	0.00132	0.01482	0.00255	0.00582	0.00828	0.01833	0.00928	0.01846	0.00609	0.00585	0.01079	0.01232	0.00552	0.00227	0.00111	0.01035	0.00336	0.02818	0.00419	0.02095	0.00000	0.00137	0.00183	0.00368	0.00468	0.01083	0.01567
o__Clostridiales_f__Lachnospiraceae_g__Lachnospiraceae-UCG-001	0.00007	0.00000	0.00000	0.00000	0.00000	0.00000	0.00000	0.00000	0.00000	0.00000	0.00000	0.00000	0.00000	0.00000	0.00000	0.00000	0.00000	0.00003	0.00000	0.00000	0.00000	0.00013	0.00000	0.00017	0.00107	0.00000	0.00000	0.00000	0.00000	0.00000	0.00003	0.00000	0.00000	0.00000	0.00000	0.00000	0.00010	0.00013	0.00003	0.00103	0.00013	0.00000	0.00000	0.00000	0.00003	0.00000	0.00000	0.00003	0.00000
o__Coriobacteriales_f__Coriobacteriaceae_g__Collinsella	0.00000	0.00000	0.00000	0.00007	0.00000	0.00000	0.00017	0.00000	0.00000	0.00000	0.00010	0.00003	0.00007	0.00000	0.00003	0.00000	0.00000	0.00003	0.00000	0.00000	0.00003	0.00000	0.00003	0.00000	0.00010	0.00007	0.00000	0.00000	0.00000	0.00000	0.00017	0.00000	0.00000	0.00000	0.00000	0.00000	0.00000	0.00000	0.00000	0.00000	0.00003	0.00000	0.00000	0.00013	0.00000	0.00000	0.00000	0.00003	0.00000
o__Bacillales_f__Paenibacillaceae_g__Paenibacillus	0.00000	0.00000	0.00000	0.00000	0.00000	0.00000	0.00000	0.00000	0.00000	0.00000	0.00000	0.00000	0.00000	0.00000	0.00000	0.00000	0.00000	0.00003	0.00000	0.00000	0.00000	0.00000	0.00000	0.00000	0.00000	0.00000	0.00000	0.00000	0.00000	0.00000	0.00000	0.00000	0.00000	0.00000	0.00000	0.00000	0.00000	0.00000	0.00000	0.00000	0.00000	0.00000	0.00000	0.00000	0.00000	0.00000	0.00000	0.00000	0.00000
o__Betaproteobacteriales_f__Burkholderiaceae_g__Parasutterella	0.00010	0.00000	0.00013	0.00014	0.00028	0.00325	0.00000	0.00000	0.00000	0.00000	0.01129	0.00064	0.00841	0.00199	0.00000	0.00143	0.00010	0.00000	0.00000	0.00084	0.00024	0.01338	0.00003	0.00652	0.00138	0.00010	0.00030	0.00014	0.00017	0.00102	0.00650	0.00595	0.00711	0.00047	0.00013	0.00809	0.00000	0.00328	0.00034	0.00058	0.00000	0.00000	0.00533	0.00090	0.00000	0.00097	0.00053	0.00148	0.00047
o__Clostridiales_f__Lachnospiraceae_g__Tyzzerella	0.00000	0.00000	0.00000	0.00000	0.00000	0.00007	0.00007	0.00000	0.00000	0.00010	0.00000	0.00010	0.00000	0.00007	0.00000	0.00000	0.00000	0.00000	0.00000	0.00007	0.00000	0.00007	0.00000	0.00000	0.00003	0.00000	0.00000	0.00007	0.00003	0.00000	0.00000	0.00000	0.00047	0.00003	0.00017	0.00003	0.00007	0.00000	0.00000	0.00000	0.00017	0.00000	0.00000	0.00003	0.00007	0.00000	0.00000	0.00013	0.00000
o__Clostridiales_f__Peptostreptococcaceae_g__uncultured	0.00000	0.00000	0.00000	0.00000	0.00000	0.00000	0.00000	0.00000	0.00000	0.00000	0.00000	0.00000	0.00000	0.00000	0.00000	0.00000	0.00000	0.00000	0.00000	0.00000	0.00000	0.00000	0.00000	0.00000	0.00000	0.00000	0.00000	0.00000	0.00000	0.00000	0.00000	0.00000	0.00000	0.00000	0.00000	0.00000	0.00000	0.00000	0.00000	0.00000	0.00000	0.00000	0.00000	0.00003	0.00000	0.00000	0.00000	0.00000	0.00000
o__Corynebacteriales_f__Nocardiaceae_g__Rhodococcus	0.00000	0.00000	0.00000	0.00000	0.00000	0.00000	0.00000	0.00000	0.00000	0.00000	0.00000	0.00000	0.00000	0.00000	0.00000	0.00000	0.00000	0.00000	0.00000	0.00000	0.00000	0.00000	0.00000	0.00000	0.00000	0.00000	0.00000	0.00000	0.00000	0.00000	0.00000	0.00000	0.00000	0.00000	0.00000	0.00000	0.00023	0.00000	0.00000	0.00000	0.00000	0.00000	0.00000	0.00000	0.00000	0.00000	0.00000	0.00000	0.00000
o__Clostridiales_f__Lachnospiraceae_g__Lachnospiraceae-UCG-008	0.00003	0.00000	0.00000	0.00000	0.00003	0.00000	0.00003	0.00003	0.00000	0.00000	0.00000	0.00000	0.00000	0.00003	0.00000	0.00000	0.00000	0.00000	0.00000	0.00000	0.00000	0.00003	0.00003	0.00000	0.00000	0.00003	0.00003	0.00000	0.00000	0.00003	0.00000	0.00000	0.00003	0.00000	0.00000	0.00000	0.00007	0.00000	0.00003	0.00000	0.00010	0.00000	0.00000	0.00000	0.00000	0.00000	0.00000	0.00003	0.00000
o__Clostridiales_f__Lachnospiraceae_g__Tyzzerella-3	0.00000	0.00000	0.00000	0.00000	0.00000	0.00000	0.00007	0.00000	0.00010	0.00000	0.00000	0.00000	0.00000	0.00000	0.00000	0.00014	0.00010	0.00000	0.00000	0.00020	0.00071	0.00000	0.00000	0.00000	0.00000	0.00000	0.00000	0.00007	0.00000	0.00000	0.00062	0.00000	0.00000	0.00000	0.00000	0.00107	0.00000	0.00000	0.00000	0.00017	0.00010	0.00000	0.00000	0.00000	0.00000	0.00000	0.00000	0.00020	0.00000
o__Clostridiales_f__Ruminococcaceae_g__Ruminiclostridium-9	0.00010	0.00007	0.00000	0.00000	0.00003	0.00000	0.00014	0.00044	0.00000	0.00000	0.00000	0.00007	0.00000	0.00000	0.00000	0.00000	0.00000	0.00000	0.00000	0.00000	0.00007	0.00000	0.00000	0.00000	0.00000	0.00000	0.00014	0.00003	0.00003	0.00000	0.00003	0.00000	0.00007	0.00013	0.00010	0.00007	0.00000	0.00007	0.00007	0.00003	0.00007	0.00027	0.00000	0.00003	0.00000	0.00000	0.00000	0.00000	0.00000
o__Selenomonadales_f__Veillonellaceae_g__Dialister	0.00000	0.00017	0.00000	0.00000	0.00014	0.00000	0.08015	0.00439	0.00084	0.00000	0.00000	0.00010	0.01514	0.00074	0.00308	0.00000	0.00000	0.00000	0.07907	0.01674	0.00326	0.00000	0.00000	0.00072	0.01357	0.00000	0.03603	0.00017	0.01330	0.00749	0.00794	0.00007	0.00000	0.00027	0.01135	0.00000	0.00007	0.00000	0.00000	0.00003	0.02153	0.00000	0.04081	0.00040	0.05229	0.00017	0.03705	0.02139	0.00344
o__Clostridiales_f__Ruminococcaceae_g__Butyricicoccus	0.00000	0.00033	0.00007	0.00000	0.00003	0.00010	0.00003	0.00013	0.00000	0.00003	0.00000	0.00010	0.00003	0.00014	0.00003	0.00000	0.00000	0.00000	0.00000	0.00003	0.00007	0.00000	0.00003	0.00003	0.00007	0.00003	0.00000	0.00003	0.00000	0.00014	0.00010	0.00000	0.00020	0.00010	0.00013	0.00003	0.00000	0.00000	0.00007	0.00003	0.00010	0.00000	0.00000	0.00010	0.00007	0.00000	0.00000	0.00000	0.00000
o__Desulfovibrionales_f__Desulfovibrionaceae_g__	0.00000	0.00000	0.00000	0.00003	0.00017	0.00003	0.00000	0.00000	0.00003	0.00000	0.00024	0.00685	0.00544	0.00020	0.00000	0.00252	0.00003	0.00024	0.00000	0.00010	0.00007	0.00007	0.00014	0.00947	0.00000	0.00031	0.00527	0.00003	0.00000	0.00065	0.00058	0.00000	0.00000	0.00003	0.00683	0.00000	0.00375	0.00003	0.00044	0.00000	0.00003	0.00020	0.00000	0.00003	0.00000	0.00003	0.00020	0.00020	0.00034
o__Selenomonadales_f__Veillonellaceae_g__Veillonella	0.00000	0.00017	0.00003	0.00010	0.00003	0.00080	0.00027	0.00000	0.00020	0.00292	0.00081	0.00003	0.00024	0.00000	0.00000	0.00017	0.00000	0.00000	0.00014	0.00199	0.00003	0.00145	0.00010	0.00007	0.00010	0.00000	0.00000	0.00085	0.00057	0.00037	0.00017	0.00194	0.00034	0.00482	0.00007	0.00351	0.00087	0.00000	0.00003	0.00100	0.00003	0.00000	0.01792	0.00043	0.00003	0.00281	0.00020	0.00007	0.00017
o__Saccharimonadales_f__TM7-phylum-sp.-oral-clone-FR058_g__TM7-phylum-sp.-oral-clone-FR058	0.00000	0.00000	0.00000	0.00000	0.00000	0.00000	0.00000	0.00000	0.00000	0.00000	0.00000	0.00000	0.00000	0.00000	0.00000	0.00000	0.00000	0.00000	0.00000	0.00000	0.00000	0.00000	0.00000	0.00000	0.00000	0.00000	0.00000	0.00000	0.00000	0.00000	0.00000	0.00000	0.00000	0.00000	0.00000	0.00000	0.00000	0.00000	0.00000	0.00000	0.00000	0.00003	0.00000	0.00000	0.00000	0.00000	0.00000	0.00000	0.00000
o__Betaproteobacteriales_f__Burkholderiaceae_g__Oxalobacter	0.00000	0.00003	0.00000	0.00000	0.00000	0.00000	0.00000	0.00000	0.00000	0.00000	0.00000	0.00007	0.00000	0.00000	0.00000	0.00000	0.00000	0.00000	0.00000	0.00000	0.00000	0.00000	0.00003	0.00031	0.00000	0.00000	0.00000	0.00000	0.00000	0.00014	0.00003	0.00000	0.00000	0.00000	0.00000	0.00000	0.00000	0.00000	0.00000	0.00000	0.00000	0.00000	0.00000	0.00000	0.00000	0.00000	0.00000	0.00000	0.00000
p__Nanoarchaeaeota_c__Woesearchaeia_g__	0.00003	0.00000	0.00070	0.00109	0.00028	0.00003	0.00014	0.00003	0.00000	0.00000	0.00088	0.00010	0.00027	0.00101	0.00003	0.00037	0.00007	0.00014	0.00010	0.00064	0.00048	0.00027	0.00030	0.00099	0.00071	0.00010	0.00014	0.00418	0.00034	0.00017	0.00113	0.00034	0.00077	0.00047	0.00060	0.00117	0.00114	0.00054	0.00027	0.00003	0.00023	0.00057	0.00007	0.00070	0.00183	0.00020	0.00000	0.00050	0.00118
o__Clostridiales_f__Peptococcaceae_g__	0.00000	0.00000	0.00000	0.00000	0.00000	0.00000	0.00000	0.00000	0.00000	0.00000	0.00000	0.00000	0.00000	0.00000	0.00000	0.00000	0.00000	0.00000	0.00000	0.00000	0.00000	0.00000	0.00000	0.00010	0.00000	0.00000	0.00000	0.00000	0.00000	0.00000	0.00000	0.00000	0.00000	0.00000	0.00000	0.00000	0.00000	0.00000	0.00000	0.00000	0.00000	0.00000	0.00000	0.00000	0.00000	0.00000	0.00000	0.00000	0.00000
o__Bacillales_f__Bacillaceae_g__Geobacillus	0.00000	0.00000	0.00000	0.00000	0.00000	0.00000	0.00000	0.00000	0.00000	0.00000	0.00000	0.00000	0.00000	0.00000	0.00003	0.00000	0.00000	0.00000	0.00000	0.00000	0.00000	0.00000	0.00000	0.00000	0.00000	0.00000	0.00000	0.00000	0.00000	0.00000	0.00000	0.00000	0.00000	0.00000	0.00000	0.00000	0.00000	0.00000	0.00000	0.00000	0.00000	0.00000	0.00000	0.00000	0.00000	0.00000	0.00000	0.00000	0.00000
o__Clostridiales_f__Ruminococcaceae_g__Ruminococcaceae-UCG-004	0.00000	0.00000	0.00000	0.00000	0.00000	0.00000	0.00000	0.00000	0.00000	0.00000	0.00000	0.00003	0.00000	0.00000	0.00000	0.00000	0.00000	0.00000	0.00000	0.00000	0.00000	0.00000	0.00000	0.00000	0.00000	0.00000	0.00000	0.00000	0.00000	0.00000	0.00000	0.00000	0.00000	0.00000	0.00000	0.00000	0.00000	0.00000	0.00000	0.00000	0.00000	0.00000	0.00000	0.00000	0.00000	0.00000	0.00000	0.00000	0.00000
o__Erysipelotrichales_f__Erysipelotrichaceae_g__Holdemanella	0.00117	0.00000	0.00000	0.00000	0.00000	0.00000	0.00000	0.00184	0.00000	0.00000	0.00000	0.02672	0.00003	0.00000	0.00024	0.00000	0.00000	0.01635	0.00081	0.00000	0.00000	0.00000	0.00847	0.00000	0.00007	0.02393	0.00186	0.01086	0.00000	0.00003	0.00000	0.00071	0.00000	0.00000	0.00579	0.00000	0.00000	0.00000	0.00024	0.00000	0.00335	0.00000	0.00000	0.00000	0.00176	0.00000	0.00000	0.00010	0.00000
o__Anaeroplasmatales_f__Anaeroplasmataceae_g__Anaeroplasma	0.00000	0.00000	0.00000	0.00000	0.00000	0.00000	0.00000	0.00003	0.00000	0.00000	0.00000	0.00000	0.00000	0.00000	0.00000	0.00000	0.00000	0.00000	0.00000	0.00000	0.00000	0.00000	0.00000	0.00000	0.00000	0.00000	0.00000	0.00000	0.00000	0.00000	0.00000	0.00000	0.00000	0.00000	0.00000	0.00000	0.00000	0.00000	0.00000	0.00000	0.00000	0.00000	0.00000	0.00000	0.00000	0.00013	0.00000	0.00000	0.00000
o__Clostridiales_f__Ruminococcaceae_g__Faecalibacterium	0.00040	0.00000	0.00080	0.00082	0.00000	0.00000	0.00007	0.00131	0.00003	0.00003	0.00037	0.00007	0.00037	0.00057	0.00003	0.00003	0.00000	0.00024	0.00000	0.00064	0.00031	0.00030	0.00014	0.00048	0.00064	0.00021	0.00068	0.00092	0.00003	0.00044	0.00168	0.00065	0.00476	0.00074	0.00211	0.00351	0.00127	0.00131	0.00193	0.00148	0.00231	0.00084	0.00013	0.00013	0.00030	0.00017	0.00010	0.00003	0.00003
o__Clostridiales_f__Ruminococcaceae_g__Ruminococcaceae-UCG-009	0.00000	0.00000	0.00000	0.00000	0.00000	0.00000	0.00000	0.00003	0.00000	0.00000	0.00000	0.00000	0.00000	0.00000	0.00000	0.00000	0.00000	0.00000	0.00000	0.00000	0.00000	0.00000	0.00000	0.00000	0.00000	0.00000	0.00000	0.00000	0.00000	0.00000	0.00000	0.00000	0.00000	0.00000	0.00000	0.00000	0.00000	0.00000	0.00000	0.00000	0.00000	0.00000	0.00000	0.00000	0.00000	0.00000	0.00000	0.00000	0.00000
o__Clostridiales_f__Lachnospiraceae_g__FD2005	0.00013	0.00000	0.00000	0.00000	0.00000	0.00000	0.00000	0.00000	0.00000	0.00000	0.00000	0.00000	0.00000	0.00000	0.00000	0.00000	0.00000	0.00000	0.00000	0.00003	0.00000	0.00000	0.00000	0.00000	0.00000	0.00000	0.00000	0.00000	0.00000	0.00010	0.00007	0.00000	0.00000	0.00000	0.00000	0.00000	0.00000	0.00000	0.00000	0.00000	0.00000	0.00000	0.00000	0.00000	0.00007	0.00027	0.00000	0.00000	0.00000
o__Pseudomonadales_f__Moraxellaceae_g__Enhydrobacter	0.00000	0.00000	0.00000	0.00000	0.00000	0.00000	0.00000	0.00000	0.00000	0.00000	0.00000	0.00000	0.00000	0.00010	0.00000	0.00007	0.00000	0.00000	0.00000	0.00000	0.00000	0.00000	0.00000	0.00000	0.00000	0.00000	0.00000	0.00000	0.00000	0.00000	0.00000	0.00000	0.00000	0.00000	0.00000	0.00000	0.00003	0.00000	0.00000	0.00000	0.00040	0.00000	0.00000	0.00000	0.00000	0.00000	0.00000	0.00000	0.00000
o__Clostridiales_f__Ruminococcaceae_g__Anaerotruncus	0.00000	0.00000	0.00000	0.00000	0.00003	0.00000	0.00000	0.00000	0.00000	0.00000	0.00000	0.00000	0.00003	0.00000	0.00000	0.00000	0.00000	0.00000	0.00000	0.00000	0.00010	0.00000	0.00000	0.00000	0.00000	0.00000	0.00000	0.00000	0.00000	0.00000	0.00000	0.00000	0.00000	0.00000	0.00000	0.00000	0.00003	0.00000	0.00000	0.00000	0.00000	0.00000	0.00000	0.00000	0.00000	0.00000	0.00000	0.00000	0.00000
o__Clostridiales_f__Lachnospiraceae_g__Lachnospiraceae-FCS020-group	0.00010	0.00000	0.00000	0.00000	0.00017	0.00000	0.00000	0.00040	0.00000	0.00000	0.00000	0.00000	0.00024	0.00003	0.00000	0.00000	0.00000	0.00003	0.00000	0.00007	0.00014	0.00000	0.00003	0.00000	0.00010	0.00003	0.00000	0.00010	0.00000	0.00017	0.00003	0.00003	0.00007	0.00000	0.00003	0.00010	0.00003	0.00010	0.00003	0.00000	0.00040	0.00017	0.00000	0.00003	0.00003	0.00003	0.00000	0.00017	0.00000
o__Betaproteobacteriales_f__Neisseriaceae_g__	0.00000	0.00000	0.00000	0.00000	0.00000	0.00000	0.00000	0.00000	0.00000	0.00000	0.00000	0.00000	0.00000	0.00000	0.00000	0.00000	0.00000	0.00000	0.00000	0.00000	0.00000	0.00000	0.00000	0.00000	0.00000	0.00000	0.00000	0.00000	0.00000	0.00000	0.00000	0.00000	0.00000	0.00000	0.00000	0.00000	0.00000	0.00000	0.00000	0.00000	0.00000	0.00000	0.00003	0.00000	0.00000	0.00000	0.00000	0.00000	0.00000
o__Clostridiales_f__Peptococcaceae_g__uncultured	0.00000	0.00000	0.00000	0.00000	0.00000	0.00000	0.00000	0.00000	0.00000	0.00000	0.00000	0.00000	0.00003	0.00000	0.00014	0.00000	0.00000	0.00000	0.00000	0.00000	0.00000	0.00000	0.00000	0.00010	0.00000	0.00000	0.00003	0.00000	0.00000	0.00000	0.00000	0.00000	0.00000	0.00000	0.00000	0.00000	0.00298	0.00003	0.00000	0.00000	0.00003	0.00000	0.00000	0.00007	0.00000	0.00000	0.00000	0.00003	0.00000
o__Flavobacteriales_f__Weeksellaceae_g__Empedobacter	0.00000	0.00000	0.00000	0.00000	0.00000	0.00000	0.00000	0.00000	0.00000	0.00000	0.00000	0.00000	0.00000	0.00000	0.00000	0.00000	0.00000	0.00000	0.00000	0.00000	0.00000	0.00000	0.00000	0.00000	0.00000	0.00000	0.00000	0.00000	0.00000	0.00000	0.00000	0.00000	0.00000	0.00000	0.00000	0.00000	0.00000	0.00000	0.00000	0.00000	0.00003	0.00000	0.00000	0.00000	0.00000	0.00000	0.00000	0.00000	0.00000
o__Coriobacteriales_f__Atopobiaceae_g__uncultured	0.00000	0.00000	0.00000	0.00000	0.00000	0.00000	0.00000	0.00000	0.00000	0.00000	0.00000	0.00000	0.00000	0.00000	0.00000	0.00000	0.00000	0.00000	0.00000	0.00000	0.00000	0.00000	0.00000	0.00000	0.00000	0.00000	0.00000	0.00000	0.00000	0.00003	0.00000	0.00000	0.00000	0.00000	0.00000	0.00000	0.00000	0.00000	0.00000	0.00000	0.00000	0.00000	0.00000	0.00000	0.00000	0.00000	0.00000	0.00000	0.00000
o__Selenomonadales_f__Veillonellaceae_g__Megasphaera	0.00000	0.00000	0.00000	0.00000	0.00000	0.00000	0.00007	0.00000	0.00000	0.00000	0.00000	0.00000	0.00000	0.00000	0.00530	0.00000	0.00000	0.00586	0.00003	0.00000	0.00000	0.01382	0.00000	0.00000	0.00064	0.00000	0.00000	0.00000	0.00000	0.00000	0.00000	0.00003	0.00000	0.00013	0.00000	0.00000	0.00020	0.00000	0.00000	0.00000	0.00000	0.00000	0.00007	0.00000	0.00000	0.00000	0.00000	0.00000	0.00182
o__Clostridiales_f__Lachnospiraceae_g__Sellimonas	0.00000	0.00000	0.00000	0.00000	0.00000	0.00000	0.00000	0.00000	0.00000	0.00000	0.00000	0.00000	0.00000	0.00000	0.00000	0.00000	0.00000	0.00000	0.00000	0.00000	0.00000	0.00000	0.00000	0.00000	0.00000	0.00000	0.00000	0.00000	0.00010	0.00037	0.00000	0.00000	0.00000	0.00121	0.00000	0.00000	0.00057	0.00000	0.00000	0.00000	0.00000	0.00000	0.00000	0.00000	0.00000	0.00000	0.00000	0.00000	0.00000
o__Lactobacillales_f__Streptococcaceae_g__	0.00000	0.00000	0.00000	0.00000	0.00000	0.00000	0.00000	0.00000	0.00000	0.00000	0.00000	0.00003	0.00000	0.00000	0.00000	0.00000	0.00000	0.00000	0.00000	0.00000	0.00000	0.00000	0.00000	0.00000	0.00000	0.00000	0.00000	0.00000	0.00000	0.00000	0.00000	0.00000	0.00000	0.00000	0.00000	0.00003	0.00000	0.00003	0.00000	0.00000	0.00000	0.00000	0.00000	0.00000	0.00000	0.00000	0.00003	0.00000	0.00000
o__Bacteroidales_f__Prevotellaceae_g__Prevotellaceae-NK3B31-group	0.00000	0.00000	0.00000	0.00014	0.00000	0.00000	0.00000	0.00000	0.00000	0.00000	0.00000	0.00000	0.00000	0.00000	0.00000	0.00000	0.00178	0.00000	0.00000	0.00000	0.00000	0.00000	0.00000	0.00000	0.00000	0.00000	0.00000	0.00000	0.00000	0.00000	0.00000	0.05927	0.00000	0.00000	0.00000	0.00000	0.00000	0.00000	0.00000	0.00000	0.00000	0.00503	0.00000	0.00000	0.00000	0.00000	0.00000	0.00000	0.00000
o__Clostridiales_f__Lachnospiraceae_g__[Ruminococcus]-gnavus-group	0.00000	0.00000	0.00074	0.00044	0.00003	0.00613	0.00000	0.00000	0.00013	0.01309	0.00071	0.00000	0.00047	0.00000	0.00000	0.00000	0.00000	0.00000	0.00000	0.00000	0.00003	0.00115	0.00000	0.00000	0.00000	0.00000	0.00000	0.00000	0.00013	0.00034	0.00000	0.00085	0.00044	0.00958	0.00000	0.00043	0.00000	0.00000	0.00000	0.00072	0.00000	0.00057	0.00003	0.00000	0.00000	0.00000	0.00000	0.00000	0.00000
o__Rhizobiales_f__Beijerinckiaceae_g__Bosea	0.00000	0.00000	0.00000	0.00000	0.00000	0.00000	0.00000	0.00000	0.00000	0.00000	0.00000	0.00000	0.00000	0.00000	0.00000	0.00000	0.00000	0.00000	0.00000	0.00000	0.00000	0.00000	0.00000	0.00000	0.00000	0.00000	0.00000	0.00000	0.00000	0.00000	0.00000	0.00000	0.00000	0.00000	0.00000	0.00000	0.00000	0.00000	0.00000	0.00000	0.00003	0.00000	0.00000	0.00000	0.00000	0.00000	0.00000	0.00000	0.00000
o__Flavobacteriales_f__Weeksellaceae_g__Soonwooa	0.00000	0.00000	0.00000	0.00000	0.00000	0.00000	0.00000	0.00000	0.00000	0.00000	0.00000	0.00000	0.00000	0.00000	0.00000	0.00000	0.00000	0.00000	0.00000	0.00000	0.00000	0.00000	0.00000	0.00000	0.00000	0.00000	0.00000	0.00000	0.00000	0.00000	0.00000	0.00000	0.00000	0.00000	0.00000	0.00000	0.00000	0.00000	0.00000	0.00000	0.00003	0.00000	0.00000	0.00000	0.00000	0.00000	0.00000	0.00000	0.00000
o__Rhizobiales_f__Rhizobiaceae_g__Pseudochrobactrum	0.00003	0.00000	0.00000	0.00000	0.00000	0.00000	0.00000	0.00000	0.00000	0.00000	0.00000	0.00000	0.00000	0.00000	0.00000	0.00000	0.00000	0.00000	0.00000	0.00000	0.00000	0.00000	0.00000	0.00000	0.00000	0.00000	0.00000	0.00000	0.00000	0.00000	0.00000	0.00000	0.00000	0.00000	0.00000	0.00000	0.00003	0.00000	0.00000	0.00000	0.00007	0.00000	0.00000	0.00000	0.00000	0.00000	0.00000	0.00000	0.00000
o__Clostridiales_f__Lachnospiraceae_g__[Eubacterium]-fissicatena-group	0.00000	0.00000	0.00000	0.00000	0.00010	0.00000	0.00000	0.00000	0.00000	0.00000	0.00007	0.00000	0.00000	0.00007	0.00000	0.00000	0.00000	0.00003	0.00000	0.00003	0.00014	0.00003	0.00003	0.00000	0.00000	0.00003	0.00000	0.00000	0.00003	0.00010	0.00082	0.00007	0.00000	0.00000	0.00000	0.00000	0.00003	0.00000	0.00003	0.00003	0.00000	0.00000	0.00000	0.00000	0.00000	0.00000	0.00000	0.00000	0.00003
o__Clostridiales_f__Lachnospiraceae_g__Moryella	0.00000	0.00000	0.00000	0.00000	0.00014	0.00000	0.00000	0.00000	0.00000	0.00000	0.00000	0.00000	0.00000	0.00000	0.00000	0.00000	0.00000	0.00000	0.00000	0.00000	0.00003	0.00000	0.00000	0.00000	0.00000	0.00000	0.00000	0.00000	0.00000	0.00000	0.00000	0.00000	0.00000	0.00000	0.00003	0.00000	0.00000	0.00000	0.00000	0.00007	0.00000	0.00010	0.00000	0.00003	0.00000	0.00000	0.00000	0.00000	0.00000
o__Clostridiales_f__Christensenellaceae_g__	0.00000	0.00000	0.00000	0.00000	0.00000	0.00000	0.00000	0.00007	0.00000	0.00000	0.00000	0.00000	0.00000	0.00000	0.00007	0.00000	0.00000	0.00000	0.00000	0.00000	0.00000	0.00000	0.00000	0.00000	0.00000	0.00000	0.00000	0.00000	0.00000	0.00000	0.00000	0.00000	0.00000	0.00000	0.00000	0.00000	0.00295	0.00000	0.00000	0.00000	0.00000	0.00003	0.00000	0.00000	0.00000	0.00000	0.00000	0.00000	0.00000
p__Firmicutes_c__Clostridia_g__	0.00000	0.00000	0.00000	0.00000	0.00000	0.00000	0.00000	0.00000	0.00000	0.00000	0.00000	0.00000	0.00000	0.00000	0.00007	0.00000	0.00000	0.00000	0.00000	0.00000	0.00000	0.00000	0.00000	0.00010	0.00000	0.00003	0.00003	0.00000	0.00000	0.00003	0.00007	0.00000	0.00000	0.00000	0.00000	0.00000	0.00000	0.00000	0.00000	0.00003	0.00003	0.00000	0.00000	0.00000	0.00000	0.00003	0.00000	0.00000	0.00000
c__Gammaproteobacteria_o__Aeromonadales_g__	0.00000	0.00000	0.00000	0.00000	0.00000	0.00000	0.00000	0.00000	0.00000	0.02286	0.00000	0.00000	0.00000	0.00000	0.00000	0.00000	0.00000	0.00000	0.00000	0.00000	0.00000	0.00000	0.00000	0.00000	0.00000	0.00000	0.00000	0.00000	0.00000	0.00000	0.00000	0.00000	0.00000	0.00000	0.00000	0.00000	0.00013	0.00000	0.00000	0.00000	0.00000	0.00013	0.00000	0.00000	0.00000	0.00000	0.00000	0.00000	0.00000
k__Archaea_g__	0.00084	0.00010	0.00101	0.00157	0.00010	0.00000	0.00010	0.00251	0.00000	0.00017	0.00092	0.00037	0.00024	0.00064	0.00021	0.00007	0.00010	0.00014	0.00000	0.00047	0.00109	0.00034	0.00014	0.00065	0.00050	0.00024	0.00024	0.00054	0.00084	0.00061	0.00103	0.00102	0.00111	0.00047	0.00161	0.00057	0.00037	0.00218	0.00027	0.00155	0.00067	0.00027	0.00000	0.00050	0.00125	0.00003	0.00027	0.00067	0.00010
o__Flavobacteriales_f__Weeksellaceae_g__Chryseobacterium	0.00003	0.00000	0.00000	0.00000	0.00000	0.00000	0.00000	0.00000	0.00000	0.00000	0.00000	0.00000	0.00003	0.00000	0.00014	0.00000	0.00000	0.00000	0.00000	0.00000	0.00003	0.00000	0.00003	0.00000	0.00000	0.00000	0.00000	0.00003	0.00000	0.00000	0.00003	0.00000	0.00000	0.00000	0.00000	0.00000	0.00007	0.00000	0.00000	0.00000	0.00017	0.00000	0.00000	0.00000	0.00000	0.00000	0.00000	0.00000	0.00000
o__Sphingomonadales_f__Sphingomonadaceae_g__Sphingomonas	0.00000	0.00000	0.00000	0.00000	0.00000	0.00000	0.00000	0.00000	0.00000	0.00000	0.00000	0.00000	0.00000	0.00000	0.00000	0.00000	0.00000	0.00000	0.00000	0.00000	0.00000	0.00000	0.00000	0.00000	0.00000	0.00000	0.00000	0.00000	0.00000	0.00000	0.00000	0.00000	0.00000	0.00000	0.00000	0.00000	0.00010	0.00000	0.00000	0.00000	0.00000	0.00000	0.00000	0.00000	0.00000	0.00000	0.00000	0.00000	0.00000
o__Pasteurellales_f__Pasteurellaceae_g__	0.00000	0.00584	0.00077	0.00048	0.00007	0.00007	0.01721	0.00013	0.00000	0.00007	0.00014	0.00007	0.00020	0.00003	0.00000	0.00041	0.00000	0.00000	0.00000	0.00495	0.00003	0.00003	0.00095	0.00041	0.00625	0.00014	0.00014	0.00095	0.00064	0.00072	0.00168	0.00061	0.00181	0.00315	0.00057	0.00689	0.00020	0.00013	0.00068	0.00227	0.00003	0.00003	0.00315	0.01429	0.00041	0.00181	0.00033	0.00003	0.00000
o__Bacillales_f__Bacillaceae_g__Bacillus	0.00000	0.00000	0.00000	0.00000	0.00000	0.00000	0.00000	0.00000	0.00000	0.00000	0.00000	0.00000	0.00000	0.00000	0.00000	0.00000	0.00000	0.00000	0.00000	0.00000	0.00000	0.00000	0.00000	0.00000	0.00000	0.00000	0.00000	0.00000	0.00000	0.00000	0.00000	0.00003	0.00000	0.00000	0.00000	0.00000	0.00013	0.00000	0.00000	0.00000	0.00000	0.00000	0.00000	0.00000	0.00000	0.00000	0.00000	0.00000	0.00000
o__Clostridiales_f__Ruminococcaceae_g__Negativibacillus	0.00000	0.00000	0.00000	0.00000	0.00000	0.00000	0.00000	0.00000	0.00000	0.00000	0.00000	0.00000	0.00000	0.00000	0.00000	0.00000	0.00000	0.00000	0.00000	0.00000	0.00000	0.00000	0.00000	0.00000	0.00000	0.00000	0.00000	0.00000	0.00007	0.00007	0.00000	0.00000	0.00000	0.00007	0.00010	0.00000	0.00003	0.00003	0.00003	0.00000	0.00000	0.00000	0.00000	0.00000	0.00000	0.00000	0.00000	0.00000	0.00000
o__Beggiatoales_f__Beggiatoaceae_g__uncultured	0.00000	0.00000	0.00000	0.00000	0.00000	0.00000	0.00000	0.00000	0.00000	0.00000	0.00000	0.00000	0.00000	0.00000	0.00000	0.00000	0.00000	0.00000	0.00000	0.00000	0.00000	0.00000	0.00000	0.00000	0.00000	0.00000	0.00000	0.00000	0.00000	0.00000	0.00000	0.00000	0.00000	0.00000	0.00000	0.00000	0.00013	0.00000	0.00000	0.00000	0.00000	0.00000	0.00000	0.00000	0.00000	0.00000	0.00000	0.00000	0.00000
o__Enterobacteriales_f__Enterobacteriaceae_g__Escherichia-Shigella	0.01256	0.00013	0.00838	0.01938	0.03105	0.02174	0.00081	0.00037	0.02296	0.09005	0.00922	0.00587	0.00966	0.00132	0.00068	0.00293	0.01170	0.03942	0.00000	0.00007	0.00336	0.03029	0.00311	0.00000	0.00013	0.00038	0.00003	0.00068	0.00194	0.00862	0.03314	0.00796	0.00181	0.03439	0.00234	0.00124	0.03098	0.00483	0.00285	0.03162	0.00787	0.03026	0.11083	0.00335	0.00379	0.00144	0.00017	0.00276	0.03830
o__Mollicutes-RF39_f__uncultured-Lachnospiraceae-bacterium_g__uncultured-Lachnospiraceae-bacterium	0.00000	0.00000	0.00000	0.00000	0.00000	0.00000	0.00000	0.00000	0.00000	0.00000	0.00000	0.00000	0.00000	0.00000	0.00000	0.00000	0.00000	0.00000	0.00000	0.00000	0.00000	0.00000	0.00000	0.00000	0.00000	0.00000	0.00000	0.00000	0.00000	0.00000	0.00000	0.00000	0.00000	0.00000	0.00000	0.00000	0.00000	0.00000	0.00017	0.00000	0.00000	0.00000	0.00000	0.00000	0.00000	0.00000	0.00000	0.00000	0.00000
o__Clostridiales_f__Ruminococcaceae_g__	0.00023	0.00010	0.00013	0.00051	0.00084	0.00010	0.00010	0.00650	0.00094	0.00007	0.00027	0.00027	0.00061	0.00037	0.00038	0.00014	0.00027	0.00041	0.00020	0.00040	0.00058	0.00037	0.00024	0.00089	0.00030	0.00051	0.00088	0.00054	0.00030	0.00055	0.00164	0.00017	0.00057	0.00027	0.00064	0.00023	0.00080	0.00044	0.00102	0.00120	0.00050	0.00054	0.00000	0.00037	0.00057	0.00027	0.00017	0.00020	0.00007
o__Mollicutes-RF39_f__unidentified-rumen-bacterium-RF9_g__unidentified-rumen-bacterium-RF9	0.00000	0.00000	0.00000	0.00000	0.00000	0.00000	0.00000	0.00000	0.00000	0.00000	0.00000	0.00000	0.00000	0.00000	0.00000	0.00000	0.00000	0.00003	0.00000	0.00000	0.00000	0.00000	0.00000	0.00000	0.00000	0.00000	0.00000	0.00000	0.00000	0.00000	0.00000	0.00000	0.00000	0.00000	0.00000	0.00000	0.00000	0.00000	0.00000	0.00000	0.00000	0.00000	0.00000	0.00000	0.00000	0.00000	0.00000	0.00000	0.00000
o__Chloroplast_f__Trifolium-pratense_g__Trifolium-pratense	0.00000	0.00000	0.00000	0.00000	0.00000	0.00000	0.00000	0.00000	0.00000	0.00000	0.00000	0.00000	0.00000	0.00000	0.00000	0.00000	0.00000	0.00000	0.00000	0.00000	0.00000	0.00000	0.00000	0.00000	0.00000	0.00000	0.00000	0.00000	0.00000	0.00000	0.00000	0.00000	0.00000	0.00000	0.00000	0.00000	0.00000	0.00000	0.00000	0.00000	0.00000	0.00000	0.00000	0.00000	0.00000	0.00000	0.00000	0.00000	0.00000
o__Gastranaerophilales_f__Candidatus-Melainabacteria-bacterium-MEL.A1_g__Candidatus-Melainabacteria-bacterium-MEL.A1	0.00000	0.00000	0.00000	0.00000	0.00000	0.00000	0.00000	0.00000	0.00000	0.00000	0.00000	0.00000	0.00000	0.00000	0.00000	0.00000	0.00000	0.00000	0.00000	0.00000	0.00000	0.00000	0.00000	0.00000	0.00000	0.00000	0.00000	0.00000	0.00000	0.00000	0.00000	0.00000	0.00000	0.00000	0.00000	0.00000	0.00000	0.00000	0.00003	0.00000	0.00000	0.00000	0.00000	0.00000	0.00000	0.00000	0.00000	0.00000	0.00000
c__Clostridia_o__Clostridiales_g__	0.00111	0.00030	0.00194	0.00338	0.00720	0.00010	0.00085	0.00201	0.00454	0.00013	0.00227	0.01750	0.00176	0.00253	0.00363	0.00075	0.00057	0.00400	0.00027	0.00114	0.00200	0.00125	0.00108	0.00882	0.00191	0.00240	0.00257	0.00316	0.00111	0.00419	0.00541	0.00157	0.00141	0.00090	0.00147	0.00151	0.00244	0.00104	0.00468	0.00340	0.00144	0.00165	0.00007	0.00074	0.00210	0.00131	0.00064	0.00252	0.00095
o__Bacteroidales_f__Marinifilaceae_g__Odoribacter	0.00020	0.00000	0.00090	0.00062	0.00077	0.00000	0.00000	0.00000	0.00205	0.00000	0.00085	0.00190	0.00412	0.00024	0.00051	0.00014	0.00061	0.00200	0.00000	0.00054	0.00360	0.00013	0.00000	0.00220	0.00138	0.00110	0.00020	0.00445	0.00094	0.00555	0.00003	0.00010	0.00047	0.00000	0.00044	0.00000	0.00000	0.00107	0.00020	0.00192	0.00033	0.00054	0.00000	0.00003	0.00000	0.00084	0.00023	0.00047	0.00091
o__Bacteroidales_f__Muribaculaceae_g__metagenome	0.00000	0.00000	0.00958	0.02642	0.00000	0.00000	0.00000	0.00017	0.00000	0.00000	0.00000	0.00000	0.00000	0.00000	0.00000	0.00003	0.00000	0.00000	0.00000	0.00000	0.00000	0.00000	0.00000	0.00000	0.00000	0.00777	0.00406	0.00017	0.00000	0.00000	0.03174	0.00000	0.00000	0.00000	0.00000	0.00000	0.00000	0.00127	0.00000	0.00000	0.00171	0.00007	0.00000	0.00000	0.00193	0.00000	0.00060	0.00511	0.00007
o__Clostridiales_f__Ruminococcaceae_g__[Eubacterium]-coprostanoligenes-group	0.00010	0.00003	0.00000	0.00000	0.00010	0.00000	0.00000	0.00174	0.00000	0.00000	0.00000	0.00000	0.00000	0.00000	0.00055	0.00000	0.00000	0.00007	0.00000	0.00003	0.00000	0.00000	0.00000	0.00003	0.00003	0.00038	0.00007	0.00000	0.00003	0.00007	0.00003	0.00000	0.00000	0.00000	0.00000	0.00000	0.00060	0.00003	0.00000	0.00000	0.00000	0.00003	0.00000	0.00003	0.00041	0.00000	0.00000	0.00013	0.00000
o__Selenomonadales_f__Veillonellaceae_g__Pectinatus	0.00000	0.00000	0.00000	0.00000	0.00000	0.00000	0.00000	0.00000	0.00000	0.00000	0.00000	0.00010	0.00007	0.00000	0.00000	0.00003	0.00000	0.00000	0.00000	0.00000	0.00000	0.00000	0.00027	0.00007	0.00000	0.00000	0.00000	0.00000	0.00003	0.00020	0.00000	0.00000	0.00000	0.00000	0.00000	0.00000	0.00000	0.00000	0.00000	0.00000	0.00000	0.00017	0.00000	0.00000	0.00017	0.00000	0.00000	0.00000	0.00000
o__Bacteroidales_f__Rikenellaceae_g__Alistipes	0.00338	0.00237	0.00194	0.00222	0.09475	0.00000	0.00003	0.00003	0.03877	0.00000	0.00312	0.02621	0.04636	0.00466	0.01307	0.00518	0.02071	0.00648	0.00000	0.01475	0.03489	0.00189	0.00014	0.03221	0.00675	0.01325	0.00497	0.01283	0.01153	0.02177	0.00609	0.00105	0.00298	0.00432	0.00569	0.00003	0.00466	0.00288	0.00037	0.00780	0.00077	0.00280	0.00000	0.00164	0.00122	0.00358	0.00144	0.02304	0.04187
o__Enterobacteriales_f__Enterobacteriaceae_g__Klebsiella	0.00000	0.00287	0.00003	0.00000	0.00000	0.00013	0.00000	0.00000	0.00000	0.00003	0.00000	0.00000	0.00000	0.00000	0.00000	0.00000	0.00000	0.00000	0.00000	0.00000	0.00000	0.00492	0.00000	0.00000	0.00000	0.00000	0.00000	0.00000	0.00000	0.00000	0.00000	0.00000	0.00020	0.00147	0.00017	0.00000	0.00121	0.00000	0.00129	0.00003	0.00000	0.00000	0.00000	0.00000	0.00003	0.00000	0.00000	0.00000	0.00020
o__Betaproteobacteriales_f__Burkholderiaceae_g__Alicycliphilus	0.00000	0.00000	0.00000	0.00000	0.00000	0.00000	0.00000	0.00000	0.00000	0.00000	0.00000	0.00000	0.00000	0.00000	0.00000	0.00000	0.00000	0.00000	0.00000	0.00000	0.00000	0.00000	0.00000	0.00000	0.00000	0.00000	0.00000	0.00000	0.00000	0.00000	0.00000	0.00000	0.00000	0.00000	0.00000	0.00000	0.00000	0.00000	0.00000	0.00000	0.00007	0.00000	0.00000	0.00000	0.00000	0.00000	0.00000	0.00000	0.00000
o__Lactobacillales_f__Enterococcaceae_g__Enterococcus	0.00000	0.00000	0.00000	0.00000	0.00000	0.00000	0.00007	0.00000	0.00000	0.00000	0.00000	0.00000	0.00000	0.00000	0.00000	0.00000	0.00000	0.00000	0.00000	0.00000	0.00000	0.00000	0.00000	0.00000	0.00000	0.00000	0.00000	0.00000	0.00000	0.00000	0.00000	0.00000	0.00000	0.00000	0.00023	0.00000	0.00000	0.00000	0.00000	0.00000	0.00000	0.00007	0.00000	0.00000	0.00000	0.00000	0.00000	0.00000	0.00000
o__Clostridiales_f__Lachnospiraceae_g__Oribacterium	0.00000	0.00000	0.00000	0.00000	0.00000	0.00000	0.00007	0.00000	0.00000	0.00000	0.00000	0.00000	0.00000	0.00000	0.00000	0.00000	0.00000	0.00000	0.00000	0.00000	0.00000	0.00000	0.00000	0.00000	0.00000	0.00000	0.00000	0.00000	0.00000	0.00000	0.00000	0.00000	0.00000	0.00000	0.00000	0.00003	0.00000	0.00000	0.00000	0.00000	0.00000	0.00000	0.00000	0.00000	0.00000	0.00000	0.00000	0.00000	0.00000
o__Betaproteobacteriales_f__Burkholderiaceae_g__Variovorax	0.00000	0.00000	0.00000	0.00000	0.00000	0.00000	0.00000	0.00000	0.00000	0.00000	0.00000	0.00000	0.00000	0.00000	0.00000	0.00000	0.00000	0.00000	0.00000	0.00000	0.00000	0.00000	0.00000	0.00000	0.00000	0.00000	0.00000	0.00000	0.00000	0.00000	0.00000	0.00000	0.00000	0.00000	0.00000	0.00000	0.00003	0.00000	0.00000	0.00000	0.00000	0.00000	0.00000	0.00000	0.00000	0.00000	0.00000	0.00000	0.00000
o__Clostridiales_f__Lachnospiraceae_g__Lachnoanaerobaculum	0.00000	0.00000	0.00000	0.00000	0.00000	0.00000	0.00003	0.00000	0.00000	0.00000	0.00000	0.00000	0.00000	0.00000	0.00000	0.00000	0.00000	0.00000	0.00000	0.00000	0.00000	0.00000	0.00000	0.00000	0.00000	0.00000	0.00000	0.00000	0.00000	0.00000	0.00000	0.00000	0.00000	0.00000	0.00000	0.00007	0.00000	0.00000	0.00000	0.00000	0.00000	0.00000	0.00000	0.00000	0.00000	0.00000	0.00000	0.00000	0.00000
o__Actinomycetales_f__Actinomycetaceae_g__Mobiluncus	0.00000	0.00000	0.00000	0.00000	0.00000	0.00000	0.00000	0.00000	0.00000	0.00000	0.00000	0.00000	0.00000	0.00000	0.00000	0.00000	0.00000	0.00000	0.00000	0.00000	0.00000	0.00000	0.00000	0.00000	0.00000	0.00000	0.00000	0.00000	0.00000	0.00000	0.00000	0.00000	0.00000	0.00000	0.00000	0.00000	0.00000	0.00000	0.00000	0.00000	0.00003	0.00000	0.00000	0.00000	0.00000	0.00000	0.00000	0.00000	0.00000
o__Erysipelotrichales_f__Erysipelotrichaceae_g__Merdibacter	0.00000	0.00000	0.00000	0.00000	0.00003	0.00000	0.00000	0.00000	0.00000	0.00000	0.00000	0.00000	0.00000	0.00000	0.00000	0.00000	0.00000	0.00000	0.00000	0.00000	0.00000	0.00000	0.00000	0.00000	0.00000	0.00000	0.00000	0.00000	0.00000	0.00000	0.00000	0.00000	0.00000	0.00000	0.00000	0.00000	0.00000	0.00000	0.00000	0.00000	0.00000	0.00000	0.00000	0.00000	0.00000	0.00000	0.00000	0.00000	0.00000
o__Vibrionales_f__Vibrionaceae_g__Vibrio	0.00000	0.00000	0.00000	0.00000	0.00000	0.00000	0.00000	0.00000	0.00000	0.00000	0.00000	0.00000	0.00000	0.00000	0.00000	0.00000	0.00000	0.00000	0.00000	0.00000	0.00000	0.00000	0.00000	0.00000	0.00000	0.00000	0.00000	0.00000	0.00000	0.00000	0.00000	0.00000	0.00000	0.00000	0.00013	0.00000	0.00000	0.00000	0.00000	0.00000	0.00000	0.00000	0.00000	0.00000	0.00000	0.00000	0.00000	0.00000	0.00000
o__Bifidobacteriales_f__Bifidobacteriaceae_g__	0.00000	0.00000	0.00000	0.00000	0.00007	0.00000	0.00000	0.00000	0.00000	0.00000	0.00000	0.00000	0.00000	0.00000	0.00014	0.00000	0.00000	0.00000	0.00000	0.00000	0.00000	0.00000	0.00000	0.00000	0.00000	0.00000	0.00000	0.00000	0.00000	0.00000	0.00003	0.00000	0.00000	0.00000	0.00000	0.00000	0.00000	0.00000	0.00000	0.00003	0.00000	0.00000	0.00000	0.00000	0.00000	0.00000	0.00000	0.00003	0.00000
c__Bacilli_o__Bacillales_g__	0.00000	0.00000	0.00000	0.00000	0.00000	0.00000	0.00003	0.00000	0.00000	0.00000	0.00000	0.00000	0.00000	0.00000	0.00000	0.00000	0.00000	0.00003	0.00000	0.00003	0.00000	0.00000	0.00000	0.00000	0.00000	0.00000	0.00000	0.00003	0.00000	0.00003	0.00000	0.00000	0.00000	0.00000	0.00000	0.00000	0.00000	0.00000	0.00000	0.00003	0.00000	0.00000	0.00000	0.00000	0.00003	0.00000	0.00000	0.00000	0.00000
o__Selenomonadales_f__Veillonellaceae_g__Selenomonas	0.00000	0.00000	0.00000	0.00000	0.00000	0.00000	0.00000	0.00000	0.00003	0.00000	0.00000	0.00000	0.00000	0.00000	0.00000	0.00000	0.00000	0.00000	0.00000	0.00000	0.00000	0.00000	0.00000	0.00000	0.00000	0.00000	0.00000	0.00000	0.00000	0.00000	0.00000	0.00000	0.00000	0.00000	0.00000	0.00000	0.00000	0.00000	0.00000	0.00000	0.00000	0.00000	0.00000	0.00000	0.00000	0.00000	0.00000	0.00000	0.00000
o__Clostridiales_f__Lachnospiraceae_g__[Ruminococcus]-gauvreauii-group	0.00044	0.00003	0.00003	0.00003	0.00000	0.00000	0.00007	0.00147	0.00000	0.00000	0.00000	0.00014	0.00014	0.00030	0.00003	0.00000	0.00000	0.00007	0.00000	0.00000	0.00000	0.00000	0.00017	0.00000	0.00000	0.00000	0.00014	0.00007	0.00000	0.00000	0.00000	0.00007	0.00000	0.00000	0.00010	0.00010	0.00000	0.00000	0.00003	0.00000	0.00020	0.00000	0.00000	0.00000	0.00007	0.00003	0.00000	0.00000	0.00000
o__Clostridiales_f__Peptostreptococcaceae_g__	0.00003	0.00000	0.00007	0.00003	0.00000	0.00003	0.00030	0.00023	0.00017	0.00000	0.00000	0.00000	0.00000	0.00000	0.00000	0.00003	0.00000	0.00000	0.00000	0.00007	0.00000	0.00037	0.00000	0.00000	0.00000	0.00007	0.00010	0.00007	0.00000	0.00000	0.00017	0.00000	0.00064	0.00000	0.00007	0.00000	0.00027	0.00000	0.00010	0.00000	0.00000	0.00007	0.00007	0.00003	0.00003	0.00000	0.00000	0.00000	0.00000
o__Betaproteobacteriales_f__Burkholderiaceae_g__	0.00000	0.00003	0.00000	0.00000	0.00000	0.00000	0.00003	0.00104	0.00000	0.00000	0.00003	0.00020	0.00000	0.01014	0.00000	0.00003	0.00003	0.00038	0.00010	0.00003	0.00129	0.00007	0.00010	0.00003	0.00003	0.00250	0.00044	0.00003	0.00030	0.00041	0.00003	0.00007	0.00047	0.00000	0.00030	0.00000	0.00010	0.00027	0.00000	0.00014	0.00114	0.00067	0.00000	0.00003	0.00000	0.00198	0.00017	0.00000	0.00007
c__Gammaproteobacteria_o__Betaproteobacteriales_g__	0.00000	0.00000	0.00003	0.00000	0.00003	0.00000	0.00000	0.00000	0.00000	0.00003	0.00007	0.00000	0.00000	0.00014	0.00000	0.00003	0.00000	0.00003	0.00027	0.00000	0.00000	0.00000	0.00000	0.00000	0.00000	0.00007	0.00000	0.00003	0.00000	0.00000	0.00000	0.00000	0.00000	0.00007	0.00000	0.00000	0.00007	0.00000	0.00000	0.00003	0.00000	0.00000	0.00003	0.00000	0.00000	0.00000	0.00003	0.00000	0.00000
o__Xanthomonadales_f__Xanthomonadaceae_g__	0.00000	0.00000	0.00000	0.00000	0.00000	0.00000	0.00000	0.00000	0.00000	0.00000	0.00000	0.00000	0.00000	0.00000	0.00000	0.00000	0.00000	0.00000	0.00000	0.00000	0.00000	0.00000	0.00000	0.00000	0.00000	0.00000	0.00000	0.00000	0.00000	0.00000	0.00000	0.00000	0.00000	0.00000	0.00000	0.00000	0.00000	0.00000	0.00000	0.00000	0.00020	0.00000	0.00000	0.00000	0.00000	0.00000	0.00000	0.00000	0.00003
o__Bacillales_f__Staphylococcaceae_g__Staphylococcus	0.00000	0.00000	0.00000	0.00000	0.00003	0.00000	0.00000	0.00000	0.00000	0.00000	0.00000	0.00000	0.00000	0.00000	0.00000	0.00000	0.00000	0.00000	0.00000	0.00000	0.00000	0.00000	0.00000	0.00000	0.00000	0.00000	0.00000	0.00000	0.00000	0.00000	0.00000	0.00000	0.00000	0.00000	0.00000	0.00000	0.00003	0.00000	0.00000	0.00000	0.00000	0.00000	0.00003	0.00000	0.00003	0.00000	0.00000	0.00000	0.00003
o__Clostridiales_f__Ruminococcaceae_g__Ruminococcaceae-UCG-013	0.00003	0.00003	0.00017	0.00003	0.00000	0.00000	0.00000	0.00010	0.00003	0.00000	0.00000	0.00000	0.00003	0.00000	0.00003	0.00000	0.00000	0.00000	0.00000	0.00000	0.00003	0.00000	0.00000	0.00010	0.00010	0.00000	0.00000	0.00000	0.00000	0.00000	0.00000	0.00000	0.00044	0.00000	0.00000	0.00000	0.00000	0.00003	0.00000	0.00000	0.00007	0.00000	0.00000	0.00003	0.00000	0.00000	0.00000	0.00000	0.00000
o__Enterobacteriales_f__Enterobacteriaceae_g__Serratia	0.00000	0.00000	0.00000	0.00000	0.00000	0.00000	0.00000	0.00000	0.00000	0.00000	0.00000	0.00000	0.00000	0.00000	0.00000	0.00000	0.00000	0.00000	0.00000	0.00000	0.00000	0.00000	0.00000	0.00000	0.00000	0.00000	0.00000	0.00000	0.00000	0.00000	0.00000	0.00000	0.00000	0.00000	0.00000	0.00000	0.00010	0.00000	0.00000	0.00000	0.00000	0.00000	0.00000	0.00000	0.00000	0.00000	0.00000	0.00000	0.00000
o__Victivallales_f__vadinBE97_g__	0.00000	0.00000	0.00000	0.00000	0.00000	0.00000	0.00000	0.00000	0.00000	0.00000	0.00000	0.00000	0.00000	0.00000	0.00000	0.00000	0.00000	0.00000	0.00000	0.00000	0.00000	0.00000	0.00000	0.00000	0.00000	0.00000	0.00007	0.00003	0.00000	0.00000	0.00000	0.00000	0.00000	0.00000	0.00000	0.00000	0.00000	0.00000	0.00000	0.00000	0.00000	0.00000	0.00000	0.00000	0.00030	0.00000	0.00000	0.00000	0.00000
o__Betaproteobacteriales_f__Neisseriaceae_g__uncultured	0.00000	0.00000	0.00000	0.00000	0.00000	0.00000	0.00000	0.00000	0.00000	0.00000	0.00000	0.00000	0.00000	0.00000	0.00000	0.00000	0.00000	0.00000	0.00000	0.00000	0.00003	0.00000	0.00000	0.00000	0.00000	0.00000	0.00000	0.00000	0.00000	0.00000	0.00000	0.00000	0.00000	0.00000	0.00000	0.00000	0.00000	0.00000	0.00000	0.00000	0.00000	0.00000	0.00000	0.00000	0.00000	0.00000	0.00000	0.00000	0.00000
o__Clostridiales_f__Family-XIII_g__[Eubacterium]-nodatum-group	0.00000	0.00000	0.00000	0.00000	0.00000	0.00000	0.00000	0.00000	0.00000	0.00000	0.00000	0.00000	0.00000	0.00000	0.00000	0.00000	0.00000	0.00000	0.00000	0.00000	0.00000	0.00000	0.00000	0.00000	0.00000	0.00000	0.00000	0.00000	0.00000	0.00000	0.00007	0.00000	0.00003	0.00000	0.00000	0.00013	0.00007	0.00000	0.00000	0.00000	0.00000	0.00003	0.00000	0.00000	0.00000	0.00000	0.00003	0.00000	0.00000
o__Selenomonadales_f__Veillonellaceae_g__Megamonas	0.00000	0.00000	0.00000	0.00000	0.00000	0.00000	0.00000	0.00000	0.00000	0.00000	0.00000	0.03825	0.02132	0.00003	0.00000	0.01036	0.00904	0.00000	0.00000	0.00000	0.00000	0.00000	0.03821	0.01263	0.00044	0.00000	0.03170	0.04468	0.04048	0.02763	0.00014	0.00000	0.00000	0.00000	0.00087	0.00000	0.00030	0.00000	0.00000	0.00000	0.00000	0.16860	0.00000	0.00000	0.02995	0.00000	0.00000	0.02385	0.00000
o__Micrococcales_f__Micrococcaceae_g__Rothia	0.00000	0.00000	0.00000	0.00010	0.00003	0.00000	0.00030	0.00000	0.00000	0.00000	0.00003	0.00000	0.00000	0.00027	0.00000	0.00000	0.00000	0.00000	0.00000	0.00000	0.00000	0.00000	0.00000	0.00000	0.00000	0.00003	0.00000	0.00000	0.00000	0.00000	0.00000	0.00000	0.00017	0.00003	0.00003	0.00010	0.00248	0.00000	0.00000	0.00000	0.00104	0.00003	0.00020	0.00003	0.00037	0.00000	0.00003	0.00000	0.00000
p__Actinobacteria_c__Coriobacteriia_g__	0.00000	0.00000	0.00000	0.00000	0.00003	0.00000	0.00000	0.00000	0.00000	0.00000	0.00000	0.00000	0.00000	0.00000	0.00007	0.00000	0.00000	0.00000	0.00000	0.00000	0.00000	0.00000	0.00000	0.00000	0.00000	0.00000	0.00000	0.00000	0.00000	0.00000	0.00000	0.00000	0.00000	0.00000	0.00000	0.00000	0.00077	0.00000	0.00000	0.00000	0.00000	0.00003	0.00000	0.00000	0.00000	0.00000	0.00000	0.00000	0.00000
o__Selenomonadales_f__Acidaminococcaceae_g__Acidaminococcus	0.00000	0.00000	0.00000	0.00000	0.00000	0.00000	0.00000	0.00000	0.00000	0.00000	0.00000	0.00000	0.00253	0.00000	0.00000	0.00000	0.00198	0.00000	0.00000	0.00000	0.00000	0.00000	0.00000	0.00000	0.00003	0.00000	0.00000	0.00000	0.00000	0.00000	0.00000	0.00000	0.00000	0.00000	0.00000	0.00000	0.00000	0.00000	0.00000	0.00000	0.00000	0.00000	0.00000	0.00000	0.00000	0.00000	0.00000	0.00000	0.00000
o__Propionibacteriales_f__Propionibacteriaceae_g__Cutibacterium	0.00000	0.00000	0.00000	0.00000	0.00000	0.00000	0.00000	0.00000	0.00000	0.00000	0.00000	0.00000	0.00000	0.00000	0.00000	0.00000	0.00000	0.00000	0.00000	0.00000	0.00000	0.00000	0.00000	0.00000	0.00000	0.00000	0.00000	0.00000	0.00000	0.00000	0.00000	0.00000	0.00000	0.00000	0.00000	0.00000	0.00023	0.00000	0.00000	0.00000	0.00000	0.00000	0.00000	0.00000	0.00000	0.00000	0.00000	0.00000	0.00000
k__Bacteria_p__Firmicutes_g__	0.00144	0.00020	0.00141	0.00496	0.01182	0.00050	0.00606	0.00295	0.00172	0.00030	0.00373	0.00241	0.00189	0.00179	0.00465	0.00116	0.00074	0.00466	0.00315	0.00128	0.00340	0.00158	0.00425	0.00865	0.00138	0.00483	0.00612	0.00455	0.00107	0.00382	0.00585	0.00310	0.00077	0.00054	0.00097	0.00120	0.00094	0.00114	0.00675	0.00364	0.00124	0.00256	0.00040	0.00097	0.00331	0.00097	0.00104	0.00266	0.00037
o__Synergistales_f__Synergistaceae_g__Cloacibacillus	0.00000	0.00000	0.00000	0.00000	0.00000	0.00000	0.00000	0.00000	0.00000	0.00000	0.00000	0.00000	0.00000	0.00000	0.00000	0.00000	0.00000	0.00000	0.00000	0.00000	0.00000	0.00000	0.00000	0.00000	0.00000	0.00003	0.00000	0.00000	0.00000	0.00000	0.00000	0.00000	0.00000	0.00000	0.00003	0.00000	0.00000	0.00000	0.00000	0.00000	0.00000	0.00047	0.00000	0.00000	0.00000	0.00000	0.00000	0.00000	0.00000
o__Bacteroidales_f__Muribaculaceae_g__	0.00000	0.00000	0.00000	0.00000	0.00147	0.00000	0.00000	0.00000	0.00000	0.00000	0.00000	0.00003	0.00000	0.01652	0.00000	0.00003	0.00000	0.00000	0.00000	0.00131	0.00003	0.00000	0.00007	0.00473	0.00000	0.00003	0.00003	0.00078	0.00040	0.00061	0.00007	0.00000	0.00000	0.00000	0.00000	0.00000	0.00000	0.00000	0.00000	0.00000	0.00000	0.00000	0.00000	0.00000	0.00000	0.00000	0.00000	0.00000	0.00000
o__Clostridiales_f__Ruminococcaceae_g__Ruminococcus-1	0.00017	0.00023	0.00000	0.00000	0.00042	0.00000	0.00000	0.00050	0.00000	0.00000	0.00115	0.00000	0.00014	0.00000	0.00003	0.00000	0.00000	0.00007	0.00003	0.00000	0.00000	0.00000	0.00003	0.00003	0.00003	0.00003	0.00000	0.00010	0.00000	0.00010	0.00000	0.00000	0.00010	0.00000	0.00023	0.00000	0.00003	0.00013	0.00007	0.00000	0.00020	0.00000	0.00000	0.00017	0.00010	0.00007	0.00003	0.00027	0.00000
o__Bacteroidales_f__Bacteroidaceae_g__Bacteroides	0.02046	0.33240	0.34279	0.29655	0.13086	0.37020	0.00915	0.01025	0.11996	0.30005	0.35872	0.18864	0.26625	0.25723	0.15292	0.29890	0.22965	0.08284	0.00589	0.23890	0.29015	0.30062	0.01526	0.21782	0.37955	0.08780	0.01061	0.25881	0.19091	0.24177	0.09582	0.26347	0.32169	0.23513	0.01620	0.33346	0.02726	0.11349	0.00509	0.25735	0.04628	0.15534	0.14235	0.03837	0.02498	0.07881	0.00923	0.15768	0.21657
o__Victivallales_f__Victivallaceae_g__Victivallis	0.00000	0.00000	0.00000	0.00000	0.00000	0.00000	0.00000	0.00000	0.00000	0.00000	0.00000	0.00000	0.00000	0.00000	0.00000	0.00000	0.00000	0.00000	0.00000	0.00000	0.00000	0.00000	0.00000	0.00003	0.00000	0.00000	0.00000	0.00000	0.00000	0.00000	0.00000	0.00000	0.00000	0.00000	0.00000	0.00000	0.00000	0.00003	0.00000	0.00000	0.00000	0.00000	0.00000	0.00000	0.00000	0.00000	0.00000	0.00000	0.00000
o__Erysipelotrichales_f__Erysipelotrichaceae_g__Erysipelotrichaceae-UCG-004	0.00000	0.00000	0.00000	0.00000	0.00000	0.00000	0.00000	0.00054	0.00000	0.00000	0.00000	0.00000	0.00000	0.00000	0.00000	0.00000	0.00000	0.00000	0.00000	0.00000	0.00000	0.00000	0.00000	0.00000	0.00000	0.00014	0.00014	0.00000	0.00000	0.00000	0.00000	0.00000	0.00000	0.00003	0.00000	0.00000	0.00000	0.00000	0.00000	0.00000	0.00000	0.00000	0.00000	0.00000	0.00007	0.00000	0.00000	0.00000	0.00000
o__Clostridiales_f__Lachnospiraceae_g__Acetitomaculum	0.00000	0.00000	0.00000	0.00000	0.00000	0.00000	0.00000	0.00000	0.00000	0.00000	0.00000	0.00000	0.00000	0.00000	0.00000	0.00000	0.00000	0.00000	0.00000	0.00000	0.00000	0.00000	0.00000	0.00007	0.00000	0.00000	0.00000	0.00000	0.00000	0.00000	0.00000	0.00000	0.00000	0.00000	0.00000	0.00000	0.00000	0.00000	0.00000	0.00000	0.00000	0.00000	0.00000	0.00000	0.00000	0.00000	0.00000	0.00000	0.00000
o__Clostridiales_f__Family-XI_g__	0.00000	0.00000	0.00000	0.00000	0.00000	0.00000	0.00000	0.00000	0.00000	0.00000	0.00000	0.00000	0.00000	0.00000	0.00000	0.00000	0.00000	0.00000	0.00000	0.00000	0.00000	0.00000	0.00000	0.00000	0.00000	0.00000	0.00000	0.00000	0.00000	0.00000	0.00000	0.00000	0.00000	0.00000	0.00000	0.00000	0.00000	0.00000	0.00000	0.00003	0.00000	0.00000	0.00000	0.00000	0.00000	0.00000	0.00000	0.00000	0.00000
o__Bacteroidales_f__Prevotellaceae_g__Prevotella-1	0.00007	0.00000	0.00000	0.00000	0.00000	0.00000	0.00037	0.00003	0.00000	0.00000	0.00000	0.00003	0.00000	0.00000	0.00000	0.00000	0.00000	0.00000	0.00017	0.00000	0.00000	0.00000	0.00000	0.00000	0.00000	0.00000	0.00000	0.00000	0.00000	0.00000	0.00000	0.00000	0.00000	0.00000	0.00000	0.00000	0.00000	0.00000	0.00003	0.00003	0.00000	0.00000	0.00000	0.00000	0.00003	0.00000	0.00033	0.00000	0.00000
o__Clostridiales_f__Lachnospiraceae_g__Butyrivibrio	0.00261	0.00000	0.00000	0.00000	0.00000	0.00000	0.00000	0.00000	0.00000	0.00000	0.00000	0.00000	0.00000	0.00000	0.00000	0.00000	0.00000	0.00000	0.00000	0.00000	0.00000	0.00000	0.00000	0.00000	0.00000	0.00000	0.00017	0.00000	0.00000	0.00000	0.00000	0.00000	0.00000	0.00000	0.00462	0.00000	0.00000	0.00000	0.00041	0.00000	0.00000	0.00000	0.00040	0.00000	0.00000	0.00000	0.00000	0.00000	0.00000
o__Coriobacteriales_f__Eggerthellaceae_g__CHKCI002	0.00000	0.00000	0.00000	0.00000	0.00000	0.00000	0.00000	0.00000	0.00000	0.00000	0.00000	0.00000	0.00000	0.00000	0.00000	0.00000	0.00000	0.00000	0.00000	0.00000	0.00000	0.00000	0.00000	0.00007	0.00000	0.00003	0.00000	0.00000	0.00000	0.00000	0.00000	0.00000	0.00000	0.00000	0.00003	0.00000	0.00000	0.00000	0.00000	0.00000	0.00000	0.00000	0.00000	0.00000	0.00000	0.00000	0.00000	0.00000	0.00000
o__Clostridiales_f__Lachnospiraceae_g__Coprococcus-1	0.00047	0.00000	0.00000	0.00007	0.00035	0.00000	0.00010	0.00050	0.00000	0.00000	0.00007	0.00024	0.00017	0.00483	0.00055	0.00000	0.00003	0.00003	0.00003	0.00007	0.00044	0.00000	0.00010	0.00000	0.00027	0.00034	0.00010	0.00014	0.00030	0.00027	0.00034	0.00000	0.00067	0.00000	0.00003	0.00000	0.00000	0.00030	0.00024	0.00014	0.00057	0.00013	0.00000	0.00000	0.00145	0.00003	0.00007	0.00034	0.00000
o__Opitutales_f__Puniceicoccaceae_g__	0.00000	0.00000	0.00000	0.00000	0.00000	0.00000	0.00000	0.00000	0.00000	0.00000	0.00000	0.00000	0.00000	0.00000	0.00000	0.00000	0.00000	0.00000	0.00000	0.00000	0.00000	0.00000	0.00000	0.00000	0.00000	0.00000	0.00000	0.00007	0.00000	0.00000	0.00000	0.00000	0.00000	0.00000	0.00000	0.00000	0.00000	0.00000	0.00000	0.00000	0.00000	0.00000	0.00000	0.00000	0.00000	0.00000	0.00000	0.00000	0.00000
k__Bacteria_p__Actinobacteria_g__	0.00000	0.00000	0.00000	0.00000	0.00000	0.00000	0.00010	0.00000	0.00007	0.00000	0.00000	0.00000	0.00000	0.00000	0.00000	0.00000	0.00000	0.00003	0.00000	0.00000	0.00000	0.00000	0.00000	0.00000	0.00000	0.00000	0.00003	0.00000	0.00000	0.00000	0.00007	0.00000	0.00000	0.00000	0.00000	0.00000	0.00000	0.00000	0.00003	0.00003	0.00003	0.00000	0.00000	0.00000	0.00000	0.00000	0.00000	0.00000	0.00000
o__Aeromonadales_f__Succinivibrionaceae_g__	0.00000	0.00000	0.00000	0.00000	0.00000	0.00000	0.00000	0.00020	0.00000	0.00000	0.00000	0.00000	0.00000	0.00000	0.00000	0.00000	0.00000	0.00000	0.00000	0.00000	0.00000	0.00000	0.00000	0.00000	0.00000	0.00000	0.00000	0.00000	0.00000	0.00000	0.00000	0.00000	0.00000	0.00000	0.00000	0.00000	0.00000	0.00000	0.00000	0.00000	0.00000	0.00000	0.00000	0.00000	0.00000	0.00000	0.00000	0.00000	0.00000
o__Micrococcales_f__Microbacteriaceae_g__	0.00000	0.00000	0.00000	0.00000	0.00000	0.00000	0.00000	0.00000	0.00000	0.00000	0.00000	0.00000	0.00000	0.00000	0.00000	0.00000	0.00000	0.00000	0.00000	0.00000	0.00000	0.00000	0.00000	0.00000	0.00000	0.00000	0.00000	0.00000	0.00000	0.00000	0.00000	0.00000	0.00000	0.00003	0.00000	0.00000	0.00003	0.00000	0.00000	0.00000	0.00003	0.00000	0.00000	0.00000	0.00000	0.00000	0.00000	0.00000	0.00000
o__Clostridiales_f__Peptostreptococcaceae_g__Paraclostridium	0.00000	0.00000	0.00000	0.00000	0.00000	0.00000	0.00003	0.00000	0.00000	0.00000	0.00000	0.00000	0.00000	0.00000	0.00000	0.00000	0.00000	0.00000	0.00000	0.00000	0.00000	0.00000	0.00000	0.00000	0.00000	0.00000	0.00000	0.00000	0.00000	0.00000	0.00000	0.00000	0.00000	0.00000	0.00000	0.00000	0.00000	0.00000	0.00000	0.00000	0.00000	0.00000	0.00000	0.00000	0.00000	0.00000	0.00000	0.00000	0.00000
o__Rhizobiales_f__Rhizobiaceae_g__Phyllobacterium	0.00000	0.00000	0.00000	0.00000	0.00000	0.00000	0.00000	0.00000	0.00003	0.00000	0.00000	0.00000	0.00000	0.00000	0.00000	0.00000	0.00000	0.00000	0.00000	0.00000	0.00000	0.00000	0.00000	0.00000	0.00000	0.00000	0.00000	0.00000	0.00000	0.00000	0.00000	0.00000	0.00000	0.00000	0.00000	0.00000	0.00020	0.00000	0.00000	0.00000	0.00000	0.00000	0.00000	0.00000	0.00000	0.00000	0.00000	0.00000	0.00000
o__Selenomonadales_f__Acidaminococcaceae_g__Phascolarctobacterium	0.01330	0.00000	0.00875	0.01671	0.09912	0.00000	0.00014	0.00000	0.00185	0.00598	0.01044	0.01628	0.00000	0.01548	0.04773	0.00770	0.00891	0.02187	0.00105	0.00000	0.01437	0.01001	0.02673	0.01067	0.00077	0.02465	0.00068	0.00441	0.00080	0.00010	0.02040	0.01589	0.00962	0.01463	0.00385	0.00294	0.00114	0.02171	0.03042	0.01038	0.00094	0.00452	0.00060	0.01014	0.00098	0.01122	0.00421	0.00108	0.00000
o__Bacteroidales_f__Porphyromonadaceae_g__Porphyromonas	0.00000	0.00000	0.00003	0.00000	0.00000	0.00000	0.00000	0.00003	0.00000	0.00000	0.00000	0.00014	0.00000	0.00000	0.00000	0.00000	0.00000	0.00000	0.00000	0.00000	0.00000	0.00000	0.00000	0.00000	0.00000	0.00000	0.00000	0.00000	0.00000	0.00000	0.00000	0.00000	0.00000	0.00000	0.00000	0.00000	0.00000	0.00000	0.00000	0.00000	0.00000	0.00000	0.00000	0.00000	0.00000	0.00000	0.00000	0.00000	0.00003
o__Bifidobacteriales_f__Bifidobacteriaceae_g__Gardnerella	0.00000	0.00000	0.00000	0.00000	0.00000	0.00000	0.00000	0.00000	0.00000	0.00000	0.00000	0.00000	0.00000	0.00000	0.00000	0.00000	0.00000	0.00000	0.00000	0.00000	0.00000	0.00000	0.00000	0.00000	0.00000	0.00000	0.00000	0.00000	0.00000	0.00000	0.00000	0.00000	0.00000	0.00003	0.00000	0.00000	0.00000	0.00000	0.00000	0.00000	0.00000	0.00000	0.00000	0.00000	0.00000	0.00000	0.00000	0.00000	0.00000
o__Clostridiales_f__Lachnospiraceae_g__Lachnospiraceae-UCG-004	0.00228	0.00000	0.00261	0.00044	0.00010	0.00000	0.00217	0.00127	0.00000	0.00050	0.00047	0.00020	0.00105	0.00017	0.00007	0.00010	0.00003	0.00062	0.00000	0.00040	0.00085	0.00084	0.00078	0.00079	0.00044	0.00021	0.00088	0.00031	0.00047	0.00065	0.00120	0.00714	0.00312	0.00345	0.00100	0.00719	0.00003	0.00208	0.00105	0.00100	0.00167	0.00024	0.00003	0.00017	0.00034	0.00027	0.00067	0.00013	0.00003
o__Corynebacteriales_f__Corynebacteriaceae_g__Corynebacterium	0.00000	0.00003	0.00000	0.00000	0.00000	0.00000	0.00000	0.00000	0.00000	0.00000	0.00000	0.00000	0.00003	0.00000	0.00007	0.00000	0.00000	0.00000	0.00000	0.00000	0.00000	0.00000	0.00000	0.00000	0.00000	0.00000	0.00000	0.00000	0.00000	0.00000	0.00003	0.00000	0.00000	0.00000	0.00000	0.00000	0.00077	0.00003	0.00000	0.00000	0.00000	0.00000	0.00000	0.00003	0.00000	0.00000	0.00000	0.00000	0.00000
o__Erysipelotrichales_f__Erysipelotrichaceae_g__Erysipelotrichaceae-UCG-003	0.00496	0.00030	0.00208	0.00431	0.00189	0.00214	0.00129	0.00064	0.00003	0.00000	0.00525	0.00187	0.00243	0.00274	0.00003	0.00020	0.00013	0.00041	0.00000	0.00003	0.00734	0.00000	0.00138	0.00261	0.00252	0.00123	0.00014	0.00204	0.00194	0.00763	0.00233	0.00191	0.00248	0.00047	0.00295	0.00338	0.00509	0.00201	0.00044	0.00172	0.00181	0.00091	0.00077	0.00060	0.00000	0.00057	0.00191	0.00040	0.00010
o__Bacteroidales_f__Barnesiellaceae_g__Barnesiella	0.00184	0.00103	0.00000	0.00003	0.00000	0.00000	0.00000	0.00000	0.00586	0.00000	0.00000	0.00173	0.00000	0.00220	0.00000	0.00000	0.00128	0.00690	0.00000	0.00000	0.00000	0.00209	0.00017	0.00844	0.00238	0.00003	0.00034	0.01983	0.00000	0.00000	0.00000	0.00000	0.00352	0.00000	0.00030	0.00000	0.00255	0.00000	0.00044	0.00058	0.00013	0.00007	0.00000	0.00007	0.00000	0.00301	0.00000	0.01692	0.00054
o__Mollicutes-RF39_f__uncultured-organism_g__uncultured-organism	0.00000	0.00000	0.00000	0.00000	0.00000	0.00000	0.00000	0.00000	0.00000	0.00000	0.00000	0.00000	0.00000	0.00000	0.00000	0.00000	0.00000	0.00000	0.00000	0.00000	0.00000	0.00000	0.00000	0.00000	0.00000	0.00000	0.00000	0.00000	0.00000	0.00000	0.00000	0.00000	0.00000	0.00000	0.00000	0.00000	0.00000	0.00000	0.00085	0.00000	0.00114	0.00000	0.00000	0.00000	0.00000	0.00000	0.00000	0.00000	0.00000
o__Bifidobacteriales_f__Bifidobacteriaceae_g__Bifidobacterium	0.00064	0.00000	0.00023	0.00024	0.00227	0.00003	0.02026	0.00007	0.02538	0.00000	0.00068	0.00000	0.00294	0.00003	0.00506	0.00007	0.00000	0.00031	0.00000	0.00010	0.00207	0.00010	0.00071	0.00161	0.00013	0.00017	0.00024	0.00149	0.00000	0.00003	0.02078	0.00000	0.00054	0.00365	0.00000	0.00013	0.00164	0.00023	0.00003	0.00189	0.00074	0.00138	0.00241	0.00000	0.00000	0.00000	0.00000	0.00669	0.00007
o__Synergistales_f__Synergistaceae_g__Pyramidobacter	0.00000	0.00000	0.00000	0.00000	0.00003	0.00000	0.00000	0.00000	0.00000	0.00000	0.00000	0.00000	0.00000	0.00000	0.00000	0.00000	0.00000	0.00000	0.00000	0.00000	0.00000	0.00000	0.00000	0.00007	0.00000	0.00003	0.00000	0.00000	0.00000	0.00000	0.00000	0.00000	0.00000	0.00000	0.00003	0.00000	0.00000	0.00000	0.00000	0.00000	0.00000	0.00000	0.00000	0.00000	0.00000	0.00000	0.00000	0.00000	0.00000
o__Clostridiales_f__Ruminococcaceae_g__uncultured	0.00000	0.00000	0.00000	0.00000	0.00000	0.00000	0.00000	0.00007	0.00000	0.00000	0.00000	0.00000	0.00000	0.00078	0.00000	0.00000	0.00000	0.00003	0.00000	0.00000	0.00000	0.00000	0.00000	0.00003	0.00000	0.00003	0.00003	0.00000	0.00000	0.00000	0.00000	0.00000	0.00000	0.00000	0.00000	0.00000	0.00000	0.00003	0.00003	0.00000	0.00060	0.00003	0.00000	0.00000	0.00000	0.00000	0.00000	0.00000	0.00000
o__Pasteurellales_f__Pasteurellaceae_g__Aggregatibacter	0.00000	0.00000	0.00000	0.00000	0.00000	0.00000	0.00007	0.00000	0.00000	0.00000	0.00000	0.00000	0.00000	0.00000	0.00000	0.00000	0.00000	0.00000	0.00000	0.00000	0.00000	0.00000	0.00000	0.00000	0.00003	0.00000	0.00000	0.00000	0.00000	0.00000	0.00000	0.00000	0.00003	0.00000	0.00000	0.00000	0.00000	0.00000	0.00000	0.00000	0.00000	0.00000	0.00000	0.00000	0.00000	0.00000	0.00000	0.00000	0.00000
o__Erysipelotrichales_f__Erysipelotrichaceae_g__	0.00000	0.00000	0.00000	0.00031	0.00031	0.00003	0.00044	0.00231	0.00003	0.00003	0.00007	0.00003	0.00003	0.00010	0.00000	0.00000	0.00000	0.00010	0.00034	0.00007	0.00010	0.00010	0.00007	0.00007	0.00007	0.00027	0.00044	0.00007	0.00007	0.00003	0.00007	0.00003	0.00000	0.00000	0.00020	0.00000	0.00003	0.00000	0.00003	0.00003	0.00003	0.00010	0.00000	0.00003	0.00007	0.00000	0.00003	0.00013	0.00000
o__Clostridiales_f__Ruminococcaceae_g__Oscillibacter	0.00003	0.00000	0.00000	0.00000	0.00003	0.00000	0.00000	0.00000	0.00000	0.00000	0.00000	0.00000	0.00003	0.00000	0.00000	0.00000	0.00000	0.00000	0.00000	0.00000	0.00003	0.00000	0.00000	0.00003	0.00000	0.00003	0.00000	0.00000	0.00000	0.00000	0.00000	0.00000	0.00000	0.00007	0.00000	0.00000	0.00000	0.00000	0.00000	0.00000	0.00000	0.00000	0.00000	0.00000	0.00000	0.00000	0.00000	0.00000	0.00000
o__Rhodospirillales_f__uncultured_g__Azospirillum-sp.-47_25	0.00000	0.00003	0.00000	0.00000	0.00000	0.00000	0.00000	0.00000	0.00000	0.00000	0.00000	0.00000	0.00000	0.00000	0.00000	0.00000	0.00000	0.00000	0.00000	0.00000	0.00000	0.00000	0.00000	0.00007	0.00000	0.00000	0.00000	0.00000	0.00000	0.00000	0.00000	0.00000	0.00000	0.00000	0.00000	0.00000	0.00000	0.00000	0.00000	0.00000	0.00000	0.00000	0.00000	0.00000	0.00000	0.00000	0.00000	0.00000	0.00000
o__Clostridiales_f__Family-XIII_g__Mogibacterium	0.00000	0.00000	0.00000	0.00000	0.00000	0.00000	0.00000	0.00000	0.00000	0.00000	0.00000	0.00000	0.00000	0.00000	0.00000	0.00000	0.00000	0.00000	0.00000	0.00000	0.00000	0.00000	0.00000	0.00000	0.00000	0.00000	0.00000	0.00003	0.00000	0.00000	0.00000	0.00000	0.00000	0.00000	0.00000	0.00000	0.00141	0.00000	0.00000	0.00000	0.00000	0.00000	0.00000	0.00000	0.00000	0.00000	0.00000	0.00000	0.00000
o__Saccharimonadales_f__Saccharimonadaceae_g__uncultured-Candidatus-Saccharibacteria-bacterium	0.00000	0.00000	0.00000	0.00000	0.00000	0.00000	0.00000	0.00000	0.00000	0.00000	0.00000	0.00000	0.00000	0.00000	0.00000	0.00000	0.00000	0.00000	0.00000	0.00000	0.00000	0.00000	0.00000	0.00000	0.00000	0.00000	0.00000	0.00000	0.00000	0.00000	0.00000	0.00000	0.00000	0.00000	0.00000	0.00000	0.00000	0.00000	0.00000	0.00000	0.00000	0.00000	0.00000	0.00000	0.00000	0.00000	0.00000	0.00000	0.00000
o__Propionibacteriales_f__Nocardioidaceae_g__Marmoricola	0.00000	0.00000	0.00000	0.00000	0.00000	0.00000	0.00000	0.00000	0.00000	0.00000	0.00000	0.00000	0.00000	0.00000	0.00000	0.00000	0.00000	0.00000	0.00000	0.00000	0.00000	0.00000	0.00000	0.00000	0.00000	0.00000	0.00000	0.00000	0.00000	0.00000	0.00000	0.00000	0.00000	0.00000	0.00000	0.00000	0.00003	0.00000	0.00000	0.00000	0.00000	0.00000	0.00000	0.00000	0.00000	0.00000	0.00000	0.00000	0.00000
o__Bacteroidales_f__Prevotellaceae_g__Prevotella-2	0.03945	0.00000	0.00003	0.00000	0.00000	0.00003	0.02924	0.00181	0.00000	0.00000	0.00000	0.02367	0.00000	0.00000	0.00000	0.00000	0.00000	0.00000	0.00284	0.00000	0.00000	0.00000	0.00000	0.00000	0.00003	0.02454	0.00000	0.00010	0.00000	0.00000	0.00000	0.00000	0.00020	0.00003	0.03266	0.00000	0.00000	0.03629	0.00336	0.02687	0.00003	0.02597	0.00171	0.00007	0.00020	0.00000	0.00100	0.00192	0.00000
o__Erysipelotrichales_f__Erysipelotrichaceae_g__[Clostridium]-innocuum-group	0.00000	0.00000	0.00007	0.00003	0.00000	0.00003	0.00000	0.00007	0.00040	0.00017	0.00007	0.00007	0.00007	0.00000	0.00089	0.00000	0.00000	0.00007	0.00003	0.00000	0.00027	0.00003	0.00000	0.00000	0.00000	0.00003	0.00000	0.00000	0.00003	0.00017	0.00000	0.00000	0.00003	0.00007	0.00000	0.00000	0.00154	0.00000	0.00000	0.00003	0.00000	0.00000	0.00000	0.00000	0.00000	0.00000	0.00000	0.00007	0.00226
o__Betaproteobacteriales_f__Burkholderiaceae_g__Pelomonas	0.00000	0.00000	0.00000	0.00000	0.00000	0.00000	0.00000	0.00000	0.00000	0.00000	0.00000	0.00000	0.00000	0.00000	0.00000	0.00000	0.00000	0.00000	0.00000	0.00000	0.00000	0.00000	0.00000	0.00000	0.00000	0.00000	0.00000	0.00000	0.00000	0.00000	0.00000	0.00000	0.00000	0.00000	0.00000	0.00000	0.00013	0.00000	0.00000	0.00000	0.00000	0.00000	0.00000	0.00000	0.00000	0.00000	0.00000	0.00000	0.00000
o__Clostridiales_f__Lachnospiraceae_g__[Eubacterium]-hallii-group	0.00054	0.00003	0.00000	0.00000	0.00035	0.00003	0.00071	0.00596	0.00000	0.00000	0.00014	0.00014	0.00054	0.00003	0.00024	0.00000	0.00007	0.00000	0.00003	0.00000	0.00017	0.00003	0.00003	0.00017	0.00067	0.00017	0.00034	0.00003	0.00007	0.00024	0.00003	0.00014	0.00094	0.00000	0.00010	0.00020	0.00017	0.00000	0.00000	0.00000	0.00007	0.00003	0.00003	0.00003	0.00003	0.00000	0.00020	0.00017	0.00000
o__Bacteroidales_f__Marinifilaceae_g__Sanguibacteroides	0.00000	0.00000	0.00000	0.00000	0.00000	0.00000	0.00000	0.00000	0.00000	0.00000	0.00000	0.00000	0.00000	0.00000	0.00000	0.00000	0.00000	0.00000	0.00000	0.00000	0.00000	0.00000	0.00000	0.00000	0.00000	0.00000	0.00000	0.00000	0.00000	0.00017	0.00000	0.00000	0.00000	0.00000	0.00000	0.00000	0.00000	0.00000	0.00000	0.00000	0.00000	0.00000	0.00000	0.00000	0.00000	0.00000	0.00000	0.00000	0.00000
o__Rhizobiales_f__Rhizobiaceae_g__Shinella	0.00000	0.00000	0.00000	0.00000	0.00000	0.00000	0.00000	0.00000	0.00000	0.00000	0.00000	0.00000	0.00000	0.00000	0.00000	0.00000	0.00000	0.00000	0.00000	0.00000	0.00000	0.00000	0.00000	0.00000	0.00000	0.00000	0.00000	0.00000	0.00000	0.00000	0.00000	0.00000	0.00000	0.00000	0.00000	0.00000	0.00003	0.00000	0.00000	0.00000	0.00010	0.00000	0.00000	0.00000	0.00000	0.00000	0.00000	0.00000	0.00000
o__Bacteroidales_f__Prevotellaceae_g__Prevotella-9	0.26945	0.00100	0.00000	0.00000	0.00003	0.00020	0.27863	0.17291	0.00030	0.00000	0.00000	0.02801	0.00000	0.00858	0.01485	0.00031	0.00000	0.19034	0.20588	0.00013	0.00000	0.00000	0.34316	0.00000	0.00017	0.21087	0.28762	0.00231	0.05301	0.04156	0.00092	0.00010	0.00084	0.00020	0.26334	0.00003	0.00037	0.15501	0.28308	0.00003	0.23632	0.00003	0.00325	0.27598	0.15262	0.29072	0.17109	0.00165	0.00003
o__Clostridiales_f__Family-XI_g__Ezakiella	0.00000	0.00000	0.00003	0.00000	0.00000	0.00000	0.00000	0.00000	0.00000	0.00000	0.00000	0.00000	0.00000	0.00000	0.00000	0.00000	0.00000	0.00000	0.00000	0.00000	0.00003	0.00000	0.00000	0.00000	0.00000	0.00000	0.00000	0.00000	0.00000	0.00000	0.00000	0.00000	0.00000	0.00000	0.00000	0.00000	0.00000	0.00000	0.00000	0.00007	0.00000	0.00000	0.00000	0.00000	0.00000	0.00000	0.00000	0.00000	0.00000
o__Lactobacillales_f__Carnobacteriaceae_g__	0.00000	0.00000	0.00000	0.00000	0.00000	0.00000	0.00000	0.00000	0.00000	0.00000	0.00000	0.00000	0.00000	0.00000	0.00000	0.00000	0.00000	0.00000	0.00000	0.00000	0.00000	0.00000	0.00000	0.00000	0.00000	0.00000	0.00000	0.00000	0.00000	0.00000	0.00000	0.00000	0.00000	0.00000	0.00000	0.00003	0.00010	0.00007	0.00000	0.00000	0.00000	0.00000	0.00003	0.00000	0.00003	0.00000	0.00003	0.00000	0.00000
o__Clostridiales_f__Lachnospiraceae_g__Lachnospiraceae-UCG-003	0.00000	0.00000	0.00000	0.00000	0.00000	0.00000	0.00000	0.00000	0.00000	0.00000	0.00000	0.00000	0.00000	0.00000	0.00000	0.00000	0.00000	0.00000	0.00000	0.00000	0.00000	0.00000	0.00000	0.00000	0.00000	0.00000	0.00000	0.00000	0.00000	0.00000	0.00000	0.00000	0.00000	0.00000	0.00000	0.00000	0.00000	0.00000	0.00000	0.00000	0.00000	0.00000	0.00000	0.00000	0.00000	0.00000	0.00000	0.00000	0.00000
o__Bacteroidales_f__Marinifilaceae_g__uncultured-organism	0.00000	0.00000	0.00000	0.00000	0.00007	0.00000	0.00000	0.00000	0.00000	0.00000	0.00000	0.00000	0.00003	0.00000	0.00000	0.00000	0.00003	0.00000	0.00000	0.00000	0.00000	0.00000	0.00000	0.00000	0.00000	0.00000	0.00000	0.00000	0.00000	0.00000	0.00000	0.00000	0.00000	0.00000	0.00000	0.00000	0.00000	0.00000	0.00000	0.00000	0.00000	0.00000	0.00000	0.00000	0.00000	0.00000	0.00000	0.00000	0.00000
o__Clostridiales_f__Ruminococcaceae_g__Ruminococcaceae-UCG-002	0.00007	0.00000	0.00000	0.00000	0.00007	0.00000	0.00000	0.00084	0.00003	0.00000	0.00003	0.00003	0.00000	0.00000	0.00000	0.00000	0.00000	0.00003	0.00000	0.00000	0.00014	0.00000	0.00000	0.00007	0.00007	0.00007	0.00003	0.00000	0.00000	0.00003	0.00000	0.00000	0.00000	0.00000	0.00010	0.00000	0.00003	0.00000	0.00000	0.00007	0.00007	0.00000	0.00000	0.00003	0.00000	0.00000	0.00000	0.00003	0.00000
o__Flavobacteriales_f__Weeksellaceae_g__uncultured	0.00000	0.00000	0.00000	0.00000	0.00000	0.00000	0.00000	0.00000	0.00000	0.00000	0.00000	0.00000	0.00000	0.00000	0.00000	0.00000	0.00000	0.00000	0.00000	0.00000	0.00000	0.00000	0.00000	0.00000	0.00000	0.00000	0.00000	0.00000	0.00000	0.00000	0.00000	0.00000	0.00000	0.00000	0.00000	0.00000	0.00000	0.00000	0.00000	0.00000	0.00000	0.00000	0.00000	0.00000	0.00000	0.00000	0.00000	0.00000	0.00007
o__Erysipelotrichales_f__Erysipelotrichaceae_g__Faecalitalea	0.00000	0.00000	0.00003	0.00003	0.00000	0.00064	0.00000	0.00000	0.00000	0.00000	0.00000	0.00000	0.00000	0.00000	0.00000	0.00000	0.00000	0.00000	0.00000	0.00000	0.00000	0.00003	0.00000	0.00000	0.00003	0.00000	0.00000	0.00000	0.00020	0.00072	0.00007	0.00000	0.00000	0.00000	0.00000	0.00000	0.00157	0.00000	0.00000	0.00058	0.00000	0.00000	0.00000	0.00000	0.00000	0.00000	0.00000	0.00000	0.00250
o__Clostridiales_f__Peptostreptococcaceae_g__Romboutsia	0.00000	0.00000	0.00000	0.00000	0.00000	0.00000	0.00000	0.00000	0.00000	0.00000	0.00000	0.00000	0.00000	0.00000	0.00000	0.00000	0.00000	0.00000	0.00000	0.00000	0.00000	0.00000	0.00000	0.00000	0.00000	0.00000	0.00000	0.00000	0.00000	0.00000	0.00003	0.00000	0.00000	0.00000	0.00000	0.00000	0.00000	0.00000	0.00000	0.00000	0.00000	0.00003	0.00000	0.00000	0.00000	0.00000	0.00000	0.00000	0.00000
o__Opitutales_f__Puniceicoccaceae_g__uncultured	0.00000	0.00000	0.00000	0.00000	0.00000	0.00000	0.00000	0.00000	0.00000	0.00000	0.00000	0.00000	0.00000	0.00000	0.00000	0.00000	0.00000	0.00000	0.00000	0.00000	0.00000	0.00000	0.00000	0.00000	0.00000	0.00000	0.00003	0.00041	0.00000	0.00000	0.00000	0.00000	0.00000	0.00000	0.00000	0.00000	0.00000	0.00000	0.00000	0.00000	0.00000	0.00000	0.00000	0.00000	0.00000	0.00000	0.00000	0.00000	0.00000
o__Corynebacteriales_f__Dietziaceae_g__Dietzia	0.00000	0.00000	0.00000	0.00000	0.00000	0.00000	0.00000	0.00000	0.00000	0.00000	0.00000	0.00000	0.00000	0.00000	0.00000	0.00000	0.00000	0.00000	0.00000	0.00000	0.00000	0.00000	0.00000	0.00000	0.00000	0.00000	0.00000	0.00000	0.00000	0.00000	0.00000	0.00000	0.00000	0.00000	0.00000	0.00000	0.00000	0.00007	0.00000	0.00000	0.00000	0.00000	0.00000	0.00000	0.00000	0.00000	0.00000	0.00000	0.00000
o__Actinomycetales_f__Actinomycetaceae_g__Actinomyces	0.00003	0.00003	0.00000	0.00017	0.00000	0.00000	0.00007	0.00000	0.00017	0.00007	0.00003	0.00000	0.00007	0.00000	0.00051	0.00000	0.00000	0.00000	0.00000	0.00003	0.00000	0.00027	0.00000	0.00000	0.00000	0.00003	0.00000	0.00003	0.00000	0.00007	0.00021	0.00000	0.00010	0.00003	0.00003	0.00000	0.02947	0.00003	0.00007	0.00000	0.00010	0.00020	0.00017	0.00017	0.00030	0.00000	0.00000	0.00007	0.00010
c__Actinobacteria_o__Micrococcales_g__	0.00000	0.00000	0.00000	0.00000	0.00000	0.00000	0.00000	0.00000	0.00000	0.00000	0.00000	0.00000	0.00000	0.00000	0.00000	0.00000	0.00000	0.00000	0.00000	0.00000	0.00000	0.00000	0.00000	0.00000	0.00000	0.00000	0.00000	0.00000	0.00000	0.00000	0.00000	0.00000	0.00000	0.00000	0.00000	0.00000	0.00007	0.00000	0.00000	0.00000	0.00000	0.00000	0.00000	0.00000	0.00003	0.00000	0.00000	0.00000	0.00000
o__Gastranaerophilales_f__uncultured-bacterium_g__uncultured-bacterium	0.00121	0.00000	0.00000	0.00000	0.00000	0.00000	0.00000	0.00000	0.00000	0.00000	0.00000	0.00000	0.00000	0.00000	0.00000	0.00000	0.00000	0.00003	0.00000	0.00000	0.00000	0.00000	0.00000	0.00000	0.00000	0.00000	0.00000	0.00000	0.00000	0.00000	0.00000	0.00000	0.00000	0.00000	0.00000	0.00000	0.00000	0.00000	0.00000	0.00000	0.00000	0.00000	0.00000	0.00000	0.00000	0.00000	0.00003	0.00000	0.00000
o__Clostridiales_f__Lachnospiraceae_g__Dorea	0.00167	0.00003	0.00057	0.00072	0.00073	0.00000	0.00315	0.01632	0.00000	0.00050	0.00092	0.00064	0.00020	0.00014	0.00010	0.00003	0.00013	0.00024	0.00007	0.00040	0.00061	0.00034	0.00030	0.00021	0.00027	0.00164	0.00041	0.00031	0.00037	0.00106	0.01520	0.00068	0.00161	0.00003	0.00044	0.00324	0.00000	0.00054	0.00081	0.00014	0.00121	0.00037	0.00003	0.00007	0.00139	0.00003	0.00003	0.00027	0.00000
o__Vibrionales_f__Vibrionaceae_g__	0.00000	0.00000	0.00000	0.00000	0.00000	0.00000	0.00000	0.00000	0.00000	0.00000	0.00000	0.00000	0.00000	0.00000	0.00000	0.00000	0.00000	0.00000	0.00000	0.00000	0.00000	0.00000	0.00000	0.00000	0.00000	0.00000	0.00000	0.00000	0.00000	0.00000	0.00000	0.00000	0.00000	0.00000	0.00003	0.00000	0.00000	0.00000	0.00000	0.00000	0.00000	0.00000	0.00000	0.00000	0.00000	0.00000	0.00000	0.00000	0.00000
o__Synergistales_f__Synergistaceae_g__Fretibacterium	0.00000	0.00000	0.00000	0.00000	0.00000	0.00000	0.00000	0.00000	0.00000	0.00000	0.00000	0.00000	0.00000	0.00000	0.00000	0.00000	0.00000	0.00000	0.00000	0.00000	0.00000	0.00000	0.00000	0.00000	0.00000	0.00000	0.00000	0.00000	0.00000	0.00000	0.00000	0.00000	0.00000	0.00000	0.00000	0.00000	0.00000	0.00000	0.00000	0.00000	0.00000	0.00000	0.00000	0.00000	0.00003	0.00000	0.00000	0.00000	0.00000
o__Bacteroidales_f__Tannerellaceae_g__	0.00000	0.00000	0.00000	0.00003	0.00000	0.00000	0.00000	0.00000	0.00000	0.00000	0.00000	0.00003	0.00000	0.00000	0.00000	0.00000	0.00000	0.00000	0.00000	0.00000	0.00000	0.00000	0.00000	0.00003	0.00000	0.00003	0.00000	0.00000	0.00003	0.00000	0.00000	0.00003	0.00000	0.00000	0.00003	0.00000	0.00003	0.00000	0.00000	0.00003	0.00000	0.00000	0.00000	0.00000	0.00000	0.00000	0.00000	0.00000	0.00000
o__Clostridiales_f__Lachnospiraceae_g__Roseburia	0.00670	0.00077	0.00536	0.00133	0.00010	0.00000	0.00003	0.00131	0.00000	0.00000	0.00346	0.00404	0.00186	0.00149	0.00000	0.00051	0.00064	0.00438	0.00003	0.00040	0.00065	0.00138	0.00064	0.00144	0.00057	0.00099	0.00169	0.00112	0.00161	0.00208	0.01903	0.01126	0.01552	0.00690	0.00221	0.00177	0.00023	0.00395	0.00231	0.00296	0.00526	0.00263	0.00030	0.00003	0.00260	0.00044	0.00070	0.00030	0.00000
o__Erysipelotrichales_f__Erysipelotrichaceae_g__Faecalicoccus	0.00000	0.00000	0.00000	0.00000	0.00000	0.00000	0.00000	0.00000	0.00000	0.00000	0.00000	0.00000	0.00000	0.00000	0.00000	0.00000	0.00000	0.00000	0.00000	0.00000	0.00000	0.00000	0.00000	0.00000	0.00000	0.00000	0.00000	0.00000	0.00000	0.00000	0.00000	0.00000	0.00000	0.00000	0.00000	0.00000	0.00000	0.00000	0.00000	0.00000	0.00000	0.00003	0.00000	0.00000	0.00000	0.00000	0.00000	0.00000	0.00000
o__Rhizobiales_f__Xanthobacteraceae_g__Bradyrhizobium	0.00000	0.00000	0.00000	0.00000	0.00000	0.00000	0.00000	0.00000	0.00000	0.00000	0.00000	0.00000	0.00000	0.00000	0.00000	0.00000	0.00000	0.00000	0.00000	0.00000	0.00000	0.00000	0.00000	0.00000	0.00000	0.00000	0.00000	0.00000	0.00000	0.00000	0.00000	0.00000	0.00000	0.00000	0.00000	0.00000	0.00003	0.00000	0.00000	0.00000	0.00000	0.00000	0.00000	0.00000	0.00000	0.00000	0.00000	0.00000	0.00000
o__Clostridiales_f__Ruminococcaceae_g__UBA1819	0.00000	0.00000	0.00000	0.00000	0.00000	0.00000	0.00000	0.00000	0.00020	0.00000	0.00000	0.00000	0.00000	0.00000	0.00000	0.00000	0.00000	0.00000	0.00000	0.00000	0.00000	0.00000	0.00000	0.00000	0.00000	0.00000	0.00000	0.00000	0.00000	0.00000	0.00000	0.00000	0.00000	0.00000	0.00000	0.00000	0.00003	0.00000	0.00000	0.00000	0.00000	0.00000	0.00000	0.00000	0.00000	0.00000	0.00000	0.00000	0.00000
o__Gastranaerophilales_f__gut-metagenome_g__gut-metagenome	0.00003	0.00000	0.00000	0.00000	0.00000	0.00000	0.00000	0.00000	0.00000	0.00000	0.00000	0.00000	0.00000	0.00000	0.00000	0.00000	0.00000	0.00000	0.00000	0.00000	0.00000	0.00000	0.00000	0.00000	0.00000	0.00000	0.00000	0.00000	0.00000	0.00000	0.00000	0.00000	0.00000	0.00000	0.00000	0.00000	0.00000	0.00000	0.00000	0.00000	0.00000	0.00000	0.00000	0.00000	0.00000	0.00000	0.00000	0.00000	0.00000
o__Erysipelotrichales_f__Erysipelotrichaceae_g__Holdemania	0.00007	0.00000	0.00034	0.00014	0.00017	0.00000	0.00000	0.00003	0.00000	0.00027	0.00017	0.00024	0.00044	0.00003	0.00332	0.00003	0.00003	0.00000	0.00000	0.00007	0.00054	0.00047	0.00000	0.00021	0.00013	0.00010	0.00000	0.00020	0.00013	0.00058	0.00000	0.00000	0.00000	0.00000	0.00000	0.00030	0.00064	0.00007	0.00000	0.00052	0.00013	0.00007	0.00000	0.00003	0.00007	0.00003	0.00000	0.00047	0.00000
o__Lactobacillales_f__Carnobacteriaceae_g__Granulicatella	0.00000	0.00000	0.00000	0.00000	0.00000	0.00000	0.00007	0.00000	0.00007	0.00000	0.00000	0.00000	0.00003	0.00007	0.00000	0.00000	0.00000	0.00000	0.00000	0.00000	0.00000	0.00007	0.00000	0.00000	0.00000	0.00000	0.00000	0.00003	0.00003	0.00000	0.00000	0.00010	0.00007	0.00000	0.00000	0.00007	0.00680	0.00000	0.00000	0.00000	0.00000	0.00007	0.00003	0.00000	0.00000	0.00000	0.00000	0.00000	0.00000
o__Lactobacillales_f__Enterococcaceae_g__	0.00000	0.00000	0.00000	0.00000	0.00000	0.00000	0.00000	0.00000	0.00000	0.00000	0.00000	0.00000	0.00000	0.00000	0.00000	0.00000	0.00000	0.00000	0.00000	0.00000	0.00000	0.00000	0.00000	0.00000	0.00000	0.00000	0.00000	0.00000	0.00000	0.00000	0.00000	0.00000	0.00000	0.00000	0.00000	0.00000	0.00000	0.00000	0.00000	0.00000	0.00000	0.00000	0.00000	0.00003	0.00000	0.00000	0.00000	0.00000	0.00000
o__Chloroplast_f__Ammopiptanthus-mongolicus_g__Ammopiptanthus-mongolicus	0.00000	0.00007	0.00000	0.00000	0.00000	0.00000	0.00000	0.00000	0.00000	0.00000	0.00000	0.00000	0.00000	0.00000	0.00000	0.00000	0.00000	0.00000	0.00000	0.00000	0.00000	0.00000	0.00000	0.00000	0.00000	0.00000	0.00000	0.00000	0.00000	0.00000	0.00000	0.00000	0.00000	0.00000	0.00000	0.00000	0.00000	0.00000	0.00000	0.00000	0.00000	0.00000	0.00000	0.00000	0.00000	0.00000	0.00000	0.00000	0.00000
o__Rhizobiales_f__Beijerinckiaceae_g__Methylobacterium	0.00000	0.00000	0.00000	0.00000	0.00000	0.00000	0.00000	0.00000	0.00000	0.00000	0.00000	0.00000	0.00000	0.00000	0.00000	0.00000	0.00000	0.00000	0.00000	0.00000	0.00000	0.00000	0.00000	0.00000	0.00000	0.00000	0.00000	0.00000	0.00000	0.00000	0.00000	0.00000	0.00000	0.00000	0.00000	0.00000	0.00020	0.00000	0.00000	0.00000	0.00000	0.00000	0.00000	0.00000	0.00000	0.00000	0.00000	0.00000	0.00000
o__Clostridiales_f__Christensenellaceae_g__Catabacter	0.00000	0.00000	0.00000	0.00000	0.00000	0.00000	0.00000	0.00000	0.00000	0.00000	0.00000	0.00000	0.00000	0.00000	0.00003	0.00000	0.00000	0.00000	0.00000	0.00000	0.00000	0.00000	0.00000	0.00000	0.00000	0.00000	0.00000	0.00000	0.00000	0.00000	0.00000	0.00000	0.00000	0.00000	0.00000	0.00000	0.00000	0.00000	0.00000	0.00000	0.00000	0.00000	0.00000	0.00000	0.00000	0.00000	0.00000	0.00000	0.00000
c__Melainabacteria_o__Gastranaerophilales_g__	0.00007	0.00000	0.00000	0.00000	0.00000	0.00000	0.00000	0.00000	0.00000	0.00000	0.00000	0.00000	0.00000	0.00000	0.00000	0.00000	0.00000	0.00003	0.00000	0.00000	0.00000	0.00000	0.00000	0.00000	0.00000	0.00000	0.00000	0.00017	0.00000	0.00000	0.00000	0.00000	0.00000	0.00000	0.00000	0.00000	0.00000	0.00000	0.00000	0.00000	0.00000	0.00000	0.00000	0.00000	0.00000	0.00000	0.00017	0.00000	0.00000
o__Corynebacteriales_f__Corynebacteriaceae_g__	0.00000	0.00000	0.00000	0.00000	0.00000	0.00000	0.00000	0.00000	0.00000	0.00000	0.00000	0.00000	0.00000	0.00000	0.00000	0.00000	0.00000	0.00000	0.00000	0.00000	0.00000	0.00000	0.00000	0.00000	0.00000	0.00000	0.00000	0.00000	0.00000	0.00000	0.00000	0.00000	0.00000	0.00000	0.00000	0.00000	0.00003	0.00000	0.00000	0.00000	0.00000	0.00000	0.00000	0.00000	0.00000	0.00000	0.00000	0.00000	0.00000
o__Coriobacteriales_f__Eggerthellaceae_g__Eggerthella	0.00000	0.00000	0.00000	0.00000	0.00000	0.00003	0.00000	0.00000	0.00151	0.00000	0.00000	0.00000	0.00000	0.00000	0.00000	0.00000	0.00000	0.00000	0.00000	0.00000	0.00000	0.00000	0.00000	0.00000	0.00000	0.00000	0.00000	0.00000	0.00000	0.00000	0.00000	0.00000	0.00000	0.00000	0.00000	0.00003	0.00000	0.00000	0.00000	0.00000	0.00000	0.00000	0.00000	0.00000	0.00000	0.00000	0.00000	0.00000	0.00000
o__Lactobacillales_f__Leuconostocaceae_g__	0.00000	0.00000	0.00000	0.00000	0.00003	0.00000	0.00000	0.00000	0.00000	0.00000	0.00000	0.00000	0.00000	0.00000	0.00000	0.00000	0.00000	0.00000	0.00000	0.00000	0.00000	0.00000	0.00000	0.00000	0.00000	0.00000	0.00000	0.00000	0.00000	0.00000	0.00000	0.00000	0.00000	0.00000	0.00000	0.00000	0.00000	0.00000	0.00000	0.00000	0.00000	0.00000	0.00000	0.00000	0.00000	0.00000	0.00000	0.00000	0.00000
o__Clostridiales_f__Lachnospiraceae_g__Lachnospiraceae-UCG-006	0.00000	0.00000	0.00000	0.00000	0.00000	0.00000	0.00000	0.00000	0.00000	0.00000	0.00000	0.00000	0.00000	0.00000	0.00000	0.00000	0.00000	0.00000	0.00000	0.00000	0.00000	0.00000	0.00000	0.00000	0.00000	0.00000	0.00000	0.00000	0.00000	0.00000	0.00000	0.00003	0.00007	0.00000	0.00000	0.00000	0.00000	0.00000	0.00000	0.00000	0.00000	0.00000	0.00000	0.00003	0.00000	0.00000	0.00000	0.00000	0.00000
p__Proteobacteria_c__Deltaproteobacteria_g__	0.00000	0.00000	0.00000	0.00000	0.00000	0.00000	0.00000	0.00000	0.00000	0.00000	0.00000	0.00014	0.00000	0.00003	0.00000	0.00000	0.00000	0.00000	0.00000	0.00000	0.00000	0.00000	0.00000	0.00003	0.00000	0.00010	0.00003	0.00000	0.00000	0.00000	0.00000	0.00000	0.00000	0.00000	0.00000	0.00000	0.00000	0.00000	0.00003	0.00000	0.00000	0.00003	0.00000	0.00000	0.00000	0.00000	0.00003	0.00000	0.00003
o__Clostridiales_f__Lachnospiraceae_g__Lachnospira	0.00144	0.00010	0.00117	0.00157	0.00024	0.00000	0.00020	0.00596	0.00283	0.00017	0.00003	0.00187	0.00591	0.00030	0.00014	0.00027	0.00020	0.00000	0.00014	0.00256	0.00000	0.00772	0.00304	0.00631	0.00248	0.00120	0.00355	0.00238	0.00101	0.00204	0.01000	0.00228	0.01056	0.00000	0.00532	0.02355	0.00013	0.01176	0.00190	0.01052	0.00412	0.00017	0.00000	0.00030	0.00095	0.00097	0.00077	0.00363	0.00000
o__Legionellales_f__Legionellaceae_g__Legionella	0.00000	0.00000	0.00000	0.00000	0.00000	0.00000	0.00000	0.00000	0.00000	0.00000	0.00000	0.00000	0.00000	0.00000	0.00000	0.00000	0.00000	0.00000	0.00000	0.00000	0.00000	0.00000	0.00000	0.00000	0.00000	0.00000	0.00000	0.00000	0.00000	0.00000	0.00000	0.00000	0.00000	0.00000	0.00000	0.00000	0.00003	0.00000	0.00000	0.00000	0.00000	0.00000	0.00000	0.00000	0.00000	0.00000	0.00000	0.00000	0.00000
o__Clostridiales_f__Lachnospiraceae_g__GCA-900066575	0.00000	0.00000	0.00000	0.00000	0.00000	0.00000	0.00000	0.00000	0.00000	0.00000	0.00000	0.00000	0.00000	0.00003	0.00000	0.00000	0.00000	0.00003	0.00000	0.00000	0.00000	0.00000	0.00000	0.00003	0.00003	0.00014	0.00007	0.00003	0.00000	0.00000	0.00000	0.00000	0.00017	0.00000	0.00027	0.00000	0.00000	0.00003	0.00007	0.00000	0.00007	0.00000	0.00000	0.00000	0.00003	0.00000	0.00000	0.00000	0.00000
o__Clostridiales_f__Lachnospiraceae_g__Lachnospiraceae-NK4A136-group	0.00506	0.00050	0.00590	0.00407	0.00084	0.00000	0.00000	0.00218	0.00003	0.00000	0.00292	0.00051	0.00078	0.00132	0.00055	0.00003	0.00010	0.01052	0.00071	0.00003	0.00085	0.00064	0.00007	0.00648	0.00161	0.00120	0.00541	0.00027	0.00054	0.00157	0.00027	0.00541	0.00215	0.00291	0.00382	0.00007	0.00543	0.00469	0.01357	0.00124	0.00378	0.00067	0.00000	0.00033	0.00003	0.00117	0.00043	0.00010	0.00000
o__Erysipelotrichales_f__Erysipelotrichaceae_g__Turicibacter	0.00000	0.00000	0.00010	0.00003	0.00000	0.00000	0.00000	0.00010	0.00000	0.00000	0.00000	0.00003	0.00000	0.00017	0.00000	0.00003	0.00000	0.00000	0.00000	0.00000	0.00000	0.00000	0.00003	0.00003	0.00000	0.00000	0.00000	0.00000	0.00007	0.00000	0.00092	0.00000	0.00003	0.00010	0.00017	0.00000	0.00000	0.00017	0.00017	0.00007	0.00000	0.00000	0.00010	0.00495	0.00000	0.00003	0.00000	0.00000	0.00000
o__Clostridiales_f__Lachnospiraceae_g__uncultured	0.00000	0.00000	0.00000	0.00000	0.00000	0.00007	0.00000	0.00000	0.00000	0.00316	0.00000	0.00000	0.00000	0.00000	0.00000	0.00000	0.00000	0.00000	0.00000	0.00000	0.00000	0.00000	0.00000	0.00055	0.00057	0.00000	0.00000	0.00000	0.00000	0.00000	0.00000	0.00000	0.00000	0.00017	0.00003	0.00000	0.00000	0.00003	0.00000	0.00003	0.00000	0.00003	0.00000	0.00000	0.00000	0.00000	0.00000	0.00003	0.00000
o__Clostridiales_f__Lachnospiraceae_g__Howardella	0.00000	0.00000	0.00000	0.00000	0.00000	0.00000	0.00000	0.00000	0.00000	0.00000	0.00000	0.00000	0.00000	0.00000	0.00000	0.00000	0.00000	0.00000	0.00000	0.00000	0.00000	0.00000	0.00000	0.00000	0.00000	0.00000	0.00000	0.00000	0.00000	0.00000	0.00000	0.00000	0.00000	0.00000	0.00000	0.00000	0.00000	0.00000	0.00003	0.00000	0.00003	0.00000	0.00000	0.00000	0.00000	0.00000	0.00000	0.00000	0.00000
o__Clostridiales_f__Lachnospiraceae_g__Coprococcus-2	0.00067	0.00000	0.00000	0.00000	0.00000	0.00000	0.00000	0.00700	0.00000	0.00000	0.00000	0.00010	0.00000	0.00003	0.00000	0.00000	0.00000	0.00017	0.00000	0.00000	0.00000	0.00000	0.00000	0.00000	0.00097	0.00038	0.00003	0.00000	0.00013	0.00017	0.00000	0.00000	0.00000	0.00000	0.00000	0.00000	0.00000	0.00000	0.00003	0.00000	0.00077	0.00000	0.00000	0.00000	0.00003	0.00000	0.00007	0.00000	0.00000
o__Lactobacillales_f__Streptococcaceae_g__Lactococcus	0.00000	0.00000	0.00000	0.00003	0.00014	0.00000	0.00000	0.00000	0.00000	0.00000	0.00000	0.00000	0.00003	0.00000	0.00000	0.00000	0.00000	0.00000	0.00000	0.00000	0.00000	0.00000	0.00000	0.00000	0.00000	0.00000	0.00000	0.00000	0.00000	0.00000	0.00000	0.00000	0.00000	0.00000	0.00017	0.00000	0.00003	0.00000	0.00000	0.00000	0.00000	0.00000	0.00000	0.00000	0.00000	0.00000	0.00000	0.00000	0.00000
p__Firmicutes_c__Bacilli_g__	0.00000	0.00000	0.00007	0.00024	0.00045	0.00000	0.00129	0.00003	0.00007	0.00000	0.00000	0.00007	0.00003	0.00007	0.00120	0.00003	0.00000	0.00003	0.00027	0.00064	0.00000	0.00000	0.00000	0.00007	0.00000	0.00007	0.00010	0.00000	0.00000	0.00007	0.00007	0.00014	0.00003	0.00000	0.00000	0.00003	0.00087	0.00000	0.00031	0.00000	0.00027	0.00000	0.00017	0.00003	0.00051	0.00003	0.00003	0.00000	0.00007
o__Flavobacteriales_f__Flavobacteriaceae_g__Flavobacterium	0.00000	0.00000	0.00000	0.00000	0.00000	0.00000	0.00000	0.00000	0.00000	0.00000	0.00000	0.00000	0.00000	0.00000	0.00000	0.00000	0.00000	0.00000	0.00000	0.00000	0.00000	0.00000	0.00000	0.00000	0.00000	0.00000	0.00000	0.00000	0.00000	0.00000	0.00000	0.00000	0.00000	0.00000	0.00000	0.00000	0.00000	0.00000	0.00000	0.00000	0.00007	0.00000	0.00000	0.00000	0.00000	0.00000	0.00000	0.00000	0.00000
o__Clostridiales_f__Christensenellaceae_g__Christensenellaceae-R-7-group	0.00020	0.00000	0.00000	0.00000	0.00045	0.00000	0.00000	0.00245	0.00000	0.00000	0.00000	0.00007	0.00003	0.00105	0.00072	0.00003	0.00000	0.00110	0.00000	0.00077	0.00078	0.00000	0.00007	0.01218	0.00386	0.00045	0.00179	0.00642	0.00034	0.00129	0.00031	0.00000	0.00017	0.00000	0.00000	0.00000	0.00888	0.00617	0.00031	0.00010	0.00104	0.00142	0.00000	0.00010	0.00010	0.00000	0.00027	0.00034	0.00000
o__Clostridiales_f__Clostridiales-vadinBB60-group_g__uncultured-Thermoanaerobacterales-bacterium	0.00000	0.00000	0.00000	0.00000	0.00066	0.00000	0.00000	0.00000	0.00000	0.00000	0.00000	0.00000	0.00000	0.00003	0.00000	0.00000	0.00000	0.00000	0.00000	0.00000	0.00000	0.00000	0.00000	0.00000	0.00000	0.00000	0.00000	0.00000	0.00000	0.00000	0.00000	0.00000	0.00000	0.00000	0.00000	0.00000	0.00208	0.00000	0.00000	0.00000	0.00000	0.00003	0.00000	0.00000	0.00000	0.00000	0.00000	0.00000	0.00000
o__Clostridiales_f__Lachnospiraceae_g__[Eubacterium]-xylanophilum-group	0.00000	0.00000	0.00000	0.00000	0.00000	0.00000	0.00000	0.00000	0.00000	0.00000	0.00000	0.00000	0.00000	0.00030	0.00000	0.00000	0.00000	0.00000	0.00003	0.00003	0.00000	0.00000	0.00000	0.00021	0.00007	0.00000	0.00000	0.00003	0.00000	0.00000	0.00000	0.00000	0.00000	0.00000	0.00000	0.00000	0.01748	0.00104	0.00000	0.00010	0.00000	0.00000	0.00000	0.00000	0.00000	0.00000	0.00000	0.00000	0.00000
o__Flavobacteriales_f__Flavobacteriaceae_g__uncultured	0.00000	0.00000	0.00000	0.00000	0.00000	0.00000	0.00000	0.00000	0.00000	0.00000	0.00000	0.00000	0.00000	0.00000	0.00000	0.00000	0.00000	0.00000	0.00000	0.00000	0.00000	0.00000	0.00000	0.00000	0.00000	0.00003	0.00003	0.00000	0.00000	0.00000	0.00000	0.00000	0.00000	0.00000	0.00000	0.00000	0.00000	0.00000	0.00000	0.00024	0.00000	0.00000	0.00000	0.00000	0.00000	0.00000	0.00000	0.00000	0.00000
o__Clostridiales_f__Lachnospiraceae_g__UC5-1-2E3	0.00000	0.00000	0.00000	0.00000	0.00000	0.00000	0.00000	0.00000	0.00000	0.00000	0.00000	0.00000	0.00000	0.00000	0.00000	0.00000	0.00000	0.00000	0.00000	0.00000	0.00000	0.00000	0.00000	0.00000	0.00000	0.00000	0.00000	0.00000	0.00000	0.00000	0.00000	0.00000	0.00000	0.00010	0.00000	0.00000	0.00000	0.00000	0.00000	0.00000	0.00000	0.00000	0.00000	0.00000	0.00000	0.00000	0.00000	0.00000	0.00000
o__Rhodospirillales_f__uncultured_g__gut-metagenome	0.00000	0.00003	0.00000	0.00000	0.00000	0.00000	0.00000	0.00000	0.00000	0.00000	0.00000	0.00000	0.00010	0.00000	0.00058	0.00000	0.00000	0.00000	0.00000	0.00000	0.00000	0.00000	0.00000	0.00161	0.00000	0.00000	0.00000	0.00584	0.00000	0.00000	0.00000	0.00017	0.00091	0.00000	0.00000	0.00000	0.00000	0.00000	0.00000	0.00000	0.00000	0.00064	0.00000	0.00000	0.00000	0.00000	0.00000	0.00000	0.00000
o__Clostridiales_f__Peptococcaceae_g__Peptococcus	0.00000	0.00000	0.00000	0.00000	0.00000	0.00000	0.00000	0.00000	0.00000	0.00000	0.00000	0.00000	0.00000	0.00014	0.00003	0.00003	0.00000	0.00010	0.00000	0.00000	0.00000	0.00000	0.00007	0.00048	0.00000	0.00000	0.00027	0.00075	0.00003	0.00010	0.00000	0.00010	0.00000	0.00000	0.00007	0.00000	0.00000	0.00000	0.00027	0.00000	0.00003	0.00013	0.00000	0.00000	0.00003	0.00137	0.00000	0.00000	0.00000
o__Clostridiales_f__Lachnospiraceae_g__Hungatella	0.00000	0.00003	0.00292	0.00085	0.00175	0.00084	0.00000	0.00000	0.00522	0.00024	0.00003	0.00000	0.00017	0.00003	0.00000	0.00003	0.00064	0.00000	0.00000	0.00000	0.00010	0.00000	0.00000	0.00000	0.00003	0.00003	0.00000	0.00000	0.00003	0.00000	0.00000	0.00000	0.00000	0.00000	0.00007	0.00007	0.00000	0.00003	0.00000	0.00003	0.00050	0.00003	0.00000	0.00000	0.00000	0.00007	0.00000	0.00000	0.00304
o__Clostridiales_f__Ruminococcaceae_g__Flavonifractor	0.00000	0.00003	0.00000	0.00000	0.00000	0.00007	0.00000	0.00000	0.00000	0.00000	0.00007	0.00003	0.00003	0.00000	0.00000	0.00000	0.00003	0.00003	0.00000	0.00000	0.00010	0.00000	0.00000	0.00000	0.00000	0.00000	0.00000	0.00000	0.00000	0.00000	0.00000	0.00000	0.00007	0.00003	0.00000	0.00000	0.00000	0.00000	0.00000	0.00000	0.00000	0.00003	0.00000	0.00000	0.00000	0.00000	0.00000	0.00000	0.00000
o__Coriobacteriales_f__Atopobiaceae_g__Olsenella	0.00000	0.00000	0.00000	0.00000	0.00000	0.00000	0.00000	0.00000	0.00000	0.00000	0.00000	0.00000	0.00000	0.00000	0.00000	0.00000	0.00000	0.00000	0.00000	0.00000	0.00000	0.00000	0.00000	0.00000	0.00000	0.00000	0.00000	0.00000	0.00000	0.00000	0.00000	0.00000	0.00000	0.00000	0.00000	0.00000	0.00000	0.00000	0.00000	0.00000	0.00003	0.00007	0.00000	0.00000	0.00000	0.00000	0.00000	0.00000	0.00000
o__Clostridiales_f__Ruminococcaceae_g__CAG-352	0.00000	0.00000	0.00000	0.00000	0.00000	0.00000	0.00000	0.00000	0.00000	0.00000	0.00000	0.00000	0.00000	0.00000	0.00000	0.00000	0.00000	0.00000	0.00000	0.00000	0.00000	0.00000	0.00000	0.00000	0.00000	0.00000	0.00000	0.00000	0.00000	0.00000	0.00000	0.00000	0.00017	0.00000	0.00000	0.00000	0.00000	0.00000	0.00000	0.00000	0.00000	0.00000	0.00000	0.00000	0.00000	0.00000	0.00000	0.00000	0.00000
o__Sphingomonadales_f__Sphingomonadaceae_g__	0.00000	0.00000	0.00000	0.00000	0.00000	0.00000	0.00000	0.00000	0.00000	0.00000	0.00000	0.00000	0.00000	0.00000	0.00000	0.00000	0.00000	0.00000	0.00000	0.00000	0.00000	0.00000	0.00000	0.00000	0.00000	0.00000	0.00000	0.00000	0.00000	0.00000	0.00000	0.00000	0.00000	0.00000	0.00000	0.00000	0.00000	0.00000	0.00000	0.00000	0.00003	0.00000	0.00000	0.00000	0.00000	0.00000	0.00000	0.00000	0.00000
o__Mollicutes-RF39_f__Acholeplasmatales-bacterium-canine-oral-taxon-316_g__Acholeplasmatales-bacterium-canine-oral-taxon-316	0.00000	0.00000	0.00000	0.00000	0.00000	0.00000	0.00000	0.00000	0.00000	0.00000	0.00000	0.00000	0.00000	0.00000	0.00000	0.00000	0.00000	0.00000	0.00000	0.00000	0.00000	0.00000	0.00000	0.00000	0.00000	0.00000	0.00000	0.00000	0.00000	0.00000	0.00000	0.00000	0.00000	0.00000	0.00000	0.00000	0.00000	0.00000	0.00010	0.00000	0.00000	0.00000	0.00000	0.00000	0.00000	0.00000	0.00000	0.00000	0.00000
o__Selenomonadales_f__Veillonellaceae_g__Anaeroglobus	0.00000	0.00000	0.00000	0.00000	0.00000	0.00000	0.00000	0.00000	0.00155	0.00000	0.00000	0.00000	0.00000	0.00000	0.00000	0.00000	0.00000	0.00000	0.00000	0.00000	0.00000	0.00000	0.00000	0.00000	0.00000	0.00000	0.00000	0.00003	0.00000	0.00000	0.00000	0.00000	0.00000	0.00000	0.00000	0.00000	0.00000	0.00000	0.00000	0.00000	0.00000	0.00000	0.00000	0.00000	0.00000	0.00000	0.00000	0.00000	0.00000
o__Clostridiales_f__Lachnospiraceae_g__Johnsonella	0.00000	0.00000	0.00000	0.00000	0.00000	0.00000	0.00003	0.00000	0.00000	0.00000	0.00000	0.00000	0.00000	0.00000	0.00000	0.00000	0.00000	0.00000	0.00000	0.00000	0.00000	0.00000	0.00000	0.00000	0.00000	0.00000	0.00000	0.00000	0.00000	0.00000	0.00003	0.00000	0.00000	0.00000	0.00000	0.00000	0.00000	0.00000	0.00000	0.00000	0.00000	0.00000	0.00000	0.00000	0.00000	0.00000	0.00000	0.00000	0.00000
o__Desulfovibrionales_f__Desulfovibrionaceae_g__Desulfovibrio	0.00000	0.00000	0.00003	0.00000	0.00000	0.00000	0.00000	0.00000	0.00000	0.00000	0.00000	0.00027	0.00017	0.00000	0.00000	0.00000	0.00155	0.00000	0.00003	0.00000	0.00000	0.00000	0.00000	0.00089	0.00010	0.00000	0.00030	0.00000	0.00003	0.00020	0.00000	0.00000	0.00000	0.00000	0.00094	0.00000	0.00074	0.00000	0.00054	0.00000	0.00000	0.00034	0.00000	0.00040	0.00000	0.00000	0.00167	0.00858	0.00000
o__Clostridiales_f__Lachnospiraceae_g__CAG-56	0.00023	0.00000	0.00023	0.00000	0.00000	0.00000	0.00000	0.00000	0.00000	0.00000	0.00000	0.00007	0.00000	0.00020	0.00000	0.00003	0.00000	0.00024	0.00000	0.00000	0.00071	0.00000	0.00000	0.00031	0.00027	0.00000	0.00000	0.00031	0.00007	0.00048	0.00010	0.00017	0.00000	0.00000	0.00000	0.00047	0.00000	0.00023	0.00000	0.00000	0.00010	0.00007	0.00000	0.00013	0.00027	0.00003	0.00000	0.00020	0.00000
o__Bacteroidales_f__Rikenellaceae_g__	0.00000	0.00000	0.00000	0.00017	0.00098	0.00000	0.00000	0.00000	0.00003	0.00000	0.00003	0.00010	0.00037	0.00000	0.00010	0.00014	0.00010	0.00010	0.00000	0.00007	0.00007	0.00007	0.00000	0.00041	0.00003	0.00007	0.00003	0.00003	0.00007	0.00007	0.00014	0.00000	0.00000	0.00003	0.00000	0.00000	0.00000	0.00000	0.00000	0.00014	0.00000	0.00000	0.00000	0.00000	0.00000	0.00003	0.00003	0.00000	0.00010
o__Clostridiales_f__Lachnospiraceae_g__[Ruminococcus]-torques-group	0.00174	0.00000	0.00013	0.00021	0.00017	0.00000	0.00061	0.00590	0.00000	0.00000	0.00010	0.00146	0.00000	0.00027	0.00031	0.00000	0.00040	0.00069	0.00003	0.00047	0.00007	0.00000	0.00101	0.00000	0.00003	0.00065	0.00054	0.00000	0.00151	0.00269	0.00260	0.00293	0.00000	0.00003	0.00050	0.00010	0.00017	0.00570	0.00119	0.00034	0.00358	0.00779	0.00003	0.00130	0.00030	0.00020	0.00074	0.00185	0.00000
o__Bacteroidales_f__Prevotellaceae_g__Alloprevotella	0.01916	0.00000	0.00000	0.00000	0.00000	0.00007	0.00000	0.07073	0.00000	0.00000	0.00000	0.00000	0.00000	0.00000	0.00370	0.00000	0.00000	0.00000	0.00044	0.00000	0.00000	0.00000	0.00007	0.00000	0.00000	0.00000	0.00733	0.00000	0.00000	0.00000	0.00000	0.00000	0.00010	0.00013	0.00000	0.00000	0.00000	0.02888	0.05491	0.00000	0.00000	0.00000	0.00000	0.00000	0.00000	0.00000	0.00000	0.00000	0.00000
o__Coriobacteriales_f__Atopobiaceae_g__Atopobium	0.00000	0.00000	0.00000	0.00000	0.00000	0.00000	0.00003	0.00000	0.00000	0.00000	0.00000	0.00000	0.00000	0.00000	0.00000	0.00000	0.00000	0.00000	0.00000	0.00000	0.00000	0.00000	0.00000	0.00000	0.00000	0.00000	0.00000	0.00000	0.00003	0.00000	0.00000	0.00000	0.00000	0.00000	0.00000	0.00000	0.00090	0.00000	0.00000	0.00000	0.00000	0.00003	0.00000	0.00003	0.00000	0.00000	0.00000	0.00000	0.00000
o__Clostridiales_f__Lachnospiraceae_g__Lachnoclostridium	0.00131	0.00003	0.00114	0.00021	0.00430	0.00553	0.00193	0.00151	0.03221	0.00111	0.00064	0.00105	0.00064	0.00047	0.00024	0.00027	0.00094	0.00045	0.00007	0.00034	0.00116	0.00273	0.00071	0.00031	0.00034	0.00034	0.00044	0.00034	0.00090	0.00095	0.00387	0.00218	0.00054	0.00241	0.00197	0.00391	0.00087	0.00181	0.00007	0.00210	0.00030	0.00186	0.00003	0.00064	0.00071	0.00027	0.00064	0.00061	0.00057
o__Selenomonadales_f__Veillonellaceae_g__	0.00000	0.00000	0.00000	0.00000	0.00003	0.00000	0.00007	0.00000	0.00000	0.00000	0.00000	0.00010	0.00000	0.00000	0.00000	0.00003	0.00000	0.00000	0.00007	0.00000	0.00000	0.00013	0.00020	0.00000	0.00000	0.00000	0.00037	0.00020	0.00000	0.00014	0.00000	0.00000	0.00000	0.00000	0.00000	0.00000	0.00000	0.00000	0.00010	0.00000	0.00000	0.00051	0.00000	0.00000	0.00024	0.00000	0.00000	0.00000	0.00000
o__Bacteroidales_f__Marinifilaceae_g__	0.00000	0.00000	0.00000	0.00000	0.00042	0.00000	0.00000	0.00000	0.00000	0.00000	0.00000	0.00007	0.00057	0.00014	0.00000	0.00000	0.00134	0.00000	0.00000	0.00000	0.00170	0.00020	0.00000	0.00089	0.00000	0.00003	0.00000	0.00031	0.00030	0.00078	0.00000	0.00000	0.00000	0.00000	0.00017	0.00000	0.00000	0.00000	0.00000	0.00010	0.00000	0.00010	0.00000	0.00000	0.00000	0.00000	0.00003	0.00077	0.00000
o__Clostridiales_f__Family-XI_g__Parvimonas	0.00000	0.00000	0.00000	0.00000	0.00000	0.00000	0.00000	0.00000	0.00000	0.00000	0.00000	0.00000	0.00000	0.00000	0.00000	0.00000	0.00000	0.00000	0.00000	0.00000	0.00000	0.00000	0.00000	0.00000	0.00000	0.00000	0.00000	0.00000	0.00000	0.00000	0.00000	0.00000	0.00000	0.00000	0.00000	0.00000	0.00000	0.00000	0.00000	0.00000	0.00003	0.00000	0.00000	0.00000	0.00000	0.00000	0.00000	0.00000	0.00000
o__Bacteroidales_f__Marinifilaceae_g__Butyricimonas	0.00050	0.00000	0.00010	0.00000	0.00294	0.00000	0.00000	0.00000	0.00000	0.00000	0.00017	0.00363	0.00044	0.00318	0.00000	0.00123	0.00128	0.00000	0.00000	0.00000	0.00914	0.00037	0.00020	0.00268	0.00107	0.00151	0.00068	0.00299	0.00258	0.00627	0.00003	0.00003	0.00010	0.00000	0.00030	0.00070	0.00044	0.00054	0.00007	0.00052	0.00010	0.00047	0.00000	0.00017	0.00000	0.00000	0.00070	0.00306	0.00000
o__Flavobacteriales_f__Weeksellaceae_g__Bergeyella	0.00000	0.00000	0.00000	0.00000	0.00000	0.00000	0.00000	0.00000	0.00000	0.00000	0.00000	0.00000	0.00000	0.00000	0.00000	0.00000	0.00000	0.00000	0.00000	0.00003	0.00000	0.00000	0.00000	0.00000	0.00000	0.00000	0.00003	0.00000	0.00000	0.00000	0.00003	0.00000	0.00000	0.00000	0.00000	0.00000	0.00000	0.00000	0.00000	0.00000	0.00000	0.00000	0.00000	0.00000	0.00000	0.00000	0.00000	0.00000	0.00000
k__Bacteria_p__Proteobacteria_g__	0.00003	0.00000	0.00040	0.00041	0.00101	0.00000	0.00003	0.00003	0.00013	0.00010	0.00024	0.00085	0.00074	0.00030	0.00010	0.00119	0.00027	0.00028	0.00024	0.00030	0.00061	0.00078	0.00044	0.00089	0.00003	0.00010	0.00010	0.00051	0.00010	0.00068	0.00062	0.00010	0.00017	0.00000	0.00013	0.00007	0.00007	0.00003	0.00014	0.00034	0.00003	0.00013	0.00003	0.00020	0.00017	0.00000	0.00000	0.00013	0.00115
o__Selenomonadales_f__Veillonellaceae_g__Selenomonas-3	0.00000	0.00000	0.00000	0.00000	0.00000	0.00000	0.00000	0.00000	0.00000	0.00000	0.00000	0.00000	0.00000	0.00000	0.00000	0.00000	0.00000	0.00000	0.00000	0.00000	0.00000	0.00000	0.00000	0.00000	0.00000	0.00000	0.00000	0.00000	0.00000	0.00000	0.00000	0.00000	0.00000	0.00000	0.00000	0.00000	0.00000	0.00000	0.00000	0.00000	0.00000	0.00000	0.00003	0.00000	0.00000	0.00000	0.00000	0.00000	0.00000
o__Betaproteobacteriales_f__Burkholderiaceae_g__Lautropia	0.00000	0.00000	0.00000	0.00000	0.00000	0.00000	0.00000	0.00000	0.00000	0.00000	0.00000	0.00000	0.00000	0.00000	0.00000	0.00000	0.00000	0.00000	0.00000	0.00000	0.00000	0.00000	0.00000	0.00000	0.00000	0.00000	0.00000	0.00000	0.00000	0.00003	0.00000	0.00000	0.00000	0.00000	0.00000	0.00000	0.00000	0.00000	0.00000	0.00000	0.00000	0.00000	0.00000	0.00000	0.00000	0.00000	0.00000	0.00000	0.00000
p__Cyanobacteria_c__Oxyphotobacteria_g__	0.00000	0.00000	0.00000	0.00000	0.00000	0.00000	0.00000	0.00000	0.00000	0.00000	0.00000	0.00003	0.00000	0.00000	0.00000	0.00000	0.00000	0.00000	0.00000	0.00000	0.00000	0.00000	0.00000	0.00000	0.00000	0.00003	0.00000	0.00000	0.00000	0.00000	0.00000	0.00000	0.00000	0.00000	0.00000	0.00000	0.00000	0.00000	0.00000	0.00000	0.00000	0.00000	0.00000	0.00000	0.00000	0.00000	0.00000	0.00000	0.00000
o__Flavobacteriales_f__Weeksellaceae_g__	0.00000	0.00000	0.00000	0.00000	0.00000	0.00000	0.00000	0.00000	0.00000	0.00000	0.00000	0.00000	0.00000	0.00000	0.00003	0.00000	0.00000	0.00000	0.00000	0.00000	0.00000	0.00000	0.00000	0.00000	0.00000	0.00000	0.00000	0.00000	0.00000	0.00000	0.00000	0.00000	0.00000	0.00000	0.00000	0.00000	0.00000	0.00000	0.00000	0.00000	0.00010	0.00000	0.00000	0.00000	0.00000	0.00000	0.00000	0.00000	0.00000
o__Bacteroidales_f__Prevotellaceae_g__uncultured	0.00000	0.00000	0.00000	0.00000	0.00000	0.00000	0.00000	0.00235	0.00000	0.00000	0.00000	0.00000	0.00000	0.00000	0.00000	0.00000	0.00000	0.00000	0.00179	0.00000	0.00000	0.00000	0.00000	0.00000	0.00000	0.00000	0.01024	0.00000	0.00000	0.00000	0.00000	0.00000	0.00000	0.00000	0.00000	0.00000	0.00000	0.00000	0.00000	0.00000	0.00000	0.00000	0.00000	0.00000	0.00000	0.00000	0.00000	0.00000	0.00000
o__Bacteroidales_f__Muribaculaceae_g__uncultured-organism	0.00000	0.00000	0.00000	0.00000	0.00000	0.00000	0.00000	0.00000	0.00000	0.00000	0.00000	0.00000	0.00000	0.00003	0.00000	0.00000	0.00000	0.00000	0.00000	0.00000	0.00000	0.00000	0.00000	0.00000	0.00000	0.00000	0.00000	0.00000	0.00000	0.00000	0.00000	0.00000	0.00000	0.00000	0.00000	0.00000	0.00000	0.00000	0.00000	0.00000	0.00000	0.00000	0.00000	0.00000	0.00000	0.00000	0.00000	0.00000	0.00000
c__Deltaproteobacteria_o__Desulfovibrionales_g__	0.00000	0.00000	0.00000	0.00000	0.00000	0.00000	0.00000	0.00000	0.00000	0.00000	0.00000	0.00000	0.00000	0.00000	0.00000	0.00000	0.00000	0.00000	0.00000	0.00000	0.00000	0.00003	0.00000	0.00000	0.00000	0.00003	0.00000	0.00000	0.00000	0.00000	0.00000	0.00000	0.00000	0.00000	0.00000	0.00000	0.00000	0.00000	0.00000	0.00000	0.00000	0.00000	0.00000	0.00000	0.00000	0.00000	0.00000	0.00000	0.00000
Unassigned	0.18773	0.07058	0.14417	0.15005	0.22984	0.09376	0.21742	0.18966	0.20246	0.16068	0.10550	0.16745	0.13561	0.13710	0.13317	0.11446	0.20626	0.16299	0.15498	0.14917	0.11302	0.16185	0.13695	0.18451	0.10440	0.14661	0.15861	0.12918	0.12905	0.11089	0.24937	0.10714	0.17715	0.21444	0.21743	0.18158	0.25918	0.21669	0.25839	0.16608	0.21037	0.20260	0.16470	0.12298	0.20204	0.09033	0.10004	0.17309	0.13113
o__Clostridiales_f__Lachnospiraceae_g__[Eubacterium]-eligens-group	0.00010	0.00000	0.01729	0.02106	0.00968	0.00000	0.00003	0.00007	0.00000	0.00000	0.02275	0.00092	0.00402	0.00233	0.00000	0.00010	0.00017	0.00152	0.00000	0.00306	0.00000	0.00185	0.00017	0.00669	0.00604	0.00127	0.00081	0.00652	0.00027	0.00024	0.00253	0.01021	0.02672	0.03854	0.00465	0.03415	0.00084	0.00225	0.00322	0.00041	0.00412	0.00007	0.00000	0.00047	0.00030	0.00566	0.00097	0.00044	0.00014
o__Coriobacteriales_f__Eggerthellaceae_g__Slackia	0.00000	0.00000	0.00000	0.00000	0.00000	0.00000	0.00000	0.00000	0.00000	0.00000	0.00000	0.00000	0.00000	0.00000	0.00000	0.00000	0.00000	0.00000	0.00000	0.00000	0.00000	0.00000	0.00000	0.00000	0.00000	0.00000	0.00000	0.00000	0.00000	0.00000	0.00000	0.00000	0.00000	0.00000	0.00000	0.00000	0.00010	0.00000	0.00000	0.00000	0.00000	0.00000	0.00000	0.00000	0.00000	0.00000	0.00000	0.00000	0.00000
o__Mollicutes-RF39_f__uncultured-bacterium_g__uncultured-bacterium	0.00000	0.00000	0.00000	0.00000	0.00000	0.00000	0.00000	0.00003	0.00000	0.00000	0.00000	0.00000	0.00000	0.00041	0.00003	0.00000	0.00000	0.00279	0.00000	0.00000	0.00000	0.00000	0.00000	0.00051	0.00024	0.00000	0.00000	0.00095	0.00000	0.00014	0.00000	0.00000	0.00000	0.00000	0.00000	0.00000	0.00070	0.00000	0.00037	0.00000	0.00067	0.00000	0.00000	0.00000	0.00000	0.00000	0.00010	0.00000	0.00000
o__Clostridiales_f__Ruminococcaceae_g__Ruminococcus-2	0.00000	0.00000	0.00000	0.00000	0.00003	0.00000	0.00000	0.00023	0.00000	0.00000	0.00000	0.00000	0.00003	0.00000	0.00000	0.00000	0.00000	0.00000	0.00000	0.00000	0.00000	0.00000	0.00003	0.00003	0.00000	0.00003	0.00003	0.00000	0.00000	0.00000	0.00031	0.00000	0.00000	0.00000	0.00000	0.00000	0.00000	0.00000	0.00000	0.00014	0.00000	0.00000	0.00000	0.00000	0.00000	0.00000	0.00000	0.00003	0.00000
o__Bacteroidales_f__Prevotellaceae_g__Paraprevotella	0.00097	0.00000	0.00000	0.00000	0.00000	0.00000	0.00014	0.00000	0.00192	0.00020	0.00000	0.00024	0.00784	0.00000	0.00000	0.00000	0.00958	0.00100	0.00000	0.00761	0.00000	0.00000	0.00000	0.00971	0.00000	0.00106	0.00203	0.00828	0.00000	0.00000	0.00089	0.00000	0.00000	0.00000	0.00033	0.00000	0.00057	0.00268	0.00058	0.00000	0.00720	0.00027	0.00000	0.00080	0.00027	0.00613	0.00064	0.00394	0.00003
o__Clostridiales_f__Clostridiales-vadinBB60-group_g__	0.00003	0.00000	0.00000	0.00000	0.00000	0.00000	0.00000	0.00027	0.00000	0.00000	0.00000	0.00000	0.00000	0.00000	0.00000	0.00000	0.00000	0.00000	0.00000	0.00000	0.00003	0.00000	0.00000	0.00000	0.00000	0.00000	0.00020	0.00003	0.00000	0.00000	0.00000	0.00000	0.00000	0.00000	0.00000	0.00000	0.00000	0.00000	0.00000	0.00000	0.00000	0.00000	0.00000	0.00003	0.00000	0.00000	0.00000	0.00000	0.00000
o__Clostridiales_f__Family-XIII_g__Family-XIII-AD3011-group	0.00000	0.00000	0.00000	0.00000	0.00007	0.00000	0.00003	0.00034	0.00000	0.00000	0.00000	0.00020	0.00000	0.00000	0.00038	0.00000	0.00000	0.00007	0.00000	0.00000	0.00003	0.00000	0.00000	0.00000	0.00000	0.00000	0.00000	0.00000	0.00000	0.00000	0.00000	0.00000	0.00000	0.00000	0.00003	0.00000	0.00013	0.00010	0.00000	0.00010	0.00007	0.00000	0.00000	0.00000	0.00000	0.00000	0.00003	0.00003	0.00000
o__Clostridiales_f__Lachnospiraceae_g__[Eubacterium]-ruminantium-group	0.00030	0.00000	0.00000	0.00000	0.00000	0.00000	0.00000	0.00064	0.00003	0.00000	0.00000	0.00078	0.00000	0.00003	0.00000	0.00000	0.00000	0.00024	0.00000	0.00000	0.00000	0.00000	0.00047	0.00000	0.00000	0.00000	0.00152	0.00000	0.00054	0.00194	0.00000	0.00000	0.00000	0.00000	0.00007	0.00000	0.00000	0.00000	0.00509	0.00000	0.00000	0.00000	0.00000	0.00020	0.00007	0.00000	0.00000	0.00000	0.00000
o__Bacteroidales_f__Barnesiellaceae_g__Coprobacter	0.00000	0.00000	0.00000	0.00000	0.00000	0.00000	0.00007	0.00000	0.04625	0.00000	0.00000	0.00000	0.00000	0.00088	0.00000	0.00000	0.00000	0.00000	0.00000	0.00000	0.00000	0.00000	0.00003	0.01273	0.00034	0.00000	0.00679	0.00000	0.00067	0.00143	0.00000	0.00010	0.00034	0.00000	0.00000	0.00000	0.00000	0.00000	0.00003	0.00010	0.00000	0.00000	0.00000	0.00007	0.00000	0.00000	0.00000	0.00000	0.00000
o__Verrucomicrobiales_f__Akkermansiaceae_g__Akkermansia	0.00000	0.00000	0.00000	0.00000	0.00101	0.00000	0.00000	0.00000	0.00000	0.00000	0.00000	0.00003	0.00024	0.00000	0.00000	0.00000	0.00000	0.00031	0.00000	0.00000	0.03173	0.00000	0.00000	0.00051	0.00000	0.00000	0.00000	0.00020	0.00000	0.00000	0.00000	0.00000	0.00000	0.00295	0.00000	0.00000	0.00000	0.00000	0.00000	0.00014	0.00060	0.00121	0.00000	0.00000	0.00000	0.00000	0.00084	0.00000	0.00638
[truncated: 5 more columns]
