# Supplementary material for: Gut Microbiome: A Potential Indicator for Differential Diagnosis of Major Depressive Disorder and General Anxiety Disorder
Source: Front Psychiatry. 2021 Sep 13;12:651536. doi: 10.3389/fpsyt.2021.651536 (PMC8473618; doi:10.3389/fpsyt.2021.651536)
Supplement: Supplementary file 1 [file Data_Sheet_1.ZIP › Supplement/Taxon/g.result.xls]

OTU ID	GAD_DFB002	GAD_DFB005	GAD_DFB007	GAD_DFB009	GAD_DFB010	GAD_DFB011	GAD_DFB015	GAD_DFB017	GAD_DFB019	GAD_DFB021	GAD_DFB025	GAD_DFB026	GAD_DFB028	GAD_DFB030	GAD_DFB032	GAD_DFB033	GAD_DFB035	GAD_DFB038	GAD_DFB040	GAD_DFB042	GAD_DFB046	HC_HFB001	HC_HFB002	HC_HFB003	HC_HFB004	HC_HFB005	HC_HFB006	HC_HFB007	HC_HFB008	HC_HFB009	HC_HFB011	MDD_DFB003	MDD_DFB004	MDD_DFB006	MDD_DFB008	MDD_DFB014	MDD_DFB016	MDD_DFB018	MDD_DFB020	MDD_DFB022	MDD_DFB023	MDD_DFB024	MDD_DFB029	MDD_DFB031	MDD_DFB034	MDD_DFB036	MDD_DFB037	MDD_DFB039	MDD_DFB041
o__Lactobacillales_f__Aerococcaceae_g__Abiotrophia	0	0	0	0	0	0	0	0	1	0	0	0	0	0	0	0	0	0	0	0	0	0	0	0	0	0	0	0	0	0	0	0	0	0	0	0	1	0	0	0	0	0	0	0	1	0	0	0	0
o__Fusobacteriales_f__Fusobacteriaceae_g__	0	0	0	3	0	0	0	0	0	1	0	0	0	0	0	0	1	0	0	0	0	0	0	0	0	0	0	0	0	0	0	0	0	0	0	0	0	0	0	0	0	0	0	0	0	0	0	0	0
o__Pseudomonadales_f__Moraxellaceae_g__	0	0	0	0	0	0	0	0	0	0	0	0	0	0	0	0	0	0	0	0	0	0	0	0	0	0	0	0	0	0	0	0	0	0	0	0	0	0	0	0	12	0	0	0	0	0	0	0	0
o__Clostridiales_f__Defluviitaleaceae_g__Defluviitaleaceae-UCG-011	0	0	0	0	0	0	0	0	0	0	0	3	15	0	33	0	0	0	0	0	11	0	1	11	0	0	0	1	0	0	0	0	0	0	0	0	0	0	1	4	0	0	0	0	0	0	2	2	0
o__Gastranaerophilales_f__Clostridium-sp.-K4410.MGS-306_g__Clostridium-sp.-K4410.MGS-306	0	0	0	0	0	0	0	0	0	0	0	0	0	0	0	0	0	0	0	0	0	0	0	0	0	0	0	7	0	0	0	0	0	0	0	0	0	0	0	0	0	0	0	0	0	0	0	0	0
o__Clostridiales_f__Lachnospiraceae_g__Eisenbergiella	0	0	0	0	18	0	0	0	15	0	0	0	0	0	9	0	0	3	0	0	7	1	0	0	0	0	0	0	0	0	0	0	0	0	0	0	3	0	0	0	0	0	0	0	0	0	0	1	55
o__Clostridiales_f__Ruminococcaceae_g__DTU089	0	0	0	0	0	0	0	0	0	0	0	0	0	0	0	0	0	0	0	0	0	0	0	0	0	0	0	0	0	0	0	0	0	2	0	0	0	0	0	0	0	0	0	0	0	0	0	0	0
p__Proteobacteria_c__Gammaproteobacteria_g__	6	8	6	43	25	12	107	4	3	119	19	15	9	1	5	61	4	17	0	22	18	43	23	4	28	6	2	11	3	39	98	7	8	85	15	47	83	3	71	84	122	23	41	35	29	9	2	5	57
o__Erysipelotrichales_f__Erysipelotrichaceae_g__Dielma	0	0	0	1	0	0	0	0	0	0	0	5	0	0	0	0	0	0	0	0	1	0	0	0	0	0	0	0	0	0	1	0	0	0	0	0	0	0	0	0	0	2	0	0	0	1	0	1	0
o__Lactobacillales_f__Streptococcaceae_g__Streptococcus	2	1	9	75	49	9	312	0	799	8	25	110	24	13	101	14	4	4	56	190	3	31	16	51	10	10	46	32	15	44	67	77	232	26	38	227	8390	4	11	10	22	16	945	29	474	55	11	31	3
o__Coriobacteriales_f__Eggerthellaceae_g__Gordonibacter	0	0	0	0	0	0	0	0	19	0	0	0	0	0	2	0	0	0	0	0	0	0	0	1	0	0	1	0	0	0	0	0	0	0	0	0	57	0	0	0	0	0	0	0	0	0	0	0	0
o__Corynebacteriales_f__Corynebacteriaceae_g__Corynebacterium-1	0	0	0	0	0	0	0	0	0	0	0	0	0	0	0	0	0	0	0	0	0	0	0	0	0	0	0	0	0	0	0	0	0	0	0	0	1	0	0	0	0	0	0	0	0	0	0	0	0
o__Erysipelotrichales_f__Erysipelotrichaceae_g__Erysipelotrichaceae-UCG-006	0	0	0	0	0	0	0	3	0	0	0	0	0	0	0	0	0	0	0	0	0	0	0	0	0	0	0	0	0	0	0	0	0	0	0	0	0	0	0	0	0	0	0	0	0	0	0	0	0
o__Clostridiales_f__Ruminococcaceae_g__Oscillospira	0	0	0	0	0	0	0	2	0	0	0	0	0	0	0	0	0	0	0	0	0	0	0	0	0	0	0	0	0	0	0	0	0	0	0	0	0	0	0	0	0	0	0	0	0	0	0	0	0
c__Negativicutes_o__Selenomonadales_g__	0	0	0	2	0	0	0	0	0	0	2	2	0	1	1	2	0	1	0	0	1	3	2	2	0	0	1	1	0	1	0	0	0	0	2	0	0	0	4	4	0	4	0	0	0	0	0	0	2
o__Betaproteobacteriales_f__Burkholderiaceae_g__Comamonas	0	0	0	0	0	0	0	0	0	0	0	0	0	0	0	0	0	0	0	0	0	0	0	0	0	0	0	0	0	0	0	0	0	0	0	0	4	0	0	0	0	0	0	0	0	0	0	0	1
p__Tenericutes_c__Mollicutes_g__	0	0	0	0	0	0	0	0	0	0	0	0	0	1	0	0	0	0	0	0	0	0	0	0	0	0	0	0	0	0	0	0	0	0	0	0	0	0	0	0	0	0	0	0	0	0	0	0	0
o__Clostridiales_f__Ruminococcaceae_g__Ruminococcaceae-UCG-003	1	4	0	0	0	0	0	1	0	0	3	0	3	0	0	0	0	1	0	0	1	0	2	0	1	0	1	1	0	1	0	0	0	0	2	0	0	0	2	1	0	0	0	2	0	1	0	0	0
o__Rickettsiales_f__Mitochondria_g__uncultured-bacterium	0	0	0	0	0	0	0	1	0	0	0	0	1	0	0	0	0	0	0	0	0	0	0	2	0	0	0	0	0	0	0	0	0	0	0	0	0	0	0	0	0	0	0	0	0	0	0	0	0
o__Sphingobacteriales_f__Sphingobacteriaceae_g__Nubsella	0	0	0	0	0	0	0	0	0	0	0	0	0	1	4	0	0	0	0	0	0	1	0	0	1	0	0	0	0	0	0	0	0	0	0	0	0	0	0	0	0	0	0	0	1	0	0	0	0
o__Coriobacteriales_f__Atopobiaceae_g__	0	0	0	0	0	0	0	0	0	0	0	0	0	0	0	0	0	0	0	0	0	0	0	0	0	0	0	0	0	0	0	0	0	0	0	0	0	0	0	0	0	1	0	0	0	0	0	0	0
o__Erysipelotrichales_f__Erysipelotrichaceae_g__Candidatus-Stoquefichus	0	0	0	0	0	0	0	0	0	0	0	0	0	0	0	0	0	0	0	0	0	0	0	0	0	0	0	0	0	0	0	0	0	0	0	0	0	0	0	9	0	0	0	13	0	0	0	0	0
o__Clostridiales_f__Lachnospiraceae_g__[Eubacterium]-ventriosum-group	0	0	1	0	16	0	0	5	0	0	2	2	1	0	0	1	0	0	0	0	2	2	0	4	1	0	1	0	2	9	1	0	2	0	0	1	0	0	3	12	0	3	0	2	0	0	0	0	0
o__Synergistales_f__Synergistaceae_g__Jonquetella	0	0	0	0	1	0	0	0	0	0	0	0	0	0	0	0	0	0	0	0	0	0	0	0	0	0	0	0	0	0	0	0	0	0	0	0	0	0	0	0	0	0	0	0	0	0	0	0	0
o__Bacteroidales_f__Tannerellaceae_g__Macellibacteroides	0	0	0	0	0	0	0	0	0	0	0	0	0	0	0	0	0	0	0	0	0	0	0	0	0	0	0	0	0	0	0	0	0	0	0	0	0	0	0	0	0	0	0	0	0	0	0	0	0
p__Actinobacteria_c__Actinobacteria_g__	0	0	0	0	3	0	15	1	0	0	0	0	8	0	9	1	0	2	2	1	3	0	2	4	0	0	1	1	0	0	40	0	0	2	0	0	0	0	0	14	1	0	6	1	0	0	1	3	0
o__Enterobacteriales_f__Enterobacteriaceae_g__Dickeya	0	0	0	0	0	0	0	0	0	0	0	0	0	0	0	0	0	0	0	0	0	0	0	0	0	0	0	0	0	0	0	0	0	0	0	0	1	0	0	0	0	0	0	0	0	0	0	0	0
o__Rhodospirillales_f__uncultured_g__	0	0	0	0	0	0	0	0	0	0	0	0	0	0	0	0	0	0	0	0	0	0	0	6	0	0	0	11	0	0	0	1	0	0	0	0	0	0	0	0	0	1	0	0	0	0	0	0	0
o__Clostridiales_f__Ruminococcaceae_g__Ruminiclostridium-6	0	0	0	0	0	0	0	6	0	0	0	0	0	0	0	0	0	0	1	0	0	0	0	0	1	0	0	0	0	0	0	0	0	0	0	0	0	4	0	0	0	0	0	0	0	0	0	0	0
o__Clostridiales_f__Ruminococcaceae_g__Ruminococcaceae-UCG-014	0	0	0	0	0	0	0	0	0	0	0	0	0	19	0	0	0	3	0	0	0	0	0	0	1	2	0	5	0	1	0	0	0	0	9	0	0	0	0	0	8	0	0	0	0	0	0	0	0
o__Betaproteobacteriales_f__Burkholderiaceae_g__Ottowia	0	0	0	0	0	0	0	0	0	0	0	0	0	0	0	0	0	0	0	0	0	0	0	0	0	0	0	0	0	0	0	0	0	0	0	0	0	0	0	0	20	0	0	0	0	0	0	0	0
o__Micrococcales_f__Microbacteriaceae_g__Agrococcus	0	0	0	0	0	0	0	0	0	0	0	0	0	0	0	0	0	0	0	0	0	0	0	0	0	0	0	0	0	0	0	0	0	0	0	0	1	0	0	0	0	0	0	0	0	0	0	0	0
o__Actinomycetales_f__Actinomycetaceae_g__Varibaculum	0	0	0	0	0	0	0	0	0	0	0	0	0	0	0	0	0	0	0	0	0	0	0	0	0	0	0	0	0	0	0	0	0	0	0	0	0	0	0	0	0	0	0	0	0	1	0	0	0
o__Bacteroidales_f__Barnesiellaceae_g__uncultured	0	0	0	0	0	0	0	0	0	0	0	0	0	0	0	0	0	0	0	0	0	0	0	0	0	0	0	0	0	0	0	0	15	0	0	0	0	0	0	0	0	0	0	0	0	0	0	0	0
o__Bacteroidales_f__Prevotellaceae_g__Prevotella	0	0	0	0	12	0	0	0	1	0	1	24	1	0	0	0	0	0	0	0	19	5	0	0	0	3	0	0	1	0	1	0	0	0	1	0	0	0	0	19	0	0	0	0	0	0	0	0	2
o__Rhodobacterales_f__Rhodobacteraceae_g__	0	0	0	0	0	0	0	0	0	0	0	0	0	0	0	0	0	0	0	0	0	0	0	0	0	0	0	0	0	0	0	0	0	0	0	0	26	0	0	0	3	0	0	0	0	0	0	0	3
o__Vibrionales_f__Vibrionaceae_g__Photobacterium	0	0	0	0	0	0	0	0	0	0	0	0	0	0	0	0	0	0	0	0	0	0	0	0	0	0	0	0	0	0	0	0	1	0	0	0	0	0	0	0	0	0	0	0	0	0	0	0	0
o__Coriobacteriales_f__Coriobacteriales-Incertae-Sedis_g__Phoenicibacter	0	0	0	0	0	0	0	0	0	0	0	0	0	0	0	0	0	0	0	0	0	0	0	0	0	0	0	0	0	0	0	0	0	0	0	0	0	0	0	0	2	0	0	0	0	0	0	0	0
o__Betaproteobacteriales_f__Burkholderiaceae_g__Acidovorax	0	0	0	0	0	0	0	0	0	0	0	0	0	0	0	0	0	0	0	0	0	0	0	0	0	0	0	0	0	0	0	0	0	0	0	0	0	0	0	0	1	0	0	0	0	0	0	0	0
o__Lactobacillales_f__Leuconostocaceae_g__Weissella	0	0	0	0	0	0	65	0	0	0	0	0	0	0	0	0	0	0	0	0	0	0	0	0	0	0	0	0	0	0	0	0	3	0	0	0	0	0	0	0	0	1	0	0	0	0	0	0	0
o__Clostridiales_f__Clostridiales-vadinBB60-group_g__uncultured-bacterium	0	0	0	0	0	0	0	34	0	0	0	0	0	0	0	0	0	0	0	0	0	0	0	0	0	0	6	1	0	0	0	0	0	0	0	0	0	0	0	0	2	0	0	0	0	0	0	0	0
o__Clostridiales_f__Clostridiaceae-1_g__Clostridium-sensu-stricto-1	4	0	1	2	0	0	0	2	24	8	0	0	0	0	0	0	0	0	0	0	0	1	1	28	0	0	6	34	0	1	1	0	0	52	7	2	0	0	16	1	4	11	0	26	0	1	0	0	0
o__Bacteroidales_f__Muribaculaceae_g__uncultured-Porphyromonadaceae-bacterium	0	0	0	0	0	0	0	24	0	0	0	0	0	0	0	0	0	0	0	0	0	0	0	0	0	0	0	0	0	0	0	0	0	0	0	0	0	0	0	0	14	0	0	0	0	0	0	0	0
o__Rickettsiales_f__Mitochondria_g__	0	0	0	0	0	0	0	0	0	0	0	0	1	0	0	0	0	0	0	0	0	0	0	0	0	0	0	0	0	0	0	0	0	0	4	0	0	0	0	0	0	0	0	0	0	0	0	0	0
c__Fusobacteriia_o__Fusobacteriales_g__	0	0	0	0	0	0	0	0	0	0	0	0	0	0	0	0	0	0	1	0	0	0	0	0	0	0	0	0	0	0	0	0	0	0	0	0	0	0	0	0	0	0	0	0	0	0	0	0	0
o__Lactobacillales_f__Lactobacillaceae_g__Lactobacillus	0	1	0	0	6	0	63	1	6	0	0	0	8	0	1884	0	0	8	207	148	0	0	0	1	0	0	0	0	0	0	0	1	0	0	10	0	1	0	1	0	18	0	335	0	87	5	0	0	21
o__Pseudomonadales_f__Pseudomonadaceae_g__	0	0	0	0	0	0	0	0	0	0	0	0	0	0	0	0	0	0	0	0	0	0	0	0	0	0	0	0	0	0	0	0	0	0	0	0	0	0	0	0	0	0	0	0	0	0	0	0	1
o__Erysipelotrichales_f__Erysipelotrichaceae_g__Coprobacillus	0	0	11	1	9	0	0	0	0	0	15	4	0	0	33	0	0	0	0	0	0	0	0	0	0	0	0	0	0	0	1	0	0	0	0	0	0	2	0	0	58	0	0	0	0	0	0	2	1
o__Selenomonadales_f__Veillonellaceae_g__Allisonella	0	0	0	0	0	0	251	1	0	0	5	0	0	0	0	0	0	1	1	1	0	19	5	0	0	0	0	0	12	13	0	0	0	0	0	0	0	0	6	0	0	0	0	15	8	0	1	3	0
o__Clostridiales_f__Lachnospiraceae_g__	456	25	537	666	738	405	364	904	383	100	757	527	466	318	42	92	159	493	53	214	462	445	200	730	757	413	309	491	279	778	1857	1145	1001	416	538	830	234	570	735	859	550	248	74	158	387	131	170	196	155
o__Clostridiales_f__Lachnospiraceae_g__GCA-900066755	0	0	0	0	11	0	0	0	0	0	0	0	0	0	0	0	0	0	0	0	0	0	0	0	0	0	0	0	0	0	0	0	1	0	0	0	0	0	0	4	0	0	0	0	0	0	0	0	0
o__Pseudomonadales_f__Pseudomonadaceae_g__Pseudomonas	0	0	1	0	0	0	1	0	2	0	0	0	0	0	0	0	0	0	0	0	0	0	0	0	0	0	0	1	0	0	0	0	0	1	0	0	55	0	0	0	0	0	0	0	0	0	0	0	0
o__Aeromonadales_f__Succinivibrionaceae_g__uncultured	0	0	0	0	0	0	0	94	0	0	0	0	0	0	0	0	0	0	0	0	0	0	0	0	0	0	0	0	0	0	0	0	0	0	0	0	0	0	0	0	0	0	0	0	0	0	0	0	0
o__Bacteroidales_f__Prevotellaceae_g__	155	0	1	1	4	1	267	770	1	0	0	78	1	2	76	1	8	295	1919	7	6	0	70	1	2	312	197	32	18	47	2	75	0	1	85	0	0	103	297	24	49	39	13	33	422	31	3696	65	10
o__Clostridiales_f__Lachnospiraceae_g__Fusicatenibacter	9	0	6	1	7	0	0	27	0	5	29	6	31	17	10	1	23	11	0	6	9	39	20	66	25	1	5	11	24	36	60	24	66	0	0	50	4	26	0	7	13	3	22	1	3	0	7	9	0
k__Bacteria_g__	9050	15574	10276	9535	4293	12023	6808	9218	7598	9113	10665	9283	10293	13603	12548	12657	10730	8475	11591	13043	11061	10204	10872	9941	11967	10524	10420	11175	13516	10447	4657	11310	9083	9194	8510	8697	5674	8464	6832	8917	8360	7489	9675	12000	8578	12684	13690	11531	12109
o__Saccharimonadales_f__Saccharimonadaceae_g__	0	0	0	0	0	0	0	0	0	1	0	0	0	0	0	0	0	0	0	0	0	0	0	0	0	0	0	0	0	0	0	0	0	0	0	0	0	0	0	0	0	0	0	0	0	0	0	0	0
p__Proteobacteria_c__Alphaproteobacteria_g__	0	0	0	0	0	0	0	0	0	0	0	0	0	0	2	0	0	0	0	0	0	0	0	0	0	0	0	1	0	0	0	0	0	0	0	0	0	0	0	0	0	0	0	0	0	0	0	0	0
o__Bacteroidales_f__Rikenellaceae_g__Rikenellaceae-RC9-gut-group	0	0	0	0	0	0	0	19	0	0	0	0	0	0	0	0	0	80	0	0	0	0	0	0	0	0	0	0	0	0	0	0	0	0	0	0	0	0	0	0	24	0	0	0	0	0	16	0	0
o__Aeromonadales_f__Succinivibrionaceae_g__Succinivibrio	0	0	0	0	0	0	0	10	0	0	0	0	0	0	0	0	0	0	0	0	0	0	0	0	0	0	0	0	0	0	0	0	0	0	0	0	0	0	0	0	0	0	0	0	0	0	0	0	0
o__Clostridiales_f__Family-XI_g__Finegoldia	0	0	0	0	0	0	0	0	0	0	0	1	0	0	0	0	0	0	0	0	0	0	0	0	0	0	0	0	0	0	0	0	0	0	0	0	1	0	0	0	0	0	0	0	0	0	0	0	0
o__Mollicutes-RF39_f__uncultured-bacterium-adhufec202_g__uncultured-bacterium-adhufec202	0	0	0	0	0	0	0	0	0	0	0	0	0	0	0	0	0	97	0	0	0	0	0	0	0	0	0	0	0	0	0	0	0	0	0	0	0	0	0	0	0	0	0	0	0	0	0	0	0
o__Erysipelotrichales_f__Erysipelotrichaceae_g__uncultured-bacterium	0	0	0	0	0	0	0	0	0	0	0	0	0	0	0	0	0	0	0	0	0	0	0	0	0	0	0	0	0	0	0	0	0	0	0	0	0	1	0	0	0	0	0	0	0	0	0	0	0
o__Erysipelotrichales_f__Erysipelotrichaceae_g__uncultured	0	0	0	0	0	0	0	1	0	0	0	0	0	0	0	0	0	0	0	0	0	0	0	0	0	0	0	0	0	0	0	0	0	0	0	0	0	0	0	0	0	0	0	0	0	0	0	0	0
o__Clostridiales_f__Family-XI_g__Anaerococcus	0	0	0	0	0	0	0	0	0	0	0	0	0	0	0	0	0	0	0	0	0	0	0	0	0	0	0	0	0	0	0	0	0	0	0	0	0	0	0	0	0	0	0	0	0	0	0	0	0
o__Clostridiales_f__Lachnospiraceae_g__Lachnospiraceae-ND3007-group	18	0	0	5	1	0	0	22	15	0	0	2	17	3	0	0	1	19	0	3	3	0	2	47	18	9	85	21	3	25	23	5	11	14	28	14	2	4	24	2	81	7	0	0	1	1	0	8	0
k__Archaea_p__Nanoarchaeaeota_g__	2	0	2	0	1	0	1	1	0	0	1	5	0	4	1	2	3	1	0	1	0	3	2	2	5	0	0	31	1	0	0	9	10	9	0	3	0	4	1	1	1	4	1	0	1	3	1	1	0
o__Clostridiales_f__Lachnospiraceae_g__Incertae-Sedis	0	0	0	0	0	0	0	0	0	0	0	0	0	0	0	0	0	0	0	0	2	0	0	0	0	0	0	0	0	0	0	0	0	0	0	0	0	0	0	0	0	0	0	0	0	0	0	0	0
o__Mollicutes-RF39_f__wallaby-gut-metagenome_g__wallaby-gut-metagenome	0	0	0	0	0	0	0	0	0	0	0	0	0	0	0	0	0	1	0	0	0	0	0	0	0	0	0	0	0	0	0	0	0	0	0	0	0	0	0	0	0	0	0	0	0	0	0	0	0
o__Pseudomonadales_f__Pseudomonadaceae_g__Thiopseudomonas	0	0	0	0	0	0	0	0	0	0	0	0	0	0	0	0	0	0	0	0	0	0	0	0	0	0	0	0	0	0	0	0	0	0	0	0	0	0	0	0	0	0	0	0	0	0	0	0	1
o__Coriobacteriales_f__Eggerthellaceae_g__Senegalimassilia	0	0	0	0	0	0	0	0	0	0	0	0	0	0	0	0	0	0	0	0	0	0	0	0	0	0	0	0	0	0	0	0	0	0	0	0	0	0	0	0	0	0	0	0	0	0	0	0	0
o__Bacillales_f__Sporolactobacillaceae_g__uncultured	0	0	0	0	0	0	1	0	0	0	0	0	0	0	0	0	0	0	0	0	0	0	0	0	0	0	0	0	0	0	0	0	0	0	0	0	1	0	0	0	0	0	0	0	0	0	0	0	0
o__Clostridiales_f__Ruminococcaceae_g__Fournierella	0	0	0	0	0	0	0	0	0	0	0	0	0	0	0	0	0	0	0	0	0	0	0	0	0	0	0	0	0	0	0	0	0	0	0	0	3	0	0	0	0	0	0	0	0	0	0	0	0
o__Coriobacteriales_f__Eggerthellaceae_g__Enterorhabdus	0	0	0	0	0	0	0	0	0	0	0	0	0	1	0	0	0	0	0	0	0	0	0	0	0	0	0	0	0	0	0	0	0	0	0	0	0	0	3	0	0	0	0	0	0	0	0	0	0
o__Pseudomonadales_f__Moraxellaceae_g__Acinetobacter	0	0	0	0	0	0	1	0	0	0	0	0	0	1	3	0	0	1	0	0	0	0	0	0	0	0	0	0	0	0	0	0	0	0	0	0	48	1	0	0	223	0	0	1	0	0	1	0	2
o__Caulobacterales_f__Caulobacteraceae_g__Caulobacter	0	0	0	0	0	0	0	0	0	0	0	0	0	0	0	0	0	0	0	0	0	0	0	0	0	0	0	0	0	0	0	0	0	0	0	0	1	0	0	0	0	0	0	0	0	0	0	0	0
o__Desulfovibrionales_f__Desulfovibrionaceae_g__Bilophila	0	0	46	10	154	51	5	60	912	12	136	584	668	491	38	501	204	14	1	860	399	124	41	253	70	333	157	223	792	705	203	0	62	58	0	27	0	158	21	0	135	105	0	120	0	165	1287	1930	129
o__Bacteroidales_f__Muribaculaceae_g__Porphyromonadaceae-bacterium-C941	0	0	0	0	0	0	0	0	0	0	0	0	0	0	0	0	0	0	0	0	2	0	0	0	0	0	0	0	0	0	0	0	0	0	0	1	0	0	0	0	0	0	0	0	0	0	0	0	0
o__Mollicutes-RF39_f__uncultured-rumen-bacterium_g__uncultured-rumen-bacterium	0	0	0	0	0	0	0	0	0	0	0	0	0	0	0	0	0	0	0	0	0	0	0	0	0	0	0	1	0	0	0	0	0	0	0	0	0	0	8	0	0	0	0	0	0	0	0	0	0
o__Clostridiales_f__Lachnospiraceae_g__Tyzzerella-4	0	0	0	0	0	430	0	0	0	84	9	0	0	0	0	0	2	0	0	0	0	10	0	0	0	0	0	0	0	0	0	0	1	0	1	0	31	0	0	1	0	0	0	0	0	0	0	0	0
p__Bacteroidetes_c__Bacteroidia_g__	1	0	3	4	14	1	1	0	1	1	4	3	5	4	4	1	1	9	12	2	8	3	6	7	1	9	2	4	2	4	1	1	0	1	2	1	2	1	5	6	0	2	0	0	0	0	0	0	1
o__Enterobacteriales_f__Enterobacteriaceae_g__Enterobacter	0	0	0	0	0	0	0	0	0	0	0	0	0	0	0	0	0	0	0	0	0	2	0	0	0	0	0	0	0	0	0	0	0	1	0	0	0	0	0	0	0	0	1	0	0	0	0	0	0
o__Bacteroidales_f__Muribaculaceae_g__uncultured-bacterium	0	0	0	0	45	0	0	0	0	0	0	5	0	3	0	3	0	0	0	54	0	0	0	0	0	0	0	0	9	8	0	0	0	0	0	0	0	0	0	0	0	0	0	0	0	0	0	0	0
o__Clostridiales_f__Eubacteriaceae_g__Eubacterium	0	0	0	0	0	0	0	0	0	0	0	0	0	0	0	0	0	0	0	0	0	0	0	0	0	0	0	0	0	0	0	0	0	0	0	0	0	0	0	1	0	2	0	0	0	0	0	0	0
o__Clostridiales_f__Clostridiales-vadinBB60-group_g__gut-metagenome	0	0	0	0	0	0	0	38	0	0	0	0	0	0	0	0	0	1	0	0	0	0	0	0	0	0	1	0	0	0	0	0	0	0	2	0	0	0	0	0	0	0	0	0	2	0	2	0	0
o__Clostridiales_f__Ruminococcaceae_g__Ruminococcaceae-NK4A214-group	1	0	0	0	3	0	0	8	0	0	0	0	0	0	0	0	0	0	0	0	0	0	0	1	0	1	0	0	2	0	0	0	2	0	9	0	0	2	0	0	8	0	0	0	0	0	0	0	0
o__Selenomonadales_f__Acidaminococcaceae_g__	0	0	0	0	0	0	0	0	0	0	2	1	0	0	0	0	1	0	0	2	0	1	6	0	0	0	1	0	0	0	0	0	0	0	0	0	0	0	0	0	0	1	0	1	0	0	0	0	0
o__Clostridiales_f__Lachnospiraceae_g__Coprococcus-3	66	1	5	6	59	0	6	127	0	0	15	3	8	22	2	7	1	0	5	11	11	18	9	7	44	34	1	33	28	80	288	66	1	1	26	0	13	90	20	10	14	0	0	2	20	2	5	3	0
o__Coriobacteriales_f__uncultured_g__uncultured-bacterium	0	0	0	0	0	0	0	0	0	0	0	0	0	0	0	0	0	0	0	0	0	0	0	0	0	0	0	0	0	0	0	0	0	0	0	0	2	0	0	0	0	0	0	0	0	0	0	0	0
o__Bacteroidales_f__Muribaculaceae_g__gut-metagenome	0	0	0	0	22	0	0	0	0	0	0	0	0	0	0	0	0	0	0	0	0	0	1	0	0	0	0	0	0	0	13	0	0	0	0	0	0	0	0	0	0	0	0	0	0	0	0	0	0
o__Erysipelotrichales_f__Erysipelotrichaceae_g__Solobacterium	0	0	1	1	0	1	5	2	0	0	0	0	0	0	4	0	0	0	2	0	0	4	0	0	0	1	0	1	1	1	3	0	0	0	0	4	0	0	1	0	4	0	1	0	23	0	0	0	0
o__Lactobacillales_f__Lactobacillaceae_g__Pediococcus	0	0	0	0	0	0	0	0	5	0	0	0	0	0	0	0	0	0	0	0	0	0	0	0	0	0	0	0	0	0	0	0	1	0	0	0	0	0	0	0	0	0	0	0	0	0	0	0	0
c__Saccharimonadia_o__Saccharimonadales_g__	0	0	0	0	0	0	0	1	0	0	0	0	0	0	0	0	0	0	0	0	0	0	0	0	0	0	0	0	0	0	1	0	0	0	0	0	4	0	0	0	0	0	0	0	0	0	0	0	0
o__Rhizobiales_f__Rhizobiaceae_g__	0	0	0	0	0	0	0	0	0	0	0	0	0	0	0	0	0	0	0	0	0	0	0	0	0	0	0	0	0	0	0	0	0	0	0	0	0	0	0	0	1	0	0	0	0	0	0	0	0
o__Erysipelotrichales_f__Erysipelotrichaceae_g__Erysipelatoclostridium	1	0	2	1	3	4	0	0	1227	36	0	1	3	0	38	0	26	0	0	0	182	18	0	0	0	0	0	0	0	3	0	0	12	32	2	0	164	0	8	2	0	2	0	0	0	0	1	1	6
o__Bacteroidales_f__Prevotellaceae_g__Prevotella-7	127	0	0	0	0	0	0	30	0	0	0	0	0	0	2	1	0	0	1572	0	0	0	0	0	0	0	0	0	1	0	0	0	0	0	1	0	0	0	0	0	0	0	0	0	216	0	0	0	0
o__Coriobacteriales_f__Coriobacteriales-Incertae-Sedis_g__uncultured	0	1	0	0	2	0	0	0	7	0	0	0	2	0	11	0	0	0	0	2	0	0	0	0	0	0	0	1	0	3	0	0	0	0	0	0	1	0	1	0	2	0	0	0	2	0	0	0	0
c__Oxyphotobacteria_o__Chloroplast_g__	0	3	0	0	0	0	0	0	0	0	0	0	0	0	0	0	0	0	0	0	0	0	0	0	0	0	0	0	0	1	0	0	0	0	0	0	4	0	0	0	0	0	0	0	0	0	0	0	0
o__Micrococcales_f__Micrococcaceae_g__Kocuria	0	0	0	0	0	0	0	0	0	0	0	0	0	0	0	0	0	0	0	0	0	0	0	0	0	0	0	0	0	0	0	0	0	0	0	0	1	0	0	0	0	0	0	0	0	0	0	0	0
o__Aeromonadales_f__Aeromonadaceae_g__Aeromonas	0	0	0	0	0	0	0	0	1	217	0	0	0	0	1	0	0	0	0	0	0	0	0	0	0	0	1	0	0	0	0	0	0	0	0	0	14	0	0	0	0	1	0	0	0	0	0	0	0
o__Clostridiales_f__Family-XIII_g__	1	0	0	0	0	0	0	26	2	0	0	1	0	5	16	0	0	0	0	0	0	0	1	0	0	0	1	2	1	0	0	0	4	0	2	0	90	0	1	1	6	0	0	0	1	0	0	0	0
o__Clostridiales_f__Ruminococcaceae_g__Phocea	0	0	0	0	0	0	1	0	0	0	0	0	0	0	0	0	0	0	0	0	0	0	0	0	0	0	0	0	0	0	0	0	0	0	0	0	0	0	0	0	0	0	0	0	0	0	0	0	0
o__Fusobacteriales_f__Fusobacteriaceae_g__Fusobacterium	0	0	185	191	0	279	3	0	0	666	52	0	0	0	0	0	153	0	0	0	1	7	1	1	0	0	0	0	0	0	0	119	0	0	37	6	0	0	0	0	0	1	10	0	2	0	0	0	47
c__Bacteroidia_o__Bacteroidales_g__	39	47	23	72	308	34	70	33	60	10	46	262	70	157	83	97	156	633	140	313	130	24	48	202	41	219	69	134	68	252	82	807	11	8	22	9	6	59	57	183	334	87	18	44	326	122	18	61	370
o__Pseudomonadales_f__Moraxellaceae_g__Psychrobacter	2	0	0	0	0	0	0	0	0	0	0	0	0	1	0	0	0	0	0	0	0	0	0	0	0	0	0	0	0	0	0	0	0	0	0	0	0	0	0	0	0	0	0	0	0	0	1	0	1
o__Bacteroidales_f__Marinifilaceae_g__uncultured-bacterium	1	0	0	0	0	0	0	0	0	0	0	5	0	0	0	0	0	0	0	0	0	0	0	0	0	5	2	4	0	0	0	0	0	0	0	0	0	0	0	0	0	0	0	0	0	0	0	0	0
o__Desulfovibrionales_f__Desulfovibrionaceae_g__Mailhella	0	0	0	0	0	0	0	0	0	0	0	1	0	0	0	0	0	0	0	0	0	0	0	0	0	0	0	0	0	0	0	0	0	0	0	0	0	0	0	0	0	0	0	0	0	0	0	0	0
c__Mollicutes_o__Mollicutes-RF39_g__	2	0	0	0	0	0	0	6	0	0	0	0	0	8	0	0	0	550	0	201	0	0	0	6	1	0	0	128	0	0	0	0	0	0	1	0	28	1	61	0	19	0	0	6	0	0	205	0	0
o__Clostridiales_f__Clostridiaceae-1_g__	0	0	5	6	0	0	0	0	1	2	2	0	2	0	0	2	0	0	34	1	0	4	6	10	3	5	1	6	2	2	0	1	1	42	2	0	1	0	37	0	2	71	0	15	1	0	0	0	0
o__Clostridiales_f__Lachnospiraceae_g__Anaerosporobacter	0	0	0	0	0	0	0	28	0	0	0	0	0	0	4	0	0	0	0	0	0	0	0	0	0	0	0	0	0	0	0	0	0	1	0	0	0	0	3	0	0	0	0	0	1	0	0	0	0
o__Flavobacteriales_f__Weeksellaceae_g__uncultured-Wautersiella-sp.	0	0	0	0	0	0	0	0	0	0	0	0	0	0	0	0	0	0	0	0	0	0	0	0	0	0	0	0	0	0	0	0	0	0	0	0	0	0	0	0	1	0	0	0	0	0	0	0	0
o__Enterobacteriales_f__Enterobacteriaceae_g__	1358	1577	556	1211	3785	1093	263	57	1152	879	496	794	992	191	301	2518	2419	1171	32	938	151	1200	479	1	8	33	4	39	829	841	4521	283	217	1602	1605	144	734	440	585	1993	1752	2230	3785	2739	3517	1332	256	1153	2671
o__Bacteroidales_f__Muribaculaceae_g__mouse-gut-metagenome	0	0	0	0	0	0	0	0	0	0	0	0	0	0	0	1	0	0	0	0	0	0	1	0	0	0	0	0	0	0	0	0	0	0	0	0	0	0	0	0	0	0	0	0	0	0	0	0	0
o__Bacteroidales_f__Prevotellaceae_g__Prevotellaceae-UCG-001	0	0	0	0	0	0	0	0	0	0	0	0	0	0	0	0	0	0	0	0	0	0	0	0	0	0	0	0	0	0	0	0	0	0	0	0	0	0	0	0	0	0	0	0	0	0	0	206	0
o__Betaproteobacteriales_f__Burkholderiaceae_g__Sutterella	84	7	221	308	0	1	258	27	135	19	0	514	0	1	109	16	294	182	228	0	317	118	199	2	112	423	34	265	117	231	27	0	4	117	150	0	0	1	0	145	28	28	0	9	11	0	151	63	3
c__Coriobacteriia_o__Coriobacteriales_g__	0	0	0	0	0	0	2	0	1	0	0	1	1	0	1	0	0	0	0	0	0	0	0	0	0	0	1	0	0	4	0	0	1	0	0	0	0	0	0	0	0	2	0	0	1	0	0	1	0
o__Lactobacillales_f__Lactobacillaceae_g__	0	0	0	0	2	0	0	0	0	0	0	0	0	0	0	0	0	0	0	0	0	0	0	0	0	0	0	0	0	0	0	0	0	0	0	0	0	0	0	0	0	0	0	0	0	0	0	0	0
o__Clostridiales_f__Ruminococcaceae_g__Ruminococcaceae-UCG-010	3	0	0	0	0	0	0	5	0	0	0	0	0	1	1	0	0	1	0	2	0	0	0	1	0	0	2	0	0	0	0	0	0	0	0	0	0	1	1	1	1	0	0	0	0	0	0	1	0
o__Izimaplasmatales_f__gut-metagenome_g__gut-metagenome	0	0	0	0	0	0	0	21	0	0	0	0	0	0	0	0	0	56	0	0	0	0	0	0	0	0	0	0	0	0	0	0	0	0	0	0	0	0	3	0	0	0	0	0	0	0	0	0	0
o__Clostridiales_f__Lachnospiraceae_g__Blautia	58	0	36	7	36	4	18	187	2	1	35	17	30	16	3	2	14	9	4	2	31	8	14	29	117	77	1	10	22	64	34	25	49	120	17	84	90	25	4	52	24	9	9	7	6	1	18	25	1
c__Mollicutes_o__Izimaplasmatales_g__	0	0	0	0	0	0	0	0	0	0	0	0	0	0	0	0	0	3	0	0	0	0	0	0	0	0	0	0	0	0	0	0	0	0	0	0	0	0	0	0	0	0	0	0	0	0	0	0	0
o__Victivallales_f__vadinBE97_g__Bacteroidales-bacterium-55_9	0	0	0	0	0	0	0	4	0	0	0	0	0	0	0	0	0	0	0	0	0	0	0	0	0	0	9	3	0	0	0	0	0	0	0	0	0	0	0	0	0	0	0	0	1	0	0	0	0
o__Clostridiales_f__Clostridiales-vadinBB60-group_g__metagenome	20	0	0	0	0	0	0	197	0	0	0	0	0	0	0	0	0	1	0	0	1	0	0	0	0	9	3	0	0	0	0	0	0	0	0	0	0	1	1	0	1	0	0	0	0	0	0	0	0
o__Bacteroidales_f__Barnesiellaceae_g__	0	0	0	0	0	0	0	0	1	0	0	0	0	0	0	0	0	0	0	0	0	0	0	2	0	0	0	0	0	0	0	0	1	0	0	0	0	0	0	0	0	0	0	0	0	0	0	0	0
c__Bacilli_o__Lactobacillales_g__	1	0	2	9	12	1	60	0	11	2	1	5	3	3	41	5	4	2	3	15	1	9	1	6	1	1	0	4	1	6	15	10	6	2	2	12	442	1	2	0	18	1	60	14	37	4	2	0	1
o__Clostridiales_f__Lachnospiraceae_g__[Eubacterium]-oxidoreducens-group	0	0	0	0	0	0	0	0	0	0	1	0	3	3	0	0	0	0	0	1	0	0	1	0	1	0	0	0	2	4	0	0	2	0	0	1	0	1	0	0	0	0	0	0	0	0	1	0	0
o__Erysipelotrichales_f__Erysipelotrichaceae_g__Firmicutes-bacterium-CAG:345	0	0	0	0	0	0	0	0	0	0	0	0	0	0	0	0	0	0	0	0	0	0	0	0	0	16	0	0	0	0	0	0	0	0	0	0	0	0	0	0	0	0	0	0	0	0	0	0	0
o__Propionibacteriales_f__Propionibacteriaceae_g__	0	0	0	0	0	0	0	0	0	0	0	0	0	0	0	0	0	0	0	0	0	0	0	0	0	0	0	0	0	0	1	0	0	0	0	0	0	0	0	0	0	0	0	0	0	0	0	0	0
o__Clostridiales_f__Family-XI_g__Peptoniphilus	0	0	1	0	0	0	0	0	0	0	0	0	0	0	0	0	0	0	0	0	0	0	0	1	0	0	0	0	0	0	0	0	0	0	0	1	0	0	0	0	0	0	0	0	0	0	0	0	0
o__Clostridiales_f__Ruminococcaceae_g__Ruminococcaceae-UCG-005	0	0	0	0	0	0	0	2	0	0	0	0	0	0	0	0	0	0	0	0	0	0	0	0	0	0	0	0	0	0	0	0	0	0	0	0	0	0	0	0	1	0	0	1	0	0	0	2	0
o__Betaproteobacteriales_f__Burkholderiaceae_g__Alcaligenes	0	0	0	0	0	0	0	0	0	0	0	0	0	0	0	0	0	0	0	0	0	0	0	0	0	0	0	0	0	0	0	0	0	0	0	0	1	1	0	0	0	0	0	0	0	0	0	0	0
o__Selenomonadales_f__Veillonellaceae_g__Negativicoccus	0	0	0	0	0	0	0	0	0	0	0	0	0	0	0	0	3	0	0	0	1	0	0	0	0	0	0	0	0	0	0	0	0	0	0	0	0	0	0	0	0	0	0	0	0	0	0	0	0
o__Bacillales_f__Family-XI_g__Gemella	0	0	2	4	0	1	14	0	1	0	1	1	0	0	2	0	0	0	1	1	1	5	1	0	0	0	1	0	0	0	2	2	1	0	0	8	150	1	0	0	0	0	6	3	5	0	0	0	0
o__Izimaplasmatales_f__uncultured-organism_g__uncultured-organism	0	0	0	0	0	0	0	0	0	0	0	0	0	0	0	0	0	0	0	0	0	0	0	0	0	0	0	0	0	0	0	0	0	0	0	0	0	0	0	0	0	1	0	0	0	0	0	0	0
o__Erysipelotrichales_f__Erysipelotrichaceae_g__Allobaculum	0	0	0	0	0	0	0	0	0	0	0	0	0	0	0	0	0	0	0	0	0	0	0	0	0	1	1	0	0	0	0	0	0	0	0	0	0	0	1	0	0	0	0	0	0	0	0	0	0
o__Pasteurellales_f__Pasteurellaceae_g__Haemophilus	0	4	1	2	0	0	15	1	0	0	1	0	2	0	0	2	0	0	0	0	0	1	4	10	53	0	1	4	0	2	17	7	1	70	0	9	1	0	1	2	0	0	0	10	0	0	0	0	0
o__Corynebacteriales_f__Corynebacteriaceae_g__Lawsonella	0	1	0	0	0	0	0	0	0	0	0	0	0	0	0	0	0	0	0	0	0	0	0	0	0	0	0	0	0	0	0	0	0	0	0	0	0	0	0	0	0	0	0	0	0	0	0	0	0
o__Lactobacillales_f__Leuconostocaceae_g__Leuconostoc	0	0	0	0	0	0	0	2	0	0	0	0	0	0	0	0	0	0	0	0	0	0	0	0	0	0	1	4	0	0	0	0	4	0	1	2	0	1	1	0	0	0	10	0	0	0	0	0	0
o__Mollicutes-RF39_f__gut-metagenome_g__gut-metagenome	7	0	0	0	0	0	0	212	0	0	0	0	0	10	123	0	0	6	0	0	0	0	0	43	0	0	6	1	0	0	0	0	0	3	5	0	0	0	0	0	222	9	0	8	0	0	0	1	0
o__Campylobacterales_f__Campylobacteraceae_g__Campylobacter	0	0	0	0	0	0	0	0	0	0	0	0	0	0	0	0	0	0	0	0	0	0	0	0	0	0	0	0	0	1	0	0	0	0	0	0	0	0	0	0	0	0	0	0	0	0	0	0	0
o__Clostridiales_f__Ruminococcaceae_g__Ruminiclostridium-5	0	0	0	0	1	0	0	0	0	0	0	0	0	0	1	0	0	0	0	0	1	0	0	0	0	0	1	0	0	1	0	0	0	1	0	0	0	1	0	0	2	1	0	0	0	0	0	0	0
o__Clostridiales_f__Lachnospiraceae_g__Marvinbryantia	1	0	0	0	0	0	0	3	0	0	0	0	0	0	0	0	0	0	1	0	1	0	0	0	0	0	0	0	0	0	0	0	0	0	0	0	0	0	0	0	1	0	0	0	0	0	0	0	0
o__Clostridiales_f__Family-XIII_g__Family-XIII-UCG-001	1	0	0	0	0	0	0	3	0	0	0	0	0	0	0	0	0	0	0	0	0	0	0	0	0	0	0	2	1	1	0	0	0	0	0	0	0	0	0	1	0	0	0	0	0	0	0	0	0
o__Clostridiales_f__Lachnospiraceae_g__Stomatobaculum	0	0	0	0	0	0	2	0	0	0	0	0	0	0	0	0	0	0	0	0	0	0	0	0	0	0	0	0	0	0	0	0	0	0	0	0	0	0	0	0	0	0	0	1	0	0	0	0	0
o__Mollicutes-RF39_f__metagenome_g__metagenome	0	0	0	0	0	0	0	0	0	0	0	0	0	0	0	0	0	97	0	0	0	0	0	0	0	0	0	0	0	0	0	0	0	0	0	0	0	0	0	0	0	0	0	0	0	0	0	0	0
o__Clostridiales_f__Lachnospiraceae_g__Anaerostipes	5	0	0	0	4	3	24	160	1	0	15	0	7	3	1	0	0	1	2	0	2	1	0	0	20	10	0	1	2	7	1	9	153	6	3	10	111	5	0	7	1	0	14	0	0	2	0	3	0
o__Betaproteobacteriales_f__Neisseriaceae_g__Uruburuella	0	0	0	0	0	0	0	0	0	0	0	0	0	0	0	0	0	0	0	0	0	0	0	0	0	0	0	0	0	0	0	0	0	0	0	0	3	0	0	0	0	0	0	0	0	0	0	0	1
o__Selenomonadales_f__Veillonellaceae_g__Mitsuokella	0	0	0	0	0	0	0	0	0	0	0	0	0	0	0	0	0	0	0	0	0	0	0	0	0	0	0	0	0	0	0	0	0	0	0	0	0	0	133	0	0	0	0	0	552	0	0	0	0
o__Clostridiales_f__Christensenellaceae_g__uncultured	0	0	0	0	2	0	0	0	0	0	0	0	0	0	0	0	0	0	0	0	0	0	0	0	0	0	0	0	0	0	0	0	0	0	0	0	3	0	0	1	0	0	0	0	0	0	0	0	0
o__Clostridiales_f__Family-XIII_g__S5-A14a	0	0	0	0	0	0	0	0	0	0	0	0	0	0	0	0	0	0	0	0	0	0	0	0	0	0	0	0	0	0	0	0	0	0	0	0	0	0	0	0	0	0	0	0	0	0	0	0	0
o__Bacillales_f__Bacillaceae_g__Anoxybacillus	0	0	0	0	0	0	0	0	0	0	0	0	0	0	1	0	0	0	0	0	0	0	0	0	0	0	0	0	0	0	0	0	0	0	0	0	0	0	0	0	0	0	0	0	0	0	0	0	0
o__Micrococcales_f__Microbacteriaceae_g__Microbacterium	0	0	0	0	0	0	0	0	0	0	0	0	0	0	0	0	0	0	0	0	0	0	0	0	0	0	0	0	0	0	0	0	0	0	0	0	0	0	0	0	1	0	0	0	0	0	0	0	0
o__Rhodobacterales_f__Rhodobacteraceae_g__Paracoccus	1	0	0	0	0	0	0	0	0	0	0	0	0	0	0	0	0	0	0	0	0	0	0	0	0	0	0	0	0	0	0	0	0	0	0	0	7	0	0	0	6	0	0	0	0	0	0	0	2
o__Coriobacteriales_f__Eggerthellaceae_g__	0	0	0	0	7	0	2	0	0	0	0	1	4	0	1	0	0	0	0	0	6	1	0	0	0	0	1	0	0	2	3	0	1	0	0	0	63	0	0	0	0	0	0	0	3	0	0	0	0
o__Betaproteobacteriales_f__Neisseriaceae_g__Neisseria	0	0	0	0	0	0	0	0	0	0	0	0	0	0	0	0	0	0	0	1	0	0	0	0	2	0	0	0	0	0	0	0	0	0	0	0	0	0	0	0	0	0	4	0	0	0	0	0	0
o__Erysipelotrichales_f__Erysipelotrichaceae_g__Catenibacterium	0	0	0	0	0	2	557	1412	0	0	0	0	0	0	50	0	0	44	98	7	0	0	0	0	0	0	121	0	0	0	0	0	0	0	0	0	0	0	4	0	58	0	0	0	35	0	0	63	0
o__Clostridiales_f__Lachnospiraceae_g__Lachnospiraceae-UCG-010	2	0	2	0	0	0	2	3	0	0	0	0	4	0	0	0	0	0	0	0	0	0	0	0	2	0	0	1	2	2	0	0	0	0	2	0	0	1	0	0	0	0	0	0	0	0	0	0	0
o__Clostridiales_f__Ruminococcaceae_g__Subdoligranulum	1	0	1	5	0	0	0	7	0	0	0	0	1	0	0	1	0	0	0	0	0	0	0	2	1	3	0	3	2	0	1	0	11	1	4	1	6	0	3	1	16	5	0	2	0	1	0	0	0
o__Sphingobacteriales_f__Sphingobacteriaceae_g__Sphingobacterium	1	0	0	0	0	0	0	0	0	0	0	0	0	0	0	0	0	0	0	0	0	0	0	0	0	0	0	0	0	0	0	0	0	0	0	0	0	0	0	0	2	0	0	0	0	0	0	0	1
o__Desulfovibrionales_f__Desulfovibrionaceae_g__uncultured	0	0	0	0	6	0	0	0	0	0	0	0	0	0	0	0	0	0	0	0	0	0	0	18	2	0	0	0	0	0	0	0	1	0	0	0	0	19	0	0	0	3	0	20	0	0	0	0	0
o__Clostridiales_f__Lachnospiraceae_g__Agathobacter	71	0	852	411	43	0	2	39	1	0	525	25	195	56	0	24	1	24	0	66	389	221	39	187	77	6	41	10	0	0	774	28	404	0	405	874	33	445	1	4	103	0	1	53	165	10	24	25	3
o__Campylobacterales_f__Arcobacteraceae_g__Arcobacter	0	0	0	0	0	0	0	0	0	0	0	0	0	0	0	0	0	0	0	0	0	0	0	0	0	0	0	0	0	0	0	0	0	0	0	0	0	0	0	0	0	0	0	0	0	0	0	0	1
k__Bacteria_p__Bacteroidetes_g__	0	0	0	0	0	0	0	0	0	0	0	0	0	0	0	0	0	0	0	0	0	0	0	0	0	0	0	0	0	0	0	0	0	0	0	0	0	0	3	0	0	0	0	0	0	0	0	0	0
o__Micrococcales_f__Intrasporangiaceae_g__Janibacter	0	0	0	0	0	0	0	0	0	0	0	0	0	0	0	0	0	0	0	0	0	0	0	0	0	0	0	0	0	0	0	0	0	0	0	0	1	0	0	0	0	0	0	0	0	0	0	0	0
o__Micrococcales_f__Micrococcaceae_g__	0	0	0	0	1	0	0	0	0	0	2	0	0	0	0	0	0	0	0	0	0	0	0	0	0	0	0	0	0	0	0	0	0	0	0	0	0	0	0	0	0	0	0	1	0	0	0	0	0
o__Bacteroidales_f__Prevotellaceae_g__Prevotella-6	0	0	0	0	0	0	0	0	0	0	0	0	0	0	0	0	0	0	0	0	0	0	0	0	0	0	0	0	0	0	0	0	0	0	0	0	0	0	0	0	0	0	0	0	0	0	0	0	1
o__Bacteroidales_f__Tannerellaceae_g__Parabacteroides	141	124	171	213	538	369	22	84	1837	537	429	261	323	229	1909	68	316	100	0	154	475	341	39	432	76	170	245	540	277	542	178	172	322	368	165	68	33	309	99	820	125	621	0	41	54	110	140	322	464
o__Clostridiales_f__Lachnospiraceae_g__Lachnospiraceae-UCG-001	2	0	0	0	0	0	0	0	0	0	0	0	0	0	0	0	0	1	0	0	0	4	0	5	32	0	0	0	0	0	1	0	0	0	0	0	3	4	1	30	4	0	0	0	1	0	0	1	0
o__Coriobacteriales_f__Coriobacteriaceae_g__Collinsella	0	0	0	2	0	0	5	0	0	0	3	1	2	0	1	0	0	1	0	0	1	0	1	0	3	2	0	0	0	0	5	0	0	0	0	0	0	0	0	0	1	0	0	4	0	0	0	1	0
o__Bacillales_f__Paenibacillaceae_g__Paenibacillus	0	0	0	0	0	0	0	0	0	0	0	0	0	0	0	0	0	1	0	0	0	0	0	0	0	0	0	0	0	0	0	0	0	0	0	0	0	0	0	0	0	0	0	0	0	0	0	0	0
o__Betaproteobacteriales_f__Burkholderiaceae_g__Parasutterella	3	0	4	4	8	97	0	0	0	0	333	19	249	59	0	42	3	0	0	25	7	397	1	190	41	3	9	4	5	30	190	175	212	14	4	242	0	98	10	17	0	0	159	27	0	29	16	44	14
o__Clostridiales_f__Lachnospiraceae_g__Tyzzerella	0	0	0	0	0	2	2	0	0	3	0	3	0	2	0	0	0	0	0	2	0	2	0	0	1	0	0	2	1	0	0	0	14	1	5	1	2	0	0	0	5	0	0	1	2	0	0	4	0
o__Clostridiales_f__Peptostreptococcaceae_g__uncultured	0	0	0	0	0	0	0	0	0	0	0	0	0	0	0	0	0	0	0	0	0	0	0	0	0	0	0	0	0	0	0	0	0	0	0	0	0	0	0	0	0	0	0	1	0	0	0	0	0
o__Corynebacteriales_f__Nocardiaceae_g__Rhodococcus	0	0	0	0	0	0	0	0	0	0	0	0	0	0	0	0	0	0	0	0	0	0	0	0	0	0	0	0	0	0	0	0	0	0	0	0	7	0	0	0	0	0	0	0	0	0	0	0	0
o__Clostridiales_f__Lachnospiraceae_g__Lachnospiraceae-UCG-008	1	0	0	0	1	0	1	1	0	0	0	0	0	1	0	0	0	0	0	0	0	1	1	0	0	1	1	0	0	1	0	0	1	0	0	0	2	0	1	0	3	0	0	0	0	0	0	1	0
o__Clostridiales_f__Lachnospiraceae_g__Tyzzerella-3	0	0	0	0	0	0	2	0	3	0	0	0	0	0	0	4	3	0	0	6	21	0	0	0	0	0	0	2	0	0	18	0	0	0	0	32	0	0	0	5	3	0	0	0	0	0	0	6	0
o__Clostridiales_f__Ruminococcaceae_g__Ruminiclostridium-9	3	2	0	0	1	0	4	13	0	0	0	2	0	0	0	0	0	0	0	0	2	0	0	0	0	0	4	1	1	0	1	0	2	4	3	2	0	2	2	1	2	8	0	1	0	0	0	0	0
o__Selenomonadales_f__Veillonellaceae_g__Dialister	0	5	0	0	4	0	2366	131	25	0	0	3	448	22	90	0	0	0	2335	497	96	0	0	21	404	0	1066	5	397	220	232	2	0	8	339	0	2	0	0	1	643	0	1218	12	1547	5	1108	636	102
o__Clostridiales_f__Ruminococcaceae_g__Butyricicoccus	0	10	2	0	1	3	1	4	0	1	0	3	1	4	1	0	0	0	0	1	2	0	1	1	2	1	0	1	0	4	3	0	6	3	4	1	0	0	2	1	3	0	0	3	2	0	0	0	0
o__Desulfovibrionales_f__Desulfovibrionaceae_g__	0	0	0	1	5	1	0	0	1	0	7	202	161	6	0	74	1	7	0	3	2	2	4	276	0	9	156	1	0	19	17	0	0	1	204	0	112	1	13	0	1	6	0	1	0	1	6	6	10
o__Selenomonadales_f__Veillonellaceae_g__Veillonella	0	5	1	3	1	24	8	0	6	87	24	1	7	0	0	5	0	0	4	59	1	43	3	2	3	0	0	25	17	11	5	57	10	144	2	105	26	0	1	29	1	0	535	13	1	84	6	2	5
o__Saccharimonadales_f__TM7-phylum-sp.-oral-clone-FR058_g__TM7-phylum-sp.-oral-clone-FR058	0	0	0	0	0	0	0	0	0	0	0	0	0	0	0	0	0	0	0	0	0	0	0	0	0	0	0	0	0	0	0	0	0	0	0	0	0	0	0	0	0	1	0	0	0	0	0	0	0
o__Betaproteobacteriales_f__Burkholderiaceae_g__Oxalobacter	0	1	0	0	0	0	0	0	0	0	0	2	0	0	0	0	0	0	0	0	0	0	1	9	0	0	0	0	0	4	1	0	0	0	0	0	0	0	0	0	0	0	0	0	0	0	0	0	0
p__Nanoarchaeaeota_c__Woesearchaeia_g__	1	0	21	32	8	1	4	1	0	0	26	3	8	30	1	11	2	4	3	19	14	8	9	29	21	3	4	123	10	5	33	10	23	14	18	35	34	16	8	1	7	17	2	21	54	6	0	15	35
o__Clostridiales_f__Peptococcaceae_g__	0	0	0	0	0	0	0	0	0	0	0	0	0	0	0	0	0	0	0	0	0	0	0	3	0	0	0	0	0	0	0	0	0	0	0	0	0	0	0	0	0	0	0	0	0	0	0	0	0
o__Bacillales_f__Bacillaceae_g__Geobacillus	0	0	0	0	0	0	0	0	0	0	0	0	0	0	1	0	0	0	0	0	0	0	0	0	0	0	0	0	0	0	0	0	0	0	0	0	0	0	0	0	0	0	0	0	0	0	0	0	0
o__Clostridiales_f__Ruminococcaceae_g__Ruminococcaceae-UCG-004	0	0	0	0	0	0	0	0	0	0	0	1	0	0	0	0	0	0	0	0	0	0	0	0	0	0	0	0	0	0	0	0	0	0	0	0	0	0	0	0	0	0	0	0	0	0	0	0	0
o__Erysipelotrichales_f__Erysipelotrichaceae_g__Holdemanella	35	0	0	0	0	0	0	55	0	0	0	788	1	0	7	0	0	474	24	0	0	0	251	0	2	699	55	320	0	1	0	21	0	0	173	0	0	0	7	0	100	0	0	0	52	0	0	3	0
o__Anaeroplasmatales_f__Anaeroplasmataceae_g__Anaeroplasma	0	0	0	0	0	0	0	1	0	0	0	0	0	0	0	0	0	0	0	0	0	0	0	0	0	0	0	0	0	0	0	0	0	0	0	0	0	0	0	0	0	0	0	0	0	4	0	0	0
o__Clostridiales_f__Ruminococcaceae_g__Faecalibacterium	12	0	24	24	0	0	2	39	1	1	11	2	11	17	1	1	0	7	0	19	9	9	4	14	19	6	20	27	1	13	49	19	142	22	63	105	38	39	57	43	69	25	4	4	9	5	3	1	1
o__Clostridiales_f__Ruminococcaceae_g__Ruminococcaceae-UCG-009	0	0	0	0	0	0	0	1	0	0	0	0	0	0	0	0	0	0	0	0	0	0	0	0	0	0	0	0	0	0	0	0	0	0	0	0	0	0	0	0	0	0	0	0	0	0	0	0	0
o__Clostridiales_f__Lachnospiraceae_g__FD2005	4	0	0	0	0	0	0	0	0	0	0	0	0	0	0	0	0	0	0	1	0	0	0	0	0	0	0	0	0	3	2	0	0	0	0	0	0	0	0	0	0	0	0	0	2	8	0	0	0
o__Pseudomonadales_f__Moraxellaceae_g__Enhydrobacter	0	0	0	0	0	0	0	0	0	0	0	0	0	3	0	2	0	0	0	0	0	0	0	0	0	0	0	0	0	0	0	0	0	0	0	0	1	0	0	0	12	0	0	0	0	0	0	0	0
o__Clostridiales_f__Ruminococcaceae_g__Anaerotruncus	0	0	0	0	1	0	0	0	0	0	0	0	1	0	0	0	0	0	0	0	3	0	0	0	0	0	0	0	0	0	0	0	0	0	0	0	1	0	0	0	0	0	0	0	0	0	0	0	0
o__Clostridiales_f__Lachnospiraceae_g__Lachnospiraceae-FCS020-group	3	0	0	0	5	0	0	12	0	0	0	0	7	1	0	0	0	1	0	2	4	0	1	0	3	1	0	3	0	5	1	1	2	0	1	3	1	3	1	0	12	5	0	1	1	1	0	5	0
o__Betaproteobacteriales_f__Neisseriaceae_g__	0	0	0	0	0	0	0	0	0	0	0	0	0	0	0	0	0	0	0	0	0	0	0	0	0	0	0	0	0	0	0	0	0	0	0	0	0	0	0	0	0	0	1	0	0	0	0	0	0
o__Clostridiales_f__Peptococcaceae_g__uncultured	0	0	0	0	0	0	0	0	0	0	0	0	1	0	4	0	0	0	0	0	0	0	0	3	0	0	1	0	0	0	0	0	0	0	0	0	89	1	0	0	1	0	0	2	0	0	0	1	0
o__Flavobacteriales_f__Weeksellaceae_g__Empedobacter	0	0	0	0	0	0	0	0	0	0	0	0	0	0	0	0	0	0	0	0	0	0	0	0	0	0	0	0	0	0	0	0	0	0	0	0	0	0	0	0	1	0	0	0	0	0	0	0	0
o__Coriobacteriales_f__Atopobiaceae_g__uncultured	0	0	0	0	0	0	0	0	0	0	0	0	0	0	0	0	0	0	0	0	0	0	0	0	0	0	0	0	0	1	0	0	0	0	0	0	0	0	0	0	0	0	0	0	0	0	0	0	0
o__Selenomonadales_f__Veillonellaceae_g__Megasphaera	0	0	0	0	0	0	2	0	0	0	0	0	0	0	155	0	0	170	1	0	0	410	0	0	19	0	0	0	0	0	0	1	0	4	0	0	6	0	0	0	0	0	2	0	0	0	0	0	54
o__Clostridiales_f__Lachnospiraceae_g__Sellimonas	0	0	0	0	0	0	0	0	0	0	0	0	0	0	0	0	0	0	0	0	0	0	0	0	0	0	0	0	3	11	0	0	0	36	0	0	17	0	0	0	0	0	0	0	0	0	0	0	0
o__Lactobacillales_f__Streptococcaceae_g__	0	0	0	0	0	0	0	0	0	0	0	1	0	0	0	0	0	0	0	0	0	0	0	0	0	0	0	0	0	0	0	0	0	0	0	1	0	1	0	0	0	0	0	0	0	0	1	0	0
o__Bacteroidales_f__Prevotellaceae_g__Prevotellaceae-NK3B31-group	0	0	0	4	0	0	0	0	0	0	0	0	0	0	0	0	53	0	0	0	0	0	0	0	0	0	0	0	0	0	0	1742	0	0	0	0	0	0	0	0	0	149	0	0	0	0	0	0	0
o__Clostridiales_f__Lachnospiraceae_g__[Ruminococcus]-gnavus-group	0	0	22	13	1	183	0	0	4	390	21	0	14	0	0	0	0	0	0	0	1	34	0	0	0	0	0	0	4	10	0	25	13	286	0	13	0	0	0	21	0	17	1	0	0	0	0	0	0
o__Rhizobiales_f__Beijerinckiaceae_g__Bosea	0	0	0	0	0	0	0	0	0	0	0	0	0	0	0	0	0	0	0	0	0	0	0	0	0	0	0	0	0	0	0	0	0	0	0	0	0	0	0	0	1	0	0	0	0	0	0	0	0
o__Flavobacteriales_f__Weeksellaceae_g__Soonwooa	0	0	0	0	0	0	0	0	0	0	0	0	0	0	0	0	0	0	0	0	0	0	0	0	0	0	0	0	0	0	0	0	0	0	0	0	0	0	0	0	1	0	0	0	0	0	0	0	0
o__Rhizobiales_f__Rhizobiaceae_g__Pseudochrobactrum	1	0	0	0	0	0	0	0	0	0	0	0	0	0	0	0	0	0	0	0	0	0	0	0	0	0	0	0	0	0	0	0	0	0	0	0	1	0	0	0	2	0	0	0	0	0	0	0	0
o__Clostridiales_f__Lachnospiraceae_g__[Eubacterium]-fissicatena-group	0	0	0	0	3	0	0	0	0	0	2	0	0	2	0	0	0	1	0	1	4	1	1	0	0	1	0	0	1	3	24	2	0	0	0	0	1	0	1	1	0	0	0	0	0	0	0	0	1
o__Clostridiales_f__Lachnospiraceae_g__Moryella	0	0	0	0	4	0	0	0	0	0	0	0	0	0	0	0	0	0	0	0	1	0	0	0	0	0	0	0	0	0	0	0	0	0	1	0	0	0	0	2	0	3	0	1	0	0	0	0	0
o__Clostridiales_f__Christensenellaceae_g__	0	0	0	0	0	0	0	2	0	0	0	0	0	0	2	0	0	0	0	0	0	0	0	0	0	0	0	0	0	0	0	0	0	0	0	0	88	0	0	0	0	1	0	0	0	0	0	0	0
p__Firmicutes_c__Clostridia_g__	0	0	0	0	0	0	0	0	0	0	0	0	0	0	2	0	0	0	0	0	0	0	0	3	0	1	1	0	0	1	2	0	0	0	0	0	0	0	0	1	1	0	0	0	0	1	0	0	0
c__Gammaproteobacteria_o__Aeromonadales_g__	0	0	0	0	0	0	0	0	0	681	0	0	0	0	0	0	0	0	0	0	0	0	0	0	0	0	0	0	0	0	0	0	0	0	0	0	4	0	0	0	0	4	0	0	0	0	0	0	0
k__Archaea_g__	25	3	30	46	3	0	3	75	0	5	27	11	7	19	6	2	3	4	0	14	32	10	4	19	15	7	7	16	25	18	30	30	33	14	48	17	11	65	8	45	20	8	0	15	37	1	8	20	3
o__Flavobacteriales_f__Weeksellaceae_g__Chryseobacterium	1	0	0	0	0	0	0	0	0	0	0	0	1	0	4	0	0	0	0	0	1	0	1	0	0	0	0	1	0	0	1	0	0	0	0	0	2	0	0	0	5	0	0	0	0	0	0	0	0
o__Sphingomonadales_f__Sphingomonadaceae_g__Sphingomonas	0	0	0	0	0	0	0	0	0	0	0	0	0	0	0	0	0	0	0	0	0	0	0	0	0	0	0	0	0	0	0	0	0	0	0	0	3	0	0	0	0	0	0	0	0	0	0	0	0
o__Pasteurellales_f__Pasteurellaceae_g__	0	175	23	14	2	2	508	4	0	2	4	2	6	1	0	12	0	0	0	147	1	1	28	12	186	4	4	28	19	21	49	18	54	94	17	206	6	4	20	66	1	1	94	427	12	54	10	1	0
o__Bacillales_f__Bacillaceae_g__Bacillus	0	0	0	0	0	0	0	0	0	0	0	0	0	0	0	0	0	0	0	0	0	0	0	0	0	0	0	0	0	0	0	1	0	0	0	0	4	0	0	0	0	0	0	0	0	0	0	0	0
o__Clostridiales_f__Ruminococcaceae_g__Negativibacillus	0	0	0	0	0	0	0	0	0	0	0	0	0	0	0	0	0	0	0	0	0	0	0	0	0	0	0	0	2	2	0	0	0	2	3	0	1	1	1	0	0	0	0	0	0	0	0	0	0
o__Beggiatoales_f__Beggiatoaceae_g__uncultured	0	0	0	0	0	0	0	0	0	0	0	0	0	0	0	0	0	0	0	0	0	0	0	0	0	0	0	0	0	0	0	0	0	0	0	0	4	0	0	0	0	0	0	0	0	0	0	0	0
o__Enterobacteriales_f__Enterobacteriaceae_g__Escherichia-Shigella	375	4	250	567	888	649	24	11	682	2682	272	173	286	39	20	86	348	1143	0	2	99	899	92	0	4	11	1	20	58	253	968	234	54	1027	70	37	925	144	84	920	235	897	3308	100	112	43	5	82	1134
o__Mollicutes-RF39_f__uncultured-Lachnospiraceae-bacterium_g__uncultured-Lachnospiraceae-bacterium	0	0	0	0	0	0	0	0	0	0	0	0	0	0	0	0	0	0	0	0	0	0	0	0	0	0	0	0	0	0	0	0	0	0	0	0	0	0	5	0	0	0	0	0	0	0	0	0	0
o__Clostridiales_f__Ruminococcaceae_g__	7	3	4	15	24	3	3	194	28	2	8	8	18	11	11	4	8	12	6	12	17	11	7	26	9	15	26	16	9	16	48	5	17	8	19	7	24	13	30	35	15	16	0	11	17	8	5	6	2
o__Mollicutes-RF39_f__unidentified-rumen-bacterium-RF9_g__unidentified-rumen-bacterium-RF9	0	0	0	0	0	0	0	0	0	0	0	0	0	0	0	0	0	1	0	0	0	0	0	0	0	0	0	0	0	0	0	0	0	0	0	0	0	0	0	0	0	0	0	0	0	0	0	0	0
o__Chloroplast_f__Trifolium-pratense_g__Trifolium-pratense	0	0	0	0	0	0	0	0	0	0	0	0	0	0	0	0	0	0	0	0	0	0	0	0	0	0	0	0	0	0	0	0	0	0	0	0	0	0	0	0	0	0	0	0	0	0	0	0	0
o__Gastranaerophilales_f__Candidatus-Melainabacteria-bacterium-MEL.A1_g__Candidatus-Melainabacteria-bacterium-MEL.A1	0	0	0	0	0	0	0	0	0	0	0	0	0	0	0	0	0	0	0	0	0	0	0	0	0	0	0	0	0	0	0	0	0	0	0	0	0	0	1	0	0	0	0	0	0	0	0	0	0
c__Clostridia_o__Clostridiales_g__	33	9	58	99	206	3	25	60	135	4	67	516	52	75	106	22	17	116	8	34	59	37	32	257	57	70	76	93	33	123	158	46	42	27	44	45	73	31	138	99	43	49	2	22	62	39	19	75	28
o__Bacteroidales_f__Marinifilaceae_g__Odoribacter	6	0	27	18	22	0	0	0	61	0	25	56	122	7	15	4	18	58	0	16	106	4	0	64	41	32	6	131	28	163	1	3	14	0	13	0	0	32	6	56	10	16	0	1	0	25	7	14	27
o__Bacteroidales_f__Muribaculaceae_g__metagenome	0	0	286	773	0	0	0	5	0	0	0	0	0	0	0	1	0	0	0	0	0	0	0	0	0	227	120	5	0	0	927	0	0	0	0	0	0	38	0	0	51	2	0	0	57	0	18	152	2
o__Clostridiales_f__Ruminococcaceae_g__[Eubacterium]-coprostanoligenes-group	3	1	0	0	3	0	0	52	0	0	0	0	0	0	16	0	0	2	0	1	0	0	0	1	1	11	2	0	1	2	1	0	0	0	0	0	18	1	0	0	0	1	0	1	12	0	0	4	0
o__Selenomonadales_f__Veillonellaceae_g__Pectinatus	0	0	0	0	0	0	0	0	0	0	0	3	2	0	0	1	0	0	0	0	0	0	8	2	0	0	0	0	1	6	0	0	0	0	0	0	0	0	0	0	0	5	0	0	5	0	0	0	0
o__Bacteroidales_f__Rikenellaceae_g__Alistipes	101	71	58	65	2710	0	1	1	1152	0	92	773	1372	138	382	152	616	188	0	438	1027	56	4	939	201	387	147	378	344	639	178	31	89	129	170	1	139	86	11	227	23	83	0	49	36	107	43	685	1240
o__Enterobacteriales_f__Enterobacteriaceae_g__Klebsiella	0	86	1	0	0	4	0	0	0	1	0	0	0	0	0	0	0	0	0	0	0	146	0	0	0	0	0	0	0	0	0	0	6	44	5	0	36	0	38	1	0	0	0	0	1	0	0	0	6
o__Betaproteobacteriales_f__Burkholderiaceae_g__Alicycliphilus	0	0	0	0	0	0	0	0	0	0	0	0	0	0	0	0	0	0	0	0	0	0	0	0	0	0	0	0	0	0	0	0	0	0	0	0	0	0	0	0	2	0	0	0	0	0	0	0	0
o__Lactobacillales_f__Enterococcaceae_g__Enterococcus	0	0	0	0	0	0	2	0	0	0	0	0	0	0	0	0	0	0	0	0	0	0	0	0	0	0	0	0	0	0	0	0	0	0	7	0	0	0	0	0	0	2	0	0	0	0	0	0	0
o__Clostridiales_f__Lachnospiraceae_g__Oribacterium	0	0	0	0	0	0	2	0	0	0	0	0	0	0	0	0	0	0	0	0	0	0	0	0	0	0	0	0	0	0	0	0	0	0	0	1	0	0	0	0	0	0	0	0	0	0	0	0	0
o__Betaproteobacteriales_f__Burkholderiaceae_g__Variovorax	0	0	0	0	0	0	0	0	0	0	0	0	0	0	0	0	0	0	0	0	0	0	0	0	0	0	0	0	0	0	0	0	0	0	0	0	1	0	0	0	0	0	0	0	0	0	0	0	0
o__Clostridiales_f__Lachnospiraceae_g__Lachnoanaerobaculum	0	0	0	0	0	0	1	0	0	0	0	0	0	0	0	0	0	0	0	0	0	0	0	0	0	0	0	0	0	0	0	0	0	0	0	2	0	0	0	0	0	0	0	0	0	0	0	0	0
o__Actinomycetales_f__Actinomycetaceae_g__Mobiluncus	0	0	0	0	0	0	0	0	0	0	0	0	0	0	0	0	0	0	0	0	0	0	0	0	0	0	0	0	0	0	0	0	0	0	0	0	0	0	0	0	1	0	0	0	0	0	0	0	0
o__Erysipelotrichales_f__Erysipelotrichaceae_g__Merdibacter	0	0	0	0	1	0	0	0	0	0	0	0	0	0	0	0	0	0	0	0	0	0	0	0	0	0	0	0	0	0	0	0	0	0	0	0	0	0	0	0	0	0	0	0	0	0	0	0	0
o__Vibrionales_f__Vibrionaceae_g__Vibrio	0	0	0	0	0	0	0	0	0	0	0	0	0	0	0	0	0	0	0	0	0	0	0	0	0	0	0	0	0	0	0	0	0	0	4	0	0	0	0	0	0	0	0	0	0	0	0	0	0
o__Bifidobacteriales_f__Bifidobacteriaceae_g__	0	0	0	0	2	0	0	0	0	0	0	0	0	0	4	0	0	0	0	0	0	0	0	0	0	0	0	0	0	0	1	0	0	0	0	0	0	0	0	1	0	0	0	0	0	0	0	1	0
c__Bacilli_o__Bacillales_g__	0	0	0	0	0	0	1	0	0	0	0	0	0	0	0	0	0	1	0	1	0	0	0	0	0	0	0	1	0	1	0	0	0	0	0	0	0	0	0	1	0	0	0	0	1	0	0	0	0
o__Selenomonadales_f__Veillonellaceae_g__Selenomonas	0	0	0	0	0	0	0	0	1	0	0	0	0	0	0	0	0	0	0	0	0	0	0	0	0	0	0	0	0	0	0	0	0	0	0	0	0	0	0	0	0	0	0	0	0	0	0	0	0
o__Clostridiales_f__Lachnospiraceae_g__[Ruminococcus]-gauvreauii-group	13	1	1	1	0	0	2	44	0	0	0	4	4	9	1	0	0	2	0	0	0	0	5	0	0	0	4	2	0	0	0	2	0	0	3	3	0	0	1	0	6	0	0	0	2	1	0	0	0
o__Clostridiales_f__Peptostreptococcaceae_g__	1	0	2	1	0	1	9	7	5	0	0	0	0	0	0	1	0	0	0	2	0	11	0	0	0	2	3	2	0	0	5	0	19	0	2	0	8	0	3	0	0	2	2	1	1	0	0	0	0
o__Betaproteobacteriales_f__Burkholderiaceae_g__	0	1	0	0	0	0	1	31	0	0	1	6	0	300	0	1	1	11	3	1	38	2	3	1	1	73	13	1	9	12	1	2	14	0	9	0	3	8	0	4	34	20	0	1	0	59	5	0	2
c__Gammaproteobacteria_o__Betaproteobacteriales_g__	0	0	1	0	1	0	0	0	0	1	2	0	0	4	0	1	0	1	8	0	0	0	0	0	0	2	0	1	0	0	0	0	0	2	0	0	2	0	0	1	0	0	1	0	0	0	1	0	0
o__Xanthomonadales_f__Xanthomonadaceae_g__	0	0	0	0	0	0	0	0	0	0	0	0	0	0	0	0	0	0	0	0	0	0	0	0	0	0	0	0	0	0	0	0	0	0	0	0	0	0	0	0	6	0	0	0	0	0	0	0	1
o__Bacillales_f__Staphylococcaceae_g__Staphylococcus	0	0	0	0	1	0	0	0	0	0	0	0	0	0	0	0	0	0	0	0	0	0	0	0	0	0	0	0	0	0	0	0	0	0	0	0	1	0	0	0	0	0	1	0	1	0	0	0	1
o__Clostridiales_f__Ruminococcaceae_g__Ruminococcaceae-UCG-013	1	1	5	1	0	0	0	3	1	0	0	0	1	0	1	0	0	0	0	0	1	0	0	3	3	0	0	0	0	0	0	0	13	0	0	0	0	1	0	0	2	0	0	1	0	0	0	0	0
o__Enterobacteriales_f__Enterobacteriaceae_g__Serratia	0	0	0	0	0	0	0	0	0	0	0	0	0	0	0	0	0	0	0	0	0	0	0	0	0	0	0	0	0	0	0	0	0	0	0	0	3	0	0	0	0	0	0	0	0	0	0	0	0
o__Victivallales_f__vadinBE97_g__	0	0	0	0	0	0	0	0	0	0	0	0	0	0	0	0	0	0	0	0	0	0	0	0	0	0	2	1	0	0	0	0	0	0	0	0	0	0	0	0	0	0	0	0	9	0	0	0	0
o__Betaproteobacteriales_f__Neisseriaceae_g__uncultured	0	0	0	0	0	0	0	0	0	0	0	0	0	0	0	0	0	0	0	0	1	0	0	0	0	0	0	0	0	0	0	0	0	0	0	0	0	0	0	0	0	0	0	0	0	0	0	0	0
o__Clostridiales_f__Family-XIII_g__[Eubacterium]-nodatum-group	0	0	0	0	0	0	0	0	0	0	0	0	0	0	0	0	0	0	0	0	0	0	0	0	0	0	0	0	0	0	2	0	1	0	0	4	2	0	0	0	0	1	0	0	0	0	1	0	0
o__Selenomonadales_f__Veillonellaceae_g__Megamonas	0	0	0	0	0	0	0	0	0	0	0	1128	631	1	0	304	269	0	0	0	0	0	1132	368	13	0	938	1316	1208	811	4	0	0	0	26	0	9	0	0	0	0	4998	0	0	886	0	0	709	0
o__Micrococcales_f__Micrococcaceae_g__Rothia	0	0	0	3	1	0	9	0	0	0	1	0	0	8	0	0	0	0	0	0	0	0	0	0	0	1	0	0	0	0	0	0	5	1	1	3	74	0	0	0	31	1	6	1	11	0	1	0	0
p__Actinobacteria_c__Coriobacteriia_g__	0	0	0	0	1	0	0	0	0	0	0	0	0	0	2	0	0	0	0	0	0	0	0	0	0	0	0	0	0	0	0	0	0	0	0	0	23	0	0	0	0	1	0	0	0	0	0	0	0
o__Selenomonadales_f__Acidaminococcaceae_g__Acidaminococcus	0	0	0	0	0	0	0	0	0	0	0	0	75	0	0	0	59	0	0	0	0	0	0	0	1	0	0	0	0	0	0	0	0	0	0	0	0	0	0	0	0	0	0	0	0	0	0	0	0
o__Propionibacteriales_f__Propionibacteriaceae_g__Cutibacterium	0	0	0	0	0	0	0	0	0	0	0	0	0	0	0	0	0	0	0	0	0	0	0	0	0	0	0	0	0	0	0	0	0	0	0	0	7	0	0	0	0	0	0	0	0	0	0	0	0
k__Bacteria_p__Firmicutes_g__	43	6	42	145	338	15	179	88	51	9	110	71	56	53	136	34	22	135	93	38	100	47	126	252	41	141	181	134	32	112	171	91	23	16	29	36	28	34	199	106	37	76	12	29	98	29	31	79	11
o__Synergistales_f__Synergistaceae_g__Cloacibacillus	0	0	0	0	0	0	0	0	0	0	0	0	0	0	0	0	0	0	0	0	0	0	0	0	0	1	0	0	0	0	0	0	0	0	1	0	0	0	0	0	0	14	0	0	0	0	0	0	0
o__Bacteroidales_f__Muribaculaceae_g__	0	0	0	0	42	0	0	0	0	0	0	1	0	489	0	1	0	0	0	39	1	0	2	138	0	1	1	23	12	18	2	0	0	0	0	0	0	0	0	0	0	0	0	0	0	0	0	0	0
o__Clostridiales_f__Ruminococcaceae_g__Ruminococcus-1	5	7	0	0	12	0	0	15	0	0	34	0	4	0	1	0	0	2	1	0	0	0	1	1	1	1	0	3	0	3	0	0	3	0	7	0	1	4	2	0	6	0	0	5	3	2	1	8	0
o__Bacteroidales_f__Bacteroidaceae_g__Bacteroides	611	9961	10229	8676	3743	11052	270	306	3564	8937	10582	5563	7879	7612	4469	8769	6832	2402	174	7095	8541	8921	452	6349	11303	2565	314	7623	5697	7097	2799	7744	9597	7022	484	9970	814	3387	150	7489	1382	4605	4249	1147	739	2353	276	4688	6413
o__Victivallales_f__Victivallaceae_g__Victivallis	0	0	0	0	0	0	0	0	0	0	0	0	0	0	0	0	0	0	0	0	0	0	0	1	0	0	0	0	0	0	0	0	0	0	0	0	0	1	0	0	0	0	0	0	0	0	0	0	0
o__Erysipelotrichales_f__Erysipelotrichaceae_g__Erysipelotrichaceae-UCG-004	0	0	0	0	0	0	0	16	0	0	0	0	0	0	0	0	0	0	0	0	0	0	0	0	0	4	4	0	0	0	0	0	0	1	0	0	0	0	0	0	0	0	0	0	2	0	0	0	0
o__Clostridiales_f__Lachnospiraceae_g__Acetitomaculum	0	0	0	0	0	0	0	0	0	0	0	0	0	0	0	0	0	0	0	0	0	0	0	2	0	0	0	0	0	0	0	0	0	0	0	0	0	0	0	0	0	0	0	0	0	0	0	0	0
o__Clostridiales_f__Family-XI_g__	0	0	0	0	0	0	0	0	0	0	0	0	0	0	0	0	0	0	0	0	0	0	0	0	0	0	0	0	0	0	0	0	0	0	0	0	0	0	0	1	0	0	0	0	0	0	0	0	0
o__Bacteroidales_f__Prevotellaceae_g__Prevotella-1	2	0	0	0	0	0	11	1	0	0	0	1	0	0	0	0	0	0	5	0	0	0	0	0	0	0	0	0	0	0	0	0	0	0	0	0	0	0	1	1	0	0	0	0	1	0	10	0	0
o__Clostridiales_f__Lachnospiraceae_g__Butyrivibrio	78	0	0	0	0	0	0	0	0	0	0	0	0	0	0	0	0	0	0	0	0	0	0	0	0	0	5	0	0	0	0	0	0	0	138	0	0	0	12	0	0	0	12	0	0	0	0	0	0
o__Coriobacteriales_f__Eggerthellaceae_g__CHKCI002	0	0	0	0	0	0	0	0	0	0	0	0	0	0	0	0	0	0	0	0	0	0	0	2	0	1	0	0	0	0	0	0	0	0	1	0	0	0	0	0	0	0	0	0	0	0	0	0	0
o__Clostridiales_f__Lachnospiraceae_g__Coprococcus-1	14	0	0	2	10	0	3	15	0	0	2	7	5	143	16	0	1	1	1	2	13	0	3	0	8	10	3	4	9	8	10	0	20	0	1	0	0	9	7	4	17	4	0	0	43	1	2	10	0
o__Opitutales_f__Puniceicoccaceae_g__	0	0	0	0	0	0	0	0	0	0	0	0	0	0	0	0	0	0	0	0	0	0	0	0	0	0	0	2	0	0	0	0	0	0	0	0	0	0	0	0	0	0	0	0	0	0	0	0	0
k__Bacteria_p__Actinobacteria_g__	0	0	0	0	0	0	3	0	2	0	0	0	0	0	0	0	0	1	0	0	0	0	0	0	0	0	1	0	0	0	2	0	0	0	0	0	0	0	1	1	1	0	0	0	0	0	0	0	0
o__Aeromonadales_f__Succinivibrionaceae_g__	0	0	0	0	0	0	0	6	0	0	0	0	0	0	0	0	0	0	0	0	0	0	0	0	0	0	0	0	0	0	0	0	0	0	0	0	0	0	0	0	0	0	0	0	0	0	0	0	0
o__Micrococcales_f__Microbacteriaceae_g__	0	0	0	0	0	0	0	0	0	0	0	0	0	0	0	0	0	0	0	0	0	0	0	0	0	0	0	0	0	0	0	0	0	1	0	0	1	0	0	0	1	0	0	0	0	0	0	0	0
o__Clostridiales_f__Peptostreptococcaceae_g__Paraclostridium	0	0	0	0	0	0	1	0	0	0	0	0	0	0	0	0	0	0	0	0	0	0	0	0	0	0	0	0	0	0	0	0	0	0	0	0	0	0	0	0	0	0	0	0	0	0	0	0	0
o__Rhizobiales_f__Rhizobiaceae_g__Phyllobacterium	0	0	0	0	0	0	0	0	1	0	0	0	0	0	0	0	0	0	0	0	0	0	0	0	0	0	0	0	0	0	0	0	0	0	0	0	6	0	0	0	0	0	0	0	0	0	0	0	0
o__Selenomonadales_f__Acidaminococcaceae_g__Phascolarctobacterium	397	0	261	489	2835	0	4	0	55	178	308	480	0	458	1395	226	265	634	31	0	423	297	792	311	23	720	20	130	24	3	596	467	287	437	115	88	34	648	897	302	28	134	18	303	29	335	126	32	0
o__Bacteroidales_f__Porphyromonadaceae_g__Porphyromonas	0	0	1	0	0	0	0	1	0	0	0	4	0	0	0	0	0	0	0	0	0	0	0	0	0	0	0	0	0	0	0	0	0	0	0	0	0	0	0	0	0	0	0	0	0	0	0	0	1
o__Bifidobacteriales_f__Bifidobacteriaceae_g__Gardnerella	0	0	0	0	0	0	0	0	0	0	0	0	0	0	0	0	0	0	0	0	0	0	0	0	0	0	0	0	0	0	0	0	0	1	0	0	0	0	0	0	0	0	0	0	0	0	0	0	0
o__Clostridiales_f__Lachnospiraceae_g__Lachnospiraceae-UCG-004	68	0	78	13	3	0	64	38	0	15	14	6	31	5	2	3	1	18	0	12	25	25	23	23	13	6	26	9	14	19	35	210	93	103	30	215	1	62	31	29	50	7	1	5	10	8	20	4	1
o__Corynebacteriales_f__Corynebacteriaceae_g__Corynebacterium	0	1	0	0	0	0	0	0	0	0	0	0	1	0	2	0	0	0	0	0	0	0	0	0	0	0	0	0	0	0	1	0	0	0	0	0	23	1	0	0	0	0	0	1	0	0	0	0	0
o__Erysipelotrichales_f__Erysipelotrichaceae_g__Erysipelotrichaceae-UCG-003	148	9	62	126	54	64	38	19	1	0	155	55	72	81	1	6	4	12	0	1	216	0	41	76	75	36	4	60	58	224	68	56	74	14	88	101	152	60	13	50	54	27	23	18	0	17	57	12	3
o__Bacteroidales_f__Barnesiellaceae_g__Barnesiella	55	31	0	1	0	0	0	0	174	0	0	51	0	65	0	0	38	200	0	0	0	62	5	246	71	1	10	584	0	0	0	0	105	0	9	0	76	0	13	17	4	2	0	2	0	90	0	503	16
o__Mollicutes-RF39_f__uncultured-organism_g__uncultured-organism	0	0	0	0	0	0	0	0	0	0	0	0	0	0	0	0	0	0	0	0	0	0	0	0	0	0	0	0	0	0	0	0	0	0	0	0	0	0	25	0	34	0	0	0	0	0	0	0	0
o__Bifidobacteriales_f__Bifidobacteriaceae_g__Bifidobacterium	19	0	7	7	65	1	598	2	754	0	20	0	87	1	148	2	0	9	0	3	61	3	21	47	4	5	7	44	0	1	607	0	16	109	0	4	49	7	1	55	22	41	72	0	0	0	0	199	2
o__Synergistales_f__Synergistaceae_g__Pyramidobacter	0	0	0	0	1	0	0	0	0	0	0	0	0	0	0	0	0	0	0	0	0	0	0	2	0	1	0	0	0	0	0	0	0	0	1	0	0	0	0	0	0	0	0	0	0	0	0	0	0
o__Clostridiales_f__Ruminococcaceae_g__uncultured	0	0	0	0	0	0	0	2	0	0	0	0	0	23	0	0	0	1	0	0	0	0	0	1	0	1	1	0	0	0	0	0	0	0	0	0	0	1	1	0	18	1	0	0	0	0	0	0	0
o__Pasteurellales_f__Pasteurellaceae_g__Aggregatibacter	0	0	0	0	0	0	2	0	0	0	0	0	0	0	0	0	0	0	0	0	0	0	0	0	1	0	0	0	0	0	0	0	1	0	0	0	0	0	0	0	0	0	0	0	0	0	0	0	0
o__Erysipelotrichales_f__Erysipelotrichaceae_g__	0	0	0	9	9	1	13	69	1	1	2	1	1	3	0	0	0	3	10	2	3	3	2	2	2	8	13	2	2	1	2	1	0	0	6	0	1	0	1	1	1	3	0	1	2	0	1	4	0
o__Clostridiales_f__Ruminococcaceae_g__Oscillibacter	1	0	0	0	1	0	0	0	0	0	0	0	1	0	0	0	0	0	0	0	1	0	0	1	0	1	0	0	0	0	0	0	0	2	0	0	0	0	0	0	0	0	0	0	0	0	0	0	0
o__Rhodospirillales_f__uncultured_g__Azospirillum-sp.-47_25	0	1	0	0	0	0	0	0	0	0	0	0	0	0	0	0	0	0	0	0	0	0	0	2	0	0	0	0	0	0	0	0	0	0	0	0	0	0	0	0	0	0	0	0	0	0	0	0	0
o__Clostridiales_f__Family-XIII_g__Mogibacterium	0	0	0	0	0	0	0	0	0	0	0	0	0	0	0	0	0	0	0	0	0	0	0	0	0	0	0	1	0	0	0	0	0	0	0	0	42	0	0	0	0	0	0	0	0	0	0	0	0
o__Saccharimonadales_f__Saccharimonadaceae_g__uncultured-Candidatus-Saccharibacteria-bacterium	0	0	0	0	0	0	0	0	0	0	0	0	0	0	0	0	0	0	0	0	0	0	0	0	0	0	0	0	0	0	0	0	0	0	0	0	0	0	0	0	0	0	0	0	0	0	0	0	0
o__Propionibacteriales_f__Nocardioidaceae_g__Marmoricola	0	0	0	0	0	0	0	0	0	0	0	0	0	0	0	0	0	0	0	0	0	0	0	0	0	0	0	0	0	0	0	0	0	0	0	0	1	0	0	0	0	0	0	0	0	0	0	0	0
o__Bacteroidales_f__Prevotellaceae_g__Prevotella-2	1178	0	1	0	0	1	863	54	0	0	0	698	0	0	0	0	0	0	84	0	0	0	0	0	1	717	0	3	0	0	0	0	6	1	976	0	0	1083	99	782	1	770	51	2	6	0	30	57	0
o__Erysipelotrichales_f__Erysipelotrichaceae_g__[Clostridium]-innocuum-group	0	0	2	1	0	1	0	2	12	5	2	2	2	0	26	0	0	2	1	0	8	1	0	0	0	1	0	0	1	5	0	0	1	2	0	0	46	0	0	1	0	0	0	0	0	0	0	2	67
o__Betaproteobacteriales_f__Burkholderiaceae_g__Pelomonas	0	0	0	0	0	0	0	0	0	0	0	0	0	0	0	0	0	0	0	0	0	0	0	0	0	0	0	0	0	0	0	0	0	0	0	0	4	0	0	0	0	0	0	0	0	0	0	0	0
o__Clostridiales_f__Lachnospiraceae_g__[Eubacterium]-hallii-group	16	1	0	0	10	1	21	178	0	0	4	4	16	1	7	0	2	0	1	0	5	1	1	5	20	5	10	1	2	7	1	4	28	0	3	6	5	0	0	0	2	1	1	1	1	0	6	5	0
o__Bacteroidales_f__Marinifilaceae_g__Sanguibacteroides	0	0	0	0	0	0	0	0	0	0	0	0	0	0	0	0	0	0	0	0	0	0	0	0	0	0	0	0	0	5	0	0	0	0	0	0	0	0	0	0	0	0	0	0	0	0	0	0	0
o__Rhizobiales_f__Rhizobiaceae_g__Shinella	0	0	0	0	0	0	0	0	0	0	0	0	0	0	0	0	0	0	0	0	0	0	0	0	0	0	0	0	0	0	0	0	0	0	0	0	1	0	0	0	3	0	0	0	0	0	0	0	0
o__Bacteroidales_f__Prevotellaceae_g__Prevotella-9	8045	30	0	0	1	6	8225	5161	9	0	0	826	0	254	434	9	0	5519	6080	4	0	0	10166	0	5	6160	8510	68	1582	1220	27	3	25	6	7869	1	11	4626	8346	1	7057	1	97	8249	4515	8680	5117	49	1
o__Clostridiales_f__Family-XI_g__Ezakiella	0	0	1	0	0	0	0	0	0	0	0	0	0	0	0	0	0	0	0	0	1	0	0	0	0	0	0	0	0	0	0	0	0	0	0	0	0	0	0	2	0	0	0	0	0	0	0	0	0
o__Lactobacillales_f__Carnobacteriaceae_g__	0	0	0	0	0	0	0	0	0	0	0	0	0	0	0	0	0	0	0	0	0	0	0	0	0	0	0	0	0	0	0	0	0	0	0	1	3	2	0	0	0	0	1	0	1	0	1	0	0
o__Clostridiales_f__Lachnospiraceae_g__Lachnospiraceae-UCG-003	0	0	0	0	0	0	0	0	0	0	0	0	0	0	0	0	0	0	0	0	0	0	0	0	0	0	0	0	0	0	0	0	0	0	0	0	0	0	0	0	0	0	0	0	0	0	0	0	0
o__Bacteroidales_f__Marinifilaceae_g__uncultured-organism	0	0	0	0	2	0	0	0	0	0	0	0	1	0	0	0	1	0	0	0	0	0	0	0	0	0	0	0	0	0	0	0	0	0	0	0	0	0	0	0	0	0	0	0	0	0	0	0	0
o__Clostridiales_f__Ruminococcaceae_g__Ruminococcaceae-UCG-002	2	0	0	0	2	0	0	25	1	0	1	1	0	0	0	0	0	1	0	0	4	0	0	2	2	2	1	0	0	1	0	0	0	0	3	0	1	0	0	2	2	0	0	1	0	0	0	1	0
o__Flavobacteriales_f__Weeksellaceae_g__uncultured	0	0	0	0	0	0	0	0	0	0	0	0	0	0	0	0	0	0	0	0	0	0	0	0	0	0	0	0	0	0	0	0	0	0	0	0	0	0	0	0	0	0	0	0	0	0	0	0	2
o__Erysipelotrichales_f__Erysipelotrichaceae_g__Faecalitalea	0	0	1	1	0	19	0	0	0	0	0	0	0	0	0	0	0	0	0	0	0	1	0	0	1	0	0	0	6	21	2	0	0	0	0	0	47	0	0	17	0	0	0	0	0	0	0	0	74
o__Clostridiales_f__Peptostreptococcaceae_g__Romboutsia	0	0	0	0	0	0	0	0	0	0	0	0	0	0	0	0	0	0	0	0	0	0	0	0	0	0	0	0	0	0	1	0	0	0	0	0	0	0	0	0	0	1	0	0	0	0	0	0	0
o__Opitutales_f__Puniceicoccaceae_g__uncultured	0	0	0	0	0	0	0	0	0	0	0	0	0	0	0	0	0	0	0	0	0	0	0	0	0	0	1	12	0	0	0	0	0	0	0	0	0	0	0	0	0	0	0	0	0	0	0	0	0
o__Corynebacteriales_f__Dietziaceae_g__Dietzia	0	0	0	0	0	0	0	0	0	0	0	0	0	0	0	0	0	0	0	0	0	0	0	0	0	0	0	0	0	0	0	0	0	0	0	0	0	2	0	0	0	0	0	0	0	0	0	0	0
o__Actinomycetales_f__Actinomycetaceae_g__Actinomyces	1	1	0	5	0	0	2	0	5	2	1	0	2	0	15	0	0	0	0	1	0	8	0	0	0	1	0	1	0	2	6	0	3	1	1	0	880	1	2	0	3	6	5	5	9	0	0	2	3
c__Actinobacteria_o__Micrococcales_g__	0	0	0	0	0	0	0	0	0	0	0	0	0	0	0	0	0	0	0	0	0	0	0	0	0	0	0	0	0	0	0	0	0	0	0	0	2	0	0	0	0	0	0	0	1	0	0	0	0
o__Gastranaerophilales_f__uncultured-bacterium_g__uncultured-bacterium	36	0	0	0	0	0	0	0	0	0	0	0	0	0	0	0	0	1	0	0	0	0	0	0	0	0	0	0	0	0	0	0	0	0	0	0	0	0	0	0	0	0	0	0	0	0	1	0	0
o__Clostridiales_f__Lachnospiraceae_g__Dorea	50	1	17	21	21	0	93	487	0	15	27	19	6	4	3	1	4	7	2	12	18	10	9	6	8	48	12	9	11	31	444	20	48	1	13	97	0	16	24	4	36	11	1	2	41	1	1	8	0
o__Vibrionales_f__Vibrionaceae_g__	0	0	0	0	0	0	0	0	0	0	0	0	0	0	0	0	0	0	0	0	0	0	0	0	0	0	0	0	0	0	0	0	0	0	1	0	0	0	0	0	0	0	0	0	0	0	0	0	0
o__Synergistales_f__Synergistaceae_g__Fretibacterium	0	0	0	0	0	0	0	0	0	0	0	0	0	0	0	0	0	0	0	0	0	0	0	0	0	0	0	0	0	0	0	0	0	0	0	0	0	0	0	0	0	0	0	0	1	0	0	0	0
o__Bacteroidales_f__Tannerellaceae_g__	0	0	0	1	0	0	0	0	0	0	0	1	0	0	0	0	0	0	0	0	0	0	0	1	0	1	0	0	1	0	0	1	0	0	1	0	1	0	0	1	0	0	0	0	0	0	0	0	0
o__Clostridiales_f__Lachnospiraceae_g__Roseburia	200	23	160	39	3	0	1	39	0	0	102	119	55	44	0	15	19	127	1	12	19	41	19	42	17	29	50	33	48	61	556	331	463	206	66	53	7	118	68	86	157	78	9	1	77	13	21	9	0
o__Erysipelotrichales_f__Erysipelotrichaceae_g__Faecalicoccus	0	0	0	0	0	0	0	0	0	0	0	0	0	0	0	0	0	0	0	0	0	0	0	0	0	0	0	0	0	0	0	0	0	0	0	0	0	0	0	0	0	1	0	0	0	0	0	0	0
o__Rhizobiales_f__Xanthobacteraceae_g__Bradyrhizobium	0	0	0	0	0	0	0	0	0	0	0	0	0	0	0	0	0	0	0	0	0	0	0	0	0	0	0	0	0	0	0	0	0	0	0	0	1	0	0	0	0	0	0	0	0	0	0	0	0
o__Clostridiales_f__Ruminococcaceae_g__UBA1819	0	0	0	0	0	0	0	0	6	0	0	0	0	0	0	0	0	0	0	0	0	0	0	0	0	0	0	0	0	0	0	0	0	0	0	0	1	0	0	0	0	0	0	0	0	0	0	0	0
o__Gastranaerophilales_f__gut-metagenome_g__gut-metagenome	1	0	0	0	0	0	0	0	0	0	0	0	0	0	0	0	0	0	0	0	0	0	0	0	0	0	0	0	0	0	0	0	0	0	0	0	0	0	0	0	0	0	0	0	0	0	0	0	0
o__Erysipelotrichales_f__Erysipelotrichaceae_g__Holdemania	2	0	10	4	5	0	0	1	0	8	5	7	13	1	97	1	1	0	0	2	16	14	0	6	4	3	0	6	4	17	0	0	0	0	0	9	19	2	0	15	4	2	0	1	2	1	0	14	0
o__Lactobacillales_f__Carnobacteriaceae_g__Granulicatella	0	0	0	0	0	0	2	0	2	0	0	0	1	2	0	0	0	0	0	0	0	2	0	0	0	0	0	1	1	0	0	3	2	0	0	2	203	0	0	0	0	2	1	0	0	0	0	0	0
o__Lactobacillales_f__Enterococcaceae_g__	0	0	0	0	0	0	0	0	0	0	0	0	0	0	0	0	0	0	0	0	0	0	0	0	0	0	0	0	0	0	0	0	0	0	0	0	0	0	0	0	0	0	0	1	0	0	0	0	0
o__Chloroplast_f__Ammopiptanthus-mongolicus_g__Ammopiptanthus-mongolicus	0	2	0	0	0	0	0	0	0	0	0	0	0	0	0	0	0	0	0	0	0	0	0	0	0	0	0	0	0	0	0	0	0	0	0	0	0	0	0	0	0	0	0	0	0	0	0	0	0
o__Rhizobiales_f__Beijerinckiaceae_g__Methylobacterium	0	0	0	0	0	0	0	0	0	0	0	0	0	0	0	0	0	0	0	0	0	0	0	0	0	0	0	0	0	0	0	0	0	0	0	0	6	0	0	0	0	0	0	0	0	0	0	0	0
o__Clostridiales_f__Christensenellaceae_g__Catabacter	0	0	0	0	0	0	0	0	0	0	0	0	0	0	1	0	0	0	0	0	0	0	0	0	0	0	0	0	0	0	0	0	0	0	0	0	0	0	0	0	0	0	0	0	0	0	0	0	0
c__Melainabacteria_o__Gastranaerophilales_g__	2	0	0	0	0	0	0	0	0	0	0	0	0	0	0	0	0	1	0	0	0	0	0	0	0	0	0	5	0	0	0	0	0	0	0	0	0	0	0	0	0	0	0	0	0	0	5	0	0
o__Corynebacteriales_f__Corynebacteriaceae_g__	0	0	0	0	0	0	0	0	0	0	0	0	0	0	0	0	0	0	0	0	0	0	0	0	0	0	0	0	0	0	0	0	0	0	0	0	1	0	0	0	0	0	0	0	0	0	0	0	0
o__Coriobacteriales_f__Eggerthellaceae_g__Eggerthella	0	0	0	0	0	1	0	0	45	0	0	0	0	0	0	0	0	0	0	0	0	0	0	0	0	0	0	0	0	0	0	0	0	0	0	1	0	0	0	0	0	0	0	0	0	0	0	0	0
o__Lactobacillales_f__Leuconostocaceae_g__	0	0	0	0	1	0	0	0	0	0	0	0	0	0	0	0	0	0	0	0	0	0	0	0	0	0	0	0	0	0	0	0	0	0	0	0	0	0	0	0	0	0	0	0	0	0	0	0	0
o__Clostridiales_f__Lachnospiraceae_g__Lachnospiraceae-UCG-006	0	0	0	0	0	0	0	0	0	0	0	0	0	0	0	0	0	0	0	0	0	0	0	0	0	0	0	0	0	0	0	1	2	0	0	0	0	0	0	0	0	0	0	1	0	0	0	0	0
p__Proteobacteria_c__Deltaproteobacteria_g__	0	0	0	0	0	0	0	0	0	0	0	4	0	1	0	0	0	0	0	0	0	0	0	1	0	3	1	0	0	0	0	0	0	0	0	0	0	0	1	0	0	1	0	0	0	0	1	0	1
o__Clostridiales_f__Lachnospiraceae_g__Lachnospira	43	3	35	46	7	0	6	178	84	5	1	55	175	9	4	8	6	0	4	76	0	229	90	184	74	35	105	70	30	60	292	67	315	0	159	704	4	351	56	306	123	5	0	9	28	29	23	108	0
o__Legionellales_f__Legionellaceae_g__Legionella	0	0	0	0	0	0	0	0	0	0	0	0	0	0	0	0	0	0	0	0	0	0	0	0	0	0	0	0	0	0	0	0	0	0	0	0	1	0	0	0	0	0	0	0	0	0	0	0	0
o__Clostridiales_f__Lachnospiraceae_g__GCA-900066575	0	0	0	0	0	0	0	0	0	0	0	0	0	1	0	0	0	1	0	0	0	0	0	1	1	4	2	1	0	0	0	0	5	0	8	0	0	1	2	0	2	0	0	0	1	0	0	0	0
o__Clostridiales_f__Lachnospiraceae_g__Lachnospiraceae-NK4A136-group	151	15	176	119	24	0	0	65	1	0	86	15	23	39	16	1	3	305	21	1	25	19	2	189	48	35	160	8	16	46	8	159	64	87	114	2	162	140	400	36	113	20	0	10	1	35	13	3	0
o__Erysipelotrichales_f__Erysipelotrichaceae_g__Turicibacter	0	0	3	1	0	0	0	3	0	0	0	1	0	5	0	1	0	0	0	0	0	0	1	1	0	0	0	0	2	0	27	0	1	3	5	0	0	5	5	2	0	0	3	148	0	1	0	0	0
o__Clostridiales_f__Lachnospiraceae_g__uncultured	0	0	0	0	0	2	0	0	0	94	0	0	0	0	0	0	0	0	0	0	0	0	0	16	17	0	0	0	0	0	0	0	0	5	1	0	0	1	0	1	0	1	0	0	0	0	0	1	0
o__Clostridiales_f__Lachnospiraceae_g__Howardella	0	0	0	0	0	0	0	0	0	0	0	0	0	0	0	0	0	0	0	0	0	0	0	0	0	0	0	0	0	0	0	0	0	0	0	0	0	0	1	0	1	0	0	0	0	0	0	0	0
o__Clostridiales_f__Lachnospiraceae_g__Coprococcus-2	20	0	0	0	0	0	0	209	0	0	0	3	0	1	0	0	0	5	0	0	0	0	0	0	29	11	1	0	4	5	0	0	0	0	0	0	0	0	1	0	23	0	0	0	1	0	2	0	0
o__Lactobacillales_f__Streptococcaceae_g__Lactococcus	0	0	0	1	4	0	0	0	0	0	0	0	1	0	0	0	0	0	0	0	0	0	0	0	0	0	0	0	0	0	0	0	0	0	5	0	1	0	0	0	0	0	0	0	0	0	0	0	0
p__Firmicutes_c__Bacilli_g__	0	0	2	7	13	0	38	1	2	0	0	2	1	2	35	1	0	1	8	19	0	0	0	2	0	2	3	0	0	2	2	4	1	0	0	1	26	0	9	0	8	0	5	1	15	1	1	0	2
o__Flavobacteriales_f__Flavobacteriaceae_g__Flavobacterium	0	0	0	0	0	0	0	0	0	0	0	0	0	0	0	0	0	0	0	0	0	0	0	0	0	0	0	0	0	0	0	0	0	0	0	0	0	0	0	0	2	0	0	0	0	0	0	0	0
o__Clostridiales_f__Christensenellaceae_g__Christensenellaceae-R-7-group	6	0	0	0	13	0	0	73	0	0	0	2	1	31	21	1	0	32	0	23	23	0	2	355	115	13	53	189	10	38	9	0	5	0	0	0	265	184	9	3	31	42	0	3	3	0	8	10	0
o__Clostridiales_f__Clostridiales-vadinBB60-group_g__uncultured-Thermoanaerobacterales-bacterium	0	0	0	0	19	0	0	0	0	0	0	0	0	1	0	0	0	0	0	0	0	0	0	0	0	0	0	0	0	0	0	0	0	0	0	0	62	0	0	0	0	1	0	0	0	0	0	0	0
o__Clostridiales_f__Lachnospiraceae_g__[Eubacterium]-xylanophilum-group	0	0	0	0	0	0	0	0	0	0	0	0	0	9	0	0	0	0	1	1	0	0	0	6	2	0	0	1	0	0	0	0	0	0	0	0	522	31	0	3	0	0	0	0	0	0	0	0	0
o__Flavobacteriales_f__Flavobacteriaceae_g__uncultured	0	0	0	0	0	0	0	0	0	0	0	0	0	0	0	0	0	0	0	0	0	0	0	0	0	1	1	0	0	0	0	0	0	0	0	0	0	0	0	7	0	0	0	0	0	0	0	0	0
o__Clostridiales_f__Lachnospiraceae_g__UC5-1-2E3	0	0	0	0	0	0	0	0	0	0	0	0	0	0	0	0	0	0	0	0	0	0	0	0	0	0	0	0	0	0	0	0	0	3	0	0	0	0	0	0	0	0	0	0	0	0	0	0	0
o__Rhodospirillales_f__uncultured_g__gut-metagenome	0	1	0	0	0	0	0	0	0	0	0	0	3	0	17	0	0	0	0	0	0	0	0	47	0	0	0	172	0	0	0	5	27	0	0	0	0	0	0	0	0	19	0	0	0	0	0	0	0
o__Clostridiales_f__Peptococcaceae_g__Peptococcus	0	0	0	0	0	0	0	0	0	0	0	0	0	4	1	1	0	3	0	0	0	0	2	14	0	0	8	22	1	3	0	3	0	0	2	0	0	0	8	0	1	4	0	0	1	41	0	0	0
o__Clostridiales_f__Lachnospiraceae_g__Hungatella	0	1	87	25	50	25	0	0	155	7	1	0	5	1	0	1	19	0	0	0	3	0	0	0	1	1	0	0	1	0	0	0	0	0	2	2	0	1	0	1	15	1	0	0	0	2	0	0	90
o__Clostridiales_f__Ruminococcaceae_g__Flavonifractor	0	1	0	0	0	2	0	0	0	0	2	1	1	0	0	0	1	1	0	0	3	0	0	0	0	0	0	0	0	0	0	0	2	1	0	0	0	0	0	0	0	1	0	0	0	0	0	0	0
o__Coriobacteriales_f__Atopobiaceae_g__Olsenella	0	0	0	0	0	0	0	0	0	0	0	0	0	0	0	0	0	0	0	0	0	0	0	0	0	0	0	0	0	0	0	0	0	0	0	0	0	0	0	0	1	2	0	0	0	0	0	0	0
o__Clostridiales_f__Ruminococcaceae_g__CAG-352	0	0	0	0	0	0	0	0	0	0	0	0	0	0	0	0	0	0	0	0	0	0	0	0	0	0	0	0	0	0	0	0	5	0	0	0	0	0	0	0	0	0	0	0	0	0	0	0	0
o__Sphingomonadales_f__Sphingomonadaceae_g__	0	0	0	0	0	0	0	0	0	0	0	0	0	0	0	0	0	0	0	0	0	0	0	0	0	0	0	0	0	0	0	0	0	0	0	0	0	0	0	0	1	0	0	0	0	0	0	0	0
o__Mollicutes-RF39_f__Acholeplasmatales-bacterium-canine-oral-taxon-316_g__Acholeplasmatales-bacterium-canine-oral-taxon-316	0	0	0	0	0	0	0	0	0	0	0	0	0	0	0	0	0	0	0	0	0	0	0	0	0	0	0	0	0	0	0	0	0	0	0	0	0	0	3	0	0	0	0	0	0	0	0	0	0
o__Selenomonadales_f__Veillonellaceae_g__Anaeroglobus	0	0	0	0	0	0	0	0	46	0	0	0	0	0	0	0	0	0	0	0	0	0	0	0	0	0	0	1	0	0	0	0	0	0	0	0	0	0	0	0	0	0	0	0	0	0	0	0	0
o__Clostridiales_f__Lachnospiraceae_g__Johnsonella	0	0	0	0	0	0	1	0	0	0	0	0	0	0	0	0	0	0	0	0	0	0	0	0	0	0	0	0	0	0	1	0	0	0	0	0	0	0	0	0	0	0	0	0	0	0	0	0	0
o__Desulfovibrionales_f__Desulfovibrionaceae_g__Desulfovibrio	0	0	1	0	0	0	0	0	0	0	0	8	5	0	0	0	46	0	1	0	0	0	0	26	3	0	9	0	1	6	0	0	0	0	28	0	22	0	16	0	0	10	0	12	0	0	50	255	0
o__Clostridiales_f__Lachnospiraceae_g__CAG-56	7	0	7	0	0	0	0	0	0	0	0	2	0	6	0	1	0	7	0	0	21	0	0	9	8	0	0	9	2	14	3	5	0	0	0	14	0	7	0	0	3	2	0	4	8	1	0	6	0
o__Bacteroidales_f__Rikenellaceae_g__	0	0	0	5	28	0	0	0	1	0	1	3	11	0	3	4	3	3	0	2	2	2	0	12	1	2	1	1	2	2	4	0	0	1	0	0	0	0	0	4	0	0	0	0	0	1	1	0	3
o__Clostridiales_f__Lachnospiraceae_g__[Ruminococcus]-torques-group	52	0	4	6	5	0	18	176	0	0	3	43	0	8	9	0	12	20	1	14	2	0	30	0	1	19	16	0	45	79	76	86	0	1	15	3	5	170	35	10	107	231	1	39	9	6	22	55	0
o__Bacteroidales_f__Prevotellaceae_g__Alloprevotella	572	0	0	0	0	2	0	2111	0	0	0	0	0	0	108	0	0	0	13	0	0	0	2	0	0	0	217	0	0	0	0	0	3	4	0	0	0	862	1619	0	0	0	0	0	0	0	0	0	0
o__Coriobacteriales_f__Atopobiaceae_g__Atopobium	0	0	0	0	0	0	1	0	0	0	0	0	0	0	0	0	0	0	0	0	0	0	0	0	0	0	0	0	1	0	0	0	0	0	0	0	27	0	0	0	0	1	0	1	0	0	0	0	0
o__Clostridiales_f__Lachnospiraceae_g__Lachnoclostridium	39	1	34	6	123	165	57	45	957	33	19	31	19	14	7	8	28	13	2	10	34	81	21	9	10	10	13	10	27	28	113	64	16	72	59	117	26	54	2	61	9	55	1	19	21	8	19	18	17
o__Selenomonadales_f__Veillonellaceae_g__	0	0	0	0	1	0	2	0	0	0	0	3	0	0	0	1	0	0	2	0	0	4	6	0	0	0	11	6	0	4	0	0	0	0	0	0	0	0	3	0	0	15	0	0	7	0	0	0	0
o__Bacteroidales_f__Marinifilaceae_g__	0	0	0	0	12	0	0	0	0	0	0	2	17	4	0	0	40	0	0	0	50	6	0	26	0	1	0	9	9	23	0	0	0	0	5	0	0	0	0	3	0	3	0	0	0	0	1	23	0
o__Clostridiales_f__Family-XI_g__Parvimonas	0	0	0	0	0	0	0	0	0	0	0	0	0	0	0	0	0	0	0	0	0	0	0	0	0	0	0	0	0	0	0	0	0	0	0	0	0	0	0	0	1	0	0	0	0	0	0	0	0
o__Bacteroidales_f__Marinifilaceae_g__Butyricimonas	15	0	3	0	84	0	0	0	0	0	5	107	13	94	0	36	38	0	0	0	269	11	6	78	32	44	20	88	77	184	1	1	3	0	9	21	13	16	2	15	3	14	0	5	0	0	21	91	0
o__Flavobacteriales_f__Weeksellaceae_g__Bergeyella	0	0	0	0	0	0	0	0	0	0	0	0	0	0	0	0	0	0	0	1	0	0	0	0	0	0	1	0	0	0	1	0	0	0	0	0	0	0	0	0	0	0	0	0	0	0	0	0	0
k__Bacteria_p__Proteobacteria_g__	1	0	12	12	29	0	1	1	4	3	7	25	22	9	3	35	8	8	7	9	18	23	13	26	1	3	3	15	3	20	18	3	5	0	4	2	2	1	4	10	1	4	1	6	5	0	0	4	34
o__Selenomonadales_f__Veillonellaceae_g__Selenomonas-3	0	0	0	0	0	0	0	0	0	0	0	0	0	0	0	0	0	0	0	0	0	0	0	0	0	0	0	0	0	0	0	0	0	0	0	0	0	0	0	0	0	0	1	0	0	0	0	0	0
o__Betaproteobacteriales_f__Burkholderiaceae_g__Lautropia	0	0	0	0	0	0	0	0	0	0	0	0	0	0	0	0	0	0	0	0	0	0	0	0	0	0	0	0	0	1	0	0	0	0	0	0	0	0	0	0	0	0	0	0	0	0	0	0	0
p__Cyanobacteria_c__Oxyphotobacteria_g__	0	0	0	0	0	0	0	0	0	0	0	1	0	0	0	0	0	0	0	0	0	0	0	0	0	1	0	0	0	0	0	0	0	0	0	0	0	0	0	0	0	0	0	0	0	0	0	0	0
o__Flavobacteriales_f__Weeksellaceae_g__	0	0	0	0	0	0	0	0	0	0	0	0	0	0	1	0	0	0	0	0	0	0	0	0	0	0	0	0	0	0	0	0	0	0	0	0	0	0	0	0	3	0	0	0	0	0	0	0	0
o__Bacteroidales_f__Prevotellaceae_g__uncultured	0	0	0	0	0	0	0	70	0	0	0	0	0	0	0	0	0	0	53	0	0	0	0	0	0	0	303	0	0	0	0	0	0	0	0	0	0	0	0	0	0	0	0	0	0	0	0	0	0
o__Bacteroidales_f__Muribaculaceae_g__uncultured-organism	0	0	0	0	0	0	0	0	0	0	0	0	0	1	0	0	0	0	0	0	0	0	0	0	0	0	0	0	0	0	0	0	0	0	0	0	0	0	0	0	0	0	0	0	0	0	0	0	0
c__Deltaproteobacteria_o__Desulfovibrionales_g__	0	0	0	0	0	0	0	0	0	0	0	0	0	0	0	0	0	0	0	0	0	1	0	0	0	1	0	0	0	0	0	0	0	0	0	0	0	0	0	0	0	0	0	0	0	0	0	0	0
Unassigned	5605	2115	4302	4390	6574	2799	6418	5661	6015	4786	3112	4938	4013	4057	3892	3358	6136	4726	4577	4430	3327	4803	4057	5378	3109	4283	4693	3805	3851	3255	7284	3149	5285	6404	6497	5429	7739	6467	7618	4833	6282	6006	4916	3676	5977	2697	2992	5146	3883
o__Clostridiales_f__Lachnospiraceae_g__[Eubacterium]-eligens-group	3	0	516	616	277	0	1	2	0	0	671	27	119	69	0	3	5	44	0	91	0	55	5	195	180	37	24	192	8	7	74	300	797	1151	139	1021	25	67	95	12	123	2	0	14	9	169	29	13	4
o__Coriobacteriales_f__Eggerthellaceae_g__Slackia	0	0	0	0	0	0	0	0	0	0	0	0	0	0	0	0	0	0	0	0	0	0	0	0	0	0	0	0	0	0	0	0	0	0	0	0	3	0	0	0	0	0	0	0	0	0	0	0	0
o__Mollicutes-RF39_f__uncultured-bacterium_g__uncultured-bacterium	0	0	0	0	0	0	0	1	0	0	0	0	0	12	1	0	0	81	0	0	0	0	0	15	7	0	0	28	0	4	0	0	0	0	0	0	21	0	11	0	20	0	0	0	0	0	3	0	0
o__Clostridiales_f__Ruminococcaceae_g__Ruminococcus-2	0	0	0	0	1	0	0	7	0	0	0	0	1	0	0	0	0	0	0	0	0	0	1	1	0	1	1	0	0	0	9	0	0	0	0	0	0	0	0	4	0	0	0	0	0	0	0	1	0
o__Bacteroidales_f__Prevotellaceae_g__Paraprevotella	29	0	0	0	0	0	4	0	57	6	0	7	232	0	0	0	285	29	0	226	0	0	0	283	0	31	60	244	0	0	26	0	0	0	10	0	17	80	17	0	215	8	0	24	8	183	19	117	1
o__Clostridiales_f__Clostridiales-vadinBB60-group_g__	1	0	0	0	0	0	0	8	0	0	0	0	0	0	0	0	0	0	0	0	1	0	0	0	0	0	6	1	0	0	0	0	0	0	0	0	0	0	0	0	0	0	0	1	0	0	0	0	0
o__Clostridiales_f__Family-XIII_g__Family-XIII-AD3011-group	0	0	0	0	2	0	1	10	0	0	0	6	0	0	11	0	0	2	0	0	1	0	0	0	0	0	0	0	0	0	0	0	0	0	1	0	4	3	0	3	2	0	0	0	0	0	1	1	0
o__Clostridiales_f__Lachnospiraceae_g__[Eubacterium]-ruminantium-group	9	0	0	0	0	0	0	19	1	0	0	23	0	1	0	0	0	7	0	0	0	0	14	0	0	0	45	0	16	57	0	0	0	0	2	0	0	0	150	0	0	0	0	6	2	0	0	0	0
o__Bacteroidales_f__Barnesiellaceae_g__Coprobacter	0	0	0	0	0	0	2	0	1374	0	0	0	0	26	0	0	0	0	0	0	0	0	1	371	10	0	201	0	20	42	0	3	10	0	0	0	0	0	1	3	0	0	0	2	0	0	0	0	0
o__Verrucomicrobiales_f__Akkermansiaceae_g__Akkermansia	0	0	0	0	29	0	0	0	0	0	0	1	7	0	0	0	0	9	0	0	934	0	0	15	0	0	0	6	0	0	0	0	0	88	0	0	0	0	0	4	18	36	0	0	0	0	25	0	189
[truncated: 5 more columns]
