# Supplementary material for: Gut Microbiome: A Potential Indicator for Differential Diagnosis of Major Depressive Disorder and General Anxiety Disorder
Source: Front Psychiatry. 2021 Sep 13;12:651536. doi: 10.3389/fpsyt.2021.651536 (PMC8473618; doi:10.3389/fpsyt.2021.651536)
Supplement: Supplementary file 1 [file Data_Sheet_1.ZIP › Supplement/Taxon/k.percent.xls]

OTU ID	GAD_DFB002	GAD_DFB005	GAD_DFB007	GAD_DFB009	GAD_DFB010	GAD_DFB011	GAD_DFB015	GAD_DFB017	GAD_DFB019	GAD_DFB021	GAD_DFB025	GAD_DFB026	GAD_DFB028	GAD_DFB030	GAD_DFB032	GAD_DFB033	GAD_DFB035	GAD_DFB038	GAD_DFB040	GAD_DFB042	GAD_DFB046	HC_HFB001	HC_HFB002	HC_HFB003	HC_HFB004	HC_HFB005	HC_HFB006	HC_HFB007	HC_HFB008	HC_HFB009	HC_HFB011	MDD_DFB003	MDD_DFB004	MDD_DFB006	MDD_DFB008	MDD_DFB014	MDD_DFB016	MDD_DFB018	MDD_DFB020	MDD_DFB022	MDD_DFB023	MDD_DFB024	MDD_DFB029	MDD_DFB031	MDD_DFB034	MDD_DFB036	MDD_DFB037	MDD_DFB039	MDD_DFB041
k__Bacteria	0.81133	0.92932	0.85405	0.84728	0.76974	0.90621	0.78231	0.80776	0.79754	0.83915	0.89267	0.83191	0.86388	0.86111	0.86655	0.88503	0.79347	0.83670	0.84491	0.84969	0.88542	0.83744	0.86255	0.81378	0.89422	0.85304	0.84102	0.86504	0.86975	0.88833	0.74848	0.89119	0.82063	0.78432	0.78036	0.81658	0.73931	0.78046	0.74104	0.83230	0.78869	0.79642	0.83520	0.87581	0.79485	0.90933	0.89966	0.82570	0.86759
k__Archaea	0.00094	0.00010	0.00178	0.00267	0.00042	0.00003	0.00027	0.00258	0.00000	0.00017	0.00183	0.00064	0.00051	0.00179	0.00027	0.00051	0.00027	0.00031	0.00010	0.00114	0.00156	0.00071	0.00051	0.00172	0.00138	0.00034	0.00037	0.00577	0.00121	0.00078	0.00216	0.00167	0.00221	0.00124	0.00221	0.00184	0.00151	0.00285	0.00058	0.00162	0.00094	0.00098	0.00010	0.00120	0.00311	0.00033	0.00030	0.00121	0.00128
Unassigned	0.18773	0.07058	0.14417	0.15005	0.22984	0.09376	0.21742	0.18966	0.20246	0.16068	0.10550	0.16745	0.13561	0.13710	0.13317	0.11446	0.20626	0.16299	0.15498	0.14917	0.11302	0.16185	0.13695	0.18451	0.10440	0.14661	0.15861	0.12918	0.12905	0.11089	0.24937	0.10714	0.17715	0.21444	0.21743	0.18158	0.25918	0.21669	0.25839	0.16608	0.21037	0.20260	0.16470	0.12298	0.20204	0.09033	0.10004	0.17309	0.13113
[truncated: 5 more columns]
