# Supplementary material for: Gut Microbiome: A Potential Indicator for Differential Diagnosis of Major Depressive Disorder and General Anxiety Disorder
Source: Front Psychiatry. 2021 Sep 13;12:651536. doi: 10.3389/fpsyt.2021.651536 (PMC8473618; doi:10.3389/fpsyt.2021.651536)
Supplement: Supplementary file 1 [file Data_Sheet_1.ZIP › Supplement/Taxon/k.result.xls]

OTU ID	GAD_DFB002	GAD_DFB005	GAD_DFB007	GAD_DFB009	GAD_DFB010	GAD_DFB011	GAD_DFB015	GAD_DFB017	GAD_DFB019	GAD_DFB021	GAD_DFB025	GAD_DFB026	GAD_DFB028	GAD_DFB030	GAD_DFB032	GAD_DFB033	GAD_DFB035	GAD_DFB038	GAD_DFB040	GAD_DFB042	GAD_DFB046	HC_HFB001	HC_HFB002	HC_HFB003	HC_HFB004	HC_HFB005	HC_HFB006	HC_HFB007	HC_HFB008	HC_HFB009	HC_HFB011	MDD_DFB003	MDD_DFB004	MDD_DFB006	MDD_DFB008	MDD_DFB014	MDD_DFB016	MDD_DFB018	MDD_DFB020	MDD_DFB022	MDD_DFB023	MDD_DFB024	MDD_DFB029	MDD_DFB031	MDD_DFB034	MDD_DFB036	MDD_DFB037	MDD_DFB039	MDD_DFB041
k__Bacteria	24224	27849	25485	24788	22016	27054	23093	24110	23695	24994	26333	24533	25564	25482	25325	25965	23605	24261	24952	25234	26064	24851	25553	23720	26630	24920	24884	25479	25955	26076	21863	26194	24482	23423	23318	24415	22075	23292	21848	24220	23552	23609	24929	26178	23514	27150	26908	24549	25691
k__Archaea	28	3	53	78	12	1	8	77	0	5	54	19	15	53	8	15	8	9	3	34	46	21	15	50	41	10	11	170	36	23	63	49	66	37	66	55	45	85	17	47	28	29	3	36	92	10	9	36	38
Unassigned	5605	2115	4302	4390	6574	2799	6418	5661	6015	4786	3112	4938	4013	4057	3892	3358	6136	4726	4577	4430	3327	4803	4057	5378	3109	4283	4693	3805	3851	3255	7284	3149	5285	6404	6497	5429	7739	6467	7618	4833	6282	6006	4916	3676	5977	2697	2992	5146	3883
[truncated: 5 more columns]
