# Supplementary material for: Gut Microbiome: A Potential Indicator for Differential Diagnosis of Major Depressive Disorder and General Anxiety Disorder
Source: Front Psychiatry. 2021 Sep 13;12:651536. doi: 10.3389/fpsyt.2021.651536 (PMC8473618; doi:10.3389/fpsyt.2021.651536)
Supplement: Supplementary file 1 [file Data_Sheet_1.ZIP › Supplement/Taxon/o.percent.xls]

OTU ID	GAD_DFB002	GAD_DFB005	GAD_DFB007	GAD_DFB009	GAD_DFB010	GAD_DFB011	GAD_DFB015	GAD_DFB017	GAD_DFB019	GAD_DFB021	GAD_DFB025	GAD_DFB026	GAD_DFB028	GAD_DFB030	GAD_DFB032	GAD_DFB033	GAD_DFB035	GAD_DFB038	GAD_DFB040	GAD_DFB042	GAD_DFB046	HC_HFB001	HC_HFB002	HC_HFB003	HC_HFB004	HC_HFB005	HC_HFB006	HC_HFB007	HC_HFB008	HC_HFB009	HC_HFB011	MDD_DFB003	MDD_DFB004	MDD_DFB006	MDD_DFB008	MDD_DFB014	MDD_DFB016	MDD_DFB018	MDD_DFB020	MDD_DFB022	MDD_DFB023	MDD_DFB024	MDD_DFB029	MDD_DFB031	MDD_DFB034	MDD_DFB036	MDD_DFB037	MDD_DFB039	MDD_DFB041
p__Nanoarchaeaeota_c__Woesearchaeia_o__	0.00003	0.00000	0.00070	0.00109	0.00028	0.00003	0.00014	0.00003	0.00000	0.00000	0.00088	0.00010	0.00027	0.00101	0.00003	0.00037	0.00007	0.00014	0.00010	0.00064	0.00048	0.00027	0.00030	0.00099	0.00071	0.00010	0.00014	0.00418	0.00034	0.00017	0.00113	0.00034	0.00077	0.00047	0.00060	0.00117	0.00114	0.00054	0.00027	0.00003	0.00023	0.00057	0.00007	0.00070	0.00183	0.00020	0.00000	0.00050	0.00118
p__Proteobacteria_c__Gammaproteobacteria_o__Legionellales	0.00000	0.00000	0.00000	0.00000	0.00000	0.00000	0.00000	0.00000	0.00000	0.00000	0.00000	0.00000	0.00000	0.00000	0.00000	0.00000	0.00000	0.00000	0.00000	0.00000	0.00000	0.00000	0.00000	0.00000	0.00000	0.00000	0.00000	0.00000	0.00000	0.00000	0.00000	0.00000	0.00000	0.00000	0.00000	0.00000	0.00003	0.00000	0.00000	0.00000	0.00000	0.00000	0.00000	0.00000	0.00000	0.00000	0.00000	0.00000	0.00000
p__Proteobacteria_c__Alphaproteobacteria_o__Sphingomonadales	0.00000	0.00000	0.00000	0.00000	0.00000	0.00000	0.00000	0.00000	0.00000	0.00000	0.00000	0.00000	0.00000	0.00000	0.00000	0.00000	0.00000	0.00000	0.00000	0.00000	0.00000	0.00000	0.00000	0.00000	0.00000	0.00000	0.00000	0.00000	0.00000	0.00000	0.00000	0.00000	0.00000	0.00000	0.00000	0.00000	0.00010	0.00000	0.00000	0.00000	0.00003	0.00000	0.00000	0.00000	0.00000	0.00000	0.00000	0.00000	0.00000
p__Proteobacteria_c__Alphaproteobacteria_o__Caulobacterales	0.00000	0.00000	0.00000	0.00000	0.00000	0.00000	0.00000	0.00000	0.00000	0.00000	0.00000	0.00000	0.00000	0.00000	0.00000	0.00000	0.00000	0.00000	0.00000	0.00000	0.00000	0.00000	0.00000	0.00000	0.00000	0.00000	0.00000	0.00000	0.00000	0.00000	0.00000	0.00000	0.00000	0.00000	0.00000	0.00000	0.00003	0.00000	0.00000	0.00000	0.00000	0.00000	0.00000	0.00000	0.00000	0.00000	0.00000	0.00000	0.00000
p__Actinobacteria_c__Coriobacteriia_o__Coriobacteriales	0.00000	0.00003	0.00000	0.00007	0.00031	0.00003	0.00034	0.00000	0.00242	0.00000	0.00010	0.00010	0.00030	0.00003	0.00055	0.00000	0.00000	0.00003	0.00000	0.00007	0.00024	0.00003	0.00003	0.00010	0.00010	0.00010	0.00010	0.00003	0.00003	0.00034	0.00027	0.00000	0.00007	0.00000	0.00003	0.00003	0.00512	0.00000	0.00014	0.00000	0.00020	0.00020	0.00000	0.00017	0.00020	0.00000	0.00000	0.00007	0.00000
p__Proteobacteria_c__Gammaproteobacteria_o__	0.00020	0.00027	0.00020	0.00147	0.00087	0.00040	0.00362	0.00013	0.00010	0.00400	0.00064	0.00051	0.00030	0.00003	0.00017	0.00208	0.00013	0.00059	0.00000	0.00074	0.00061	0.00145	0.00078	0.00014	0.00094	0.00021	0.00007	0.00037	0.00010	0.00133	0.00336	0.00024	0.00027	0.00285	0.00050	0.00157	0.00278	0.00010	0.00241	0.00289	0.00409	0.00078	0.00137	0.00117	0.00098	0.00030	0.00007	0.00017	0.00192
p__Epsilonbacteraeota_c__Campylobacteria_o__Campylobacterales	0.00000	0.00000	0.00000	0.00000	0.00000	0.00000	0.00000	0.00000	0.00000	0.00000	0.00000	0.00000	0.00000	0.00000	0.00000	0.00000	0.00000	0.00000	0.00000	0.00000	0.00000	0.00000	0.00000	0.00000	0.00000	0.00000	0.00000	0.00000	0.00000	0.00003	0.00000	0.00000	0.00000	0.00000	0.00000	0.00000	0.00000	0.00000	0.00000	0.00000	0.00000	0.00000	0.00000	0.00000	0.00000	0.00000	0.00000	0.00000	0.00003
p__Actinobacteria_c__Actinobacteria_o__Micrococcales	0.00000	0.00000	0.00000	0.00010	0.00007	0.00000	0.00030	0.00000	0.00000	0.00000	0.00010	0.00000	0.00000	0.00027	0.00000	0.00000	0.00000	0.00000	0.00000	0.00000	0.00000	0.00000	0.00000	0.00000	0.00000	0.00003	0.00000	0.00000	0.00000	0.00000	0.00000	0.00000	0.00017	0.00007	0.00003	0.00010	0.00268	0.00000	0.00000	0.00000	0.00111	0.00003	0.00020	0.00007	0.00041	0.00000	0.00003	0.00000	0.00000
k__Archaea_p__Nanoarchaeaeota_o__	0.00007	0.00000	0.00007	0.00000	0.00003	0.00000	0.00003	0.00003	0.00000	0.00000	0.00003	0.00017	0.00000	0.00014	0.00003	0.00007	0.00010	0.00003	0.00000	0.00003	0.00000	0.00010	0.00007	0.00007	0.00017	0.00000	0.00000	0.00105	0.00003	0.00000	0.00000	0.00031	0.00034	0.00030	0.00000	0.00010	0.00000	0.00013	0.00003	0.00003	0.00003	0.00013	0.00003	0.00000	0.00003	0.00010	0.00003	0.00003	0.00000
p__Firmicutes_c__Clostridia_o__	0.00000	0.00000	0.00000	0.00000	0.00000	0.00000	0.00000	0.00000	0.00000	0.00000	0.00000	0.00000	0.00000	0.00000	0.00007	0.00000	0.00000	0.00000	0.00000	0.00000	0.00000	0.00000	0.00000	0.00010	0.00000	0.00003	0.00003	0.00000	0.00000	0.00003	0.00007	0.00000	0.00000	0.00000	0.00000	0.00000	0.00000	0.00000	0.00000	0.00003	0.00003	0.00000	0.00000	0.00000	0.00000	0.00003	0.00000	0.00000	0.00000
k__Bacteria_p__Firmicutes_o__	0.00144	0.00020	0.00141	0.00496	0.01182	0.00050	0.00606	0.00295	0.00172	0.00030	0.00373	0.00241	0.00189	0.00179	0.00465	0.00116	0.00074	0.00466	0.00315	0.00128	0.00340	0.00158	0.00425	0.00865	0.00138	0.00483	0.00612	0.00455	0.00107	0.00382	0.00585	0.00310	0.00077	0.00054	0.00097	0.00120	0.00094	0.00114	0.00675	0.00364	0.00124	0.00256	0.00040	0.00097	0.00331	0.00097	0.00104	0.00266	0.00037
p__Actinobacteria_c__Coriobacteriia_o__	0.00000	0.00000	0.00000	0.00000	0.00003	0.00000	0.00000	0.00000	0.00000	0.00000	0.00000	0.00000	0.00000	0.00000	0.00007	0.00000	0.00000	0.00000	0.00000	0.00000	0.00000	0.00000	0.00000	0.00000	0.00000	0.00000	0.00000	0.00000	0.00000	0.00000	0.00000	0.00000	0.00000	0.00000	0.00000	0.00000	0.00077	0.00000	0.00000	0.00000	0.00000	0.00003	0.00000	0.00000	0.00000	0.00000	0.00000	0.00000	0.00000
p__Bacteroidetes_c__Bacteroidia_o__Sphingobacteriales	0.00003	0.00000	0.00000	0.00000	0.00000	0.00000	0.00000	0.00000	0.00000	0.00000	0.00000	0.00000	0.00000	0.00003	0.00014	0.00000	0.00000	0.00000	0.00000	0.00000	0.00000	0.00003	0.00000	0.00000	0.00003	0.00000	0.00000	0.00000	0.00000	0.00000	0.00000	0.00000	0.00000	0.00000	0.00000	0.00000	0.00000	0.00000	0.00000	0.00000	0.00007	0.00000	0.00000	0.00000	0.00003	0.00000	0.00000	0.00000	0.00003
p__Bacteroidetes_c__Bacteroidia_o__	0.00003	0.00000	0.00010	0.00014	0.00049	0.00003	0.00003	0.00000	0.00003	0.00003	0.00014	0.00010	0.00017	0.00014	0.00014	0.00003	0.00003	0.00031	0.00041	0.00007	0.00027	0.00010	0.00020	0.00024	0.00003	0.00031	0.00007	0.00014	0.00007	0.00014	0.00003	0.00003	0.00000	0.00003	0.00007	0.00003	0.00007	0.00003	0.00017	0.00021	0.00000	0.00007	0.00000	0.00000	0.00000	0.00000	0.00000	0.00000	0.00003
p__Firmicutes_c__Clostridia_o__Clostridiales	0.05245	0.00367	0.08981	0.07369	0.06195	0.04127	0.02507	0.12929	0.06146	0.02585	0.08370	0.05053	0.04579	0.03376	0.01246	0.00699	0.01109	0.04504	0.00505	0.02158	0.04267	0.04452	0.01927	0.08573	0.05880	0.03242	0.03866	0.04566	0.02252	0.05696	0.17066	0.09026	0.12895	0.08964	0.06586	0.14452	0.07120	0.08350	0.06763	0.06103	0.06188	0.03225	0.00519	0.01475	0.03235	0.01768	0.01421	0.02153	0.01209
p__Cyanobacteria_c__Oxyphotobacteria_o__	0.00000	0.00000	0.00000	0.00000	0.00000	0.00000	0.00000	0.00000	0.00000	0.00000	0.00000	0.00003	0.00000	0.00000	0.00000	0.00000	0.00000	0.00000	0.00000	0.00000	0.00000	0.00000	0.00000	0.00000	0.00000	0.00003	0.00000	0.00000	0.00000	0.00000	0.00000	0.00000	0.00000	0.00000	0.00000	0.00000	0.00000	0.00000	0.00000	0.00000	0.00000	0.00000	0.00000	0.00000	0.00000	0.00000	0.00000	0.00000	0.00000
p__Verrucomicrobia_c__Verrucomicrobiae_o__Opitutales	0.00000	0.00000	0.00000	0.00000	0.00000	0.00000	0.00000	0.00000	0.00000	0.00000	0.00000	0.00000	0.00000	0.00000	0.00000	0.00000	0.00000	0.00000	0.00000	0.00000	0.00000	0.00000	0.00000	0.00000	0.00000	0.00000	0.00003	0.00048	0.00000	0.00000	0.00000	0.00000	0.00000	0.00000	0.00000	0.00000	0.00000	0.00000	0.00000	0.00000	0.00000	0.00000	0.00000	0.00000	0.00000	0.00000	0.00000	0.00000	0.00000
p__Lentisphaerae_c__Lentisphaeria_o__Victivallales	0.00000	0.00000	0.00000	0.00000	0.00000	0.00000	0.00000	0.00013	0.00000	0.00000	0.00000	0.00000	0.00000	0.00000	0.00000	0.00000	0.00000	0.00000	0.00000	0.00000	0.00000	0.00000	0.00000	0.00003	0.00000	0.00000	0.00037	0.00014	0.00000	0.00000	0.00000	0.00000	0.00000	0.00000	0.00000	0.00000	0.00000	0.00003	0.00000	0.00000	0.00000	0.00000	0.00000	0.00000	0.00034	0.00000	0.00000	0.00000	0.00000
p__Actinobacteria_c__Actinobacteria_o__Actinomycetales	0.00003	0.00003	0.00000	0.00017	0.00000	0.00000	0.00007	0.00000	0.00017	0.00007	0.00003	0.00000	0.00007	0.00000	0.00051	0.00000	0.00000	0.00000	0.00000	0.00003	0.00000	0.00027	0.00000	0.00000	0.00000	0.00003	0.00000	0.00003	0.00000	0.00007	0.00021	0.00000	0.00010	0.00003	0.00003	0.00000	0.02947	0.00003	0.00007	0.00000	0.00013	0.00020	0.00017	0.00017	0.00030	0.00003	0.00000	0.00007	0.00010
k__Bacteria_p__Actinobacteria_o__	0.00000	0.00000	0.00000	0.00000	0.00000	0.00000	0.00010	0.00000	0.00007	0.00000	0.00000	0.00000	0.00000	0.00000	0.00000	0.00000	0.00000	0.00003	0.00000	0.00000	0.00000	0.00000	0.00000	0.00000	0.00000	0.00000	0.00003	0.00000	0.00000	0.00000	0.00007	0.00000	0.00000	0.00000	0.00000	0.00000	0.00000	0.00000	0.00003	0.00003	0.00003	0.00000	0.00000	0.00000	0.00000	0.00000	0.00000	0.00000	0.00000
p__Actinobacteria_c__Actinobacteria_o__Propionibacteriales	0.00000	0.00000	0.00000	0.00000	0.00000	0.00000	0.00000	0.00000	0.00000	0.00000	0.00000	0.00000	0.00000	0.00000	0.00000	0.00000	0.00000	0.00000	0.00000	0.00000	0.00000	0.00000	0.00000	0.00000	0.00000	0.00000	0.00000	0.00000	0.00000	0.00000	0.00003	0.00000	0.00000	0.00000	0.00000	0.00000	0.00027	0.00000	0.00000	0.00000	0.00000	0.00000	0.00000	0.00000	0.00000	0.00000	0.00000	0.00000	0.00000
p__Verrucomicrobia_c__Verrucomicrobiae_o__Verrucomicrobiales	0.00000	0.00000	0.00000	0.00000	0.00101	0.00000	0.00000	0.00000	0.00000	0.00000	0.00000	0.00003	0.00024	0.00000	0.00000	0.00000	0.00000	0.00031	0.00000	0.00000	0.03173	0.00000	0.00000	0.00051	0.00000	0.00000	0.00000	0.00020	0.00000	0.00000	0.00000	0.00000	0.00000	0.00295	0.00000	0.00000	0.00000	0.00000	0.00000	0.00014	0.00060	0.00121	0.00000	0.00000	0.00000	0.00000	0.00084	0.00000	0.00638
p__Proteobacteria_c__Gammaproteobacteria_o__Betaproteobacteriales	0.00291	0.00030	0.00757	0.01066	0.00031	0.00328	0.00877	0.00194	0.00454	0.00067	0.01139	0.01835	0.00841	0.01230	0.00373	0.00205	0.01002	0.00669	0.00809	0.00091	0.01233	0.01742	0.00689	0.00693	0.00524	0.01715	0.00189	0.00920	0.00439	0.00947	0.00750	0.00602	0.00771	0.00445	0.00545	0.00809	0.00060	0.00362	0.00034	0.00574	0.00285	0.00162	0.00553	0.00124	0.00037	0.00295	0.00578	0.00360	0.00071
p__Tenericutes_c__Mollicutes_o__Izimaplasmatales	0.00000	0.00000	0.00000	0.00000	0.00000	0.00000	0.00000	0.00070	0.00000	0.00000	0.00000	0.00000	0.00000	0.00000	0.00000	0.00000	0.00000	0.00203	0.00000	0.00000	0.00000	0.00000	0.00000	0.00000	0.00000	0.00000	0.00000	0.00000	0.00000	0.00000	0.00000	0.00000	0.00000	0.00000	0.00000	0.00000	0.00000	0.00000	0.00010	0.00000	0.00000	0.00003	0.00000	0.00000	0.00000	0.00000	0.00000	0.00000	0.00000
p__Fusobacteria_c__Fusobacteriia_o__Fusobacteriales	0.00000	0.00000	0.00620	0.00663	0.00000	0.00935	0.00010	0.00000	0.00000	0.02239	0.00176	0.00000	0.00000	0.00000	0.00000	0.00000	0.00518	0.00000	0.00003	0.00000	0.00003	0.00024	0.00003	0.00003	0.00000	0.00000	0.00000	0.00000	0.00000	0.00000	0.00000	0.00405	0.00000	0.00000	0.00124	0.00020	0.00000	0.00000	0.00000	0.00000	0.00000	0.00003	0.00034	0.00000	0.00007	0.00000	0.00000	0.00000	0.00159
p__Firmicutes_c__Erysipelotrichia_o__Erysipelotrichales	0.00623	0.00030	0.00308	0.00499	0.00283	0.00308	0.02077	0.05304	0.04177	0.00168	0.00607	0.02930	0.00311	0.00304	0.00876	0.00027	0.00104	0.01845	0.00457	0.00040	0.01447	0.00138	0.00996	0.00292	0.00282	0.02632	0.00669	0.01321	0.00248	0.00930	0.00356	0.00265	0.00295	0.00174	0.00917	0.00381	0.01437	0.00235	0.00136	0.00333	0.00934	0.00125	0.00090	0.00606	0.00392	0.00067	0.00197	0.00343	0.00510
k__Bacteria_p__Proteobacteria_o__	0.00003	0.00000	0.00040	0.00041	0.00101	0.00000	0.00003	0.00003	0.00013	0.00010	0.00024	0.00085	0.00074	0.00030	0.00010	0.00119	0.00027	0.00028	0.00024	0.00030	0.00061	0.00078	0.00044	0.00089	0.00003	0.00010	0.00010	0.00051	0.00010	0.00068	0.00062	0.00010	0.00017	0.00000	0.00013	0.00007	0.00007	0.00003	0.00014	0.00034	0.00003	0.00013	0.00003	0.00020	0.00017	0.00000	0.00000	0.00013	0.00115
p__Proteobacteria_c__Gammaproteobacteria_o__Aeromonadales	0.00000	0.00000	0.00000	0.00000	0.00000	0.00000	0.00000	0.00369	0.00003	0.03015	0.00000	0.00000	0.00000	0.00000	0.00003	0.00000	0.00000	0.00000	0.00000	0.00000	0.00000	0.00000	0.00000	0.00000	0.00000	0.00000	0.00003	0.00000	0.00000	0.00000	0.00000	0.00000	0.00000	0.00000	0.00000	0.00000	0.00060	0.00000	0.00000	0.00000	0.00000	0.00017	0.00000	0.00000	0.00000	0.00000	0.00000	0.00000	0.00000
p__Proteobacteria_c__Gammaproteobacteria_o__Pasteurellales	0.00000	0.00597	0.00080	0.00055	0.00007	0.00007	0.01779	0.00017	0.00000	0.00007	0.00017	0.00007	0.00027	0.00003	0.00000	0.00048	0.00000	0.00000	0.00000	0.00495	0.00003	0.00007	0.00108	0.00075	0.00806	0.00014	0.00017	0.00109	0.00064	0.00078	0.00226	0.00085	0.00188	0.00549	0.00057	0.00719	0.00023	0.00013	0.00071	0.00234	0.00003	0.00003	0.00315	0.01462	0.00041	0.00181	0.00033	0.00003	0.00000
p__Firmicutes_c__Bacilli_o__Bacillales	0.00000	0.00000	0.00007	0.00014	0.00003	0.00003	0.00054	0.00000	0.00003	0.00000	0.00003	0.00003	0.00000	0.00000	0.00014	0.00000	0.00000	0.00007	0.00003	0.00007	0.00003	0.00017	0.00003	0.00000	0.00000	0.00000	0.00003	0.00003	0.00000	0.00003	0.00007	0.00010	0.00003	0.00000	0.00000	0.00027	0.00522	0.00003	0.00000	0.00003	0.00000	0.00000	0.00023	0.00010	0.00024	0.00000	0.00000	0.00000	0.00003
p__Actinobacteria_c__Actinobacteria_o__	0.00000	0.00000	0.00000	0.00000	0.00010	0.00000	0.00051	0.00003	0.00000	0.00000	0.00000	0.00000	0.00027	0.00000	0.00031	0.00003	0.00000	0.00007	0.00007	0.00003	0.00010	0.00000	0.00007	0.00014	0.00000	0.00000	0.00003	0.00003	0.00000	0.00000	0.00137	0.00000	0.00000	0.00007	0.00000	0.00000	0.00000	0.00000	0.00000	0.00048	0.00003	0.00000	0.00020	0.00003	0.00000	0.00000	0.00003	0.00010	0.00000
p__Bacteroidetes_c__Bacteroidia_o__Flavobacteriales	0.00003	0.00000	0.00000	0.00000	0.00000	0.00000	0.00000	0.00000	0.00000	0.00000	0.00000	0.00000	0.00003	0.00000	0.00017	0.00000	0.00000	0.00000	0.00000	0.00003	0.00003	0.00000	0.00003	0.00000	0.00000	0.00003	0.00007	0.00003	0.00000	0.00000	0.00007	0.00000	0.00000	0.00000	0.00000	0.00000	0.00007	0.00000	0.00000	0.00024	0.00044	0.00000	0.00000	0.00000	0.00000	0.00000	0.00000	0.00000	0.00007
p__Proteobacteria_c__Gammaproteobacteria_o__Xanthomonadales	0.00000	0.00000	0.00000	0.00000	0.00000	0.00000	0.00000	0.00000	0.00000	0.00000	0.00000	0.00000	0.00000	0.00000	0.00000	0.00000	0.00000	0.00000	0.00000	0.00000	0.00000	0.00000	0.00000	0.00000	0.00000	0.00000	0.00000	0.00000	0.00000	0.00000	0.00000	0.00000	0.00000	0.00000	0.00000	0.00000	0.00000	0.00000	0.00000	0.00000	0.00020	0.00000	0.00000	0.00000	0.00000	0.00000	0.00000	0.00000	0.00003
p__Firmicutes_c__Bacilli_o__	0.00000	0.00000	0.00007	0.00024	0.00045	0.00000	0.00129	0.00003	0.00007	0.00000	0.00000	0.00007	0.00003	0.00007	0.00120	0.00003	0.00000	0.00003	0.00027	0.00064	0.00000	0.00000	0.00000	0.00007	0.00000	0.00007	0.00010	0.00000	0.00000	0.00007	0.00007	0.00014	0.00003	0.00000	0.00000	0.00003	0.00087	0.00000	0.00031	0.00000	0.00027	0.00000	0.00017	0.00003	0.00051	0.00003	0.00003	0.00000	0.00007
p__Proteobacteria_c__Alphaproteobacteria_o__Rhizobiales	0.00003	0.00000	0.00000	0.00000	0.00000	0.00000	0.00000	0.00000	0.00003	0.00000	0.00000	0.00000	0.00000	0.00000	0.00000	0.00000	0.00000	0.00000	0.00000	0.00000	0.00000	0.00000	0.00000	0.00000	0.00000	0.00000	0.00000	0.00000	0.00000	0.00000	0.00000	0.00000	0.00000	0.00000	0.00000	0.00000	0.00050	0.00000	0.00000	0.00000	0.00023	0.00000	0.00000	0.00000	0.00000	0.00000	0.00000	0.00000	0.00000
p__Tenericutes_c__Mollicutes_o__Anaeroplasmatales	0.00000	0.00000	0.00000	0.00000	0.00000	0.00000	0.00000	0.00003	0.00000	0.00000	0.00000	0.00000	0.00000	0.00000	0.00000	0.00000	0.00000	0.00000	0.00000	0.00000	0.00000	0.00000	0.00000	0.00000	0.00000	0.00000	0.00000	0.00000	0.00000	0.00000	0.00000	0.00000	0.00000	0.00000	0.00000	0.00000	0.00000	0.00000	0.00000	0.00000	0.00000	0.00000	0.00000	0.00000	0.00000	0.00013	0.00000	0.00000	0.00000
p__Proteobacteria_c__Deltaproteobacteria_o__Desulfovibrionales	0.00000	0.00000	0.00158	0.00038	0.00577	0.00174	0.00017	0.00201	0.03073	0.00040	0.00485	0.02696	0.02818	0.01680	0.00130	0.01960	0.00844	0.00072	0.00007	0.02906	0.01362	0.00428	0.00152	0.01966	0.00252	0.01174	0.01088	0.00761	0.02657	0.02487	0.00753	0.00000	0.00211	0.00198	0.00776	0.00090	0.00449	0.00596	0.00170	0.00000	0.00455	0.00418	0.00000	0.00512	0.00000	0.00556	0.04490	0.07369	0.00469
p__Proteobacteria_c__Gammaproteobacteria_o__Beggiatoales	0.00000	0.00000	0.00000	0.00000	0.00000	0.00000	0.00000	0.00000	0.00000	0.00000	0.00000	0.00000	0.00000	0.00000	0.00000	0.00000	0.00000	0.00000	0.00000	0.00000	0.00000	0.00000	0.00000	0.00000	0.00000	0.00000	0.00000	0.00000	0.00000	0.00000	0.00000	0.00000	0.00000	0.00000	0.00000	0.00000	0.00013	0.00000	0.00000	0.00000	0.00000	0.00000	0.00000	0.00000	0.00000	0.00000	0.00000	0.00000	0.00000
p__Tenericutes_c__Mollicutes_o__	0.00000	0.00000	0.00000	0.00000	0.00000	0.00000	0.00000	0.00000	0.00000	0.00000	0.00000	0.00000	0.00000	0.00003	0.00000	0.00000	0.00000	0.00000	0.00000	0.00000	0.00000	0.00000	0.00000	0.00000	0.00000	0.00000	0.00000	0.00000	0.00000	0.00000	0.00000	0.00000	0.00000	0.00000	0.00000	0.00000	0.00000	0.00000	0.00000	0.00000	0.00000	0.00000	0.00000	0.00000	0.00000	0.00000	0.00000	0.00000	0.00000
p__Actinobacteria_c__Actinobacteria_o__Bifidobacteriales	0.00064	0.00000	0.00023	0.00024	0.00234	0.00003	0.02026	0.00007	0.02538	0.00000	0.00068	0.00000	0.00294	0.00003	0.00520	0.00007	0.00000	0.00031	0.00000	0.00010	0.00207	0.00010	0.00071	0.00161	0.00013	0.00017	0.00024	0.00149	0.00000	0.00003	0.02081	0.00000	0.00054	0.00368	0.00000	0.00013	0.00164	0.00023	0.00003	0.00192	0.00074	0.00138	0.00241	0.00000	0.00000	0.00000	0.00000	0.00673	0.00007
p__Actinobacteria_c__Actinobacteria_o__Corynebacteriales	0.00000	0.00007	0.00000	0.00000	0.00000	0.00000	0.00000	0.00000	0.00000	0.00000	0.00000	0.00000	0.00003	0.00000	0.00007	0.00000	0.00000	0.00000	0.00000	0.00000	0.00000	0.00000	0.00000	0.00000	0.00000	0.00000	0.00000	0.00000	0.00000	0.00000	0.00003	0.00000	0.00000	0.00000	0.00000	0.00000	0.00107	0.00010	0.00000	0.00000	0.00000	0.00000	0.00000	0.00003	0.00000	0.00000	0.00000	0.00000	0.00000
p__Synergistetes_c__Synergistia_o__Synergistales	0.00000	0.00000	0.00000	0.00000	0.00007	0.00000	0.00000	0.00000	0.00000	0.00000	0.00000	0.00000	0.00000	0.00000	0.00000	0.00000	0.00000	0.00000	0.00000	0.00000	0.00000	0.00000	0.00000	0.00007	0.00000	0.00007	0.00000	0.00000	0.00000	0.00000	0.00000	0.00000	0.00000	0.00000	0.00007	0.00000	0.00000	0.00000	0.00000	0.00000	0.00000	0.00047	0.00000	0.00000	0.00003	0.00000	0.00000	0.00000	0.00000
p__Proteobacteria_c__Alphaproteobacteria_o__Rickettsiales	0.00000	0.00000	0.00000	0.00000	0.00000	0.00000	0.00000	0.00003	0.00000	0.00000	0.00000	0.00000	0.00007	0.00000	0.00000	0.00000	0.00000	0.00000	0.00000	0.00000	0.00000	0.00000	0.00000	0.00007	0.00000	0.00000	0.00000	0.00000	0.00000	0.00000	0.00000	0.00000	0.00000	0.00000	0.00013	0.00000	0.00000	0.00000	0.00000	0.00000	0.00000	0.00000	0.00000	0.00000	0.00000	0.00000	0.00000	0.00000	0.00000
p__Cyanobacteria_c__Oxyphotobacteria_o__Chloroplast	0.00000	0.00017	0.00000	0.00000	0.00000	0.00000	0.00000	0.00000	0.00000	0.00000	0.00000	0.00000	0.00000	0.00000	0.00000	0.00000	0.00000	0.00000	0.00000	0.00000	0.00000	0.00000	0.00000	0.00000	0.00000	0.00000	0.00000	0.00000	0.00000	0.00003	0.00000	0.00000	0.00000	0.00000	0.00000	0.00000	0.00013	0.00000	0.00000	0.00000	0.00000	0.00000	0.00000	0.00000	0.00000	0.00000	0.00000	0.00000	0.00000
p__Bacteroidetes_c__Bacteroidia_o__Bacteroidales	0.37100	0.34251	0.36193	0.33597	0.26477	0.38404	0.32979	0.29047	0.27910	0.31862	0.37903	0.29596	0.33935	0.30687	0.25598	0.31178	0.28250	0.32787	0.33997	0.28110	0.36104	0.31784	0.36446	0.31371	0.39570	0.37237	0.35227	0.33500	0.27297	0.34891	0.14519	0.36003	0.34194	0.25248	0.32864	0.33683	0.03717	0.35789	0.36353	0.33144	0.31116	0.21590	0.14835	0.32114	0.21566	0.39193	0.31472	0.23655	0.28877
k__Archaea_o__	0.00084	0.00010	0.00101	0.00157	0.00010	0.00000	0.00010	0.00251	0.00000	0.00017	0.00092	0.00037	0.00024	0.00064	0.00021	0.00007	0.00010	0.00014	0.00000	0.00047	0.00109	0.00034	0.00014	0.00065	0.00050	0.00024	0.00024	0.00054	0.00084	0.00061	0.00103	0.00102	0.00111	0.00047	0.00161	0.00057	0.00037	0.00218	0.00027	0.00155	0.00067	0.00027	0.00000	0.00050	0.00125	0.00003	0.00027	0.00067	0.00010
p__Proteobacteria_c__Alphaproteobacteria_o__	0.00000	0.00000	0.00000	0.00000	0.00000	0.00000	0.00000	0.00000	0.00000	0.00000	0.00000	0.00000	0.00000	0.00000	0.00007	0.00000	0.00000	0.00000	0.00000	0.00000	0.00000	0.00000	0.00000	0.00000	0.00000	0.00000	0.00000	0.00003	0.00000	0.00000	0.00000	0.00000	0.00000	0.00000	0.00000	0.00000	0.00000	0.00000	0.00000	0.00000	0.00000	0.00000	0.00000	0.00000	0.00000	0.00000	0.00000	0.00000	0.00000
p__Cyanobacteria_c__Melainabacteria_o__Gastranaerophilales	0.00131	0.00000	0.00000	0.00000	0.00000	0.00000	0.00000	0.00000	0.00000	0.00000	0.00000	0.00000	0.00000	0.00000	0.00000	0.00000	0.00000	0.00007	0.00000	0.00000	0.00000	0.00000	0.00000	0.00000	0.00000	0.00000	0.00000	0.00041	0.00000	0.00000	0.00000	0.00000	0.00000	0.00000	0.00000	0.00000	0.00000	0.00000	0.00003	0.00000	0.00000	0.00000	0.00000	0.00000	0.00000	0.00000	0.00020	0.00000	0.00000
p__Firmicutes_c__Bacilli_o__Lactobacillales	0.00010	0.00007	0.00037	0.00291	0.00259	0.00033	0.01707	0.00010	0.02773	0.00034	0.00088	0.00393	0.00125	0.00061	0.06932	0.00065	0.00027	0.00048	0.00901	0.01189	0.00014	0.00142	0.00057	0.00199	0.00037	0.00038	0.00159	0.00139	0.00057	0.00170	0.00281	0.00310	0.00831	0.00094	0.00211	0.00819	0.30279	0.00030	0.00051	0.00034	0.00194	0.00074	0.04530	0.00147	0.02028	0.00214	0.00050	0.00104	0.00084
Unassigned	0.18773	0.07058	0.14417	0.15005	0.22984	0.09376	0.21742	0.18966	0.20246	0.16068	0.10550	0.16745	0.13561	0.13710	0.13317	0.11446	0.20626	0.16299	0.15498	0.14917	0.11302	0.16185	0.13695	0.18451	0.10440	0.14661	0.15861	0.12918	0.12905	0.11089	0.24937	0.10714	0.17715	0.21444	0.21743	0.18158	0.25918	0.21669	0.25839	0.16608	0.21037	0.20260	0.16470	0.12298	0.20204	0.09033	0.10004	0.17309	0.13113
p__Proteobacteria_c__Gammaproteobacteria_o__Vibrionales	0.00000	0.00000	0.00000	0.00000	0.00000	0.00000	0.00000	0.00000	0.00000	0.00000	0.00000	0.00000	0.00000	0.00000	0.00000	0.00000	0.00000	0.00000	0.00000	0.00000	0.00000	0.00000	0.00000	0.00000	0.00000	0.00000	0.00000	0.00000	0.00000	0.00000	0.00000	0.00000	0.00003	0.00000	0.00017	0.00000	0.00000	0.00000	0.00000	0.00000	0.00000	0.00000	0.00000	0.00000	0.00000	0.00000	0.00000	0.00000	0.00000
p__Proteobacteria_c__Gammaproteobacteria_o__Enterobacteriales	0.05804	0.05563	0.02704	0.06077	0.16338	0.05848	0.00972	0.00228	0.06173	0.11959	0.02603	0.03279	0.04319	0.00777	0.01098	0.08876	0.09301	0.07980	0.00108	0.03165	0.00849	0.07572	0.01927	0.00003	0.00040	0.00151	0.00017	0.00200	0.02972	0.03727	0.18792	0.01759	0.00929	0.08954	0.05622	0.00605	0.05690	0.01957	0.02398	0.10014	0.06654	0.10549	0.23767	0.09498	0.12271	0.04605	0.00873	0.04154	0.12870
p__Proteobacteria_c__Gammaproteobacteria_o__Pseudomonadales	0.00007	0.00000	0.00003	0.00000	0.00000	0.00000	0.00007	0.00000	0.00007	0.00000	0.00000	0.00000	0.00000	0.00017	0.00010	0.00007	0.00000	0.00003	0.00000	0.00000	0.00000	0.00000	0.00000	0.00000	0.00000	0.00000	0.00000	0.00003	0.00000	0.00000	0.00000	0.00000	0.00000	0.00003	0.00000	0.00000	0.00348	0.00003	0.00000	0.00000	0.00827	0.00000	0.00000	0.00003	0.00000	0.00000	0.00007	0.00000	0.00017
p__Firmicutes_c__Negativicutes_o__Selenomonadales	0.01330	0.00033	0.00878	0.01689	0.09933	0.00080	0.08920	0.00442	0.00448	0.00890	0.01156	0.05497	0.03930	0.01629	0.05615	0.01837	0.02007	0.02780	0.08039	0.01882	0.01773	0.02618	0.06596	0.02422	0.01555	0.02465	0.06885	0.05038	0.05559	0.03642	0.02865	0.01793	0.00996	0.01986	0.01620	0.00646	0.00258	0.02171	0.03541	0.01155	0.02250	0.17396	0.05943	0.01151	0.10259	0.01420	0.04149	0.04648	0.00550
k__Bacteria_p__Bacteroidetes_o__	0.00000	0.00000	0.00000	0.00000	0.00000	0.00000	0.00000	0.00000	0.00000	0.00000	0.00000	0.00000	0.00000	0.00000	0.00000	0.00000	0.00000	0.00000	0.00000	0.00000	0.00000	0.00000	0.00000	0.00000	0.00000	0.00000	0.00000	0.00000	0.00000	0.00000	0.00000	0.00000	0.00000	0.00000	0.00000	0.00000	0.00000	0.00000	0.00010	0.00000	0.00000	0.00000	0.00000	0.00000	0.00000	0.00000	0.00000	0.00000	0.00000
p__Proteobacteria_c__Alphaproteobacteria_o__Rhodobacterales	0.00003	0.00000	0.00000	0.00000	0.00000	0.00000	0.00000	0.00000	0.00000	0.00000	0.00000	0.00000	0.00000	0.00000	0.00000	0.00000	0.00000	0.00000	0.00000	0.00000	0.00000	0.00000	0.00000	0.00000	0.00000	0.00000	0.00000	0.00000	0.00000	0.00000	0.00000	0.00000	0.00000	0.00000	0.00000	0.00000	0.00111	0.00000	0.00000	0.00000	0.00030	0.00000	0.00000	0.00000	0.00000	0.00000	0.00000	0.00000	0.00017
k__Bacteria_o__	0.30311	0.51971	0.34437	0.32592	0.15009	0.40273	0.23063	0.30883	0.25574	0.30596	0.36154	0.31478	0.34783	0.45969	0.42936	0.43142	0.36068	0.29228	0.39249	0.43919	0.37575	0.34386	0.36699	0.34105	0.40185	0.36025	0.35217	0.37941	0.45292	0.35590	0.15943	0.38480	0.30446	0.30786	0.28480	0.29088	0.19003	0.28361	0.23173	0.30643	0.27995	0.25263	0.32414	0.40147	0.28996	0.42482	0.45772	0.38784	0.40892
p__Proteobacteria_c__Deltaproteobacteria_o__	0.00000	0.00000	0.00000	0.00000	0.00000	0.00000	0.00000	0.00000	0.00000	0.00000	0.00000	0.00014	0.00000	0.00003	0.00000	0.00000	0.00000	0.00000	0.00000	0.00000	0.00000	0.00000	0.00000	0.00003	0.00000	0.00010	0.00003	0.00000	0.00000	0.00000	0.00000	0.00000	0.00000	0.00000	0.00000	0.00000	0.00000	0.00000	0.00003	0.00000	0.00000	0.00003	0.00000	0.00000	0.00000	0.00000	0.00003	0.00000	0.00003
p__Patescibacteria_c__Saccharimonadia_o__Saccharimonadales	0.00000	0.00000	0.00000	0.00000	0.00000	0.00000	0.00000	0.00003	0.00000	0.00003	0.00000	0.00000	0.00000	0.00000	0.00000	0.00000	0.00000	0.00000	0.00000	0.00000	0.00000	0.00000	0.00000	0.00000	0.00000	0.00000	0.00000	0.00000	0.00000	0.00000	0.00003	0.00000	0.00000	0.00000	0.00000	0.00000	0.00013	0.00000	0.00000	0.00000	0.00000	0.00003	0.00000	0.00000	0.00000	0.00000	0.00000	0.00000	0.00000
p__Proteobacteria_c__Alphaproteobacteria_o__Rhodospirillales	0.00000	0.00007	0.00000	0.00000	0.00000	0.00000	0.00000	0.00000	0.00000	0.00000	0.00000	0.00000	0.00010	0.00000	0.00058	0.00000	0.00000	0.00000	0.00000	0.00000	0.00000	0.00000	0.00000	0.00189	0.00000	0.00000	0.00000	0.00621	0.00000	0.00000	0.00000	0.00020	0.00091	0.00000	0.00000	0.00000	0.00000	0.00000	0.00000	0.00000	0.00000	0.00067	0.00000	0.00000	0.00000	0.00000	0.00000	0.00000	0.00000
p__Tenericutes_c__Mollicutes_o__Mollicutes-RF39	0.00030	0.00000	0.00000	0.00000	0.00000	0.00000	0.00000	0.00734	0.00000	0.00000	0.00000	0.00000	0.00000	0.00101	0.00424	0.00000	0.00000	0.02873	0.00000	0.00677	0.00000	0.00000	0.00000	0.00220	0.00027	0.00000	0.00020	0.00536	0.00000	0.00014	0.00000	0.00000	0.00000	0.00010	0.00020	0.00000	0.00164	0.00003	0.00383	0.00000	0.00988	0.00030	0.00000	0.00047	0.00000	0.00000	0.00695	0.00003	0.00000
[truncated: 5 more columns]
