# Supplementary material for: Gut Microbiome: A Potential Indicator for Differential Diagnosis of Major Depressive Disorder and General Anxiety Disorder
Source: Front Psychiatry. 2021 Sep 13;12:651536. doi: 10.3389/fpsyt.2021.651536 (PMC8473618; doi:10.3389/fpsyt.2021.651536)
Supplement: Supplementary file 1 [file Data_Sheet_1.ZIP › Supplement/Taxon/o.result.xls]

OTU ID	GAD_DFB002	GAD_DFB005	GAD_DFB007	GAD_DFB009	GAD_DFB010	GAD_DFB011	GAD_DFB015	GAD_DFB017	GAD_DFB019	GAD_DFB021	GAD_DFB025	GAD_DFB026	GAD_DFB028	GAD_DFB030	GAD_DFB032	GAD_DFB033	GAD_DFB035	GAD_DFB038	GAD_DFB040	GAD_DFB042	GAD_DFB046	HC_HFB001	HC_HFB002	HC_HFB003	HC_HFB004	HC_HFB005	HC_HFB006	HC_HFB007	HC_HFB008	HC_HFB009	HC_HFB011	MDD_DFB003	MDD_DFB004	MDD_DFB006	MDD_DFB008	MDD_DFB014	MDD_DFB016	MDD_DFB018	MDD_DFB020	MDD_DFB022	MDD_DFB023	MDD_DFB024	MDD_DFB029	MDD_DFB031	MDD_DFB034	MDD_DFB036	MDD_DFB037	MDD_DFB039	MDD_DFB041
p__Nanoarchaeaeota_c__Woesearchaeia_o__	1	0	21	32	8	1	4	1	0	0	26	3	8	30	1	11	2	4	3	19	14	8	9	29	21	3	4	123	10	5	33	10	23	14	18	35	34	16	8	1	7	17	2	21	54	6	0	15	35
p__Proteobacteria_c__Gammaproteobacteria_o__Legionellales	0	0	0	0	0	0	0	0	0	0	0	0	0	0	0	0	0	0	0	0	0	0	0	0	0	0	0	0	0	0	0	0	0	0	0	0	1	0	0	0	0	0	0	0	0	0	0	0	0
p__Proteobacteria_c__Alphaproteobacteria_o__Sphingomonadales	0	0	0	0	0	0	0	0	0	0	0	0	0	0	0	0	0	0	0	0	0	0	0	0	0	0	0	0	0	0	0	0	0	0	0	0	3	0	0	0	1	0	0	0	0	0	0	0	0
p__Proteobacteria_c__Alphaproteobacteria_o__Caulobacterales	0	0	0	0	0	0	0	0	0	0	0	0	0	0	0	0	0	0	0	0	0	0	0	0	0	0	0	0	0	0	0	0	0	0	0	0	1	0	0	0	0	0	0	0	0	0	0	0	0
p__Actinobacteria_c__Coriobacteriia_o__Coriobacteriales	0	1	0	2	9	1	10	0	72	0	3	3	9	1	16	0	0	1	0	2	7	1	1	3	3	3	3	1	1	10	8	0	2	0	1	1	153	0	4	0	6	6	0	5	6	0	0	2	0
p__Proteobacteria_c__Gammaproteobacteria_o__	6	8	6	43	25	12	107	4	3	119	19	15	9	1	5	61	4	17	0	22	18	43	23	4	28	6	2	11	3	39	98	7	8	85	15	47	83	3	71	84	122	23	41	35	29	9	2	5	57
p__Epsilonbacteraeota_c__Campylobacteria_o__Campylobacterales	0	0	0	0	0	0	0	0	0	0	0	0	0	0	0	0	0	0	0	0	0	0	0	0	0	0	0	0	0	1	0	0	0	0	0	0	0	0	0	0	0	0	0	0	0	0	0	0	1
p__Actinobacteria_c__Actinobacteria_o__Micrococcales	0	0	0	3	2	0	9	0	0	0	3	0	0	8	0	0	0	0	0	0	0	0	0	0	0	1	0	0	0	0	0	0	5	2	1	3	80	0	0	0	33	1	6	2	12	0	1	0	0
k__Archaea_p__Nanoarchaeaeota_o__	2	0	2	0	1	0	1	1	0	0	1	5	0	4	1	2	3	1	0	1	0	3	2	2	5	0	0	31	1	0	0	9	10	9	0	3	0	4	1	1	1	4	1	0	1	3	1	1	0
p__Firmicutes_c__Clostridia_o__	0	0	0	0	0	0	0	0	0	0	0	0	0	0	2	0	0	0	0	0	0	0	0	3	0	1	1	0	0	1	2	0	0	0	0	0	0	0	0	1	1	0	0	0	0	1	0	0	0
k__Bacteria_p__Firmicutes_o__	43	6	42	145	338	15	179	88	51	9	110	71	56	53	136	34	22	135	93	38	100	47	126	252	41	141	181	134	32	112	171	91	23	16	29	36	28	34	199	106	37	76	12	29	98	29	31	79	11
p__Actinobacteria_c__Coriobacteriia_o__	0	0	0	0	1	0	0	0	0	0	0	0	0	0	2	0	0	0	0	0	0	0	0	0	0	0	0	0	0	0	0	0	0	0	0	0	23	0	0	0	0	1	0	0	0	0	0	0	0
p__Bacteroidetes_c__Bacteroidia_o__Sphingobacteriales	1	0	0	0	0	0	0	0	0	0	0	0	0	1	4	0	0	0	0	0	0	1	0	0	1	0	0	0	0	0	0	0	0	0	0	0	0	0	0	0	2	0	0	0	1	0	0	0	1
p__Bacteroidetes_c__Bacteroidia_o__	1	0	3	4	14	1	1	0	1	1	4	3	5	4	4	1	1	9	12	2	8	3	6	7	1	9	2	4	2	4	1	1	0	1	2	1	2	1	5	6	0	2	0	0	0	0	0	0	1
p__Firmicutes_c__Clostridia_o__Clostridiales	1566	110	2680	2156	1772	1232	740	3859	1826	770	2469	1490	1355	999	364	205	330	1306	149	641	1256	1321	571	2499	1751	947	1144	1345	672	1672	4985	2653	3847	2677	1968	4321	2126	2492	1994	1776	1848	956	155	441	957	528	425	640	358
p__Cyanobacteria_c__Oxyphotobacteria_o__	0	0	0	0	0	0	0	0	0	0	0	1	0	0	0	0	0	0	0	0	0	0	0	0	0	1	0	0	0	0	0	0	0	0	0	0	0	0	0	0	0	0	0	0	0	0	0	0	0
p__Verrucomicrobia_c__Verrucomicrobiae_o__Opitutales	0	0	0	0	0	0	0	0	0	0	0	0	0	0	0	0	0	0	0	0	0	0	0	0	0	0	1	14	0	0	0	0	0	0	0	0	0	0	0	0	0	0	0	0	0	0	0	0	0
p__Lentisphaerae_c__Lentisphaeria_o__Victivallales	0	0	0	0	0	0	0	4	0	0	0	0	0	0	0	0	0	0	0	0	0	0	0	1	0	0	11	4	0	0	0	0	0	0	0	0	0	1	0	0	0	0	0	0	10	0	0	0	0
p__Actinobacteria_c__Actinobacteria_o__Actinomycetales	1	1	0	5	0	0	2	0	5	2	1	0	2	0	15	0	0	0	0	1	0	8	0	0	0	1	0	1	0	2	6	0	3	1	1	0	880	1	2	0	4	6	5	5	9	1	0	2	3
k__Bacteria_p__Actinobacteria_o__	0	0	0	0	0	0	3	0	2	0	0	0	0	0	0	0	0	1	0	0	0	0	0	0	0	0	1	0	0	0	2	0	0	0	0	0	0	0	1	1	1	0	0	0	0	0	0	0	0
p__Actinobacteria_c__Actinobacteria_o__Propionibacteriales	0	0	0	0	0	0	0	0	0	0	0	0	0	0	0	0	0	0	0	0	0	0	0	0	0	0	0	0	0	0	1	0	0	0	0	0	8	0	0	0	0	0	0	0	0	0	0	0	0
p__Verrucomicrobia_c__Verrucomicrobiae_o__Verrucomicrobiales	0	0	0	0	29	0	0	0	0	0	0	1	7	0	0	0	0	9	0	0	934	0	0	15	0	0	0	6	0	0	0	0	0	88	0	0	0	0	0	4	18	36	0	0	0	0	25	0	189
p__Proteobacteria_c__Gammaproteobacteria_o__Betaproteobacteriales	87	9	226	312	9	98	259	58	135	20	336	541	249	364	109	60	298	194	239	27	363	517	204	202	156	501	56	271	131	278	219	177	230	133	163	242	18	108	10	167	85	48	165	37	11	88	173	107	21
p__Tenericutes_c__Mollicutes_o__Izimaplasmatales	0	0	0	0	0	0	0	21	0	0	0	0	0	0	0	0	0	59	0	0	0	0	0	0	0	0	0	0	0	0	0	0	0	0	0	0	0	0	3	0	0	1	0	0	0	0	0	0	0
p__Fusobacteria_c__Fusobacteriia_o__Fusobacteriales	0	0	185	194	0	279	3	0	0	667	52	0	0	0	0	0	154	0	1	0	1	7	1	1	0	0	0	0	0	0	0	119	0	0	37	6	0	0	0	0	0	1	10	0	2	0	0	0	47
p__Firmicutes_c__Erysipelotrichia_o__Erysipelotrichales	186	9	92	146	81	92	613	1583	1241	50	179	864	92	90	256	8	31	535	135	12	426	41	295	85	84	769	198	389	74	273	104	78	88	52	274	114	429	70	40	97	279	37	27	181	116	20	59	102	151
k__Bacteria_p__Proteobacteria_o__	1	0	12	12	29	0	1	1	4	3	7	25	22	9	3	35	8	8	7	9	18	23	13	26	1	3	3	15	3	20	18	3	5	0	4	2	2	1	4	10	1	4	1	6	5	0	0	4	34
p__Proteobacteria_c__Gammaproteobacteria_o__Aeromonadales	0	0	0	0	0	0	0	110	1	898	0	0	0	0	1	0	0	0	0	0	0	0	0	0	0	0	1	0	0	0	0	0	0	0	0	0	18	0	0	0	0	5	0	0	0	0	0	0	0
p__Proteobacteria_c__Gammaproteobacteria_o__Pasteurellales	0	179	24	16	2	2	525	5	0	2	5	2	8	1	0	14	0	0	0	147	1	2	32	22	240	4	5	32	19	23	66	25	56	164	17	215	7	4	21	68	1	1	94	437	12	54	10	1	0
p__Firmicutes_c__Bacilli_o__Bacillales	0	0	2	4	1	1	16	0	1	0	1	1	0	0	4	0	0	2	1	2	1	5	1	0	0	0	1	1	0	1	2	3	1	0	0	8	156	1	0	1	0	0	7	3	7	0	0	0	1
p__Actinobacteria_c__Actinobacteria_o__	0	0	0	0	3	0	15	1	0	0	0	0	8	0	9	1	0	2	2	1	3	0	2	4	0	0	1	1	0	0	40	0	0	2	0	0	0	0	0	14	1	0	6	1	0	0	1	3	0
p__Bacteroidetes_c__Bacteroidia_o__Flavobacteriales	1	0	0	0	0	0	0	0	0	0	0	0	1	0	5	0	0	0	0	1	1	0	1	0	0	1	2	1	0	0	2	0	0	0	0	0	2	0	0	7	13	0	0	0	0	0	0	0	2
p__Proteobacteria_c__Gammaproteobacteria_o__Xanthomonadales	0	0	0	0	0	0	0	0	0	0	0	0	0	0	0	0	0	0	0	0	0	0	0	0	0	0	0	0	0	0	0	0	0	0	0	0	0	0	0	0	6	0	0	0	0	0	0	0	1
p__Firmicutes_c__Bacilli_o__	0	0	2	7	13	0	38	1	2	0	0	2	1	2	35	1	0	1	8	19	0	0	0	2	0	2	3	0	0	2	2	4	1	0	0	1	26	0	9	0	8	0	5	1	15	1	1	0	2
p__Proteobacteria_c__Alphaproteobacteria_o__Rhizobiales	1	0	0	0	0	0	0	0	1	0	0	0	0	0	0	0	0	0	0	0	0	0	0	0	0	0	0	0	0	0	0	0	0	0	0	0	15	0	0	0	7	0	0	0	0	0	0	0	0
p__Tenericutes_c__Mollicutes_o__Anaeroplasmatales	0	0	0	0	0	0	0	1	0	0	0	0	0	0	0	0	0	0	0	0	0	0	0	0	0	0	0	0	0	0	0	0	0	0	0	0	0	0	0	0	0	0	0	0	0	4	0	0	0
p__Proteobacteria_c__Deltaproteobacteria_o__Desulfovibrionales	0	0	47	11	165	52	5	60	913	12	143	795	834	497	38	575	251	21	2	863	401	127	45	573	75	343	322	224	793	730	220	0	63	59	232	27	134	178	50	0	136	124	0	153	0	166	1343	2191	139
p__Proteobacteria_c__Gammaproteobacteria_o__Beggiatoales	0	0	0	0	0	0	0	0	0	0	0	0	0	0	0	0	0	0	0	0	0	0	0	0	0	0	0	0	0	0	0	0	0	0	0	0	4	0	0	0	0	0	0	0	0	0	0	0	0
p__Tenericutes_c__Mollicutes_o__	0	0	0	0	0	0	0	0	0	0	0	0	0	1	0	0	0	0	0	0	0	0	0	0	0	0	0	0	0	0	0	0	0	0	0	0	0	0	0	0	0	0	0	0	0	0	0	0	0
p__Actinobacteria_c__Actinobacteria_o__Bifidobacteriales	19	0	7	7	67	1	598	2	754	0	20	0	87	1	152	2	0	9	0	3	61	3	21	47	4	5	7	44	0	1	608	0	16	110	0	4	49	7	1	56	22	41	72	0	0	0	0	200	2
p__Actinobacteria_c__Actinobacteria_o__Corynebacteriales	0	2	0	0	0	0	0	0	0	0	0	0	1	0	2	0	0	0	0	0	0	0	0	0	0	0	0	0	0	0	1	0	0	0	0	0	32	3	0	0	0	0	0	1	0	0	0	0	0
p__Synergistetes_c__Synergistia_o__Synergistales	0	0	0	0	2	0	0	0	0	0	0	0	0	0	0	0	0	0	0	0	0	0	0	2	0	2	0	0	0	0	0	0	0	0	2	0	0	0	0	0	0	14	0	0	1	0	0	0	0
p__Proteobacteria_c__Alphaproteobacteria_o__Rickettsiales	0	0	0	0	0	0	0	1	0	0	0	0	2	0	0	0	0	0	0	0	0	0	0	2	0	0	0	0	0	0	0	0	0	0	4	0	0	0	0	0	0	0	0	0	0	0	0	0	0
p__Cyanobacteria_c__Oxyphotobacteria_o__Chloroplast	0	5	0	0	0	0	0	0	0	0	0	0	0	0	0	0	0	0	0	0	0	0	0	0	0	0	0	0	0	1	0	0	0	0	0	0	4	0	0	0	0	0	0	0	0	0	0	0	0
p__Bacteroidetes_c__Bacteroidia_o__Bacteroidales	11077	10264	10800	9829	7573	11465	9735	8670	8292	9490	11181	8728	10042	9081	7481	9147	8404	9507	10040	8348	10628	9432	10797	9144	11784	10878	10423	9867	8146	10242	4241	10582	10201	7540	9820	10071	1110	10681	10718	9645	9292	6400	4428	9599	6380	11702	9413	7033	8551
k__Archaea_o__	25	3	30	46	3	0	3	75	0	5	27	11	7	19	6	2	3	4	0	14	32	10	4	19	15	7	7	16	25	18	30	30	33	14	48	17	11	65	8	45	20	8	0	15	37	1	8	20	3
p__Proteobacteria_c__Alphaproteobacteria_o__	0	0	0	0	0	0	0	0	0	0	0	0	0	0	2	0	0	0	0	0	0	0	0	0	0	0	0	1	0	0	0	0	0	0	0	0	0	0	0	0	0	0	0	0	0	0	0	0	0
p__Cyanobacteria_c__Melainabacteria_o__Gastranaerophilales	39	0	0	0	0	0	0	0	0	0	0	0	0	0	0	0	0	2	0	0	0	0	0	0	0	0	0	12	0	0	0	0	0	0	0	0	0	0	1	0	0	0	0	0	0	0	6	0	0
p__Firmicutes_c__Bacilli_o__Lactobacillales	3	2	11	85	74	10	504	3	824	10	26	116	37	18	2026	19	8	14	266	353	4	42	17	58	11	11	47	41	17	50	82	91	248	28	63	245	9041	9	15	10	58	22	1352	44	600	64	15	31	25
Unassigned	5605	2115	4302	4390	6574	2799	6418	5661	6015	4786	3112	4938	4013	4057	3892	3358	6136	4726	4577	4430	3327	4803	4057	5378	3109	4283	4693	3805	3851	3255	7284	3149	5285	6404	6497	5429	7739	6467	7618	4833	6282	6006	4916	3676	5977	2697	2992	5146	3883
p__Proteobacteria_c__Gammaproteobacteria_o__Vibrionales	0	0	0	0	0	0	0	0	0	0	0	0	0	0	0	0	0	0	0	0	0	0	0	0	0	0	0	0	0	0	0	0	1	0	5	0	0	0	0	0	0	0	0	0	0	0	0	0	0
p__Proteobacteria_c__Gammaproteobacteria_o__Enterobacteriales	1733	1667	807	1778	4673	1746	287	68	1834	3562	768	967	1278	230	321	2604	2767	2314	32	940	250	2247	571	1	12	44	5	59	887	1094	5489	517	277	2674	1680	181	1699	584	707	2914	1987	3127	7094	2839	3630	1375	261	1235	3811
p__Proteobacteria_c__Gammaproteobacteria_o__Pseudomonadales	2	0	1	0	0	0	2	0	2	0	0	0	0	5	3	2	0	1	0	0	0	0	0	0	0	0	0	1	0	0	0	0	0	1	0	0	104	1	0	0	247	0	0	1	0	0	2	0	5
p__Firmicutes_c__Negativicutes_o__Selenomonadales	397	10	262	494	2841	24	2633	132	133	265	341	1621	1163	482	1641	539	597	806	2374	559	522	777	1954	706	463	720	2037	1484	1659	1069	837	527	297	593	484	193	77	648	1044	336	672	5157	1774	344	3035	424	1241	1382	163
k__Bacteria_p__Bacteroidetes_o__	0	0	0	0	0	0	0	0	0	0	0	0	0	0	0	0	0	0	0	0	0	0	0	0	0	0	0	0	0	0	0	0	0	0	0	0	0	0	3	0	0	0	0	0	0	0	0	0	0
p__Proteobacteria_c__Alphaproteobacteria_o__Rhodobacterales	1	0	0	0	0	0	0	0	0	0	0	0	0	0	0	0	0	0	0	0	0	0	0	0	0	0	0	0	0	0	0	0	0	0	0	0	33	0	0	0	9	0	0	0	0	0	0	0	5
k__Bacteria_o__	9050	15574	10276	9535	4293	12023	6808	9218	7598	9113	10665	9283	10293	13603	12548	12657	10730	8475	11591	13043	11061	10204	10872	9941	11967	10524	10420	11175	13516	10447	4657	11310	9083	9194	8510	8697	5674	8464	6832	8917	8360	7489	9675	12000	8578	12684	13690	11531	12109
p__Proteobacteria_c__Deltaproteobacteria_o__	0	0	0	0	0	0	0	0	0	0	0	4	0	1	0	0	0	0	0	0	0	0	0	1	0	3	1	0	0	0	0	0	0	0	0	0	0	0	1	0	0	1	0	0	0	0	1	0	1
p__Patescibacteria_c__Saccharimonadia_o__Saccharimonadales	0	0	0	0	0	0	0	1	0	1	0	0	0	0	0	0	0	0	0	0	0	0	0	0	0	0	0	0	0	0	1	0	0	0	0	0	4	0	0	0	0	1	0	0	0	0	0	0	0
p__Proteobacteria_c__Alphaproteobacteria_o__Rhodospirillales	0	2	0	0	0	0	0	0	0	0	0	0	3	0	17	0	0	0	0	0	0	0	0	55	0	0	0	183	0	0	0	6	27	0	0	0	0	0	0	0	0	20	0	0	0	0	0	0	0
p__Tenericutes_c__Mollicutes_o__Mollicutes-RF39	9	0	0	0	0	0	0	219	0	0	0	0	0	30	124	0	0	833	0	201	0	0	0	64	8	0	6	158	0	4	0	0	0	3	6	0	49	1	113	0	295	9	0	14	0	0	208	1	0
[truncated: 5 more columns]
