# Supplementary material for: Gut Microbiome: A Potential Indicator for Differential Diagnosis of Major Depressive Disorder and General Anxiety Disorder
Source: Front Psychiatry. 2021 Sep 13;12:651536. doi: 10.3389/fpsyt.2021.651536 (PMC8473618; doi:10.3389/fpsyt.2021.651536)
Supplement: Supplementary file 1 [file Data_Sheet_1.ZIP › Supplement/Taxon/p.result.xls]

OTU ID	GAD_DFB002	GAD_DFB005	GAD_DFB007	GAD_DFB009	GAD_DFB010	GAD_DFB011	GAD_DFB015	GAD_DFB017	GAD_DFB019	GAD_DFB021	GAD_DFB025	GAD_DFB026	GAD_DFB028	GAD_DFB030	GAD_DFB032	GAD_DFB033	GAD_DFB035	GAD_DFB038	GAD_DFB040	GAD_DFB042	GAD_DFB046	HC_HFB001	HC_HFB002	HC_HFB003	HC_HFB004	HC_HFB005	HC_HFB006	HC_HFB007	HC_HFB008	HC_HFB009	HC_HFB011	MDD_DFB003	MDD_DFB004	MDD_DFB006	MDD_DFB008	MDD_DFB014	MDD_DFB016	MDD_DFB018	MDD_DFB020	MDD_DFB022	MDD_DFB023	MDD_DFB024	MDD_DFB029	MDD_DFB031	MDD_DFB034	MDD_DFB036	MDD_DFB037	MDD_DFB039	MDD_DFB041
k__Bacteria_p__Synergistetes	0	0	0	0	2	0	0	0	0	0	0	0	0	0	0	0	0	0	0	0	0	0	0	2	0	2	0	0	0	0	0	0	0	0	2	0	0	0	0	0	0	14	0	0	1	0	0	0	0
k__Bacteria_p__Epsilonbacteraeota	0	0	0	0	0	0	0	0	0	0	0	0	0	0	0	0	0	0	0	0	0	0	0	0	0	0	0	0	0	1	0	0	0	0	0	0	0	0	0	0	0	0	0	0	0	0	0	0	1
k__Bacteria_p__	9050	15574	10276	9535	4293	12023	6808	9218	7598	9113	10665	9283	10293	13603	12548	12657	10730	8475	11591	13043	11061	10204	10872	9941	11967	10524	10420	11175	13516	10447	4657	11310	9083	9194	8510	8697	5674	8464	6832	8917	8360	7489	9675	12000	8578	12684	13690	11531	12109
k__Bacteria_p__Lentisphaerae	0	0	0	0	0	0	0	4	0	0	0	0	0	0	0	0	0	0	0	0	0	0	0	1	0	0	11	4	0	0	0	0	0	0	0	0	0	1	0	0	0	0	0	0	10	0	0	0	0
k__Archaea_p__	25	3	30	46	3	0	3	75	0	5	27	11	7	19	6	2	3	4	0	14	32	10	4	19	15	7	7	16	25	18	30	30	33	14	48	17	11	65	8	45	20	8	0	15	37	1	8	20	3
k__Bacteria_p__Tenericutes	9	0	0	0	0	0	0	241	0	0	0	0	0	31	124	0	0	892	0	201	0	0	0	64	8	0	6	158	0	4	0	0	0	3	6	0	49	1	116	0	295	10	0	14	0	4	208	1	0
k__Bacteria_p__Verrucomicrobia	0	0	0	0	29	0	0	0	0	0	0	1	7	0	0	0	0	9	0	0	934	0	0	15	0	0	1	20	0	0	0	0	0	88	0	0	0	0	0	4	18	36	0	0	0	0	25	0	189
k__Bacteria_p__Bacteroidetes	11080	10264	10803	9833	7587	11466	9736	8670	8293	9491	11185	8731	10048	9086	7494	9148	8405	9516	10052	8351	10637	9436	10804	9151	11786	10888	10427	9872	8148	10246	4244	10583	10201	7541	9822	10072	1114	10682	10726	9658	9307	6402	4428	9599	6381	11702	9413	7033	8555
k__Bacteria_p__Proteobacteria	1831	1865	1123	2172	4903	1910	1186	307	2893	4616	1278	2349	2405	1108	499	3351	3328	2555	280	2008	1051	2959	888	886	512	904	395	797	1836	2184	6110	735	667	3116	2120	714	2122	879	864	3243	2602	3353	7395	3508	3687	1692	1792	3543	4074
k__Archaea_p__Nanoarchaeaeota	3	0	23	32	9	1	5	2	0	0	27	8	8	34	2	13	5	5	3	20	14	11	11	31	26	3	4	154	11	5	33	19	33	23	18	38	34	20	9	2	8	21	3	21	55	9	1	16	35
k__Bacteria_p__Firmicutes	2195	137	3091	3037	5120	1374	4723	5666	4078	1104	3126	4165	2704	1644	4464	806	988	2799	3026	1624	2309	2233	2964	3605	2350	2591	3612	3394	2454	3180	6185	3447	4505	3366	2818	4918	11883	3254	3301	2327	2903	6248	3332	1043	4828	1067	1772	2234	711
k__Bacteria_p__Patescibacteria	0	0	0	0	0	0	0	1	0	1	0	0	0	0	0	0	0	0	0	0	0	0	0	0	0	0	0	0	0	0	1	0	0	0	0	0	4	0	0	0	0	1	0	0	0	0	0	0	0
Unassigned	5605	2115	4302	4390	6574	2799	6418	5661	6015	4786	3112	4938	4013	4057	3892	3358	6136	4726	4577	4430	3327	4803	4057	5378	3109	4283	4693	3805	3851	3255	7284	3149	5285	6404	6497	5429	7739	6467	7618	4833	6282	6006	4916	3676	5977	2697	2992	5146	3883
k__Bacteria_p__Fusobacteria	0	0	185	194	0	279	3	0	0	667	52	0	0	0	0	0	154	0	1	0	1	7	1	1	0	0	0	0	0	0	0	119	0	0	37	6	0	0	0	0	0	1	10	0	2	0	0	0	47
k__Bacteria_p__Cyanobacteria	39	5	0	0	0	0	0	0	0	0	0	1	0	0	0	0	0	2	0	0	0	0	0	0	0	1	0	12	0	1	0	0	0	0	0	0	4	0	1	0	0	0	0	0	0	0	6	0	0
k__Bacteria_p__Actinobacteria	20	4	7	17	82	2	637	3	833	2	27	3	107	10	196	3	0	13	2	7	71	12	24	54	7	10	12	47	1	13	666	0	26	115	3	8	1225	11	8	71	67	55	89	14	27	1	2	207	5
[truncated: 5 more columns]
