# Supplementary material for: Gut Microbiome: A Potential Indicator for Differential Diagnosis of Major Depressive Disorder and General Anxiety Disorder
Source: Front Psychiatry. 2021 Sep 13;12:651536. doi: 10.3389/fpsyt.2021.651536 (PMC8473618; doi:10.3389/fpsyt.2021.651536)
Supplement: Supplementary file 1 [file Data_Sheet_1.ZIP › Supplement/Taxon/s.percent.xls]

OTU ID	GAD_DFB002	GAD_DFB005	GAD_DFB007	GAD_DFB009	GAD_DFB010	GAD_DFB011	GAD_DFB015	GAD_DFB017	GAD_DFB019	GAD_DFB021	GAD_DFB025	GAD_DFB026	GAD_DFB028	GAD_DFB030	GAD_DFB032	GAD_DFB033	GAD_DFB035	GAD_DFB038	GAD_DFB040	GAD_DFB042	GAD_DFB046	HC_HFB001	HC_HFB002	HC_HFB003	HC_HFB004	HC_HFB005	HC_HFB006	HC_HFB007	HC_HFB008	HC_HFB009	HC_HFB011	MDD_DFB003	MDD_DFB004	MDD_DFB006	MDD_DFB008	MDD_DFB014	MDD_DFB016	MDD_DFB018	MDD_DFB020	MDD_DFB022	MDD_DFB023	MDD_DFB024	MDD_DFB029	MDD_DFB031	MDD_DFB034	MDD_DFB036	MDD_DFB037	MDD_DFB039	MDD_DFB041
f__Muribaculaceae_g__metagenome_s__metagenome	0.00000	0.00000	0.00958	0.02642	0.00000	0.00000	0.00000	0.00017	0.00000	0.00000	0.00000	0.00000	0.00000	0.00000	0.00000	0.00003	0.00000	0.00000	0.00000	0.00000	0.00000	0.00000	0.00000	0.00000	0.00000	0.00777	0.00406	0.00017	0.00000	0.00000	0.03174	0.00000	0.00000	0.00000	0.00000	0.00000	0.00000	0.00127	0.00000	0.00000	0.00171	0.00007	0.00000	0.00000	0.00193	0.00000	0.00060	0.00511	0.00007
f__Ruminococcaceae_g__Ruminococcaceae-UCG-010_s__uncultured-organism	0.00000	0.00000	0.00000	0.00000	0.00000	0.00000	0.00000	0.00000	0.00000	0.00000	0.00000	0.00000	0.00000	0.00000	0.00000	0.00000	0.00000	0.00000	0.00000	0.00000	0.00000	0.00000	0.00000	0.00003	0.00000	0.00000	0.00000	0.00000	0.00000	0.00000	0.00000	0.00000	0.00000	0.00000	0.00000	0.00000	0.00000	0.00000	0.00000	0.00000	0.00000	0.00000	0.00000	0.00000	0.00000	0.00000	0.00000	0.00000	0.00000
f__Lactobacillaceae_g__Lactobacillus_s__Lactobacillus-iners-AB-1	0.00000	0.00000	0.00000	0.00000	0.00003	0.00000	0.00000	0.00000	0.00000	0.00000	0.00000	0.00000	0.00000	0.00000	0.00000	0.00000	0.00000	0.00000	0.00000	0.00000	0.00000	0.00000	0.00000	0.00003	0.00000	0.00000	0.00000	0.00000	0.00000	0.00000	0.00000	0.00000	0.00000	0.00000	0.00000	0.00000	0.00000	0.00000	0.00000	0.00000	0.00000	0.00000	0.00000	0.00000	0.00000	0.00000	0.00000	0.00000	0.00071
f__Aerococcaceae_g__Abiotrophia_s__uncultured-bacterium	0.00000	0.00000	0.00000	0.00000	0.00000	0.00000	0.00000	0.00000	0.00003	0.00000	0.00000	0.00000	0.00000	0.00000	0.00000	0.00000	0.00000	0.00000	0.00000	0.00000	0.00000	0.00000	0.00000	0.00000	0.00000	0.00000	0.00000	0.00000	0.00000	0.00000	0.00000	0.00000	0.00000	0.00000	0.00000	0.00000	0.00003	0.00000	0.00000	0.00000	0.00000	0.00000	0.00000	0.00000	0.00003	0.00000	0.00000	0.00000	0.00000
f__Lachnospiraceae_g__[Ruminococcus]-torques-group_s__uncultured-organism	0.00000	0.00000	0.00000	0.00000	0.00000	0.00000	0.00000	0.00000	0.00000	0.00000	0.00000	0.00003	0.00000	0.00000	0.00000	0.00000	0.00000	0.00000	0.00000	0.00000	0.00000	0.00000	0.00000	0.00000	0.00000	0.00007	0.00003	0.00000	0.00000	0.00000	0.00000	0.00000	0.00000	0.00000	0.00003	0.00010	0.00000	0.00000	0.00000	0.00000	0.00003	0.00000	0.00000	0.00000	0.00000	0.00000	0.00000	0.00000	0.00000
f__Rhizobiaceae_g__Phyllobacterium_s__	0.00000	0.00000	0.00000	0.00000	0.00000	0.00000	0.00000	0.00000	0.00003	0.00000	0.00000	0.00000	0.00000	0.00000	0.00000	0.00000	0.00000	0.00000	0.00000	0.00000	0.00000	0.00000	0.00000	0.00000	0.00000	0.00000	0.00000	0.00000	0.00000	0.00000	0.00000	0.00000	0.00000	0.00000	0.00000	0.00000	0.00020	0.00000	0.00000	0.00000	0.00000	0.00000	0.00000	0.00000	0.00000	0.00000	0.00000	0.00000	0.00000
f__Lachnospiraceae_g__Roseburia_s__	0.00589	0.00073	0.00533	0.00133	0.00010	0.00000	0.00003	0.00127	0.00000	0.00000	0.00346	0.00390	0.00169	0.00135	0.00000	0.00044	0.00064	0.00297	0.00003	0.00030	0.00051	0.00138	0.00064	0.00124	0.00030	0.00082	0.00162	0.00112	0.00144	0.00201	0.01811	0.01075	0.01549	0.00683	0.00218	0.00174	0.00023	0.00395	0.00217	0.00292	0.00516	0.00263	0.00027	0.00003	0.00193	0.00044	0.00050	0.00030	0.00000
f__Eggerthellaceae_g__Senegalimassilia_s__uncultured-bacterium	0.00000	0.00000	0.00000	0.00000	0.00000	0.00000	0.00000	0.00000	0.00000	0.00000	0.00000	0.00000	0.00000	0.00000	0.00000	0.00000	0.00000	0.00000	0.00000	0.00000	0.00000	0.00000	0.00000	0.00000	0.00000	0.00000	0.00000	0.00000	0.00000	0.00000	0.00000	0.00000	0.00000	0.00000	0.00000	0.00000	0.00000	0.00000	0.00000	0.00000	0.00000	0.00000	0.00000	0.00000	0.00000	0.00000	0.00000	0.00000	0.00000
f__Christensenellaceae_g__Christensenellaceae-R-7-group_s__	0.00020	0.00000	0.00000	0.00000	0.00045	0.00000	0.00000	0.00174	0.00000	0.00000	0.00000	0.00007	0.00003	0.00101	0.00072	0.00003	0.00000	0.00107	0.00000	0.00074	0.00075	0.00000	0.00007	0.01218	0.00379	0.00045	0.00166	0.00642	0.00034	0.00126	0.00027	0.00000	0.00017	0.00000	0.00000	0.00000	0.00888	0.00617	0.00031	0.00010	0.00094	0.00132	0.00000	0.00003	0.00010	0.00000	0.00023	0.00034	0.00000
f__Lachnospiraceae_g__Agathobacter_s__	0.00198	0.00000	0.02782	0.01347	0.00143	0.00000	0.00007	0.00094	0.00003	0.00000	0.01675	0.00058	0.00652	0.00162	0.00000	0.00072	0.00003	0.00079	0.00000	0.00209	0.01247	0.00725	0.00122	0.00621	0.00245	0.00017	0.00128	0.00031	0.00000	0.00000	0.02540	0.00014	0.01344	0.00000	0.01329	0.02913	0.00111	0.01441	0.00000	0.00000	0.00345	0.00000	0.00000	0.00157	0.00504	0.00030	0.00080	0.00084	0.00010
f__Family-XI_g__Parvimonas_s__	0.00000	0.00000	0.00000	0.00000	0.00000	0.00000	0.00000	0.00000	0.00000	0.00000	0.00000	0.00000	0.00000	0.00000	0.00000	0.00000	0.00000	0.00000	0.00000	0.00000	0.00000	0.00000	0.00000	0.00000	0.00000	0.00000	0.00000	0.00000	0.00000	0.00000	0.00000	0.00000	0.00000	0.00000	0.00000	0.00000	0.00000	0.00000	0.00000	0.00000	0.00000	0.00000	0.00000	0.00000	0.00000	0.00000	0.00000	0.00000	0.00000
f__Tannerellaceae_g__Parabacteroides_s__Parabacteroides-distasonis-CL03T12C09	0.00060	0.00000	0.00000	0.00000	0.00021	0.00111	0.00003	0.00000	0.00003	0.00000	0.00000	0.00014	0.00000	0.00122	0.00000	0.00007	0.00074	0.00000	0.00000	0.00007	0.00003	0.00013	0.00010	0.00096	0.00000	0.00010	0.00047	0.00000	0.00000	0.00000	0.00027	0.00007	0.00000	0.00204	0.00003	0.00000	0.00000	0.00077	0.00003	0.00000	0.00027	0.00000	0.00000	0.00000	0.00010	0.00000	0.00000	0.00034	0.00000
f__Rhodobacteraceae_g__Paracoccus_s__Paracoccus-denitrificans-SD1	0.00000	0.00000	0.00000	0.00000	0.00000	0.00000	0.00000	0.00000	0.00000	0.00000	0.00000	0.00000	0.00000	0.00000	0.00000	0.00000	0.00000	0.00000	0.00000	0.00000	0.00000	0.00000	0.00000	0.00000	0.00000	0.00000	0.00000	0.00000	0.00000	0.00000	0.00000	0.00000	0.00000	0.00000	0.00000	0.00000	0.00007	0.00000	0.00000	0.00000	0.00000	0.00000	0.00000	0.00000	0.00000	0.00000	0.00000	0.00000	0.00000
f__Burkholderiaceae_g__Ottowia_s__	0.00000	0.00000	0.00000	0.00000	0.00000	0.00000	0.00000	0.00000	0.00000	0.00000	0.00000	0.00000	0.00000	0.00000	0.00000	0.00000	0.00000	0.00000	0.00000	0.00000	0.00000	0.00000	0.00000	0.00000	0.00000	0.00000	0.00000	0.00000	0.00000	0.00000	0.00000	0.00000	0.00000	0.00000	0.00000	0.00000	0.00000	0.00000	0.00000	0.00000	0.00067	0.00000	0.00000	0.00000	0.00000	0.00000	0.00000	0.00000	0.00000
f__Lachnospiraceae_g__Tyzzerella-3_s__unidentified	0.00000	0.00000	0.00000	0.00000	0.00000	0.00000	0.00007	0.00000	0.00010	0.00000	0.00000	0.00000	0.00000	0.00000	0.00000	0.00014	0.00010	0.00000	0.00000	0.00020	0.00068	0.00000	0.00000	0.00000	0.00000	0.00000	0.00000	0.00007	0.00000	0.00000	0.00058	0.00000	0.00000	0.00000	0.00000	0.00104	0.00000	0.00000	0.00000	0.00017	0.00010	0.00000	0.00000	0.00000	0.00000	0.00000	0.00000	0.00020	0.00000
f__Corynebacteriaceae_g__Corynebacterium_s__	0.00000	0.00003	0.00000	0.00000	0.00000	0.00000	0.00000	0.00000	0.00000	0.00000	0.00000	0.00000	0.00003	0.00000	0.00007	0.00000	0.00000	0.00000	0.00000	0.00000	0.00000	0.00000	0.00000	0.00000	0.00000	0.00000	0.00000	0.00000	0.00000	0.00000	0.00003	0.00000	0.00000	0.00000	0.00000	0.00000	0.00060	0.00000	0.00000	0.00000	0.00000	0.00000	0.00000	0.00003	0.00000	0.00000	0.00000	0.00000	0.00000
f__Lachnospiraceae_g__CAG-56_s__uncultured-organism	0.00010	0.00000	0.00023	0.00000	0.00000	0.00000	0.00000	0.00000	0.00000	0.00000	0.00000	0.00003	0.00000	0.00010	0.00000	0.00003	0.00000	0.00021	0.00000	0.00000	0.00058	0.00000	0.00000	0.00031	0.00024	0.00000	0.00000	0.00031	0.00007	0.00031	0.00010	0.00014	0.00000	0.00000	0.00000	0.00040	0.00000	0.00023	0.00000	0.00000	0.00010	0.00007	0.00000	0.00010	0.00017	0.00000	0.00000	0.00020	0.00000
f__Streptococcaceae_g__Streptococcus_s__uncultured-Lactobacillales-bacterium	0.00000	0.00000	0.00000	0.00000	0.00000	0.00000	0.00000	0.00000	0.00000	0.00000	0.00000	0.00000	0.00000	0.00000	0.00000	0.00000	0.00000	0.00000	0.00000	0.00000	0.00000	0.00000	0.00000	0.00000	0.00000	0.00000	0.00000	0.00000	0.00000	0.00000	0.00000	0.00000	0.00000	0.00000	0.00000	0.00000	0.00000	0.00003	0.00000	0.00000	0.00000	0.00000	0.00000	0.00000	0.00000	0.00000	0.00000	0.00000	0.00000
f__Marinifilaceae_g__Odoribacter_s__uncultured-organism	0.00000	0.00000	0.00000	0.00000	0.00000	0.00000	0.00000	0.00000	0.00000	0.00000	0.00000	0.00000	0.00000	0.00003	0.00000	0.00000	0.00000	0.00000	0.00000	0.00000	0.00000	0.00000	0.00000	0.00000	0.00000	0.00000	0.00000	0.00000	0.00000	0.00000	0.00000	0.00000	0.00000	0.00000	0.00000	0.00000	0.00000	0.00000	0.00000	0.00000	0.00000	0.00000	0.00000	0.00000	0.00000	0.00000	0.00000	0.00000	0.00000
f__Nocardioidaceae_g__Marmoricola_s__Marmoricola-sp.-Leaf446	0.00000	0.00000	0.00000	0.00000	0.00000	0.00000	0.00000	0.00000	0.00000	0.00000	0.00000	0.00000	0.00000	0.00000	0.00000	0.00000	0.00000	0.00000	0.00000	0.00000	0.00000	0.00000	0.00000	0.00000	0.00000	0.00000	0.00000	0.00000	0.00000	0.00000	0.00000	0.00000	0.00000	0.00000	0.00000	0.00000	0.00003	0.00000	0.00000	0.00000	0.00000	0.00000	0.00000	0.00000	0.00000	0.00000	0.00000	0.00000	0.00000
f__Lachnospiraceae_g__uncultured_s__Coprococcus-sp.-HPP0074	0.00000	0.00000	0.00000	0.00000	0.00000	0.00007	0.00000	0.00000	0.00000	0.00316	0.00000	0.00000	0.00000	0.00000	0.00000	0.00000	0.00000	0.00000	0.00000	0.00000	0.00000	0.00000	0.00000	0.00000	0.00000	0.00000	0.00000	0.00000	0.00000	0.00000	0.00000	0.00000	0.00000	0.00000	0.00000	0.00000	0.00000	0.00000	0.00000	0.00000	0.00000	0.00003	0.00000	0.00000	0.00000	0.00000	0.00000	0.00000	0.00000
f__Lachnospiraceae_g__Lachnospiraceae-UCG-006_s__uncultured-organism	0.00000	0.00000	0.00000	0.00000	0.00000	0.00000	0.00000	0.00000	0.00000	0.00000	0.00000	0.00000	0.00000	0.00000	0.00000	0.00000	0.00000	0.00000	0.00000	0.00000	0.00000	0.00000	0.00000	0.00000	0.00000	0.00000	0.00000	0.00000	0.00000	0.00000	0.00000	0.00003	0.00007	0.00000	0.00000	0.00000	0.00000	0.00000	0.00000	0.00000	0.00000	0.00000	0.00000	0.00003	0.00000	0.00000	0.00000	0.00000	0.00000
f__Lachnospiraceae_g__[Eubacterium]-ventriosum-group_s__human-gut-metagenome	0.00000	0.00000	0.00003	0.00000	0.00000	0.00000	0.00000	0.00000	0.00000	0.00000	0.00000	0.00000	0.00000	0.00000	0.00000	0.00003	0.00000	0.00000	0.00000	0.00000	0.00000	0.00000	0.00000	0.00000	0.00000	0.00000	0.00000	0.00000	0.00000	0.00000	0.00000	0.00000	0.00000	0.00000	0.00000	0.00000	0.00000	0.00000	0.00000	0.00000	0.00000	0.00000	0.00000	0.00000	0.00000	0.00000	0.00000	0.00000	0.00000
f__Christensenellaceae_g__uncultured_s__	0.00000	0.00000	0.00000	0.00000	0.00003	0.00000	0.00000	0.00000	0.00000	0.00000	0.00000	0.00000	0.00000	0.00000	0.00000	0.00000	0.00000	0.00000	0.00000	0.00000	0.00000	0.00000	0.00000	0.00000	0.00000	0.00000	0.00000	0.00000	0.00000	0.00000	0.00000	0.00000	0.00000	0.00000	0.00000	0.00000	0.00010	0.00000	0.00000	0.00000	0.00000	0.00000	0.00000	0.00000	0.00000	0.00000	0.00000	0.00000	0.00000
f__Prevotellaceae_g__Prevotella-2_s__uncultured-organism	0.00770	0.00000	0.00000	0.00000	0.00000	0.00003	0.00437	0.00000	0.00000	0.00000	0.00000	0.00132	0.00000	0.00000	0.00000	0.00000	0.00000	0.00000	0.00014	0.00000	0.00000	0.00000	0.00000	0.00000	0.00000	0.00301	0.00000	0.00003	0.00000	0.00000	0.00000	0.00000	0.00003	0.00000	0.00194	0.00000	0.00000	0.00854	0.00136	0.00100	0.00000	0.00010	0.00037	0.00000	0.00000	0.00000	0.00000	0.00044	0.00000
f__Atopobiaceae_g__Olsenella_s__Olsenella-sp.-Marseille-P2300	0.00000	0.00000	0.00000	0.00000	0.00000	0.00000	0.00000	0.00000	0.00000	0.00000	0.00000	0.00000	0.00000	0.00000	0.00000	0.00000	0.00000	0.00000	0.00000	0.00000	0.00000	0.00000	0.00000	0.00000	0.00000	0.00000	0.00000	0.00000	0.00000	0.00000	0.00000	0.00000	0.00000	0.00000	0.00000	0.00000	0.00000	0.00000	0.00000	0.00000	0.00000	0.00003	0.00000	0.00000	0.00000	0.00000	0.00000	0.00000	0.00000
f__Lachnospiraceae_g__[Eubacterium]-ventriosum-group_s__uncultured-bacterium	0.00000	0.00000	0.00000	0.00000	0.00000	0.00000	0.00000	0.00003	0.00000	0.00000	0.00000	0.00000	0.00000	0.00000	0.00000	0.00000	0.00000	0.00000	0.00000	0.00000	0.00000	0.00000	0.00000	0.00003	0.00000	0.00000	0.00000	0.00000	0.00000	0.00000	0.00000	0.00000	0.00000	0.00000	0.00000	0.00000	0.00000	0.00000	0.00000	0.00000	0.00000	0.00000	0.00000	0.00000	0.00000	0.00000	0.00000	0.00000	0.00000
f__Lachnospiraceae_g__Roseburia_s__uncultured-organism	0.00003	0.00000	0.00003	0.00000	0.00000	0.00000	0.00000	0.00003	0.00000	0.00000	0.00000	0.00007	0.00003	0.00003	0.00000	0.00003	0.00000	0.00017	0.00000	0.00000	0.00007	0.00000	0.00000	0.00000	0.00000	0.00003	0.00000	0.00000	0.00003	0.00003	0.00082	0.00044	0.00000	0.00007	0.00003	0.00003	0.00000	0.00000	0.00000	0.00000	0.00003	0.00000	0.00003	0.00000	0.00020	0.00000	0.00020	0.00000	0.00000
o__Clostridiales_f__Family-XIII_s__	0.00003	0.00000	0.00000	0.00000	0.00000	0.00000	0.00000	0.00087	0.00007	0.00000	0.00000	0.00003	0.00000	0.00017	0.00055	0.00000	0.00000	0.00000	0.00000	0.00000	0.00000	0.00000	0.00003	0.00000	0.00000	0.00000	0.00003	0.00007	0.00003	0.00000	0.00000	0.00000	0.00013	0.00000	0.00007	0.00000	0.00301	0.00000	0.00003	0.00003	0.00020	0.00000	0.00000	0.00000	0.00003	0.00000	0.00000	0.00000	0.00000
f__Paenibacillaceae_g__Paenibacillus_s__	0.00000	0.00000	0.00000	0.00000	0.00000	0.00000	0.00000	0.00000	0.00000	0.00000	0.00000	0.00000	0.00000	0.00000	0.00000	0.00000	0.00000	0.00003	0.00000	0.00000	0.00000	0.00000	0.00000	0.00000	0.00000	0.00000	0.00000	0.00000	0.00000	0.00000	0.00000	0.00000	0.00000	0.00000	0.00000	0.00000	0.00000	0.00000	0.00000	0.00000	0.00000	0.00000	0.00000	0.00000	0.00000	0.00000	0.00000	0.00000	0.00000
f__Family-XI_g__Gemella_s__uncultured-organism	0.00000	0.00000	0.00000	0.00000	0.00000	0.00000	0.00000	0.00000	0.00000	0.00000	0.00000	0.00000	0.00000	0.00000	0.00000	0.00000	0.00000	0.00000	0.00000	0.00003	0.00000	0.00000	0.00000	0.00000	0.00000	0.00000	0.00000	0.00000	0.00000	0.00000	0.00000	0.00000	0.00000	0.00000	0.00000	0.00000	0.00000	0.00000	0.00000	0.00000	0.00000	0.00000	0.00000	0.00000	0.00000	0.00000	0.00000	0.00000	0.00000
f__Rhizobiaceae_g__Shinella_s__	0.00000	0.00000	0.00000	0.00000	0.00000	0.00000	0.00000	0.00000	0.00000	0.00000	0.00000	0.00000	0.00000	0.00000	0.00000	0.00000	0.00000	0.00000	0.00000	0.00000	0.00000	0.00000	0.00000	0.00000	0.00000	0.00000	0.00000	0.00000	0.00000	0.00000	0.00000	0.00000	0.00000	0.00000	0.00000	0.00000	0.00003	0.00000	0.00000	0.00000	0.00010	0.00000	0.00000	0.00000	0.00000	0.00000	0.00000	0.00000	0.00000
f__Family-XI_g__Parvimonas_s__Peptostreptococcus-sp.-oral-clone-FL008	0.00000	0.00000	0.00000	0.00000	0.00000	0.00000	0.00000	0.00000	0.00000	0.00000	0.00000	0.00000	0.00000	0.00000	0.00000	0.00000	0.00000	0.00000	0.00000	0.00000	0.00000	0.00000	0.00000	0.00000	0.00000	0.00000	0.00000	0.00000	0.00000	0.00000	0.00000	0.00000	0.00000	0.00000	0.00000	0.00000	0.00000	0.00000	0.00000	0.00000	0.00000	0.00000	0.00000	0.00000	0.00000	0.00000	0.00000	0.00000	0.00000
o__Lactobacillales_f__Carnobacteriaceae_s__	0.00000	0.00000	0.00000	0.00000	0.00000	0.00000	0.00000	0.00000	0.00000	0.00000	0.00000	0.00000	0.00000	0.00000	0.00000	0.00000	0.00000	0.00000	0.00000	0.00000	0.00000	0.00000	0.00000	0.00000	0.00000	0.00000	0.00000	0.00000	0.00000	0.00000	0.00000	0.00000	0.00000	0.00000	0.00000	0.00003	0.00010	0.00007	0.00000	0.00000	0.00000	0.00000	0.00003	0.00000	0.00003	0.00000	0.00003	0.00000	0.00000
f__Sphingobacteriaceae_g__Sphingobacterium_s__	0.00003	0.00000	0.00000	0.00000	0.00000	0.00000	0.00000	0.00000	0.00000	0.00000	0.00000	0.00000	0.00000	0.00000	0.00000	0.00000	0.00000	0.00000	0.00000	0.00000	0.00000	0.00000	0.00000	0.00000	0.00000	0.00000	0.00000	0.00000	0.00000	0.00000	0.00000	0.00000	0.00000	0.00000	0.00000	0.00000	0.00000	0.00000	0.00000	0.00000	0.00007	0.00000	0.00000	0.00000	0.00000	0.00000	0.00000	0.00000	0.00003
f__Lachnospiraceae_g__Blautia_s__	0.00100	0.00000	0.00023	0.00003	0.00042	0.00010	0.00034	0.00536	0.00000	0.00000	0.00031	0.00037	0.00047	0.00027	0.00010	0.00000	0.00040	0.00021	0.00000	0.00003	0.00037	0.00017	0.00020	0.00045	0.00054	0.00092	0.00003	0.00010	0.00054	0.00123	0.00034	0.00010	0.00074	0.00070	0.00023	0.00040	0.00037	0.00017	0.00010	0.00021	0.00023	0.00003	0.00017	0.00017	0.00020	0.00000	0.00037	0.00024	0.00003
f__Clostridiaceae-1_g__Clostridium-sensu-stricto-1_s__uncultured-Firmicutes-bacterium	0.00000	0.00000	0.00000	0.00000	0.00000	0.00000	0.00000	0.00000	0.00000	0.00000	0.00000	0.00000	0.00000	0.00000	0.00000	0.00000	0.00000	0.00000	0.00000	0.00000	0.00000	0.00000	0.00000	0.00000	0.00000	0.00000	0.00000	0.00000	0.00000	0.00000	0.00000	0.00000	0.00000	0.00003	0.00000	0.00000	0.00000	0.00000	0.00000	0.00000	0.00000	0.00000	0.00000	0.00003	0.00000	0.00000	0.00000	0.00000	0.00000
f__Christensenellaceae_g__uncultured_s__uncultured-bacterium	0.00000	0.00000	0.00000	0.00000	0.00003	0.00000	0.00000	0.00000	0.00000	0.00000	0.00000	0.00000	0.00000	0.00000	0.00000	0.00000	0.00000	0.00000	0.00000	0.00000	0.00000	0.00000	0.00000	0.00000	0.00000	0.00000	0.00000	0.00000	0.00000	0.00000	0.00000	0.00000	0.00000	0.00000	0.00000	0.00000	0.00000	0.00000	0.00000	0.00003	0.00000	0.00000	0.00000	0.00000	0.00000	0.00000	0.00000	0.00000	0.00000
f__Weeksellaceae_g__Soonwooa_s__	0.00000	0.00000	0.00000	0.00000	0.00000	0.00000	0.00000	0.00000	0.00000	0.00000	0.00000	0.00000	0.00000	0.00000	0.00000	0.00000	0.00000	0.00000	0.00000	0.00000	0.00000	0.00000	0.00000	0.00000	0.00000	0.00000	0.00000	0.00000	0.00000	0.00000	0.00000	0.00000	0.00000	0.00000	0.00000	0.00000	0.00000	0.00000	0.00000	0.00000	0.00003	0.00000	0.00000	0.00000	0.00000	0.00000	0.00000	0.00000	0.00000
f__Tannerellaceae_g__Macellibacteroides_s__	0.00000	0.00000	0.00000	0.00000	0.00000	0.00000	0.00000	0.00000	0.00000	0.00000	0.00000	0.00000	0.00000	0.00000	0.00000	0.00000	0.00000	0.00000	0.00000	0.00000	0.00000	0.00000	0.00000	0.00000	0.00000	0.00000	0.00000	0.00000	0.00000	0.00000	0.00000	0.00000	0.00000	0.00000	0.00000	0.00000	0.00000	0.00000	0.00000	0.00000	0.00000	0.00000	0.00000	0.00000	0.00000	0.00000	0.00000	0.00000	0.00000
f__uncultured-bacterium_g__uncultured-bacterium_s__uncultured-bacterium	0.00121	0.00000	0.00000	0.00000	0.00000	0.00000	0.00000	0.00003	0.00000	0.00000	0.00000	0.00000	0.00000	0.00041	0.00003	0.00000	0.00000	0.00283	0.00000	0.00000	0.00000	0.00000	0.00000	0.00051	0.00024	0.00000	0.00000	0.00095	0.00000	0.00014	0.00000	0.00000	0.00000	0.00000	0.00000	0.00000	0.00070	0.00000	0.00037	0.00000	0.00067	0.00000	0.00000	0.00000	0.00000	0.00000	0.00013	0.00000	0.00000
f__Ruminococcaceae_g__Ruminococcaceae-UCG-003_s__	0.00000	0.00000	0.00000	0.00000	0.00000	0.00000	0.00000	0.00003	0.00000	0.00000	0.00000	0.00000	0.00003	0.00000	0.00000	0.00000	0.00000	0.00003	0.00000	0.00000	0.00000	0.00000	0.00000	0.00000	0.00000	0.00000	0.00000	0.00003	0.00000	0.00000	0.00000	0.00000	0.00000	0.00000	0.00003	0.00000	0.00000	0.00000	0.00000	0.00003	0.00000	0.00000	0.00000	0.00000	0.00000	0.00003	0.00000	0.00000	0.00000
f__Ruminococcaceae_g__Ruminococcaceae-UCG-010_s__uncultured-bacterium	0.00000	0.00000	0.00000	0.00000	0.00000	0.00000	0.00000	0.00000	0.00000	0.00000	0.00000	0.00000	0.00000	0.00000	0.00000	0.00000	0.00000	0.00000	0.00000	0.00000	0.00000	0.00000	0.00000	0.00000	0.00000	0.00000	0.00000	0.00000	0.00000	0.00000	0.00000	0.00000	0.00000	0.00000	0.00000	0.00000	0.00000	0.00003	0.00000	0.00000	0.00000	0.00000	0.00000	0.00000	0.00000	0.00000	0.00000	0.00000	0.00000
f__Fusobacteriaceae_g__Fusobacterium_s__uncultured-bacterium	0.00000	0.00000	0.00000	0.00000	0.00000	0.00000	0.00003	0.00000	0.00000	0.00000	0.00000	0.00000	0.00000	0.00000	0.00000	0.00000	0.00000	0.00000	0.00000	0.00000	0.00000	0.00000	0.00000	0.00000	0.00000	0.00000	0.00000	0.00000	0.00000	0.00000	0.00000	0.00000	0.00000	0.00000	0.00000	0.00000	0.00000	0.00000	0.00000	0.00000	0.00000	0.00000	0.00000	0.00000	0.00000	0.00000	0.00000	0.00000	0.00000
f__Ruminococcaceae_g__Ruminococcaceae-UCG-014_s__uncultured-bacterium	0.00000	0.00000	0.00000	0.00000	0.00000	0.00000	0.00000	0.00000	0.00000	0.00000	0.00000	0.00000	0.00000	0.00000	0.00000	0.00000	0.00000	0.00003	0.00000	0.00000	0.00000	0.00000	0.00000	0.00000	0.00000	0.00000	0.00000	0.00000	0.00000	0.00000	0.00000	0.00000	0.00000	0.00000	0.00003	0.00000	0.00000	0.00000	0.00000	0.00000	0.00003	0.00000	0.00000	0.00000	0.00000	0.00000	0.00000	0.00000	0.00000
f__Erysipelotrichaceae_g__Coprobacillus_s__Coprobacillus-cateniformis-JCM-10604	0.00000	0.00000	0.00000	0.00000	0.00000	0.00000	0.00000	0.00000	0.00000	0.00000	0.00003	0.00000	0.00000	0.00000	0.00000	0.00000	0.00000	0.00000	0.00000	0.00000	0.00000	0.00000	0.00000	0.00000	0.00000	0.00000	0.00000	0.00000	0.00000	0.00000	0.00000	0.00000	0.00000	0.00000	0.00000	0.00000	0.00000	0.00000	0.00000	0.00000	0.00000	0.00000	0.00000	0.00000	0.00000	0.00000	0.00000	0.00000	0.00000
f__Ruminococcaceae_g__Ruminococcaceae-UCG-004_s__uncultured-bacterium	0.00000	0.00000	0.00000	0.00000	0.00000	0.00000	0.00000	0.00000	0.00000	0.00000	0.00000	0.00000	0.00000	0.00000	0.00000	0.00000	0.00000	0.00000	0.00000	0.00000	0.00000	0.00000	0.00000	0.00000	0.00000	0.00000	0.00000	0.00000	0.00000	0.00000	0.00000	0.00000	0.00000	0.00000	0.00000	0.00000	0.00000	0.00000	0.00000	0.00000	0.00000	0.00000	0.00000	0.00000	0.00000	0.00000	0.00000	0.00000	0.00000
f__Prevotellaceae_g__Prevotellaceae-NK3B31-group_s__uncultured-organism	0.00000	0.00000	0.00000	0.00014	0.00000	0.00000	0.00000	0.00000	0.00000	0.00000	0.00000	0.00000	0.00000	0.00000	0.00000	0.00000	0.00138	0.00000	0.00000	0.00000	0.00000	0.00000	0.00000	0.00000	0.00000	0.00000	0.00000	0.00000	0.00000	0.00000	0.00000	0.04641	0.00000	0.00000	0.00000	0.00000	0.00000	0.00000	0.00000	0.00000	0.00000	0.00078	0.00000	0.00000	0.00000	0.00000	0.00000	0.00000	0.00000
f__Erysipelotrichaceae_g__Catenibacterium_s__uncultured-organism	0.00000	0.00000	0.00000	0.00000	0.00000	0.00003	0.00017	0.02345	0.00000	0.00000	0.00000	0.00000	0.00000	0.00000	0.00027	0.00000	0.00000	0.00014	0.00007	0.00000	0.00000	0.00000	0.00000	0.00000	0.00000	0.00000	0.00000	0.00000	0.00000	0.00000	0.00000	0.00000	0.00000	0.00000	0.00000	0.00000	0.00000	0.00000	0.00000	0.00000	0.00007	0.00000	0.00000	0.00000	0.00017	0.00000	0.00000	0.00003	0.00000
f__Lachnospiraceae_g__Coprococcus-1_s__uncultured-organism	0.00000	0.00000	0.00000	0.00000	0.00000	0.00000	0.00000	0.00010	0.00000	0.00000	0.00003	0.00000	0.00000	0.00007	0.00000	0.00000	0.00000	0.00003	0.00000	0.00000	0.00000	0.00000	0.00000	0.00000	0.00000	0.00003	0.00000	0.00000	0.00003	0.00007	0.00007	0.00000	0.00020	0.00000	0.00000	0.00000	0.00000	0.00010	0.00010	0.00000	0.00007	0.00003	0.00000	0.00000	0.00020	0.00000	0.00007	0.00000	0.00000
f__Erysipelotrichaceae_g__Faecalitalea_s__Eubacterium-sp.-3_1_31	0.00000	0.00000	0.00000	0.00000	0.00000	0.00000	0.00000	0.00000	0.00000	0.00000	0.00000	0.00000	0.00000	0.00000	0.00000	0.00000	0.00000	0.00000	0.00000	0.00000	0.00000	0.00000	0.00000	0.00000	0.00000	0.00000	0.00000	0.00000	0.00000	0.00000	0.00000	0.00000	0.00000	0.00000	0.00000	0.00000	0.00027	0.00000	0.00000	0.00000	0.00000	0.00000	0.00000	0.00000	0.00000	0.00000	0.00000	0.00000	0.00007
f__Lachnospiraceae_g__Blautia_s__Blautia-obeum	0.00003	0.00000	0.00000	0.00000	0.00000	0.00000	0.00003	0.00000	0.00000	0.00000	0.00000	0.00000	0.00003	0.00010	0.00000	0.00000	0.00000	0.00000	0.00000	0.00003	0.00000	0.00000	0.00003	0.00000	0.00017	0.00010	0.00000	0.00003	0.00007	0.00003	0.00003	0.00000	0.00000	0.00000	0.00000	0.00003	0.00000	0.00000	0.00000	0.00007	0.00000	0.00000	0.00003	0.00000	0.00000	0.00003	0.00007	0.00000	0.00000
f__Lachnospiraceae_g__Tyzzerella_s__uncultured-organism	0.00000	0.00000	0.00000	0.00000	0.00000	0.00000	0.00000	0.00000	0.00000	0.00000	0.00000	0.00003	0.00000	0.00000	0.00000	0.00000	0.00000	0.00000	0.00000	0.00000	0.00000	0.00000	0.00000	0.00000	0.00000	0.00000	0.00000	0.00000	0.00000	0.00000	0.00000	0.00000	0.00000	0.00000	0.00000	0.00000	0.00000	0.00000	0.00000	0.00000	0.00000	0.00000	0.00000	0.00003	0.00000	0.00000	0.00000	0.00000	0.00000
o__Lactobacillales_f__Streptococcaceae_s__	0.00000	0.00000	0.00000	0.00000	0.00000	0.00000	0.00000	0.00000	0.00000	0.00000	0.00000	0.00003	0.00000	0.00000	0.00000	0.00000	0.00000	0.00000	0.00000	0.00000	0.00000	0.00000	0.00000	0.00000	0.00000	0.00000	0.00000	0.00000	0.00000	0.00000	0.00000	0.00000	0.00000	0.00000	0.00000	0.00003	0.00000	0.00003	0.00000	0.00000	0.00000	0.00000	0.00000	0.00000	0.00000	0.00000	0.00003	0.00000	0.00000
f__Tannerellaceae_g__Parabacteroides_s__uncultured-organism	0.00000	0.00000	0.00007	0.00010	0.00000	0.00000	0.00000	0.00000	0.00047	0.00007	0.00003	0.00003	0.00000	0.00000	0.00000	0.00000	0.00040	0.00000	0.00000	0.00000	0.00003	0.00000	0.00000	0.00000	0.00000	0.00000	0.00003	0.00000	0.00010	0.00007	0.00000	0.00000	0.00000	0.00000	0.00003	0.00000	0.00003	0.00010	0.00000	0.00003	0.00000	0.00020	0.00000	0.00000	0.00003	0.00000	0.00000	0.00000	0.00000
f__Lachnospiraceae_g__Lachnoclostridium_s__	0.00100	0.00003	0.00074	0.00014	0.00357	0.00425	0.00125	0.00090	0.02720	0.00094	0.00041	0.00088	0.00054	0.00034	0.00021	0.00027	0.00087	0.00038	0.00007	0.00030	0.00082	0.00233	0.00044	0.00024	0.00027	0.00031	0.00037	0.00031	0.00084	0.00092	0.00332	0.00211	0.00054	0.00198	0.00137	0.00385	0.00003	0.00134	0.00007	0.00165	0.00023	0.00145	0.00003	0.00054	0.00064	0.00020	0.00047	0.00050	0.00057
f__Coriobacteriales-Incertae-Sedis_g__uncultured_s__uncultured-bacterium	0.00000	0.00000	0.00000	0.00000	0.00000	0.00000	0.00000	0.00000	0.00000	0.00000	0.00000	0.00000	0.00000	0.00000	0.00000	0.00000	0.00000	0.00000	0.00000	0.00000	0.00000	0.00000	0.00000	0.00000	0.00000	0.00000	0.00000	0.00000	0.00000	0.00000	0.00000	0.00000	0.00000	0.00000	0.00000	0.00000	0.00000	0.00000	0.00003	0.00000	0.00007	0.00000	0.00000	0.00000	0.00000	0.00000	0.00000	0.00000	0.00000
f__Lachnospiraceae_g__Roseburia_s__Roseburia-sp.-499	0.00000	0.00000	0.00000	0.00000	0.00000	0.00000	0.00000	0.00000	0.00000	0.00000	0.00000	0.00003	0.00000	0.00000	0.00000	0.00000	0.00000	0.00000	0.00000	0.00000	0.00000	0.00000	0.00000	0.00021	0.00000	0.00000	0.00000	0.00000	0.00000	0.00000	0.00000	0.00000	0.00000	0.00000	0.00000	0.00000	0.00000	0.00000	0.00000	0.00000	0.00000	0.00000	0.00000	0.00000	0.00000	0.00000	0.00000	0.00000	0.00000
f__Corynebacteriaceae_g__Corynebacterium_s__uncultured-bacterium	0.00000	0.00000	0.00000	0.00000	0.00000	0.00000	0.00000	0.00000	0.00000	0.00000	0.00000	0.00000	0.00000	0.00000	0.00000	0.00000	0.00000	0.00000	0.00000	0.00000	0.00000	0.00000	0.00000	0.00000	0.00000	0.00000	0.00000	0.00000	0.00000	0.00000	0.00000	0.00000	0.00000	0.00000	0.00000	0.00000	0.00017	0.00003	0.00000	0.00000	0.00000	0.00000	0.00000	0.00000	0.00000	0.00000	0.00000	0.00000	0.00000
f__Acidaminococcaceae_g__Phascolarctobacterium_s__uncultured-bacterium	0.01099	0.00000	0.00000	0.00000	0.00000	0.00000	0.00000	0.00000	0.00185	0.00000	0.00003	0.00142	0.00000	0.00000	0.00000	0.00000	0.00000	0.02142	0.00000	0.00000	0.00000	0.00000	0.02660	0.00000	0.00000	0.02461	0.00003	0.00017	0.00000	0.00000	0.00010	0.00000	0.00003	0.00000	0.00000	0.00000	0.00000	0.00000	0.02334	0.00000	0.00094	0.00391	0.00050	0.00000	0.00098	0.00000	0.00000	0.00000	0.00000
f__Lachnospiraceae_g__Marvinbryantia_s__uncultured-Clostridium-sp.	0.00003	0.00000	0.00000	0.00000	0.00000	0.00000	0.00000	0.00000	0.00000	0.00000	0.00000	0.00000	0.00000	0.00000	0.00000	0.00000	0.00000	0.00000	0.00000	0.00000	0.00000	0.00000	0.00000	0.00000	0.00000	0.00000	0.00000	0.00000	0.00000	0.00000	0.00000	0.00000	0.00000	0.00000	0.00000	0.00000	0.00000	0.00000	0.00000	0.00000	0.00003	0.00000	0.00000	0.00000	0.00000	0.00000	0.00000	0.00000	0.00000
f__Bacteroidaceae_g__Bacteroides_s__Bacteroides-uniformis-CL03T12C37	0.00342	0.02913	0.00000	0.00000	0.01010	0.00338	0.00000	0.00000	0.01202	0.00124	0.01054	0.00146	0.00912	0.03410	0.00811	0.01377	0.01563	0.00024	0.00010	0.01845	0.00870	0.00000	0.00024	0.02549	0.00531	0.00031	0.00024	0.01019	0.00556	0.00082	0.00027	0.00487	0.01277	0.01115	0.00070	0.00769	0.01239	0.02037	0.00027	0.00742	0.00027	0.01090	0.00010	0.00197	0.00521	0.00107	0.00047	0.00807	0.00240
f__Peptostreptococcaceae_g__Paraclostridium_s__	0.00000	0.00000	0.00000	0.00000	0.00000	0.00000	0.00003	0.00000	0.00000	0.00000	0.00000	0.00000	0.00000	0.00000	0.00000	0.00000	0.00000	0.00000	0.00000	0.00000	0.00000	0.00000	0.00000	0.00000	0.00000	0.00000	0.00000	0.00000	0.00000	0.00000	0.00000	0.00000	0.00000	0.00000	0.00000	0.00000	0.00000	0.00000	0.00000	0.00000	0.00000	0.00000	0.00000	0.00000	0.00000	0.00000	0.00000	0.00000	0.00000
f__Rhodobacteraceae_g__Paracoccus_s__	0.00003	0.00000	0.00000	0.00000	0.00000	0.00000	0.00000	0.00000	0.00000	0.00000	0.00000	0.00000	0.00000	0.00000	0.00000	0.00000	0.00000	0.00000	0.00000	0.00000	0.00000	0.00000	0.00000	0.00000	0.00000	0.00000	0.00000	0.00000	0.00000	0.00000	0.00000	0.00000	0.00000	0.00000	0.00000	0.00000	0.00000	0.00000	0.00000	0.00000	0.00020	0.00000	0.00000	0.00000	0.00000	0.00000	0.00000	0.00000	0.00003
f__Bacteroidaceae_g__Bacteroides_s__gut-metagenome	0.00000	0.00000	0.00000	0.00000	0.00000	0.00000	0.00119	0.00000	0.00000	0.00000	0.00000	0.00000	0.00000	0.00084	0.00000	0.00000	0.00003	0.00000	0.00000	0.00000	0.00000	0.00000	0.00000	0.00000	0.00000	0.00000	0.00000	0.00000	0.00000	0.00000	0.00000	0.00796	0.00000	0.00000	0.00000	0.00000	0.00000	0.00000	0.00000	0.00000	0.00730	0.00000	0.00000	0.00000	0.00423	0.00000	0.00000	0.00000	0.00000
k__Archaea_p__Nanoarchaeaeota_s__	0.00007	0.00000	0.00007	0.00000	0.00003	0.00000	0.00003	0.00003	0.00000	0.00000	0.00003	0.00017	0.00000	0.00014	0.00003	0.00007	0.00010	0.00003	0.00000	0.00003	0.00000	0.00010	0.00007	0.00007	0.00017	0.00000	0.00000	0.00105	0.00003	0.00000	0.00000	0.00031	0.00034	0.00030	0.00000	0.00010	0.00000	0.00013	0.00003	0.00003	0.00003	0.00013	0.00003	0.00000	0.00003	0.00010	0.00003	0.00003	0.00000
f__Burkholderiaceae_g__Sutterella_s__uncultured-organism	0.00000	0.00013	0.00003	0.00003	0.00000	0.00000	0.00003	0.00000	0.00000	0.00000	0.00000	0.00000	0.00000	0.00000	0.00048	0.00000	0.00000	0.00021	0.00000	0.00000	0.00000	0.00000	0.00000	0.00000	0.00000	0.00151	0.00000	0.00000	0.00020	0.00187	0.00000	0.00000	0.00000	0.00332	0.00090	0.00000	0.00000	0.00000	0.00000	0.00450	0.00000	0.00000	0.00000	0.00003	0.00000	0.00000	0.00324	0.00000	0.00000
k__Bacteria_p__Firmicutes_s__	0.00144	0.00020	0.00141	0.00496	0.01182	0.00050	0.00606	0.00295	0.00172	0.00030	0.00373	0.00241	0.00189	0.00179	0.00465	0.00116	0.00074	0.00466	0.00315	0.00128	0.00340	0.00158	0.00425	0.00865	0.00138	0.00483	0.00612	0.00455	0.00107	0.00382	0.00585	0.00310	0.00077	0.00054	0.00097	0.00120	0.00094	0.00114	0.00675	0.00364	0.00124	0.00256	0.00040	0.00097	0.00331	0.00097	0.00104	0.00266	0.00037
f__Acholeplasmatales-bacterium-canine-oral-taxon-316_g__Acholeplasmatales-bacterium-canine-oral-taxon-316_s__Acholeplasmatales-bacterium-canine-oral-taxon-316	0.00000	0.00000	0.00000	0.00000	0.00000	0.00000	0.00000	0.00000	0.00000	0.00000	0.00000	0.00000	0.00000	0.00000	0.00000	0.00000	0.00000	0.00000	0.00000	0.00000	0.00000	0.00000	0.00000	0.00000	0.00000	0.00000	0.00000	0.00000	0.00000	0.00000	0.00000	0.00000	0.00000	0.00000	0.00000	0.00000	0.00000	0.00000	0.00010	0.00000	0.00000	0.00000	0.00000	0.00000	0.00000	0.00000	0.00000	0.00000	0.00000
f__Erysipelotrichaceae_g__Firmicutes-bacterium-CAG:345_s__Firmicutes-bacterium-CAG:345	0.00000	0.00000	0.00000	0.00000	0.00000	0.00000	0.00000	0.00000	0.00000	0.00000	0.00000	0.00000	0.00000	0.00000	0.00000	0.00000	0.00000	0.00000	0.00000	0.00000	0.00000	0.00000	0.00000	0.00000	0.00000	0.00055	0.00000	0.00000	0.00000	0.00000	0.00000	0.00000	0.00000	0.00000	0.00000	0.00000	0.00000	0.00000	0.00000	0.00000	0.00000	0.00000	0.00000	0.00000	0.00000	0.00000	0.00000	0.00000	0.00000
f__Ruminococcaceae_g__uncultured_s__uncultured-Ruminococcus-sp.	0.00000	0.00000	0.00000	0.00000	0.00000	0.00000	0.00000	0.00000	0.00000	0.00000	0.00000	0.00000	0.00000	0.00000	0.00000	0.00000	0.00000	0.00000	0.00000	0.00000	0.00000	0.00000	0.00000	0.00003	0.00000	0.00003	0.00003	0.00000	0.00000	0.00000	0.00000	0.00000	0.00000	0.00000	0.00000	0.00000	0.00000	0.00000	0.00003	0.00000	0.00000	0.00000	0.00000	0.00000	0.00000	0.00000	0.00000	0.00000	0.00000
c__Deltaproteobacteria_o__Desulfovibrionales_s__	0.00000	0.00000	0.00000	0.00000	0.00000	0.00000	0.00000	0.00000	0.00000	0.00000	0.00000	0.00000	0.00000	0.00000	0.00000	0.00000	0.00000	0.00000	0.00000	0.00000	0.00000	0.00003	0.00000	0.00000	0.00000	0.00003	0.00000	0.00000	0.00000	0.00000	0.00000	0.00000	0.00000	0.00000	0.00000	0.00000	0.00000	0.00000	0.00000	0.00000	0.00000	0.00000	0.00000	0.00000	0.00000	0.00000	0.00000	0.00000	0.00000
f__Veillonellaceae_g__Megamonas_s__uncultured-bacterium	0.00000	0.00000	0.00000	0.00000	0.00000	0.00000	0.00000	0.00000	0.00000	0.00000	0.00000	0.02431	0.02055	0.00003	0.00000	0.01029	0.00666	0.00000	0.00000	0.00000	0.00000	0.00000	0.02471	0.01225	0.00030	0.00000	0.02356	0.03684	0.04001	0.02650	0.00014	0.00000	0.00000	0.00000	0.00084	0.00000	0.00020	0.00000	0.00000	0.00000	0.00000	0.15480	0.00000	0.00000	0.01771	0.00000	0.00000	0.02358	0.00000
f__Eubacteriaceae_g__Eubacterium_s__Eubacterium-limosum-KIST612	0.00000	0.00000	0.00000	0.00000	0.00000	0.00000	0.00000	0.00000	0.00000	0.00000	0.00000	0.00000	0.00000	0.00000	0.00000	0.00000	0.00000	0.00000	0.00000	0.00000	0.00000	0.00000	0.00000	0.00000	0.00000	0.00000	0.00000	0.00000	0.00000	0.00000	0.00000	0.00000	0.00000	0.00000	0.00000	0.00000	0.00000	0.00000	0.00000	0.00003	0.00000	0.00003	0.00000	0.00000	0.00000	0.00000	0.00000	0.00000	0.00000
f__Lachnospiraceae_g__Lachnospiraceae-ND3007-group_s__uncultured-bacterium	0.00000	0.00000	0.00000	0.00003	0.00003	0.00000	0.00000	0.00007	0.00000	0.00000	0.00000	0.00000	0.00007	0.00000	0.00000	0.00000	0.00000	0.00014	0.00000	0.00000	0.00000	0.00000	0.00000	0.00017	0.00003	0.00007	0.00030	0.00003	0.00003	0.00017	0.00021	0.00007	0.00000	0.00003	0.00003	0.00000	0.00000	0.00000	0.00014	0.00000	0.00007	0.00000	0.00000	0.00000	0.00000	0.00000	0.00000	0.00000	0.00000
f__Erysipelotrichaceae_g__Erysipelatoclostridium_s__bacterium-NLAE-zl-G262	0.00000	0.00000	0.00000	0.00000	0.00003	0.00007	0.00000	0.00000	0.01919	0.00040	0.00000	0.00003	0.00000	0.00000	0.00079	0.00000	0.00020	0.00000	0.00000	0.00000	0.00510	0.00044	0.00000	0.00000	0.00000	0.00000	0.00000	0.00000	0.00000	0.00000	0.00000	0.00000	0.00000	0.00054	0.00000	0.00000	0.00268	0.00000	0.00000	0.00000	0.00000	0.00000	0.00000	0.00000	0.00000	0.00000	0.00000	0.00000	0.00010
f__Ruminococcaceae_g__Ruminococcaceae-UCG-002_s__uncultured-rumen-bacterium	0.00000	0.00000	0.00000	0.00000	0.00000	0.00000	0.00000	0.00000	0.00000	0.00000	0.00000	0.00000	0.00000	0.00000	0.00000	0.00000	0.00000	0.00000	0.00000	0.00000	0.00000	0.00000	0.00000	0.00000	0.00000	0.00000	0.00000	0.00000	0.00000	0.00000	0.00000	0.00000	0.00000	0.00000	0.00000	0.00000	0.00000	0.00000	0.00000	0.00000	0.00000	0.00000	0.00000	0.00000	0.00000	0.00000	0.00000	0.00000	0.00000
f__Erysipelotrichaceae_g__Holdemanella_s__human-gut-metagenome	0.00000	0.00000	0.00000	0.00000	0.00000	0.00000	0.00000	0.00000	0.00000	0.00000	0.00000	0.00000	0.00000	0.00000	0.00000	0.00000	0.00000	0.00000	0.00000	0.00000	0.00000	0.00000	0.00000	0.00000	0.00003	0.00000	0.00000	0.00000	0.00000	0.00000	0.00000	0.00000	0.00000	0.00000	0.00003	0.00000	0.00000	0.00000	0.00000	0.00000	0.00000	0.00000	0.00000	0.00000	0.00000	0.00000	0.00000	0.00000	0.00000
f__Lachnospiraceae_g__Lachnospiraceae-UCG-008_s__Ruminococcus-sp.-CE2	0.00003	0.00000	0.00000	0.00000	0.00003	0.00000	0.00003	0.00000	0.00000	0.00000	0.00000	0.00000	0.00000	0.00003	0.00000	0.00000	0.00000	0.00000	0.00000	0.00000	0.00000	0.00003	0.00003	0.00000	0.00000	0.00003	0.00000	0.00000	0.00000	0.00000	0.00000	0.00000	0.00000	0.00000	0.00000	0.00000	0.00007	0.00000	0.00000	0.00000	0.00000	0.00000	0.00000	0.00000	0.00000	0.00000	0.00000	0.00003	0.00000
f__Erysipelotrichaceae_g__Merdibacter_s__Clostridiales-bacterium-10-3b	0.00000	0.00000	0.00000	0.00000	0.00003	0.00000	0.00000	0.00000	0.00000	0.00000	0.00000	0.00000	0.00000	0.00000	0.00000	0.00000	0.00000	0.00000	0.00000	0.00000	0.00000	0.00000	0.00000	0.00000	0.00000	0.00000	0.00000	0.00000	0.00000	0.00000	0.00000	0.00000	0.00000	0.00000	0.00000	0.00000	0.00000	0.00000	0.00000	0.00000	0.00000	0.00000	0.00000	0.00000	0.00000	0.00000	0.00000	0.00000	0.00000
f__Prevotellaceae_g__Prevotella-9_s__metagenome	0.00000	0.00000	0.00000	0.00000	0.00000	0.00000	0.00000	0.00000	0.00000	0.00000	0.00000	0.00000	0.00000	0.00000	0.00000	0.00000	0.00000	0.00000	0.00000	0.00000	0.00000	0.00000	0.00000	0.00000	0.00000	0.00003	0.00000	0.00000	0.00000	0.00000	0.00000	0.00000	0.00000	0.00000	0.00000	0.00000	0.00000	0.00000	0.00000	0.00000	0.00003	0.00000	0.00000	0.00007	0.00000	0.00010	0.00000	0.00000	0.00000
f__Ruminococcaceae_g__[Eubacterium]-coprostanoligenes-group_s__uncultured-organism	0.00000	0.00000	0.00000	0.00000	0.00000	0.00000	0.00000	0.00003	0.00000	0.00000	0.00000	0.00000	0.00000	0.00000	0.00000	0.00000	0.00000	0.00003	0.00000	0.00000	0.00000	0.00000	0.00000	0.00000	0.00000	0.00003	0.00000	0.00000	0.00000	0.00000	0.00000	0.00000	0.00000	0.00000	0.00000	0.00000	0.00000	0.00000	0.00000	0.00000	0.00000	0.00000	0.00000	0.00000	0.00000	0.00000	0.00000	0.00000	0.00000
f__Marinifilaceae_g__Butyricimonas_s__Butyricimonas-sp.-Marseille-P2440	0.00000	0.00000	0.00003	0.00000	0.00000	0.00000	0.00000	0.00000	0.00000	0.00000	0.00017	0.00003	0.00000	0.00000	0.00000	0.00000	0.00000	0.00000	0.00000	0.00000	0.00000	0.00000	0.00000	0.00007	0.00013	0.00000	0.00000	0.00058	0.00003	0.00010	0.00000	0.00000	0.00000	0.00000	0.00013	0.00000	0.00000	0.00007	0.00000	0.00000	0.00000	0.00003	0.00000	0.00000	0.00000	0.00000	0.00003	0.00000	0.00000
f__Lachnospiraceae_g__Johnsonella_s__uncultured-Lachnospiraceae-bacterium	0.00000	0.00000	0.00000	0.00000	0.00000	0.00000	0.00003	0.00000	0.00000	0.00000	0.00000	0.00000	0.00000	0.00000	0.00000	0.00000	0.00000	0.00000	0.00000	0.00000	0.00000	0.00000	0.00000	0.00000	0.00000	0.00000	0.00000	0.00000	0.00000	0.00000	0.00003	0.00000	0.00000	0.00000	0.00000	0.00000	0.00000	0.00000	0.00000	0.00000	0.00000	0.00000	0.00000	0.00000	0.00000	0.00000	0.00000	0.00000	0.00000
f__Ruminococcaceae_g__DTU089_s__Clostridia-bacterium-UC5.1-1E11	0.00000	0.00000	0.00000	0.00000	0.00000	0.00000	0.00000	0.00000	0.00000	0.00000	0.00000	0.00000	0.00000	0.00000	0.00000	0.00000	0.00000	0.00000	0.00000	0.00000	0.00000	0.00000	0.00000	0.00000	0.00000	0.00000	0.00000	0.00000	0.00000	0.00000	0.00000	0.00000	0.00000	0.00000	0.00000	0.00000	0.00000	0.00000	0.00000	0.00000	0.00000	0.00000	0.00000	0.00000	0.00000	0.00000	0.00000	0.00000	0.00000
f__Ruminococcaceae_g__Ruminiclostridium-6_s__gut-metagenome	0.00000	0.00000	0.00000	0.00000	0.00000	0.00000	0.00000	0.00000	0.00000	0.00000	0.00000	0.00000	0.00000	0.00000	0.00000	0.00000	0.00000	0.00000	0.00000	0.00000	0.00000	0.00000	0.00000	0.00000	0.00003	0.00000	0.00000	0.00000	0.00000	0.00000	0.00000	0.00000	0.00000	0.00000	0.00000	0.00000	0.00000	0.00000	0.00000	0.00000	0.00000	0.00000	0.00000	0.00000	0.00000	0.00000	0.00000	0.00000	0.00000
f__Coriobacteriaceae_g__Collinsella_s__uncultured-bacterium	0.00000	0.00000	0.00000	0.00000	0.00000	0.00000	0.00000	0.00000	0.00000	0.00000	0.00000	0.00003	0.00000	0.00000	0.00000	0.00000	0.00000	0.00000	0.00000	0.00000	0.00000	0.00000	0.00003	0.00000	0.00000	0.00003	0.00000	0.00000	0.00000	0.00000	0.00007	0.00000	0.00000	0.00000	0.00000	0.00000	0.00000	0.00000	0.00000	0.00000	0.00000	0.00000	0.00000	0.00000	0.00000	0.00000	0.00000	0.00000	0.00000
f__Ruminococcaceae_g__Ruminiclostridium-9_s__Anaerostipes-hadrus	0.00000	0.00007	0.00000	0.00000	0.00000	0.00000	0.00003	0.00003	0.00000	0.00000	0.00000	0.00003	0.00000	0.00000	0.00000	0.00000	0.00000	0.00000	0.00000	0.00000	0.00000	0.00000	0.00000	0.00000	0.00000	0.00000	0.00007	0.00000	0.00000	0.00000	0.00000	0.00000	0.00000	0.00000	0.00007	0.00000	0.00000	0.00000	0.00000	0.00000	0.00000	0.00000	0.00000	0.00000	0.00000	0.00000	0.00000	0.00000	0.00000
f__Lachnospiraceae_g__Sellimonas_s__Lachnoclostridium-phocaeense	0.00000	0.00000	0.00000	0.00000	0.00000	0.00000	0.00000	0.00000	0.00000	0.00000	0.00000	0.00000	0.00000	0.00000	0.00000	0.00000	0.00000	0.00000	0.00000	0.00000	0.00000	0.00000	0.00000	0.00000	0.00000	0.00000	0.00000	0.00000	0.00000	0.00000	0.00000	0.00000	0.00000	0.00003	0.00000	0.00000	0.00000	0.00000	0.00000	0.00000	0.00000	0.00000	0.00000	0.00000	0.00000	0.00000	0.00000	0.00000	0.00000
f__Bifidobacteriaceae_g__Bifidobacterium_s__	0.00064	0.00000	0.00023	0.00017	0.00227	0.00003	0.01965	0.00000	0.02430	0.00000	0.00068	0.00000	0.00284	0.00003	0.00503	0.00007	0.00000	0.00028	0.00000	0.00010	0.00207	0.00010	0.00061	0.00161	0.00013	0.00017	0.00024	0.00149	0.00000	0.00003	0.02047	0.00000	0.00054	0.00362	0.00000	0.00013	0.00164	0.00023	0.00003	0.00189	0.00067	0.00138	0.00184	0.00000	0.00000	0.00000	0.00000	0.00639	0.00007
f__Veillonellaceae_g__Megasphaera_s__Megasphaera-sp.-MH	0.00000	0.00000	0.00000	0.00000	0.00000	0.00000	0.00000	0.00000	0.00000	0.00000	0.00000	0.00000	0.00000	0.00000	0.00000	0.00000	0.00000	0.00000	0.00000	0.00000	0.00000	0.00007	0.00000	0.00000	0.00000	0.00000	0.00000	0.00000	0.00000	0.00000	0.00000	0.00000	0.00000	0.00000	0.00000	0.00000	0.00000	0.00000	0.00000	0.00000	0.00000	0.00000	0.00000	0.00000	0.00000	0.00000	0.00000	0.00000	0.00054
f__Defluviitaleaceae_g__Defluviitaleaceae-UCG-011_s__uncultured-bacterium	0.00000	0.00000	0.00000	0.00000	0.00000	0.00000	0.00000	0.00000	0.00000	0.00000	0.00000	0.00010	0.00051	0.00000	0.00113	0.00000	0.00000	0.00000	0.00000	0.00000	0.00037	0.00000	0.00003	0.00038	0.00000	0.00000	0.00000	0.00003	0.00000	0.00000	0.00000	0.00000	0.00000	0.00000	0.00000	0.00000	0.00000	0.00000	0.00003	0.00014	0.00000	0.00000	0.00000	0.00000	0.00000	0.00000	0.00007	0.00007	0.00000
f__Prevotellaceae_g__Prevotella-7_s__	0.00013	0.00000	0.00000	0.00000	0.00000	0.00000	0.00000	0.00000	0.00000	0.00000	0.00000	0.00000	0.00000	0.00000	0.00003	0.00000	0.00000	0.00000	0.01067	0.00000	0.00000	0.00000	0.00000	0.00000	0.00000	0.00000	0.00000	0.00000	0.00000	0.00000	0.00000	0.00000	0.00000	0.00000	0.00003	0.00000	0.00000	0.00000	0.00000	0.00000	0.00000	0.00000	0.00000	0.00000	0.00041	0.00000	0.00000	0.00000	0.00000
f__Moraxellaceae_g__Psychrobacter_s__	0.00007	0.00000	0.00000	0.00000	0.00000	0.00000	0.00000	0.00000	0.00000	0.00000	0.00000	0.00000	0.00000	0.00003	0.00000	0.00000	0.00000	0.00000	0.00000	0.00000	0.00000	0.00000	0.00000	0.00000	0.00000	0.00000	0.00000	0.00000	0.00000	0.00000	0.00000	0.00000	0.00000	0.00000	0.00000	0.00000	0.00000	0.00000	0.00000	0.00000	0.00000	0.00000	0.00000	0.00000	0.00000	0.00000	0.00003	0.00000	0.00003
f__Ruminococcaceae_g__Ruminococcus-1_s__	0.00013	0.00017	0.00000	0.00000	0.00031	0.00000	0.00000	0.00027	0.00000	0.00000	0.00037	0.00000	0.00003	0.00000	0.00003	0.00000	0.00000	0.00000	0.00000	0.00000	0.00000	0.00000	0.00003	0.00000	0.00003	0.00003	0.00000	0.00003	0.00000	0.00003	0.00000	0.00000	0.00010	0.00000	0.00023	0.00000	0.00003	0.00007	0.00003	0.00000	0.00010	0.00000	0.00000	0.00000	0.00000	0.00000	0.00003	0.00020	0.00000
f__Erysipelotrichaceae_g__Catenibacterium_s__	0.00000	0.00000	0.00000	0.00000	0.00000	0.00003	0.00976	0.00998	0.00000	0.00000	0.00000	0.00000	0.00000	0.00000	0.00103	0.00000	0.00000	0.00000	0.00078	0.00013	0.00000	0.00000	0.00000	0.00000	0.00000	0.00000	0.00108	0.00000	0.00000	0.00000	0.00000	0.00000	0.00000	0.00000	0.00000	0.00000	0.00000	0.00000	0.00000	0.00000	0.00084	0.00000	0.00000	0.00000	0.00057	0.00000	0.00000	0.00158	0.00000
f__Peptococcaceae_g__uncultured_s__metagenome	0.00000	0.00000	0.00000	0.00000	0.00000	0.00000	0.00000	0.00000	0.00000	0.00000	0.00000	0.00000	0.00003	0.00000	0.00010	0.00000	0.00000	0.00000	0.00000	0.00000	0.00000	0.00000	0.00000	0.00007	0.00000	0.00000	0.00000	0.00000	0.00000	0.00000	0.00000	0.00000	0.00000	0.00000	0.00000	0.00000	0.00003	0.00000	0.00000	0.00000	0.00000	0.00000	0.00000	0.00000	0.00000	0.00000	0.00000	0.00003	0.00000
f__Lachnospiraceae_g__Hungatella_s__uncultured-organism	0.00000	0.00000	0.00147	0.00055	0.00007	0.00000	0.00000	0.00000	0.00000	0.00000	0.00000	0.00000	0.00003	0.00000	0.00000	0.00000	0.00000	0.00000	0.00000	0.00000	0.00000	0.00000	0.00000	0.00000	0.00000	0.00000	0.00000	0.00000	0.00000	0.00000	0.00000	0.00000	0.00000	0.00000	0.00003	0.00000	0.00000	0.00003	0.00000	0.00000	0.00007	0.00000	0.00000	0.00000	0.00000	0.00003	0.00000	0.00000	0.00000
f__Marinifilaceae_g__uncultured-bacterium_s__uncultured-bacterium	0.00003	0.00000	0.00000	0.00000	0.00000	0.00000	0.00000	0.00000	0.00000	0.00000	0.00000	0.00017	0.00000	0.00000	0.00000	0.00000	0.00000	0.00000	0.00000	0.00000	0.00000	0.00000	0.00000	0.00000	0.00000	0.00017	0.00007	0.00014	0.00000	0.00000	0.00000	0.00000	0.00000	0.00000	0.00000	0.00000	0.00000	0.00000	0.00000	0.00000	0.00000	0.00000	0.00000	0.00000	0.00000	0.00000	0.00000	0.00000	0.00000
o__Clostridiales_f__Clostridiaceae-1_s__	0.00000	0.00000	0.00017	0.00021	0.00000	0.00000	0.00000	0.00000	0.00003	0.00007	0.00007	0.00000	0.00007	0.00000	0.00000	0.00007	0.00000	0.00000	0.00115	0.00003	0.00000	0.00013	0.00020	0.00034	0.00010	0.00017	0.00003	0.00020	0.00007	0.00007	0.00000	0.00003	0.00003	0.00141	0.00007	0.00000	0.00003	0.00000	0.00125	0.00000	0.00007	0.00240	0.00000	0.00050	0.00003	0.00000	0.00000	0.00000	0.00000
f__Prevotellaceae_g__Prevotella_s__Prevotella-disiens-JCM-6334-=-ATCC-29426	0.00000	0.00000	0.00000	0.00000	0.00007	0.00000	0.00000	0.00000	0.00000	0.00000	0.00003	0.00000	0.00000	0.00000	0.00000	0.00000	0.00000	0.00000	0.00000	0.00000	0.00000	0.00000	0.00000	0.00000	0.00000	0.00010	0.00000	0.00000	0.00003	0.00000	0.00000	0.00000	0.00000	0.00000	0.00003	0.00000	0.00000	0.00000	0.00000	0.00034	0.00000	0.00000	0.00000	0.00000	0.00000	0.00000	0.00000	0.00000	0.00000
f__Erysipelotrichaceae_g__Turicibacter_s__Turicibacter-sp.-H121	0.00000	0.00000	0.00000	0.00000	0.00000	0.00000	0.00000	0.00000	0.00000	0.00000	0.00000	0.00000	0.00000	0.00000	0.00000	0.00000	0.00000	0.00000	0.00000	0.00000	0.00000	0.00000	0.00000	0.00000	0.00000	0.00000	0.00000	0.00000	0.00000	0.00000	0.00007	0.00000	0.00000	0.00000	0.00000	0.00000	0.00000	0.00000	0.00000	0.00000	0.00000	0.00000	0.00000	0.00007	0.00000	0.00000	0.00000	0.00000	0.00000
f__Burkholderiaceae_g__Parasutterella_s__	0.00010	0.00000	0.00010	0.00014	0.00024	0.00281	0.00000	0.00000	0.00000	0.00000	0.00912	0.00041	0.00791	0.00189	0.00000	0.00133	0.00007	0.00000	0.00000	0.00084	0.00024	0.01169	0.00003	0.00563	0.00118	0.00010	0.00027	0.00014	0.00017	0.00095	0.00640	0.00003	0.00540	0.00047	0.00000	0.00753	0.00000	0.00194	0.00027	0.00048	0.00000	0.00000	0.00533	0.00030	0.00000	0.00087	0.00053	0.00108	0.00037
f__Bacteroidaceae_g__Bacteroides_s__Bacteroides-stercoris-CC31F	0.00000	0.00000	0.01679	0.00947	0.00000	0.00000	0.00003	0.00000	0.02043	0.00000	0.00014	0.00193	0.00277	0.00000	0.00924	0.00000	0.00000	0.00000	0.00000	0.00034	0.00000	0.00421	0.00030	0.00329	0.00000	0.00000	0.00000	0.00000	0.00000	0.00000	0.00038	0.00255	0.01954	0.00332	0.00151	0.00000	0.00121	0.00003	0.00014	0.00107	0.00003	0.00000	0.00000	0.00033	0.00000	0.00000	0.00000	0.00013	0.00000
f__Lachnospiraceae_g__Lachnospiraceae-UCG-010_s__uncultured-organism	0.00003	0.00000	0.00000	0.00000	0.00000	0.00000	0.00000	0.00000	0.00000	0.00000	0.00000	0.00000	0.00000	0.00000	0.00000	0.00000	0.00000	0.00000	0.00000	0.00000	0.00000	0.00000	0.00000	0.00000	0.00000	0.00000	0.00000	0.00000	0.00000	0.00000	0.00000	0.00000	0.00000	0.00000	0.00003	0.00000	0.00000	0.00000	0.00000	0.00000	0.00000	0.00000	0.00000	0.00000	0.00000	0.00000	0.00000	0.00000	0.00000
f__TM7-phylum-sp.-oral-clone-FR058_g__TM7-phylum-sp.-oral-clone-FR058_s__TM7-phylum-sp.-oral-clone-FR058	0.00000	0.00000	0.00000	0.00000	0.00000	0.00000	0.00000	0.00000	0.00000	0.00000	0.00000	0.00000	0.00000	0.00000	0.00000	0.00000	0.00000	0.00000	0.00000	0.00000	0.00000	0.00000	0.00000	0.00000	0.00000	0.00000	0.00000	0.00000	0.00000	0.00000	0.00000	0.00000	0.00000	0.00000	0.00000	0.00000	0.00000	0.00000	0.00000	0.00000	0.00000	0.00003	0.00000	0.00000	0.00000	0.00000	0.00000	0.00000	0.00000
f__Lachnospiraceae_g__[Eubacterium]-oxidoreducens-group_s__uncultured-organism	0.00000	0.00000	0.00000	0.00000	0.00000	0.00000	0.00000	0.00000	0.00000	0.00000	0.00003	0.00000	0.00010	0.00010	0.00000	0.00000	0.00000	0.00000	0.00000	0.00003	0.00000	0.00000	0.00003	0.00000	0.00003	0.00000	0.00000	0.00000	0.00007	0.00014	0.00000	0.00000	0.00007	0.00000	0.00000	0.00003	0.00000	0.00003	0.00000	0.00000	0.00000	0.00000	0.00000	0.00000	0.00000	0.00000	0.00003	0.00000	0.00000
f__Christensenellaceae_g__Christensenellaceae-R-7-group_s__uncultured-Clostridium-sp.	0.00000	0.00000	0.00000	0.00000	0.00000	0.00000	0.00000	0.00000	0.00000	0.00000	0.00000	0.00000	0.00000	0.00000	0.00000	0.00000	0.00000	0.00000	0.00000	0.00000	0.00000	0.00000	0.00000	0.00000	0.00000	0.00000	0.00000	0.00000	0.00000	0.00000	0.00000	0.00000	0.00000	0.00000	0.00000	0.00000	0.00000	0.00000	0.00000	0.00000	0.00000	0.00003	0.00000	0.00000	0.00000	0.00000	0.00003	0.00000	0.00000
f__Burkholderiaceae_g__Lautropia_s__	0.00000	0.00000	0.00000	0.00000	0.00000	0.00000	0.00000	0.00000	0.00000	0.00000	0.00000	0.00000	0.00000	0.00000	0.00000	0.00000	0.00000	0.00000	0.00000	0.00000	0.00000	0.00000	0.00000	0.00000	0.00000	0.00000	0.00000	0.00000	0.00000	0.00003	0.00000	0.00000	0.00000	0.00000	0.00000	0.00000	0.00000	0.00000	0.00000	0.00000	0.00000	0.00000	0.00000	0.00000	0.00000	0.00000	0.00000	0.00000	0.00000
f__Ruminococcaceae_g__Ruminococcus-1_s__Ruminococcus-flavefaciens	0.00000	0.00000	0.00000	0.00000	0.00000	0.00000	0.00000	0.00000	0.00000	0.00000	0.00000	0.00000	0.00000	0.00000	0.00000	0.00000	0.00000	0.00000	0.00000	0.00000	0.00000	0.00000	0.00000	0.00000	0.00000	0.00000	0.00000	0.00000	0.00000	0.00000	0.00000	0.00000	0.00000	0.00000	0.00000	0.00000	0.00000	0.00003	0.00000	0.00000	0.00000	0.00000	0.00000	0.00000	0.00000	0.00000	0.00000	0.00000	0.00000
f__Anaeroplasmataceae_g__Anaeroplasma_s__uncultured-bacterium	0.00000	0.00000	0.00000	0.00000	0.00000	0.00000	0.00000	0.00003	0.00000	0.00000	0.00000	0.00000	0.00000	0.00000	0.00000	0.00000	0.00000	0.00000	0.00000	0.00000	0.00000	0.00000	0.00000	0.00000	0.00000	0.00000	0.00000	0.00000	0.00000	0.00000	0.00000	0.00000	0.00000	0.00000	0.00000	0.00000	0.00000	0.00000	0.00000	0.00000	0.00000	0.00000	0.00000	0.00000	0.00000	0.00013	0.00000	0.00000	0.00000
f__Veillonellaceae_g__Dialister_s__Dialister-succinatiphilus-YIT-11850	0.00000	0.00000	0.00000	0.00000	0.00000	0.00000	0.00000	0.00000	0.00000	0.00000	0.00000	0.00000	0.00000	0.00000	0.00000	0.00000	0.00000	0.00000	0.00000	0.00000	0.00000	0.00000	0.00000	0.00000	0.00000	0.00000	0.00000	0.00000	0.00000	0.00000	0.00000	0.00000	0.00000	0.00000	0.00000	0.00000	0.00000	0.00000	0.00000	0.00000	0.00000	0.00000	0.00000	0.00000	0.00000	0.00000	0.00000	0.00050	0.00000
f__Lachnospiraceae_g__Dorea_s__Dorea-formicigenerans-ATCC-27755	0.00000	0.00000	0.00000	0.00000	0.00000	0.00000	0.00000	0.00000	0.00000	0.00000	0.00000	0.00000	0.00000	0.00000	0.00000	0.00000	0.00000	0.00000	0.00000	0.00000	0.00000	0.00000	0.00000	0.00000	0.00000	0.00000	0.00000	0.00000	0.00000	0.00000	0.00000	0.00000	0.00000	0.00000	0.00000	0.00000	0.00000	0.00000	0.00000	0.00000	0.00000	0.00000	0.00000	0.00003	0.00000	0.00000	0.00000	0.00000	0.00000
f__Synergistaceae_g__Pyramidobacter_s__Synergistes-sp.-RMA-14551	0.00000	0.00000	0.00000	0.00000	0.00003	0.00000	0.00000	0.00000	0.00000	0.00000	0.00000	0.00000	0.00000	0.00000	0.00000	0.00000	0.00000	0.00000	0.00000	0.00000	0.00000	0.00000	0.00000	0.00000	0.00000	0.00000	0.00000	0.00000	0.00000	0.00000	0.00000	0.00000	0.00000	0.00000	0.00000	0.00000	0.00000	0.00000	0.00000	0.00000	0.00000	0.00000	0.00000	0.00000	0.00000	0.00000	0.00000	0.00000	0.00000
p__Proteobacteria_c__Deltaproteobacteria_s__	0.00000	0.00000	0.00000	0.00000	0.00000	0.00000	0.00000	0.00000	0.00000	0.00000	0.00000	0.00014	0.00000	0.00003	0.00000	0.00000	0.00000	0.00000	0.00000	0.00000	0.00000	0.00000	0.00000	0.00003	0.00000	0.00010	0.00003	0.00000	0.00000	0.00000	0.00000	0.00000	0.00000	0.00000	0.00000	0.00000	0.00000	0.00000	0.00003	0.00000	0.00000	0.00003	0.00000	0.00000	0.00000	0.00000	0.00003	0.00000	0.00003
f__Bacillaceae_g__Bacillus_s__	0.00000	0.00000	0.00000	0.00000	0.00000	0.00000	0.00000	0.00000	0.00000	0.00000	0.00000	0.00000	0.00000	0.00000	0.00000	0.00000	0.00000	0.00000	0.00000	0.00000	0.00000	0.00000	0.00000	0.00000	0.00000	0.00000	0.00000	0.00000	0.00000	0.00000	0.00000	0.00003	0.00000	0.00000	0.00000	0.00000	0.00013	0.00000	0.00000	0.00000	0.00000	0.00000	0.00000	0.00000	0.00000	0.00000	0.00000	0.00000	0.00000
f__Lachnospiraceae_g__Lachnoclostridium_s__bacterium-NLAE-zl-G203	0.00000	0.00000	0.00000	0.00000	0.00003	0.00000	0.00000	0.00000	0.00162	0.00000	0.00000	0.00000	0.00000	0.00000	0.00000	0.00000	0.00000	0.00000	0.00000	0.00000	0.00000	0.00000	0.00000	0.00000	0.00000	0.00000	0.00000	0.00000	0.00000	0.00003	0.00000	0.00000	0.00000	0.00000	0.00003	0.00003	0.00084	0.00000	0.00000	0.00000	0.00000	0.00000	0.00000	0.00000	0.00000	0.00000	0.00000	0.00000	0.00000
f__Corynebacteriaceae_g__Corynebacterium-1_s__Corynebacterium-nuruki-S6-4	0.00000	0.00000	0.00000	0.00000	0.00000	0.00000	0.00000	0.00000	0.00000	0.00000	0.00000	0.00000	0.00000	0.00000	0.00000	0.00000	0.00000	0.00000	0.00000	0.00000	0.00000	0.00000	0.00000	0.00000	0.00000	0.00000	0.00000	0.00000	0.00000	0.00000	0.00000	0.00000	0.00000	0.00000	0.00000	0.00000	0.00003	0.00000	0.00000	0.00000	0.00000	0.00000	0.00000	0.00000	0.00000	0.00000	0.00000	0.00000	0.00000
o__Clostridiales_f__Clostridiales-vadinBB60-group_s__	0.00003	0.00000	0.00000	0.00000	0.00000	0.00000	0.00000	0.00027	0.00000	0.00000	0.00000	0.00000	0.00000	0.00000	0.00000	0.00000	0.00000	0.00000	0.00000	0.00000	0.00003	0.00000	0.00000	0.00000	0.00000	0.00000	0.00020	0.00003	0.00000	0.00000	0.00000	0.00000	0.00000	0.00000	0.00000	0.00000	0.00000	0.00000	0.00000	0.00000	0.00000	0.00000	0.00000	0.00003	0.00000	0.00000	0.00000	0.00000	0.00000
f__Lachnospiraceae_g__Lachnospiraceae-UCG-004_s__uncultured-Lachnospiraceae-bacterium	0.00000	0.00000	0.00000	0.00007	0.00000	0.00000	0.00000	0.00000	0.00000	0.00000	0.00000	0.00000	0.00000	0.00000	0.00000	0.00003	0.00000	0.00000	0.00000	0.00003	0.00000	0.00000	0.00000	0.00007	0.00000	0.00000	0.00000	0.00000	0.00000	0.00007	0.00024	0.00000	0.00000	0.00000	0.00000	0.00000	0.00000	0.00000	0.00003	0.00007	0.00000	0.00000	0.00000	0.00000	0.00000	0.00000	0.00000	0.00000	0.00000
f__Christensenellaceae_g__Christensenellaceae-R-7-group_s__uncultured-prokaryote	0.00000	0.00000	0.00000	0.00000	0.00000	0.00000	0.00000	0.00000	0.00000	0.00000	0.00000	0.00000	0.00000	0.00000	0.00000	0.00000	0.00000	0.00000	0.00000	0.00000	0.00000	0.00000	0.00000	0.00000	0.00003	0.00000	0.00000	0.00000	0.00000	0.00000	0.00003	0.00000	0.00000	0.00000	0.00000	0.00000	0.00000	0.00000	0.00000	0.00000	0.00000	0.00007	0.00000	0.00007	0.00000	0.00000	0.00000	0.00000	0.00000
f__Rikenellaceae_g__Rikenellaceae-RC9-gut-group_s__uncultured-bacterium	0.00000	0.00000	0.00000	0.00000	0.00000	0.00000	0.00000	0.00064	0.00000	0.00000	0.00000	0.00000	0.00000	0.00000	0.00000	0.00000	0.00000	0.00276	0.00000	0.00000	0.00000	0.00000	0.00000	0.00000	0.00000	0.00000	0.00000	0.00000	0.00000	0.00000	0.00000	0.00000	0.00000	0.00000	0.00000	0.00000	0.00000	0.00000	0.00000	0.00000	0.00010	0.00000	0.00000	0.00000	0.00000	0.00000	0.00053	0.00000	0.00000
f__Caulobacteraceae_g__Caulobacter_s__	0.00000	0.00000	0.00000	0.00000	0.00000	0.00000	0.00000	0.00000	0.00000	0.00000	0.00000	0.00000	0.00000	0.00000	0.00000	0.00000	0.00000	0.00000	0.00000	0.00000	0.00000	0.00000	0.00000	0.00000	0.00000	0.00000	0.00000	0.00000	0.00000	0.00000	0.00000	0.00000	0.00000	0.00000	0.00000	0.00000	0.00003	0.00000	0.00000	0.00000	0.00000	0.00000	0.00000	0.00000	0.00000	0.00000	0.00000	0.00000	0.00000
f__Marinifilaceae_g__Odoribacter_s__	0.00000	0.00000	0.00003	0.00007	0.00031	0.00000	0.00000	0.00000	0.00007	0.00000	0.00000	0.00010	0.00020	0.00000	0.00003	0.00000	0.00000	0.00024	0.00000	0.00010	0.00007	0.00000	0.00000	0.00021	0.00000	0.00000	0.00003	0.00007	0.00003	0.00024	0.00000	0.00000	0.00000	0.00000	0.00007	0.00000	0.00000	0.00003	0.00014	0.00010	0.00000	0.00000	0.00000	0.00000	0.00000	0.00000	0.00003	0.00000	0.00003
c__Gammaproteobacteria_o__Aeromonadales_s__	0.00000	0.00000	0.00000	0.00000	0.00000	0.00000	0.00000	0.00000	0.00000	0.02286	0.00000	0.00000	0.00000	0.00000	0.00000	0.00000	0.00000	0.00000	0.00000	0.00000	0.00000	0.00000	0.00000	0.00000	0.00000	0.00000	0.00000	0.00000	0.00000	0.00000	0.00000	0.00000	0.00000	0.00000	0.00000	0.00000	0.00013	0.00000	0.00000	0.00000	0.00000	0.00013	0.00000	0.00000	0.00000	0.00000	0.00000	0.00000	0.00000
f__Veillonellaceae_g__Megamonas_s__	0.00000	0.00000	0.00000	0.00000	0.00000	0.00000	0.00000	0.00000	0.00000	0.00000	0.00000	0.01329	0.00030	0.00000	0.00000	0.00000	0.00215	0.00000	0.00000	0.00000	0.00000	0.00000	0.01313	0.00017	0.00003	0.00000	0.00771	0.00747	0.00037	0.00072	0.00000	0.00000	0.00000	0.00000	0.00000	0.00000	0.00010	0.00000	0.00000	0.00000	0.00000	0.01201	0.00000	0.00000	0.01183	0.00000	0.00000	0.00020	0.00000
f__Veillonellaceae_g__Negativicoccus_s__uncultured-bacterium	0.00000	0.00000	0.00000	0.00000	0.00000	0.00000	0.00000	0.00000	0.00000	0.00000	0.00000	0.00000	0.00000	0.00000	0.00000	0.00000	0.00010	0.00000	0.00000	0.00000	0.00003	0.00000	0.00000	0.00000	0.00000	0.00000	0.00000	0.00000	0.00000	0.00000	0.00000	0.00000	0.00000	0.00000	0.00000	0.00000	0.00000	0.00000	0.00000	0.00000	0.00000	0.00000	0.00000	0.00000	0.00000	0.00000	0.00000	0.00000	0.00000
o__Rhizobiales_f__Rhizobiaceae_s__	0.00000	0.00000	0.00000	0.00000	0.00000	0.00000	0.00000	0.00000	0.00000	0.00000	0.00000	0.00000	0.00000	0.00000	0.00000	0.00000	0.00000	0.00000	0.00000	0.00000	0.00000	0.00000	0.00000	0.00000	0.00000	0.00000	0.00000	0.00000	0.00000	0.00000	0.00000	0.00000	0.00000	0.00000	0.00000	0.00000	0.00000	0.00000	0.00000	0.00000	0.00003	0.00000	0.00000	0.00000	0.00000	0.00000	0.00000	0.00000	0.00000
f__Lachnospiraceae_g__[Eubacterium]-hallii-group_s__uncultured-bacterium	0.00003	0.00000	0.00000	0.00000	0.00003	0.00000	0.00003	0.00000	0.00000	0.00000	0.00003	0.00000	0.00000	0.00000	0.00000	0.00000	0.00000	0.00000	0.00000	0.00000	0.00000	0.00000	0.00000	0.00000	0.00010	0.00000	0.00000	0.00000	0.00000	0.00000	0.00000	0.00000	0.00003	0.00000	0.00000	0.00000	0.00000	0.00000	0.00000	0.00000	0.00000	0.00000	0.00003	0.00000	0.00000	0.00000	0.00000	0.00000	0.00000
f__Actinomycetaceae_g__Actinomyces_s__Actinomyces-genomosp.-P1-oral-clone-MB6_C03	0.00000	0.00000	0.00000	0.00000	0.00000	0.00000	0.00000	0.00000	0.00000	0.00000	0.00000	0.00000	0.00000	0.00000	0.00000	0.00000	0.00000	0.00000	0.00000	0.00000	0.00000	0.00000	0.00000	0.00000	0.00000	0.00000	0.00000	0.00000	0.00000	0.00000	0.00000	0.00000	0.00000	0.00000	0.00000	0.00000	0.00003	0.00000	0.00000	0.00000	0.00000	0.00000	0.00000	0.00000	0.00000	0.00000	0.00000	0.00000	0.00000
f__Actinomycetaceae_g__Actinomyces_s__Actinomyces-graevenitzii-F0530	0.00000	0.00000	0.00000	0.00000	0.00000	0.00000	0.00000	0.00000	0.00003	0.00000	0.00000	0.00000	0.00000	0.00000	0.00000	0.00000	0.00000	0.00000	0.00000	0.00000	0.00000	0.00000	0.00000	0.00000	0.00000	0.00000	0.00000	0.00000	0.00000	0.00000	0.00000	0.00000	0.00000	0.00000	0.00000	0.00000	0.00003	0.00000	0.00003	0.00000	0.00003	0.00000	0.00000	0.00000	0.00003	0.00000	0.00000	0.00000	0.00000
f__Micrococcaceae_g__Rothia_s__	0.00000	0.00000	0.00000	0.00010	0.00003	0.00000	0.00027	0.00000	0.00000	0.00000	0.00003	0.00000	0.00000	0.00000	0.00000	0.00000	0.00000	0.00000	0.00000	0.00000	0.00000	0.00000	0.00000	0.00000	0.00000	0.00003	0.00000	0.00000	0.00000	0.00000	0.00000	0.00000	0.00017	0.00003	0.00003	0.00010	0.00204	0.00000	0.00000	0.00000	0.00003	0.00003	0.00013	0.00003	0.00034	0.00000	0.00003	0.00000	0.00000
f__Ruminococcaceae_g__Ruminococcaceae-NK4A214-group_s__	0.00000	0.00000	0.00000	0.00000	0.00007	0.00000	0.00000	0.00020	0.00000	0.00000	0.00000	0.00000	0.00000	0.00000	0.00000	0.00000	0.00000	0.00000	0.00000	0.00000	0.00000	0.00000	0.00000	0.00003	0.00000	0.00003	0.00000	0.00000	0.00007	0.00000	0.00000	0.00000	0.00007	0.00000	0.00020	0.00000	0.00000	0.00007	0.00000	0.00000	0.00027	0.00000	0.00000	0.00000	0.00000	0.00000	0.00000	0.00000	0.00000
p__Cyanobacteria_c__Oxyphotobacteria_s__	0.00000	0.00000	0.00000	0.00000	0.00000	0.00000	0.00000	0.00000	0.00000	0.00000	0.00000	0.00003	0.00000	0.00000	0.00000	0.00000	0.00000	0.00000	0.00000	0.00000	0.00000	0.00000	0.00000	0.00000	0.00000	0.00003	0.00000	0.00000	0.00000	0.00000	0.00000	0.00000	0.00000	0.00000	0.00000	0.00000	0.00000	0.00000	0.00000	0.00000	0.00000	0.00000	0.00000	0.00000	0.00000	0.00000	0.00000	0.00000	0.00000
f__Lactobacillaceae_g__Lactobacillus_s__	0.00000	0.00003	0.00000	0.00000	0.00017	0.00000	0.00207	0.00003	0.00010	0.00000	0.00000	0.00000	0.00027	0.00000	0.06419	0.00000	0.00000	0.00028	0.00125	0.00492	0.00000	0.00000	0.00000	0.00000	0.00000	0.00000	0.00000	0.00000	0.00000	0.00000	0.00000	0.00003	0.00000	0.00000	0.00027	0.00000	0.00000	0.00000	0.00000	0.00000	0.00060	0.00000	0.00107	0.00000	0.00294	0.00003	0.00000	0.00000	0.00000
f__Lachnospiraceae_g__Anaerostipes_s__	0.00017	0.00000	0.00000	0.00000	0.00007	0.00010	0.00071	0.00536	0.00000	0.00000	0.00051	0.00000	0.00024	0.00010	0.00003	0.00000	0.00000	0.00003	0.00000	0.00000	0.00007	0.00003	0.00000	0.00000	0.00067	0.00031	0.00000	0.00003	0.00007	0.00024	0.00003	0.00031	0.00513	0.00020	0.00010	0.00033	0.00372	0.00017	0.00000	0.00024	0.00003	0.00000	0.00047	0.00000	0.00000	0.00007	0.00000	0.00010	0.00000
f__Lachnospiraceae_g__Fusicatenibacter_s__uncultured-bacterium	0.00000	0.00000	0.00000	0.00000	0.00003	0.00000	0.00000	0.00067	0.00000	0.00000	0.00000	0.00010	0.00003	0.00000	0.00000	0.00000	0.00000	0.00010	0.00000	0.00000	0.00000	0.00000	0.00010	0.00000	0.00003	0.00000	0.00000	0.00010	0.00003	0.00010	0.00010	0.00000	0.00003	0.00000	0.00000	0.00000	0.00000	0.00034	0.00000	0.00000	0.00010	0.00003	0.00000	0.00000	0.00000	0.00000	0.00000	0.00000	0.00000
f__Enterobacteriaceae_g__Klebsiella_s__Enterobacter-sp.-NISOC_03	0.00000	0.00000	0.00000	0.00000	0.00000	0.00000	0.00000	0.00000	0.00000	0.00000	0.00000	0.00000	0.00000	0.00000	0.00000	0.00000	0.00000	0.00000	0.00000	0.00000	0.00000	0.00000	0.00000	0.00000	0.00000	0.00000	0.00000	0.00000	0.00000	0.00000	0.00000	0.00000	0.00000	0.00003	0.00000	0.00000	0.00000	0.00000	0.00000	0.00000	0.00000	0.00000	0.00000	0.00000	0.00000	0.00000	0.00000	0.00000	0.00000
f__Beijerinckiaceae_g__Bosea_s__	0.00000	0.00000	0.00000	0.00000	0.00000	0.00000	0.00000	0.00000	0.00000	0.00000	0.00000	0.00000	0.00000	0.00000	0.00000	0.00000	0.00000	0.00000	0.00000	0.00000	0.00000	0.00000	0.00000	0.00000	0.00000	0.00000	0.00000	0.00000	0.00000	0.00000	0.00000	0.00000	0.00000	0.00000	0.00000	0.00000	0.00000	0.00000	0.00000	0.00000	0.00003	0.00000	0.00000	0.00000	0.00000	0.00000	0.00000	0.00000	0.00000
f__Burkholderiaceae_g__Parasutterella_s__Parasutterella-secunda	0.00000	0.00000	0.00000	0.00000	0.00000	0.00000	0.00000	0.00000	0.00000	0.00000	0.00000	0.00000	0.00000	0.00000	0.00000	0.00000	0.00000	0.00000	0.00000	0.00000	0.00000	0.00000	0.00000	0.00000	0.00000	0.00000	0.00000	0.00000	0.00000	0.00000	0.00000	0.00000	0.00000	0.00000	0.00000	0.00000	0.00000	0.00127	0.00000	0.00000	0.00000	0.00000	0.00000	0.00000	0.00000	0.00000	0.00000	0.00000	0.00000
f__Atopobiaceae_g__uncultured_s__uncultured-bacterium	0.00000	0.00000	0.00000	0.00000	0.00000	0.00000	0.00000	0.00000	0.00000	0.00000	0.00000	0.00000	0.00000	0.00000	0.00000	0.00000	0.00000	0.00000	0.00000	0.00000	0.00000	0.00000	0.00000	0.00000	0.00000	0.00000	0.00000	0.00000	0.00000	0.00003	0.00000	0.00000	0.00000	0.00000	0.00000	0.00000	0.00000	0.00000	0.00000	0.00000	0.00000	0.00000	0.00000	0.00000	0.00000	0.00000	0.00000	0.00000	0.00000
f__Acidaminococcaceae_g__Phascolarctobacterium_s__uncultured-Firmicutes-bacterium	0.00000	0.00000	0.00000	0.00000	0.00000	0.00000	0.00000	0.00000	0.00000	0.00000	0.00000	0.00000	0.00000	0.00000	0.00000	0.00000	0.00000	0.00000	0.00000	0.00000	0.00000	0.00000	0.00000	0.00000	0.00000	0.00000	0.00000	0.00000	0.00000	0.00000	0.00000	0.00000	0.00000	0.00000	0.00000	0.00000	0.00000	0.00003	0.00000	0.00003	0.00000	0.00000	0.00000	0.00000	0.00000	0.00000	0.00000	0.00000	0.00000
f__Rikenellaceae_g__Alistipes_s__Alistipes-sp.-AL-1	0.00010	0.00000	0.00000	0.00000	0.00021	0.00000	0.00000	0.00000	0.00003	0.00000	0.00000	0.00000	0.00000	0.00003	0.00000	0.00000	0.00013	0.00000	0.00000	0.00013	0.00003	0.00000	0.00000	0.00000	0.00000	0.00000	0.00000	0.00000	0.00017	0.00000	0.00000	0.00003	0.00000	0.00000	0.00000	0.00000	0.00000	0.00000	0.00000	0.00000	0.00000	0.00000	0.00000	0.00000	0.00003	0.00000	0.00000	0.00044	0.00003
f__Ruminococcaceae_g__Ruminococcaceae-UCG-013_s__gut-metagenome	0.00000	0.00000	0.00000	0.00000	0.00000	0.00000	0.00000	0.00000	0.00000	0.00000	0.00000	0.00000	0.00000	0.00000	0.00003	0.00000	0.00000	0.00000	0.00000	0.00000	0.00003	0.00000	0.00000	0.00000	0.00000	0.00000	0.00000	0.00000	0.00000	0.00000	0.00000	0.00000	0.00000	0.00000	0.00000	0.00000	0.00000	0.00000	0.00000	0.00000	0.00000	0.00000	0.00000	0.00000	0.00000	0.00000	0.00000	0.00000	0.00000
f__Streptococcaceae_g__Lactococcus_s__Lactococcus-garvieae-subsp.-garvieae	0.00000	0.00000	0.00000	0.00000	0.00000	0.00000	0.00000	0.00000	0.00000	0.00000	0.00000	0.00000	0.00000	0.00000	0.00000	0.00000	0.00000	0.00000	0.00000	0.00000	0.00000	0.00000	0.00000	0.00000	0.00000	0.00000	0.00000	0.00000	0.00000	0.00000	0.00000	0.00000	0.00000	0.00000	0.00017	0.00000	0.00000	0.00000	0.00000	0.00000	0.00000	0.00000	0.00000	0.00000	0.00000	0.00000	0.00000	0.00000	0.00000
f__Ruminococcaceae_g__Ruminiclostridium-5_s__	0.00000	0.00000	0.00000	0.00000	0.00000	0.00000	0.00000	0.00000	0.00000	0.00000	0.00000	0.00000	0.00000	0.00000	0.00000	0.00000	0.00000	0.00000	0.00000	0.00000	0.00000	0.00000	0.00000	0.00000	0.00000	0.00000	0.00003	0.00000	0.00000	0.00000	0.00000	0.00000	0.00000	0.00000	0.00000	0.00000	0.00000	0.00000	0.00000	0.00000	0.00003	0.00003	0.00000	0.00000	0.00000	0.00000	0.00000	0.00000	0.00000
f__Family-XIII_g__Family-XIII-UCG-001_s__uncultured-bacterium	0.00003	0.00000	0.00000	0.00000	0.00000	0.00000	0.00000	0.00010	0.00000	0.00000	0.00000	0.00000	0.00000	0.00000	0.00000	0.00000	0.00000	0.00000	0.00000	0.00000	0.00000	0.00000	0.00000	0.00000	0.00000	0.00000	0.00000	0.00007	0.00003	0.00003	0.00000	0.00000	0.00000	0.00000	0.00000	0.00000	0.00000	0.00000	0.00000	0.00003	0.00000	0.00000	0.00000	0.00000	0.00000	0.00000	0.00000	0.00000	0.00000
f__Veillonellaceae_g__Megasphaera_s__	0.00000	0.00000	0.00000	0.00000	0.00000	0.00000	0.00000	0.00000	0.00000	0.00000	0.00000	0.00000	0.00000	0.00000	0.00527	0.00000	0.00000	0.00548	0.00000	0.00000	0.00000	0.01338	0.00000	0.00000	0.00064	0.00000	0.00000	0.00000	0.00000	0.00000	0.00000	0.00000	0.00000	0.00000	0.00000	0.00000	0.00000	0.00000	0.00000	0.00000	0.00000	0.00000	0.00000	0.00000	0.00000	0.00000	0.00000	0.00000	0.00111
f__Ruminococcaceae_g__Phocea_s__uncultured-bacterium	0.00000	0.00000	0.00000	0.00000	0.00000	0.00000	0.00003	0.00000	0.00000	0.00000	0.00000	0.00000	0.00000	0.00000	0.00000	0.00000	0.00000	0.00000	0.00000	0.00000	0.00000	0.00000	0.00000	0.00000	0.00000	0.00000	0.00000	0.00000	0.00000	0.00000	0.00000	0.00000	0.00000	0.00000	0.00000	0.00000	0.00000	0.00000	0.00000	0.00000	0.00000	0.00000	0.00000	0.00000	0.00000	0.00000	0.00000	0.00000	0.00000
f__Prevotellaceae_g__Prevotella_s__	0.00000	0.00000	0.00000	0.00000	0.00000	0.00000	0.00000	0.00000	0.00000	0.00000	0.00000	0.00000	0.00003	0.00000	0.00000	0.00000	0.00000	0.00000	0.00000	0.00000	0.00000	0.00000	0.00000	0.00000	0.00000	0.00000	0.00000	0.00000	0.00000	0.00000	0.00003	0.00000	0.00000	0.00000	0.00000	0.00000	0.00000	0.00000	0.00000	0.00000	0.00000	0.00000	0.00000	0.00000	0.00000	0.00000	0.00000	0.00000	0.00000
f__Lachnospiraceae_g__Lachnospiraceae-NK4A136-group_s__human-gut-metagenome	0.00449	0.00033	0.00439	0.00212	0.00035	0.00000	0.00000	0.00117	0.00000	0.00000	0.00217	0.00020	0.00041	0.00071	0.00017	0.00000	0.00010	0.00604	0.00041	0.00000	0.00071	0.00044	0.00003	0.00429	0.00114	0.00072	0.00341	0.00010	0.00044	0.00109	0.00010	0.00259	0.00178	0.00268	0.00167	0.00003	0.00382	0.00446	0.00784	0.00100	0.00278	0.00051	0.00000	0.00033	0.00003	0.00090	0.00033	0.00010	0.00000
f__Family-XIII_g__S5-A14a_s__Clostridiales-bacterium-S5-A14a	0.00000	0.00000	0.00000	0.00000	0.00000	0.00000	0.00000	0.00000	0.00000	0.00000	0.00000	0.00000	0.00000	0.00000	0.00000	0.00000	0.00000	0.00000	0.00000	0.00000	0.00000	0.00000	0.00000	0.00000	0.00000	0.00000	0.00000	0.00000	0.00000	0.00000	0.00000	0.00000	0.00000	0.00000	0.00000	0.00000	0.00000	0.00000	0.00000	0.00000	0.00000	0.00000	0.00000	0.00000	0.00000	0.00000	0.00000	0.00000	0.00000
f__Ruminococcaceae_g__Ruminococcaceae-UCG-010_s__	0.00003	0.00000	0.00000	0.00000	0.00000	0.00000	0.00000	0.00007	0.00000	0.00000	0.00000	0.00000	0.00000	0.00003	0.00003	0.00000	0.00000	0.00000	0.00000	0.00007	0.00000	0.00000	0.00000	0.00000	0.00000	0.00000	0.00007	0.00000	0.00000	0.00000	0.00000	0.00000	0.00000	0.00000	0.00000	0.00000	0.00000	0.00000	0.00003	0.00000	0.00003	0.00000	0.00000	0.00000	0.00000	0.00000	0.00000	0.00003	0.00000
f__Lachnospiraceae_g__[Eubacterium]-ruminantium-group_s__	0.00000	0.00000	0.00000	0.00000	0.00000	0.00000	0.00000	0.00003	0.00000	0.00000	0.00000	0.00000	0.00000	0.00000	0.00000	0.00000	0.00000	0.00000	0.00000	0.00000	0.00000	0.00000	0.00003	0.00000	0.00000	0.00000	0.00003	0.00000	0.00013	0.00003	0.00000	0.00000	0.00000	0.00000	0.00000	0.00000	0.00000	0.00000	0.00000	0.00000	0.00000	0.00000	0.00000	0.00010	0.00000	0.00000	0.00000	0.00000	0.00000
o__Xanthomonadales_f__Xanthomonadaceae_s__	0.00000	0.00000	0.00000	0.00000	0.00000	0.00000	0.00000	0.00000	0.00000	0.00000	0.00000	0.00000	0.00000	0.00000	0.00000	0.00000	0.00000	0.00000	0.00000	0.00000	0.00000	0.00000	0.00000	0.00000	0.00000	0.00000	0.00000	0.00000	0.00000	0.00000	0.00000	0.00000	0.00000	0.00000	0.00000	0.00000	0.00000	0.00000	0.00000	0.00000	0.00020	0.00000	0.00000	0.00000	0.00000	0.00000	0.00000	0.00000	0.00003
f__Veillonellaceae_g__Dialister_s__	0.00000	0.00017	0.00000	0.00000	0.00007	0.00000	0.00017	0.00439	0.00084	0.00000	0.00000	0.00007	0.01504	0.00074	0.00007	0.00000	0.00000	0.00000	0.07900	0.00007	0.00323	0.00000	0.00000	0.00007	0.00003	0.00000	0.00003	0.00010	0.01330	0.00746	0.00794	0.00003	0.00000	0.00003	0.00017	0.00000	0.00007	0.00000	0.00000	0.00003	0.02153	0.00000	0.00000	0.00037	0.05216	0.00003	0.00000	0.02085	0.00341
f__Lachnospiraceae_g__Eisenbergiella_s__uncultured-Blautia-sp.	0.00000	0.00000	0.00000	0.00000	0.00000	0.00000	0.00000	0.00000	0.00000	0.00000	0.00000	0.00000	0.00000	0.00000	0.00000	0.00000	0.00000	0.00000	0.00000	0.00000	0.00000	0.00000	0.00000	0.00000	0.00000	0.00000	0.00000	0.00000	0.00000	0.00000	0.00000	0.00000	0.00000	0.00000	0.00000	0.00000	0.00000	0.00000	0.00000	0.00000	0.00000	0.00000	0.00000	0.00000	0.00000	0.00000	0.00000	0.00000	0.00000
f__Erysipelotrichaceae_g__Faecalitalea_s__uncultured-Firmicutes-bacterium	0.00000	0.00000	0.00000	0.00000	0.00000	0.00003	0.00000	0.00000	0.00000	0.00000	0.00000	0.00000	0.00000	0.00000	0.00000	0.00000	0.00000	0.00000	0.00000	0.00000	0.00000	0.00000	0.00000	0.00000	0.00000	0.00000	0.00000	0.00000	0.00000	0.00003	0.00000	0.00000	0.00000	0.00000	0.00000	0.00000	0.00000	0.00000	0.00000	0.00000	0.00000	0.00000	0.00000	0.00000	0.00000	0.00000	0.00000	0.00000	0.00000
c__Bacilli_o__Lactobacillales_s__	0.00003	0.00000	0.00007	0.00031	0.00042	0.00003	0.00203	0.00000	0.00037	0.00007	0.00003	0.00017	0.00010	0.00010	0.00140	0.00017	0.00013	0.00007	0.00010	0.00051	0.00003	0.00030	0.00003	0.00021	0.00003	0.00003	0.00000	0.00014	0.00003	0.00020	0.00051	0.00034	0.00020	0.00007	0.00007	0.00040	0.01480	0.00003	0.00007	0.00000	0.00060	0.00003	0.00201	0.00047	0.00125	0.00013	0.00007	0.00000	0.00003
f__Ruminococcaceae_g__Ruminococcaceae-UCG-010_s__gut-metagenome	0.00007	0.00000	0.00000	0.00000	0.00000	0.00000	0.00000	0.00000	0.00000	0.00000	0.00000	0.00000	0.00000	0.00000	0.00000	0.00000	0.00000	0.00000	0.00000	0.00000	0.00000	0.00000	0.00000	0.00000	0.00000	0.00000	0.00000	0.00000	0.00000	0.00000	0.00000	0.00000	0.00000	0.00000	0.00000	0.00000	0.00000	0.00000	0.00000	0.00003	0.00000	0.00000	0.00000	0.00000	0.00000	0.00000	0.00000	0.00000	0.00000
c__Oxyphotobacteria_o__Chloroplast_s__	0.00000	0.00010	0.00000	0.00000	0.00000	0.00000	0.00000	0.00000	0.00000	0.00000	0.00000	0.00000	0.00000	0.00000	0.00000	0.00000	0.00000	0.00000	0.00000	0.00000	0.00000	0.00000	0.00000	0.00000	0.00000	0.00000	0.00000	0.00000	0.00000	0.00003	0.00000	0.00000	0.00000	0.00000	0.00000	0.00000	0.00013	0.00000	0.00000	0.00000	0.00000	0.00000	0.00000	0.00000	0.00000	0.00000	0.00000	0.00000	0.00000
f__Vibrionaceae_g__Vibrio_s__	0.00000	0.00000	0.00000	0.00000	0.00000	0.00000	0.00000	0.00000	0.00000	0.00000	0.00000	0.00000	0.00000	0.00000	0.00000	0.00000	0.00000	0.00000	0.00000	0.00000	0.00000	0.00000	0.00000	0.00000	0.00000	0.00000	0.00000	0.00000	0.00000	0.00000	0.00000	0.00000	0.00000	0.00000	0.00013	0.00000	0.00000	0.00000	0.00000	0.00000	0.00000	0.00000	0.00000	0.00000	0.00000	0.00000	0.00000	0.00000	0.00000
f__Erysipelotrichaceae_g__Faecalitalea_s__[Eubacterium]-dolichum	0.00000	0.00000	0.00000	0.00003	0.00000	0.00000	0.00000	0.00000	0.00000	0.00000	0.00000	0.00000	0.00000	0.00000	0.00000	0.00000	0.00000	0.00000	0.00000	0.00000	0.00000	0.00000	0.00000	0.00000	0.00003	0.00000	0.00000	0.00000	0.00000	0.00000	0.00000	0.00000	0.00000	0.00000	0.00000	0.00000	0.00000	0.00000	0.00000	0.00000	0.00000	0.00000	0.00000	0.00000	0.00000	0.00000	0.00000	0.00000	0.00000
f__Ruminococcaceae_g__Faecalibacterium_s__	0.00037	0.00000	0.00080	0.00082	0.00000	0.00000	0.00007	0.00121	0.00003	0.00003	0.00037	0.00007	0.00037	0.00057	0.00000	0.00003	0.00000	0.00014	0.00000	0.00064	0.00031	0.00030	0.00010	0.00048	0.00064	0.00017	0.00064	0.00085	0.00003	0.00044	0.00168	0.00061	0.00456	0.00070	0.00201	0.00294	0.00124	0.00127	0.00193	0.00144	0.00214	0.00081	0.00013	0.00013	0.00030	0.00017	0.00010	0.00003	0.00003
f__Succinivibrionaceae_g__Succinivibrio_s__uncultured-bacterium	0.00000	0.00000	0.00000	0.00000	0.00000	0.00000	0.00000	0.00013	0.00000	0.00000	0.00000	0.00000	0.00000	0.00000	0.00000	0.00000	0.00000	0.00000	0.00000	0.00000	0.00000	0.00000	0.00000	0.00000	0.00000	0.00000	0.00000	0.00000	0.00000	0.00000	0.00000	0.00000	0.00000	0.00000	0.00000	0.00000	0.00000	0.00000	0.00000	0.00000	0.00000	0.00000	0.00000	0.00000	0.00000	0.00000	0.00000	0.00000	0.00000
f__Veillonellaceae_g__Megamonas_s__Megamonas-funiformis-YIT-11815	0.00000	0.00000	0.00000	0.00000	0.00000	0.00000	0.00000	0.00000	0.00000	0.00000	0.00000	0.00064	0.00047	0.00000	0.00000	0.00007	0.00024	0.00000	0.00000	0.00000	0.00000	0.00000	0.00037	0.00021	0.00010	0.00000	0.00044	0.00037	0.00010	0.00041	0.00000	0.00000	0.00000	0.00000	0.00003	0.00000	0.00000	0.00000	0.00000	0.00000	0.00000	0.00179	0.00000	0.00000	0.00041	0.00000	0.00000	0.00007	0.00000
f__Prevotellaceae_g__Paraprevotella_s__	0.00000	0.00000	0.00000	0.00000	0.00000	0.00000	0.00003	0.00000	0.00084	0.00003	0.00000	0.00000	0.00000	0.00000	0.00000	0.00000	0.00003	0.00017	0.00000	0.00000	0.00000	0.00000	0.00000	0.00000	0.00000	0.00007	0.00007	0.00390	0.00000	0.00000	0.00051	0.00000	0.00000	0.00000	0.00003	0.00000	0.00007	0.00007	0.00007	0.00000	0.00094	0.00000	0.00000	0.00013	0.00003	0.00000	0.00000	0.00185	0.00000
f__Muribaculaceae_g__gut-metagenome_s__gut-metagenome	0.00000	0.00000	0.00000	0.00000	0.00077	0.00000	0.00000	0.00000	0.00000	0.00000	0.00000	0.00000	0.00000	0.00000	0.00000	0.00000	0.00000	0.00000	0.00000	0.00000	0.00000	0.00000	0.00003	0.00000	0.00000	0.00000	0.00000	0.00000	0.00000	0.00000	0.00045	0.00000	0.00000	0.00000	0.00000	0.00000	0.00000	0.00000	0.00000	0.00000	0.00000	0.00000	0.00000	0.00000	0.00000	0.00000	0.00000	0.00000	0.00000
c__Actinobacteria_o__Micrococcales_s__	0.00000	0.00000	0.00000	0.00000	0.00000	0.00000	0.00000	0.00000	0.00000	0.00000	0.00000	0.00000	0.00000	0.00000	0.00000	0.00000	0.00000	0.00000	0.00000	0.00000	0.00000	0.00000	0.00000	0.00000	0.00000	0.00000	0.00000	0.00000	0.00000	0.00000	0.00000	0.00000	0.00000	0.00000	0.00000	0.00000	0.00007	0.00000	0.00000	0.00000	0.00000	0.00000	0.00000	0.00000	0.00003	0.00000	0.00000	0.00000	0.00000
f__Prevotellaceae_g__Prevotella-7_s__Massiliprevotella-massiliensis	0.00117	0.00000	0.00000	0.00000	0.00000	0.00000	0.00000	0.00034	0.00000	0.00000	0.00000	0.00000	0.00000	0.00000	0.00000	0.00000	0.00000	0.00000	0.00085	0.00000	0.00000	0.00000	0.00000	0.00000	0.00000	0.00000	0.00000	0.00000	0.00000	0.00000	0.00000	0.00000	0.00000	0.00000	0.00000	0.00000	0.00000	0.00000	0.00000	0.00000	0.00000	0.00000	0.00000	0.00000	0.00020	0.00000	0.00000	0.00000	0.00000
o__Enterobacteriales_f__Enterobacteriaceae_s__	0.04548	0.05262	0.01863	0.04139	0.13233	0.03661	0.00891	0.00191	0.03877	0.02951	0.01681	0.02692	0.03352	0.00645	0.01030	0.08583	0.08131	0.04038	0.00108	0.03158	0.00513	0.04044	0.01617	0.00003	0.00027	0.00113	0.00014	0.00132	0.02778	0.02865	0.15478	0.00963	0.00727	0.05364	0.05371	0.00482	0.02458	0.01474	0.01984	0.06849	0.05867	0.07523	0.12681	0.09164	0.11889	0.04461	0.00856	0.03878	0.09020
f__Lachnospiraceae_g__Lachnospira_s__uncultured-bacterium	0.00000	0.00000	0.00000	0.00000	0.00000	0.00000	0.00000	0.00000	0.00000	0.00000	0.00000	0.00003	0.00000	0.00000	0.00000	0.00000	0.00000	0.00000	0.00000	0.00000	0.00000	0.00000	0.00003	0.00000	0.00030	0.00000	0.00000	0.00000	0.00000	0.00000	0.00000	0.00000	0.00000	0.00000	0.00000	0.00007	0.00000	0.00000	0.00000	0.00000	0.00000	0.00000	0.00000	0.00000	0.00000	0.00000	0.00000	0.00003	0.00000
f__Tannerellaceae_g__Parabacteroides_s__Parabacteroides-sp.-MC_17	0.00000	0.00000	0.00000	0.00000	0.00000	0.00000	0.00000	0.00000	0.00000	0.00000	0.00017	0.00000	0.00007	0.00000	0.00000	0.00000	0.00010	0.00000	0.00000	0.00007	0.00000	0.00007	0.00000	0.00000	0.00000	0.00000	0.00000	0.00007	0.00000	0.00003	0.00000	0.00003	0.00000	0.00000	0.00000	0.00000	0.00000	0.00000	0.00000	0.00007	0.00000	0.00000	0.00000	0.00000	0.00000	0.00000	0.00000	0.00000	0.00000
f__Christensenellaceae_g__Christensenellaceae-R-7-group_s__uncultured-organism	0.00000	0.00000	0.00000	0.00000	0.00000	0.00000	0.00000	0.00000	0.00000	0.00000	0.00000	0.00000	0.00000	0.00003	0.00000	0.00000	0.00000	0.00000	0.00000	0.00003	0.00003	0.00000	0.00000	0.00000	0.00003	0.00000	0.00000	0.00000	0.00000	0.00003	0.00000	0.00000	0.00000	0.00000	0.00000	0.00000	0.00000	0.00000	0.00000	0.00000	0.00000	0.00000	0.00000	0.00000	0.00000	0.00000	0.00000	0.00000	0.00000
o__Selenomonadales_f__Veillonellaceae_s__	0.00000	0.00000	0.00000	0.00000	0.00003	0.00000	0.00007	0.00000	0.00000	0.00000	0.00000	0.00010	0.00000	0.00000	0.00000	0.00003	0.00000	0.00000	0.00007	0.00000	0.00000	0.00013	0.00020	0.00000	0.00000	0.00000	0.00037	0.00020	0.00000	0.00014	0.00000	0.00000	0.00000	0.00000	0.00000	0.00000	0.00000	0.00000	0.00010	0.00000	0.00000	0.00051	0.00000	0.00000	0.00024	0.00000	0.00000	0.00000	0.00000
f__Lachnospiraceae_g__[Eubacterium]-xylanophilum-group_s__metagenome	0.00000	0.00000	0.00000	0.00000	0.00000	0.00000	0.00000	0.00000	0.00000	0.00000	0.00000	0.00000	0.00000	0.00030	0.00000	0.00000	0.00000	0.00000	0.00003	0.00003	0.00000	0.00000	0.00000	0.00021	0.00007	0.00000	0.00000	0.00003	0.00000	0.00000	0.00000	0.00000	0.00000	0.00000	0.00000	0.00000	0.01748	0.00104	0.00000	0.00010	0.00000	0.00000	0.00000	0.00000	0.00000	0.00000	0.00000	0.00000	0.00000
f__Burkholderiaceae_g__Parasutterella_s__uncultured-bacterium	0.00000	0.00000	0.00000	0.00000	0.00000	0.00003	0.00000	0.00000	0.00000	0.00000	0.00010	0.00003	0.00007	0.00003	0.00000	0.00003	0.00000	0.00000	0.00000	0.00000	0.00000	0.00061	0.00000	0.00021	0.00013	0.00000	0.00000	0.00000	0.00000	0.00000	0.00003	0.00000	0.00027	0.00000	0.00000	0.00030	0.00000	0.00000	0.00003	0.00003	0.00000	0.00000	0.00000	0.00000	0.00000	0.00000	0.00000	0.00003	0.00007
f__Lachnospiraceae_g__Howardella_s__uncultured-bacterium	0.00000	0.00000	0.00000	0.00000	0.00000	0.00000	0.00000	0.00000	0.00000	0.00000	0.00000	0.00000	0.00000	0.00000	0.00000	0.00000	0.00000	0.00000	0.00000	0.00000	0.00000	0.00000	0.00000	0.00000	0.00000	0.00000	0.00000	0.00000	0.00000	0.00000	0.00000	0.00000	0.00000	0.00000	0.00000	0.00000	0.00000	0.00000	0.00000	0.00000	0.00000	0.00000	0.00000	0.00000	0.00000	0.00000	0.00000	0.00000	0.00000
f__Lachnospiraceae_g__FD2005_s__	0.00000	0.00000	0.00000	0.00000	0.00000	0.00000	0.00000	0.00000	0.00000	0.00000	0.00000	0.00000	0.00000	0.00000	0.00000	0.00000	0.00000	0.00000	0.00000	0.00000	0.00000	0.00000	0.00000	0.00000	0.00000	0.00000	0.00000	0.00000	0.00000	0.00003	0.00000	0.00000	0.00000	0.00000	0.00000	0.00000	0.00000	0.00000	0.00000	0.00000	0.00000	0.00000	0.00000	0.00000	0.00007	0.00027	0.00000	0.00000	0.00000
f__Coriobacteriaceae_g__Collinsella_s__Collinsella-tanakaei-YIT-12063	0.00000	0.00000	0.00000	0.00000	0.00000	0.00000	0.00000	0.00000	0.00000	0.00000	0.00000	0.00000	0.00000	0.00000	0.00000	0.00000	0.00000	0.00000	0.00000	0.00000	0.00000	0.00000	0.00000	0.00000	0.00003	0.00000	0.00000	0.00000	0.00000	0.00000	0.00000	0.00000	0.00000	0.00000	0.00000	0.00000	0.00000	0.00000	0.00000	0.00000	0.00000	0.00000	0.00000	0.00000	0.00000	0.00000	0.00000	0.00000	0.00000
f__Lachnospiraceae_g__Roseburia_s__Roseburia-sp.-831b	0.00000	0.00000	0.00000	0.00000	0.00000	0.00000	0.00000	0.00000	0.00000	0.00000	0.00000	0.00000	0.00000	0.00000	0.00000	0.00000	0.00000	0.00000	0.00000	0.00000	0.00000	0.00000	0.00000	0.00000	0.00000	0.00000	0.00000	0.00000	0.00000	0.00000	0.00000	0.00000	0.00000	0.00000	0.00000	0.00000	0.00000	0.00000	0.00000	0.00000	0.00000	0.00000	0.00000	0.00000	0.00003	0.00000	0.00000	0.00000	0.00000
f__Ruminococcaceae_g__Ruminococcaceae-UCG-002_s__Trichuris-trichiura-(human-whipworm)	0.00003	0.00000	0.00000	0.00000	0.00000	0.00000	0.00000	0.00000	0.00000	0.00000	0.00000	0.00000	0.00000	0.00000	0.00000	0.00000	0.00000	0.00000	0.00000	0.00000	0.00000	0.00000	0.00000	0.00000	0.00000	0.00000	0.00000	0.00000	0.00000	0.00000	0.00000	0.00000	0.00000	0.00000	0.00000	0.00000	0.00000	0.00000	0.00000	0.00000	0.00000	0.00000	0.00000	0.00000	0.00000	0.00000	0.00000	0.00000	0.00000
f__Rhizobiaceae_g__Pseudochrobactrum_s__	0.00003	0.00000	0.00000	0.00000	0.00000	0.00000	0.00000	0.00000	0.00000	0.00000	0.00000	0.00000	0.00000	0.00000	0.00000	0.00000	0.00000	0.00000	0.00000	0.00000	0.00000	0.00000	0.00000	0.00000	0.00000	0.00000	0.00000	0.00000	0.00000	0.00000	0.00000	0.00000	0.00000	0.00000	0.00000	0.00000	0.00003	0.00000	0.00000	0.00000	0.00007	0.00000	0.00000	0.00000	0.00000	0.00000	0.00000	0.00000	0.00000
f__Arcobacteraceae_g__Arcobacter_s__	0.00000	0.00000	0.00000	0.00000	0.00000	0.00000	0.00000	0.00000	0.00000	0.00000	0.00000	0.00000	0.00000	0.00000	0.00000	0.00000	0.00000	0.00000	0.00000	0.00000	0.00000	0.00000	0.00000	0.00000	0.00000	0.00000	0.00000	0.00000	0.00000	0.00000	0.00000	0.00000	0.00000	0.00000	0.00000	0.00000	0.00000	0.00000	0.00000	0.00000	0.00000	0.00000	0.00000	0.00000	0.00000	0.00000	0.00000	0.00000	0.00003
f__Family-XIII_g__Mogibacterium_s__Mogibacterium-vescum	0.00000	0.00000	0.00000	0.00000	0.00000	0.00000	0.00000	0.00000	0.00000	0.00000	0.00000	0.00000	0.00000	0.00000	0.00000	0.00000	0.00000	0.00000	0.00000	0.00000	0.00000	0.00000	0.00000	0.00000	0.00000	0.00000	0.00000	0.00003	0.00000	0.00000	0.00000	0.00000	0.00000	0.00000	0.00000	0.00000	0.00137	0.00000	0.00000	0.00000	0.00000	0.00000	0.00000	0.00000	0.00000	0.00000	0.00000	0.00000	0.00000
f__Burkholderiaceae_g__Sutterella_s__Duodenibacillus-massiliensis	0.00000	0.00000	0.00000	0.00000	0.00000	0.00000	0.00000	0.00084	0.00000	0.00060	0.00000	0.00000	0.00000	0.00000	0.00000	0.00003	0.00000	0.00052	0.00755	0.00000	0.00000	0.00000	0.00000	0.00000	0.00000	0.00000	0.00000	0.00000	0.00000	0.00000	0.00000	0.00000	0.00000	0.00000	0.00000	0.00000	0.00000	0.00000	0.00000	0.00000	0.00000	0.00000	0.00000	0.00000	0.00000	0.00000	0.00000	0.00000	0.00000
f__Muribaculaceae_g__uncultured-organism_s__uncultured-organism	0.00000	0.00000	0.00000	0.00000	0.00000	0.00000	0.00000	0.00000	0.00000	0.00000	0.00000	0.00000	0.00000	0.00003	0.00000	0.00000	0.00000	0.00000	0.00000	0.00000	0.00000	0.00000	0.00000	0.00000	0.00000	0.00000	0.00000	0.00000	0.00000	0.00000	0.00000	0.00000	0.00000	0.00000	0.00000	0.00000	0.00000	0.00000	0.00000	0.00000	0.00000	0.00000	0.00000	0.00000	0.00000	0.00000	0.00000	0.00000	0.00000
f__Tannerellaceae_g__Parabacteroides_s__swine-fecal-bacterium-SD-Xyl6	0.00000	0.00000	0.00000	0.00000	0.00007	0.00000	0.00000	0.00000	0.00000	0.00000	0.00000	0.00000	0.00000	0.00000	0.00000	0.00000	0.00000	0.00000	0.00000	0.00000	0.00000	0.00000	0.00000	0.00000	0.00000	0.00000	0.00000	0.00000	0.00000	0.00000	0.00000	0.00000	0.00000	0.00000	0.00000	0.00000	0.00000	0.00000	0.00095	0.00000	0.00020	0.00000	0.00000	0.00000	0.00000	0.00000	0.00000	0.00000	0.00000
p__Actinobacteria_c__Coriobacteriia_s__	0.00000	0.00000	0.00000	0.00000	0.00003	0.00000	0.00000	0.00000	0.00000	0.00000	0.00000	0.00000	0.00000	0.00000	0.00007	0.00000	0.00000	0.00000	0.00000	0.00000	0.00000	0.00000	0.00000	0.00000	0.00000	0.00000	0.00000	0.00000	0.00000	0.00000	0.00000	0.00000	0.00000	0.00000	0.00000	0.00000	0.00077	0.00000	0.00000	0.00000	0.00000	0.00003	0.00000	0.00000	0.00000	0.00000	0.00000	0.00000	0.00000
f__Coriobacteriales-Incertae-Sedis_g__uncultured_s__gut-metagenome	0.00000	0.00003	0.00000	0.00000	0.00007	0.00000	0.00000	0.00000	0.00000	0.00000	0.00000	0.00000	0.00007	0.00000	0.00038	0.00000	0.00000	0.00000	0.00000	0.00007	0.00000	0.00000	0.00000	0.00000	0.00000	0.00000	0.00000	0.00000	0.00000	0.00010	0.00000	0.00000	0.00000	0.00000	0.00000	0.00000	0.00000	0.00000	0.00000	0.00000	0.00000	0.00000	0.00000	0.00000	0.00007	0.00000	0.00000	0.00000	0.00000
f__Prevotellaceae_g__Prevotellaceae-UCG-001_s__Marseilla-massiliensis	0.00000	0.00000	0.00000	0.00000	0.00000	0.00000	0.00000	0.00000	0.00000	0.00000	0.00000	0.00000	0.00000	0.00000	0.00000	0.00000	0.00000	0.00000	0.00000	0.00000	0.00000	0.00000	0.00000	0.00000	0.00000	0.00000	0.00000	0.00000	0.00000	0.00000	0.00000	0.00000	0.00000	0.00000	0.00000	0.00000	0.00000	0.00000	0.00000	0.00000	0.00000	0.00000	0.00000	0.00000	0.00000	0.00000	0.00000	0.00690	0.00000
f__Lachnospiraceae_g__Blautia_s__Blautia-sp.-Marseille-P3201T	0.00000	0.00000	0.00000	0.00000	0.00000	0.00000	0.00000	0.00000	0.00000	0.00000	0.00000	0.00000	0.00000	0.00000	0.00000	0.00000	0.00000	0.00000	0.00000	0.00000	0.00000	0.00000	0.00000	0.00003	0.00000	0.00000	0.00000	0.00000	0.00000	0.00000	0.00000	0.00000	0.00000	0.00007	0.00000	0.00000	0.00000	0.00000	0.00000	0.00000	0.00000	0.00000	0.00000	0.00000	0.00000	0.00000	0.00000	0.00000	0.00000
f__Tannerellaceae_g__Parabacteroides_s__Parabacteroides-faecis	0.00000	0.00000	0.00000	0.00000	0.00000	0.00000	0.00000	0.00000	0.00000	0.00000	0.00000	0.00003	0.00000	0.00000	0.00072	0.00000	0.00000	0.00000	0.00000	0.00000	0.00000	0.00000	0.00000	0.00000	0.00000	0.00000	0.00000	0.00000	0.00000	0.00000	0.00000	0.00000	0.00000	0.00000	0.00000	0.00000	0.00007	0.00000	0.00000	0.00017	0.00000	0.00000	0.00000	0.00000	0.00000	0.00000	0.00000	0.00000	0.00000
f__Xanthobacteraceae_g__Bradyrhizobium_s__	0.00000	0.00000	0.00000	0.00000	0.00000	0.00000	0.00000	0.00000	0.00000	0.00000	0.00000	0.00000	0.00000	0.00000	0.00000	0.00000	0.00000	0.00000	0.00000	0.00000	0.00000	0.00000	0.00000	0.00000	0.00000	0.00000	0.00000	0.00000	0.00000	0.00000	0.00000	0.00000	0.00000	0.00000	0.00000	0.00000	0.00003	0.00000	0.00000	0.00000	0.00000	0.00000	0.00000	0.00000	0.00000	0.00000	0.00000	0.00000	0.00000
f__Lachnospiraceae_g__Lachnospira_s__uncultured-organism	0.00000	0.00000	0.00000	0.00000	0.00000	0.00000	0.00000	0.00000	0.00000	0.00000	0.00000	0.00000	0.00000	0.00000	0.00000	0.00000	0.00000	0.00000	0.00000	0.00000	0.00000	0.00000	0.00000	0.00007	0.00000	0.00000	0.00000	0.00000	0.00000	0.00000	0.00000	0.00000	0.00000	0.00000	0.00000	0.00000	0.00000	0.00000	0.00000	0.00014	0.00000	0.00000	0.00000	0.00000	0.00000	0.00000	0.00000	0.00000	0.00000
f__Lachnospiraceae_g__Blautia_s__Ruminococcus-sp.-Marseille-P328	0.00020	0.00000	0.00040	0.00003	0.00000	0.00000	0.00000	0.00040	0.00000	0.00003	0.00010	0.00000	0.00017	0.00000	0.00000	0.00000	0.00003	0.00007	0.00000	0.00000	0.00027	0.00003	0.00000	0.00024	0.00037	0.00007	0.00000	0.00007	0.00003	0.00017	0.00010	0.00007	0.00047	0.00064	0.00020	0.00050	0.00033	0.00034	0.00000	0.00007	0.00013	0.00024	0.00000	0.00000	0.00000	0.00000	0.00003	0.00007	0.00000
f__Ruminococcaceae_g__UBA1819_s__	0.00000	0.00000	0.00000	0.00000	0.00000	0.00000	0.00000	0.00000	0.00003	0.00000	0.00000	0.00000	0.00000	0.00000	0.00000	0.00000	0.00000	0.00000	0.00000	0.00000	0.00000	0.00000	0.00000	0.00000	0.00000	0.00000	0.00000	0.00000	0.00000	0.00000	0.00000	0.00000	0.00000	0.00000	0.00000	0.00000	0.00000	0.00000	0.00000	0.00000	0.00000	0.00000	0.00000	0.00000	0.00000	0.00000	0.00000	0.00000	0.00000
f__Bifidobacteriaceae_g__Bifidobacterium_s__Bifidobacterium-angulatum	0.00000	0.00000	0.00000	0.00000	0.00000	0.00000	0.00000	0.00007	0.00000	0.00000	0.00000	0.00000	0.00000	0.00000	0.00000	0.00000	0.00000	0.00000	0.00000	0.00000	0.00000	0.00000	0.00010	0.00000	0.00000	0.00000	0.00000	0.00000	0.00000	0.00000	0.00000	0.00000	0.00000	0.00000	0.00000	0.00000	0.00000	0.00000	0.00000	0.00000	0.00003	0.00000	0.00000	0.00000	0.00000	0.00000	0.00000	0.00000	0.00000
f__Actinomycetaceae_g__Actinomyces_s__Actinomyces-cardiffensis-F0333	0.00000	0.00000	0.00000	0.00000	0.00000	0.00000	0.00000	0.00000	0.00000	0.00000	0.00000	0.00000	0.00000	0.00000	0.00000	0.00000	0.00000	0.00000	0.00000	0.00000	0.00000	0.00000	0.00000	0.00000	0.00000	0.00000	0.00000	0.00000	0.00000	0.00000	0.00000	0.00000	0.00000	0.00000	0.00000	0.00000	0.00003	0.00000	0.00000	0.00000	0.00003	0.00000	0.00000	0.00000	0.00000	0.00000	0.00000	0.00000	0.00003
f__Ruminococcaceae_g__Ruminococcaceae-UCG-005_s__	0.00000	0.00000	0.00000	0.00000	0.00000	0.00000	0.00000	0.00007	0.00000	0.00000	0.00000	0.00000	0.00000	0.00000	0.00000	0.00000	0.00000	0.00000	0.00000	0.00000	0.00000	0.00000	0.00000	0.00000	0.00000	0.00000	0.00000	0.00000	0.00000	0.00000	0.00000	0.00000	0.00000	0.00000	0.00000	0.00000	0.00000	0.00000	0.00000	0.00000	0.00003	0.00000	0.00000	0.00000	0.00000	0.00000	0.00000	0.00007	0.00000
f__Erysipelotrichaceae_g__Candidatus-Stoquefichus_s__Candidatus-Stoquefichus-sp.-KLE1796	0.00000	0.00000	0.00000	0.00000	0.00000	0.00000	0.00000	0.00000	0.00000	0.00000	0.00000	0.00000	0.00000	0.00000	0.00000	0.00000	0.00000	0.00000	0.00000	0.00000	0.00000	0.00000	0.00000	0.00000	0.00000	0.00000	0.00000	0.00000	0.00000	0.00000	0.00000	0.00000	0.00000	0.00000	0.00000	0.00000	0.00000	0.00000	0.00000	0.00031	0.00000	0.00000	0.00000	0.00043	0.00000	0.00000	0.00000	0.00000	0.00000
f__Burkholderiaceae_g__Sutterella_s__gut-metagenome	0.00000	0.00010	0.00000	0.00000	0.00000	0.00000	0.00000	0.00000	0.00000	0.00000	0.00000	0.00000	0.00000	0.00003	0.00010	0.00000	0.00000	0.00000	0.00000	0.00000	0.00000	0.00394	0.00000	0.00000	0.00373	0.00014	0.00000	0.00000	0.00064	0.00003	0.00089	0.00000	0.00000	0.00037	0.00003	0.00000	0.00000	0.00000	0.00000	0.00038	0.00000	0.00091	0.00000	0.00027	0.00000	0.00000	0.00181	0.00212	0.00000
f__Ruminococcaceae_g__Ruminococcus-2_s__uncultured-organism	0.00000	0.00000	0.00000	0.00000	0.00000	0.00000	0.00000	0.00000	0.00000	0.00000	0.00000	0.00000	0.00000	0.00000	0.00000	0.00000	0.00000	0.00000	0.00000	0.00000	0.00000	0.00000	0.00000	0.00000	0.00000	0.00000	0.00000	0.00000	0.00000	0.00000	0.00000	0.00000	0.00000	0.00000	0.00000	0.00000	0.00000	0.00000	0.00000	0.00000	0.00000	0.00000	0.00000	0.00000	0.00000	0.00000	0.00000	0.00000	0.00000
f__Lachnospiraceae_g__FD2005_s__uncultured-Lachnospiraceae-bacterium	0.00013	0.00000	0.00000	0.00000	0.00000	0.00000	0.00000	0.00000	0.00000	0.00000	0.00000	0.00000	0.00000	0.00000	0.00000	0.00000	0.00000	0.00000	0.00000	0.00003	0.00000	0.00000	0.00000	0.00000	0.00000	0.00000	0.00000	0.00000	0.00000	0.00007	0.00007	0.00000	0.00000	0.00000	0.00000	0.00000	0.00000	0.00000	0.00000	0.00000	0.00000	0.00000	0.00000	0.00000	0.00000	0.00000	0.00000	0.00000	0.00000
f__Streptococcaceae_g__Streptococcus_s__	0.00007	0.00003	0.00027	0.00226	0.00154	0.00027	0.00952	0.00000	0.02585	0.00027	0.00081	0.00373	0.00078	0.00027	0.00308	0.00044	0.00010	0.00014	0.00142	0.00320	0.00010	0.00104	0.00044	0.00161	0.00030	0.00031	0.00135	0.00102	0.00037	0.00123	0.00216	0.00242	0.00721	0.00080	0.00114	0.00615	0.26816	0.00010	0.00037	0.00034	0.00074	0.00054	0.01819	0.00090	0.01139	0.00141	0.00027	0.00074	0.00010
f__Erysipelotrichaceae_g__Erysipelatoclostridium_s__[Clostridium]-spiroforme	0.00000	0.00000	0.00000	0.00000	0.00000	0.00000	0.00000	0.00000	0.00000	0.00003	0.00000	0.00000	0.00003	0.00000	0.00000	0.00000	0.00000	0.00000	0.00000	0.00000	0.00000	0.00000	0.00000	0.00000	0.00000	0.00000	0.00000	0.00000	0.00000	0.00000	0.00000	0.00000	0.00017	0.00000	0.00000	0.00000	0.00000	0.00000	0.00000	0.00000	0.00000	0.00000	0.00000	0.00000	0.00000	0.00000	0.00000	0.00000	0.00000
f__uncultured-organism_g__uncultured-organism_s__uncultured-organism	0.00000	0.00000	0.00000	0.00000	0.00000	0.00000	0.00000	0.00000	0.00000	0.00000	0.00000	0.00000	0.00000	0.00000	0.00000	0.00000	0.00000	0.00000	0.00000	0.00000	0.00000	0.00000	0.00000	0.00000	0.00000	0.00000	0.00000	0.00000	0.00000	0.00000	0.00000	0.00000	0.00000	0.00000	0.00000	0.00000	0.00000	0.00000	0.00085	0.00000	0.00114	0.00003	0.00000	0.00000	0.00000	0.00000	0.00000	0.00000	0.00000
f__Eggerthellaceae_g__Eggerthella_s__uncultured-bacterium	0.00000	0.00000	0.00000	0.00000	0.00000	0.00003	0.00000	0.00000	0.00000	0.00000	0.00000	0.00000	0.00000	0.00000	0.00000	0.00000	0.00000	0.00000	0.00000	0.00000	0.00000	0.00000	0.00000	0.00000	0.00000	0.00000	0.00000	0.00000	0.00000	0.00000	0.00000	0.00000	0.00000	0.00000	0.00000	0.00000	0.00000	0.00000	0.00000	0.00000	0.00000	0.00000	0.00000	0.00000	0.00000	0.00000	0.00000	0.00000	0.00000
f__Weeksellaceae_g__uncultured-Wautersiella-sp._s__uncultured-Wautersiella-sp.	0.00000	0.00000	0.00000	0.00000	0.00000	0.00000	0.00000	0.00000	0.00000	0.00000	0.00000	0.00000	0.00000	0.00000	0.00000	0.00000	0.00000	0.00000	0.00000	0.00000	0.00000	0.00000	0.00000	0.00000	0.00000	0.00000	0.00000	0.00000	0.00000	0.00000	0.00000	0.00000	0.00000	0.00000	0.00000	0.00000	0.00000	0.00000	0.00000	0.00000	0.00003	0.00000	0.00000	0.00000	0.00000	0.00000	0.00000	0.00000	0.00000
f__Enterobacteriaceae_g__Serratia_s__	0.00000	0.00000	0.00000	0.00000	0.00000	0.00000	0.00000	0.00000	0.00000	0.00000	0.00000	0.00000	0.00000	0.00000	0.00000	0.00000	0.00000	0.00000	0.00000	0.00000	0.00000	0.00000	0.00000	0.00000	0.00000	0.00000	0.00000	0.00000	0.00000	0.00000	0.00000	0.00000	0.00000	0.00000	0.00000	0.00000	0.00010	0.00000	0.00000	0.00000	0.00000	0.00000	0.00000	0.00000	0.00000	0.00000	0.00000	0.00000	0.00000
f__Erysipelotrichaceae_g__Erysipelotrichaceae-UCG-003_s__human-gut-metagenome	0.00003	0.00000	0.00034	0.00003	0.00014	0.00000	0.00003	0.00003	0.00000	0.00000	0.00003	0.00003	0.00014	0.00003	0.00000	0.00000	0.00000	0.00014	0.00000	0.00000	0.00003	0.00000	0.00010	0.00010	0.00003	0.00017	0.00007	0.00017	0.00010	0.00041	0.00024	0.00088	0.00091	0.00044	0.00054	0.00140	0.00000	0.00007	0.00000	0.00010	0.00017	0.00013	0.00000	0.00000	0.00000	0.00003	0.00000	0.00000	0.00000
f__Burkholderiaceae_g__Comamonas_s__	0.00000	0.00000	0.00000	0.00000	0.00000	0.00000	0.00000	0.00000	0.00000	0.00000	0.00000	0.00000	0.00000	0.00000	0.00000	0.00000	0.00000	0.00000	0.00000	0.00000	0.00000	0.00000	0.00000	0.00000	0.00000	0.00000	0.00000	0.00000	0.00000	0.00000	0.00000	0.00000	0.00000	0.00000	0.00000	0.00000	0.00013	0.00000	0.00000	0.00000	0.00000	0.00000	0.00000	0.00000	0.00000	0.00000	0.00000	0.00000	0.00003
f__Ruminococcaceae_g__Ruminiclostridium-9_s__metagenome	0.00000	0.00000	0.00000	0.00000	0.00000	0.00000	0.00000	0.00023	0.00000	0.00000	0.00000	0.00000	0.00000	0.00000	0.00000	0.00000	0.00000	0.00000	0.00000	0.00000	0.00007	0.00000	0.00000	0.00000	0.00000	0.00000	0.00000	0.00000	0.00003	0.00000	0.00000	0.00000	0.00000	0.00000	0.00000	0.00000	0.00000	0.00000	0.00007	0.00000	0.00000	0.00000	0.00000	0.00000	0.00000	0.00000	0.00000	0.00000	0.00000
f__Rikenellaceae_g__Alistipes_s__Alistipes-obesi	0.00027	0.00023	0.00000	0.00000	0.00101	0.00000	0.00000	0.00000	0.00118	0.00000	0.00000	0.00047	0.00284	0.00000	0.00000	0.00034	0.00000	0.00000	0.00000	0.00000	0.00126	0.00017	0.00000	0.00196	0.00024	0.00359	0.00044	0.00166	0.00074	0.00153	0.00007	0.00000	0.00003	0.00000	0.00000	0.00000	0.00010	0.00007	0.00010	0.00062	0.00000	0.00000	0.00000	0.00000	0.00010	0.00000	0.00003	0.00293	0.00000
f__Rikenellaceae_g__Alistipes_s__gut-metagenome	0.00003	0.00000	0.00000	0.00000	0.00119	0.00000	0.00000	0.00000	0.00000	0.00000	0.00000	0.00000	0.00000	0.00007	0.00106	0.00000	0.00000	0.00000	0.00000	0.00010	0.00027	0.00000	0.00000	0.00000	0.00000	0.00003	0.00000	0.00003	0.00000	0.00000	0.00000	0.00000	0.00007	0.00000	0.00000	0.00000	0.00060	0.00003	0.00000	0.00000	0.00000	0.00000	0.00000	0.00000	0.00000	0.00000	0.00000	0.00000	0.00000
f__Neisseriaceae_g__Uruburuella_s__metagenome	0.00000	0.00000	0.00000	0.00000	0.00000	0.00000	0.00000	0.00000	0.00000	0.00000	0.00000	0.00000	0.00000	0.00000	0.00000	0.00000	0.00000	0.00000	0.00000	0.00000	0.00000	0.00000	0.00000	0.00000	0.00000	0.00000	0.00000	0.00000	0.00000	0.00000	0.00000	0.00000	0.00000	0.00000	0.00000	0.00000	0.00010	0.00000	0.00000	0.00000	0.00000	0.00000	0.00000	0.00000	0.00000	0.00000	0.00000	0.00000	0.00003
f__Burkholderiaceae_g__Sutterella_s__Sutterella-wadsworthensis-HGA0223	0.00007	0.00000	0.00000	0.00000	0.00000	0.00000	0.00000	0.00000	0.00000	0.00000	0.00000	0.00003	0.00000	0.00000	0.00000	0.00000	0.00000	0.00003	0.00000	0.00000	0.00007	0.00000	0.00000	0.00000	0.00000	0.00000	0.00000	0.00003	0.00000	0.00000	0.00000	0.00000	0.00000	0.00000	0.00000	0.00000	0.00000	0.00000	0.00000	0.00000	0.00000	0.00000	0.00000	0.00000	0.00000	0.00000	0.00000	0.00000	0.00000
f__Atopobiaceae_g__Olsenella_s__metagenome	0.00000	0.00000	0.00000	0.00000	0.00000	0.00000	0.00000	0.00000	0.00000	0.00000	0.00000	0.00000	0.00000	0.00000	0.00000	0.00000	0.00000	0.00000	0.00000	0.00000	0.00000	0.00000	0.00000	0.00000	0.00000	0.00000	0.00000	0.00000	0.00000	0.00000	0.00000	0.00000	0.00000	0.00000	0.00000	0.00000	0.00000	0.00000	0.00000	0.00000	0.00003	0.00000	0.00000	0.00000	0.00000	0.00000	0.00000	0.00000	0.00000
f__Erysipelotrichaceae_g__Turicibacter_s__uncultured-organism	0.00000	0.00000	0.00000	0.00003	0.00000	0.00000	0.00000	0.00000	0.00000	0.00000	0.00000	0.00000	0.00000	0.00000	0.00000	0.00000	0.00000	0.00000	0.00000	0.00000	0.00000	0.00000	0.00000	0.00000	0.00000	0.00000	0.00000	0.00000	0.00000	0.00000	0.00000	0.00000	0.00000	0.00000	0.00000	0.00000	0.00000	0.00000	0.00000	0.00003	0.00000	0.00000	0.00000	0.00084	0.00000	0.00000	0.00000	0.00000	0.00000
f__Bifidobacteriaceae_g__Gardnerella_s__Gardnerella-vaginalis-00703Bmash	0.00000	0.00000	0.00000	0.00000	0.00000	0.00000	0.00000	0.00000	0.00000	0.00000	0.00000	0.00000	0.00000	0.00000	0.00000	0.00000	0.00000	0.00000	0.00000	0.00000	0.00000	0.00000	0.00000	0.00000	0.00000	0.00000	0.00000	0.00000	0.00000	0.00000	0.00000	0.00000	0.00000	0.00003	0.00000	0.00000	0.00000	0.00000	0.00000	0.00000	0.00000	0.00000	0.00000	0.00000	0.00000	0.00000	0.00000	0.00000	0.00000
f__Lachnospiraceae_g__Butyrivibrio_s__	0.00007	0.00000	0.00000	0.00000	0.00000	0.00000	0.00000	0.00000	0.00000	0.00000	0.00000	0.00000	0.00000	0.00000	0.00000	0.00000	0.00000	0.00000	0.00000	0.00000	0.00000	0.00000	0.00000	0.00000	0.00000	0.00000	0.00014	0.00000	0.00000	0.00000	0.00000	0.00000	0.00000	0.00000	0.00435	0.00000	0.00000	0.00000	0.00037	0.00000	0.00000	0.00000	0.00000	0.00000	0.00000	0.00000	0.00000	0.00000	0.00000
f__Family-XI_g__Parvimonas_s__uncultured-organism	0.00000	0.00000	0.00000	0.00000	0.00000	0.00000	0.00000	0.00000	0.00000	0.00000	0.00000	0.00000	0.00000	0.00000	0.00000	0.00000	0.00000	0.00000	0.00000	0.00000	0.00000	0.00000	0.00000	0.00000	0.00000	0.00000	0.00000	0.00000	0.00000	0.00000	0.00000	0.00000	0.00000	0.00000	0.00000	0.00000	0.00000	0.00000	0.00000	0.00000	0.00003	0.00000	0.00000	0.00000	0.00000	0.00000	0.00000	0.00000	0.00000
f__Bifidobacteriaceae_g__Bifidobacterium_s__Bifidobacterium-breve	0.00000	0.00000	0.00000	0.00000	0.00000	0.00000	0.00000	0.00000	0.00000	0.00000	0.00000	0.00000	0.00000	0.00000	0.00000	0.00000	0.00000	0.00000	0.00000	0.00000	0.00000	0.00000	0.00000	0.00000	0.00000	0.00000	0.00000	0.00000	0.00000	0.00000	0.00000	0.00000	0.00000	0.00000	0.00000	0.00000	0.00000	0.00000	0.00000	0.00000	0.00000	0.00000	0.00050	0.00000	0.00000	0.00000	0.00000	0.00000	0.00000
f__Lachnospiraceae_g__Eisenbergiella_s__Clostridium-sp.-KLE-1755	0.00000	0.00000	0.00000	0.00000	0.00000	0.00000	0.00000	0.00000	0.00003	0.00000	0.00000	0.00000	0.00000	0.00000	0.00000	0.00000	0.00000	0.00000	0.00000	0.00000	0.00000	0.00000	0.00000	0.00000	0.00000	0.00000	0.00000	0.00000	0.00000	0.00000	0.00000	0.00000	0.00000	0.00000	0.00000	0.00000	0.00000	0.00000	0.00000	0.00000	0.00000	0.00000	0.00000	0.00000	0.00000	0.00000	0.00000	0.00000	0.00000
f__Erysipelotrichaceae_g__Faecalicoccus_s__	0.00000	0.00000	0.00000	0.00000	0.00000	0.00000	0.00000	0.00000	0.00000	0.00000	0.00000	0.00000	0.00000	0.00000	0.00000	0.00000	0.00000	0.00000	0.00000	0.00000	0.00000	0.00000	0.00000	0.00000	0.00000	0.00000	0.00000	0.00000	0.00000	0.00000	0.00000	0.00000	0.00000	0.00000	0.00000	0.00000	0.00000	0.00000	0.00000	0.00000	0.00000	0.00003	0.00000	0.00000	0.00000	0.00000	0.00000	0.00000	0.00000
f__Lachnospiraceae_g__Howardella_s__uncultured-organism	0.00000	0.00000	0.00000	0.00000	0.00000	0.00000	0.00000	0.00000	0.00000	0.00000	0.00000	0.00000	0.00000	0.00000	0.00000	0.00000	0.00000	0.00000	0.00000	0.00000	0.00000	0.00000	0.00000	0.00000	0.00000	0.00000	0.00000	0.00000	0.00000	0.00000	0.00000	0.00000	0.00000	0.00000	0.00000	0.00000	0.00000	0.00000	0.00003	0.00000	0.00003	0.00000	0.00000	0.00000	0.00000	0.00000	0.00000	0.00000	0.00000
c__Mollicutes_o__Izimaplasmatales_s__	0.00000	0.00000	0.00000	0.00000	0.00000	0.00000	0.00000	0.00000	0.00000	0.00000	0.00000	0.00000	0.00000	0.00000	0.00000	0.00000	0.00000	0.00010	0.00000	0.00000	0.00000	0.00000	0.00000	0.00000	0.00000	0.00000	0.00000	0.00000	0.00000	0.00000	0.00000	0.00000	0.00000	0.00000	0.00000	0.00000	0.00000	0.00000	0.00000	0.00000	0.00000	0.00000	0.00000	0.00000	0.00000	0.00000	0.00000	0.00000	0.00000
f__Ruminococcaceae_g__UBA1819_s__uncultured-organism	0.00000	0.00000	0.00000	0.00000	0.00000	0.00000	0.00000	0.00000	0.00017	0.00000	0.00000	0.00000	0.00000	0.00000	0.00000	0.00000	0.00000	0.00000	0.00000	0.00000	0.00000	0.00000	0.00000	0.00000	0.00000	0.00000	0.00000	0.00000	0.00000	0.00000	0.00000	0.00000	0.00000	0.00000	0.00000	0.00000	0.00003	0.00000	0.00000	0.00000	0.00000	0.00000	0.00000	0.00000	0.00000	0.00000	0.00000	0.00000	0.00000
f__Ruminococcaceae_g__Ruminococcaceae-UCG-013_s__uncultured-Clostridium-sp.	0.00000	0.00000	0.00000	0.00000	0.00000	0.00000	0.00000	0.00000	0.00000	0.00000	0.00000	0.00000	0.00000	0.00000	0.00000	0.00000	0.00000	0.00000	0.00000	0.00000	0.00000	0.00000	0.00000	0.00000	0.00000	0.00000	0.00000	0.00000	0.00000	0.00000	0.00000	0.00000	0.00003	0.00000	0.00000	0.00000	0.00000	0.00000	0.00000	0.00000	0.00000	0.00000	0.00000	0.00000	0.00000	0.00000	0.00000	0.00000	0.00000
f__Lachnospiraceae_g__[Eubacterium]-hallii-group_s__metagenome	0.00033	0.00000	0.00000	0.00000	0.00017	0.00003	0.00017	0.00576	0.00000	0.00000	0.00000	0.00000	0.00017	0.00000	0.00024	0.00000	0.00000	0.00000	0.00003	0.00000	0.00000	0.00003	0.00003	0.00003	0.00000	0.00000	0.00000	0.00000	0.00007	0.00003	0.00000	0.00000	0.00057	0.00000	0.00000	0.00000	0.00010	0.00000	0.00000	0.00000	0.00003	0.00003	0.00000	0.00003	0.00003	0.00000	0.00003	0.00010	0.00000
f__Acidaminococcaceae_g__Acidaminococcus_s__human-gut-metagenome	0.00000	0.00000	0.00000	0.00000	0.00000	0.00000	0.00000	0.00000	0.00000	0.00000	0.00000	0.00000	0.00247	0.00000	0.00000	0.00000	0.00198	0.00000	0.00000	0.00000	0.00000	0.00000	0.00000	0.00000	0.00000	0.00000	0.00000	0.00000	0.00000	0.00000	0.00000	0.00000	0.00000	0.00000	0.00000	0.00000	0.00000	0.00000	0.00000	0.00000	0.00000	0.00000	0.00000	0.00000	0.00000	0.00000	0.00000	0.00000	0.00000
f__Prevotellaceae_g__Prevotella-2_s__metagenome	0.00000	0.00000	0.00000	0.00000	0.00000	0.00000	0.00000	0.00000	0.00000	0.00000	0.00000	0.00003	0.00000	0.00000	0.00000	0.00000	0.00000	0.00000	0.00000	0.00000	0.00000	0.00000	0.00000	0.00000	0.00000	0.00000	0.00000	0.00000	0.00000	0.00000	0.00000	0.00000	0.00000	0.00000	0.00000	0.00000	0.00000	0.00000	0.00000	0.00003	0.00000	0.00000	0.00000	0.00000	0.00000	0.00000	0.00000	0.00000	0.00000
f__Eggerthellaceae_g__Senegalimassilia_s__	0.00000	0.00000	0.00000	0.00000	0.00000	0.00000	0.00000	0.00000	0.00000	0.00000	0.00000	0.00000	0.00000	0.00000	0.00000	0.00000	0.00000	0.00000	0.00000	0.00000	0.00000	0.00000	0.00000	0.00000	0.00000	0.00000	0.00000	0.00000	0.00000	0.00000	0.00000	0.00000	0.00000	0.00000	0.00000	0.00000	0.00000	0.00000	0.00000	0.00000	0.00000	0.00000	0.00000	0.00000	0.00000	0.00000	0.00000	0.00000	0.00000
f__Lachnospiraceae_g__Coprococcus-2_s__	0.00064	0.00000	0.00000	0.00000	0.00000	0.00000	0.00000	0.00543	0.00000	0.00000	0.00000	0.00000	0.00000	0.00000	0.00000	0.00000	0.00000	0.00000	0.00000	0.00000	0.00000	0.00000	0.00000	0.00000	0.00003	0.00000	0.00000	0.00000	0.00000	0.00000	0.00000	0.00000	0.00000	0.00000	0.00000	0.00000	0.00000	0.00000	0.00000	0.00000	0.00037	0.00000	0.00000	0.00000	0.00000	0.00000	0.00000	0.00000	0.00000
f__Lachnospiraceae_g__Agathobacter_s__bacterium-YE62	0.00000	0.00000	0.00000	0.00010	0.00000	0.00000	0.00000	0.00000	0.00000	0.00000	0.00007	0.00000	0.00000	0.00007	0.00000	0.00000	0.00000	0.00000	0.00000	0.00000	0.00003	0.00000	0.00000	0.00000	0.00000	0.00003	0.00000	0.00000	0.00000	0.00000	0.00003	0.00000	0.00000	0.00000	0.00000	0.00000	0.00000	0.00000	0.00000	0.00000	0.00000	0.00000	0.00000	0.00003	0.00007	0.00003	0.00000	0.00000	0.00000
f__Ruminococcaceae_g__Ruminococcus-1_s__uncultured-Ruminococcus-sp.	0.00003	0.00000	0.00000	0.00000	0.00007	0.00000	0.00000	0.00000	0.00000	0.00000	0.00003	0.00000	0.00010	0.00000	0.00000	0.00000	0.00000	0.00000	0.00000	0.00000	0.00000	0.00000	0.00000	0.00000	0.00000	0.00000	0.00000	0.00000	0.00000	0.00000	0.00000	0.00000	0.00000	0.00000	0.00000	0.00000	0.00000	0.00003	0.00000	0.00000	0.00000	0.00000	0.00000	0.00000	0.00000	0.00000	0.00000	0.00003	0.00000
f__Burkholderiaceae_g__Parasutterella_s__Burkholderiales-bacterium-YL45	0.00000	0.00000	0.00000	0.00000	0.00000	0.00000	0.00000	0.00000	0.00000	0.00000	0.00000	0.00000	0.00000	0.00000	0.00000	0.00000	0.00000	0.00000	0.00000	0.00000	0.00000	0.00000	0.00000	0.00000	0.00000	0.00000	0.00000	0.00000	0.00000	0.00000	0.00000	0.00589	0.00000	0.00000	0.00000	0.00000	0.00000	0.00000	0.00000	0.00000	0.00000	0.00000	0.00000	0.00000	0.00000	0.00000	0.00000	0.00037	0.00000
f__Atopobiaceae_g__Atopobium_s__uncultured-Actinomyces-sp.	0.00000	0.00000	0.00000	0.00000	0.00000	0.00000	0.00003	0.00000	0.00000	0.00000	0.00000	0.00000	0.00000	0.00000	0.00000	0.00000	0.00000	0.00000	0.00000	0.00000	0.00000	0.00000	0.00000	0.00000	0.00000	0.00000	0.00000	0.00000	0.00003	0.00000	0.00000	0.00000	0.00000	0.00000	0.00000	0.00000	0.00080	0.00000	0.00000	0.00000	0.00000	0.00003	0.00000	0.00003	0.00000	0.00000	0.00000	0.00000	0.00000
f__Carnobacteriaceae_g__Granulicatella_s__Abiotrophia-sp.-oral-clone-OH2A	0.00000	0.00000	0.00000	0.00000	0.00000	0.00000	0.00000	0.00000	0.00000	0.00000	0.00000	0.00000	0.00000	0.00000	0.00000	0.00000	0.00000	0.00000	0.00000	0.00000	0.00000	0.00000	0.00000	0.00000	0.00000	0.00000	0.00000	0.00000	0.00000	0.00000	0.00000	0.00000	0.00000	0.00000	0.00000	0.00000	0.00000	0.00000	0.00000	0.00000	0.00000	0.00000	0.00000	0.00000	0.00000	0.00000	0.00000	0.00000	0.00000
f__Lachnospiraceae_g__Lachnoclostridium_s__bacterium-NLAE-zl-C393	0.00000	0.00000	0.00000	0.00000	0.00017	0.00000	0.00000	0.00000	0.00263	0.00017	0.00000	0.00003	0.00000	0.00000	0.00000	0.00000	0.00000	0.00000	0.00000	0.00000	0.00031	0.00000	0.00000	0.00000	0.00000	0.00000	0.00000	0.00000	0.00000	0.00000	0.00000	0.00000	0.00000	0.00000	0.00000	0.00000	0.00000	0.00000	0.00000	0.00000	0.00000	0.00000	0.00000	0.00000	0.00000	0.00000	0.00000	0.00000	0.00000
f__Ruminococcaceae_g__Oscillibacter_s__gut-metagenome	0.00000	0.00000	0.00000	0.00000	0.00003	0.00000	0.00000	0.00000	0.00000	0.00000	0.00000	0.00000	0.00000	0.00000	0.00000	0.00000	0.00000	0.00000	0.00000	0.00000	0.00000	0.00000	0.00000	0.00000	0.00000	0.00000	0.00000	0.00000	0.00000	0.00000	0.00000	0.00000	0.00000	0.00007	0.00000	0.00000	0.00000	0.00000	0.00000	0.00000	0.00000	0.00000	0.00000	0.00000	0.00000	0.00000	0.00000	0.00000	0.00000
o__Desulfovibrionales_f__Desulfovibrionaceae_s__	0.00000	0.00000	0.00000	0.00003	0.00017	0.00003	0.00000	0.00000	0.00003	0.00000	0.00024	0.00685	0.00544	0.00020	0.00000	0.00252	0.00003	0.00024	0.00000	0.00010	0.00007	0.00007	0.00014	0.00947	0.00000	0.00031	0.00527	0.00003	0.00000	0.00065	0.00058	0.00000	0.00000	0.00003	0.00683	0.00000	0.00375	0.00003	0.00044	0.00000	0.00003	0.00020	0.00000	0.00003	0.00000	0.00003	0.00020	0.00020	0.00034
f__Erysipelotrichaceae_g__Erysipelotrichaceae-UCG-003_s__uncultured-bacterium	0.00003	0.00000	0.00000	0.00055	0.00017	0.00000	0.00003	0.00000	0.00000	0.00000	0.00031	0.00007	0.00020	0.00003	0.00000	0.00003	0.00000	0.00000	0.00000	0.00000	0.00014	0.00000	0.00010	0.00017	0.00010	0.00003	0.00000	0.00010	0.00007	0.00055	0.00014	0.00000	0.00003	0.00000	0.00010	0.00000	0.00000	0.00000	0.00000	0.00010	0.00000	0.00000	0.00000	0.00000	0.00000	0.00000	0.00000	0.00000	0.00000
f__Family-XI_g__Peptoniphilus_s__uncultured-bacterium	0.00000	0.00000	0.00003	0.00000	0.00000	0.00000	0.00000	0.00000	0.00000	0.00000	0.00000	0.00000	0.00000	0.00000	0.00000	0.00000	0.00000	0.00000	0.00000	0.00000	0.00000	0.00000	0.00000	0.00003	0.00000	0.00000	0.00000	0.00000	0.00000	0.00000	0.00000	0.00000	0.00000	0.00000	0.00000	0.00000	0.00000	0.00000	0.00000	0.00000	0.00000	0.00000	0.00000	0.00000	0.00000	0.00000	0.00000	0.00000	0.00000
f__Bifidobacteriaceae_g__Bifidobacterium_s__uncultured-bacterium-(human-infant)-S7B	0.00000	0.00000	0.00000	0.00000	0.00000	0.00000	0.00000	0.00000	0.00000	0.00000	0.00000	0.00000	0.00000	0.00000	0.00000	0.00000	0.00000	0.00000	0.00000	0.00000	0.00000	0.00000	0.00000	0.00000	0.00000	0.00000	0.00000	0.00000	0.00000	0.00000	0.00000	0.00000	0.00000	0.00003	0.00000	0.00000	0.00000	0.00000	0.00000	0.00000	0.00000	0.00000	0.00000	0.00000	0.00000	0.00000	0.00000	0.00000	0.00000
f__Ruminococcaceae_g__Ruminococcaceae-UCG-005_s__metagenome	0.00000	0.00000	0.00000	0.00000	0.00000	0.00000	0.00000	0.00000	0.00000	0.00000	0.00000	0.00000	0.00000	0.00000	0.00000	0.00000	0.00000	0.00000	0.00000	0.00000	0.00000	0.00000	0.00000	0.00000	0.00000	0.00000	0.00000	0.00000	0.00000	0.00000	0.00000	0.00000	0.00000	0.00000	0.00000	0.00000	0.00000	0.00000	0.00000	0.00000	0.00000	0.00000	0.00000	0.00000	0.00000	0.00000	0.00000	0.00000	0.00000
f__Bacteroidaceae_g__Bacteroides_s__Bacteroides-sp.-Marseille-P3108	0.00000	0.00000	0.00000	0.00000	0.00000	0.00000	0.00000	0.00000	0.00000	0.00000	0.00000	0.00000	0.00000	0.00000	0.00000	0.00000	0.00000	0.00000	0.00000	0.00000	0.00000	0.00000	0.00000	0.00000	0.00000	0.00000	0.00000	0.00000	0.00000	0.00000	0.00000	0.00014	0.00000	0.00000	0.00000	0.00000	0.00000	0.00000	0.00000	0.00000	0.00000	0.00000	0.00000	0.00000	0.00000	0.00000	0.00000	0.00000	0.00000
o__Corynebacteriales_f__Corynebacteriaceae_s__	0.00000	0.00000	0.00000	0.00000	0.00000	0.00000	0.00000	0.00000	0.00000	0.00000	0.00000	0.00000	0.00000	0.00000	0.00000	0.00000	0.00000	0.00000	0.00000	0.00000	0.00000	0.00000	0.00000	0.00000	0.00000	0.00000	0.00000	0.00000	0.00000	0.00000	0.00000	0.00000	0.00000	0.00000	0.00000	0.00000	0.00003	0.00000	0.00000	0.00000	0.00000	0.00000	0.00000	0.00000	0.00000	0.00000	0.00000	0.00000	0.00000
f__Erysipelotrichaceae_g__Faecalitalea_s__	0.00000	0.00000	0.00003	0.00000	0.00000	0.00060	0.00000	0.00000	0.00000	0.00000	0.00000	0.00000	0.00000	0.00000	0.00000	0.00000	0.00000	0.00000	0.00000	0.00000	0.00000	0.00003	0.00000	0.00000	0.00000	0.00000	0.00000	0.00000	0.00020	0.00068	0.00007	0.00000	0.00000	0.00000	0.00000	0.00000	0.00131	0.00000	0.00000	0.00058	0.00000	0.00000	0.00000	0.00000	0.00000	0.00000	0.00000	0.00000	0.00243
f__Lachnospiraceae_g__Tyzzerella-3_s__	0.00000	0.00000	0.00000	0.00000	0.00000	0.00000	0.00000	0.00000	0.00000	0.00000	0.00000	0.00000	0.00000	0.00000	0.00000	0.00000	0.00000	0.00000	0.00000	0.00000	0.00003	0.00000	0.00000	0.00000	0.00000	0.00000	0.00000	0.00000	0.00000	0.00000	0.00003	0.00000	0.00000	0.00000	0.00000	0.00003	0.00000	0.00000	0.00000	0.00000	0.00000	0.00000	0.00000	0.00000	0.00000	0.00000	0.00000	0.00000	0.00000
f__Bacteroidaceae_g__Bacteroides_s__bacterium-NLAE-zl-P560	0.00000	0.00000	0.00000	0.00000	0.00000	0.00000	0.00000	0.00000	0.00000	0.01095	0.00031	0.00000	0.00010	0.00000	0.00000	0.00000	0.00003	0.00000	0.00000	0.00020	0.00017	0.00000	0.00000	0.00000	0.00000	0.00000	0.00000	0.00000	0.00218	0.00034	0.00000	0.00000	0.00141	0.00000	0.00000	0.00000	0.00000	0.00003	0.00000	0.00034	0.00000	0.00000	0.00000	0.00000	0.00007	0.00000	0.00000	0.00000	0.00003
f__Lachnospiraceae_g__Sellimonas_s__uncultured-Firmicutes-bacterium	0.00000	0.00000	0.00000	0.00000	0.00000	0.00000	0.00000	0.00000	0.00000	0.00000	0.00000	0.00000	0.00000	0.00000	0.00000	0.00000	0.00000	0.00000	0.00000	0.00000	0.00000	0.00000	0.00000	0.00000	0.00000	0.00000	0.00000	0.00000	0.00000	0.00000	0.00000	0.00000	0.00000	0.00027	0.00000	0.00000	0.00000	0.00000	0.00000	0.00000	0.00000	0.00000	0.00000	0.00000	0.00000	0.00000	0.00000	0.00000	0.00000
f__Prevotellaceae_g__Prevotella-9_s__human-gut-metagenome	0.00000	0.00000	0.00000	0.00000	0.00000	0.00000	0.00000	0.00000	0.00000	0.00000	0.00000	0.00000	0.00000	0.00000	0.00000	0.00000	0.00000	0.00003	0.00000	0.00000	0.00000	0.00000	0.00000	0.00000	0.00000	0.00000	0.00000	0.00000	0.00000	0.00000	0.00000	0.00000	0.00000	0.00000	0.00000	0.00000	0.00000	0.00010	0.00000	0.00000	0.00000	0.00000	0.00000	0.00000	0.00000	0.00000	0.00000	0.00000	0.00000
f__Burkholderiaceae_g__Alicycliphilus_s__Alicycliphilus-sp.-EPL6	0.00000	0.00000	0.00000	0.00000	0.00000	0.00000	0.00000	0.00000	0.00000	0.00000	0.00000	0.00000	0.00000	0.00000	0.00000	0.00000	0.00000	0.00000	0.00000	0.00000	0.00000	0.00000	0.00000	0.00000	0.00000	0.00000	0.00000	0.00000	0.00000	0.00000	0.00000	0.00000	0.00000	0.00000	0.00000	0.00000	0.00000	0.00000	0.00000	0.00000	0.00007	0.00000	0.00000	0.00000	0.00000	0.00000	0.00000	0.00000	0.00000
f__Candidatus-Melainabacteria-bacterium-MEL.A1_g__Candidatus-Melainabacteria-bacterium-MEL.A1_s__Candidatus-Melainabacteria-bacterium-MEL.A1	0.00000	0.00000	0.00000	0.00000	0.00000	0.00000	0.00000	0.00000	0.00000	0.00000	0.00000	0.00000	0.00000	0.00000	0.00000	0.00000	0.00000	0.00000	0.00000	0.00000	0.00000	0.00000	0.00000	0.00000	0.00000	0.00000	0.00000	0.00000	0.00000	0.00000	0.00000	0.00000	0.00000	0.00000	0.00000	0.00000	0.00000	0.00000	0.00003	0.00000	0.00000	0.00000	0.00000	0.00000	0.00000	0.00000	0.00000	0.00000	0.00000
f__Acidaminococcaceae_g__Acidaminococcus_s__	0.00000	0.00000	0.00000	0.00000	0.00000	0.00000	0.00000	0.00000	0.00000	0.00000	0.00000	0.00000	0.00007	0.00000	0.00000	0.00000	0.00000	0.00000	0.00000	0.00000	0.00000	0.00000	0.00000	0.00000	0.00000	0.00000	0.00000	0.00000	0.00000	0.00000	0.00000	0.00000	0.00000	0.00000	0.00000	0.00000	0.00000	0.00000	0.00000	0.00000	0.00000	0.00000	0.00000	0.00000	0.00000	0.00000	0.00000	0.00000	0.00000
f__Veillonellaceae_g__Anaeroglobus_s__uncultured-bacterium	0.00000	0.00000	0.00000	0.00000	0.00000	0.00000	0.00000	0.00000	0.00155	0.00000	0.00000	0.00000	0.00000	0.00000	0.00000	0.00000	0.00000	0.00000	0.00000	0.00000	0.00000	0.00000	0.00000	0.00000	0.00000	0.00000	0.00000	0.00003	0.00000	0.00000	0.00000	0.00000	0.00000	0.00000	0.00000	0.00000	0.00000	0.00000	0.00000	0.00000	0.00000	0.00000	0.00000	0.00000	0.00000	0.00000	0.00000	0.00000	0.00000
f__Lachnospiraceae_g__Agathobacter_s__uncultured-organism	0.00013	0.00000	0.00037	0.00027	0.00007	0.00000	0.00000	0.00000	0.00000	0.00000	0.00081	0.00007	0.00007	0.00014	0.00000	0.00010	0.00000	0.00000	0.00000	0.00003	0.00010	0.00013	0.00007	0.00017	0.00003	0.00000	0.00003	0.00000	0.00000	0.00000	0.00096	0.00000	0.00007	0.00000	0.00007	0.00010	0.00000	0.00017	0.00000	0.00000	0.00000	0.00000	0.00000	0.00010	0.00017	0.00000	0.00000	0.00000	0.00000
f__Lachnospiraceae_g__Lachnospiraceae-UCG-003_s__	0.00000	0.00000	0.00000	0.00000	0.00000	0.00000	0.00000	0.00000	0.00000	0.00000	0.00000	0.00000	0.00000	0.00000	0.00000	0.00000	0.00000	0.00000	0.00000	0.00000	0.00000	0.00000	0.00000	0.00000	0.00000	0.00000	0.00000	0.00000	0.00000	0.00000	0.00000	0.00000	0.00000	0.00000	0.00000	0.00000	0.00000	0.00000	0.00000	0.00000	0.00000	0.00000	0.00000	0.00000	0.00000	0.00000	0.00000	0.00000	0.00000
f__Clostridiales-vadinBB60-group_g__metagenome_s__metagenome	0.00067	0.00000	0.00000	0.00000	0.00000	0.00000	0.00000	0.00660	0.00000	0.00000	0.00000	0.00000	0.00000	0.00000	0.00000	0.00000	0.00000	0.00003	0.00000	0.00000	0.00003	0.00000	0.00000	0.00000	0.00000	0.00031	0.00010	0.00000	0.00000	0.00000	0.00000	0.00000	0.00000	0.00000	0.00000	0.00000	0.00000	0.00003	0.00003	0.00000	0.00003	0.00000	0.00000	0.00000	0.00000	0.00000	0.00000	0.00000	0.00000
f__Lachnospiraceae_g__Butyrivibrio_s__uncultured-organism	0.00255	0.00000	0.00000	0.00000	0.00000	0.00000	0.00000	0.00000	0.00000	0.00000	0.00000	0.00000	0.00000	0.00000	0.00000	0.00000	0.00000	0.00000	0.00000	0.00000	0.00000	0.00000	0.00000	0.00000	0.00000	0.00000	0.00000	0.00000	0.00000	0.00000	0.00000	0.00000	0.00000	0.00000	0.00000	0.00000	0.00000	0.00000	0.00000	0.00000	0.00000	0.00000	0.00040	0.00000	0.00000	0.00000	0.00000	0.00000	0.00000
k__Bacteria_p__Actinobacteria_s__	0.00000	0.00000	0.00000	0.00000	0.00000	0.00000	0.00010	0.00000	0.00007	0.00000	0.00000	0.00000	0.00000	0.00000	0.00000	0.00000	0.00000	0.00003	0.00000	0.00000	0.00000	0.00000	0.00000	0.00000	0.00000	0.00000	0.00003	0.00000	0.00000	0.00000	0.00007	0.00000	0.00000	0.00000	0.00000	0.00000	0.00000	0.00000	0.00003	0.00003	0.00003	0.00000	0.00000	0.00000	0.00000	0.00000	0.00000	0.00000	0.00000
f__Peptostreptococcaceae_g__Romboutsia_s__	0.00000	0.00000	0.00000	0.00000	0.00000	0.00000	0.00000	0.00000	0.00000	0.00000	0.00000	0.00000	0.00000	0.00000	0.00000	0.00000	0.00000	0.00000	0.00000	0.00000	0.00000	0.00000	0.00000	0.00000	0.00000	0.00000	0.00000	0.00000	0.00000	0.00000	0.00003	0.00000	0.00000	0.00000	0.00000	0.00000	0.00000	0.00000	0.00000	0.00000	0.00000	0.00003	0.00000	0.00000	0.00000	0.00000	0.00000	0.00000	0.00000
f__Veillonellaceae_g__Megasphaera_s__uncultured-Ruminococcus-sp.	0.00000	0.00000	0.00000	0.00000	0.00000	0.00000	0.00000	0.00000	0.00000	0.00000	0.00000	0.00000	0.00000	0.00000	0.00000	0.00000	0.00000	0.00000	0.00000	0.00000	0.00000	0.00000	0.00000	0.00000	0.00000	0.00000	0.00000	0.00000	0.00000	0.00000	0.00000	0.00000	0.00000	0.00000	0.00000	0.00000	0.00020	0.00000	0.00000	0.00000	0.00000	0.00000	0.00000	0.00000	0.00000	0.00000	0.00000	0.00000	0.00000
f__Burkholderiaceae_g__Sutterella_s__unidentified	0.00000	0.00000	0.00727	0.01049	0.00000	0.00000	0.00000	0.00000	0.00000	0.00000	0.00000	0.00000	0.00000	0.00000	0.00000	0.00051	0.00000	0.00000	0.00000	0.00000	0.00000	0.00000	0.00000	0.00000	0.00000	0.00000	0.00000	0.00000	0.00308	0.00589	0.00000	0.00000	0.00000	0.00000	0.00000	0.00000	0.00000	0.00000	0.00000	0.00000	0.00000	0.00000	0.00000	0.00000	0.00000	0.00000	0.00000	0.00000	0.00003
f__Ruminococcaceae_g__Ruminiclostridium-9_s__	0.00010	0.00000	0.00000	0.00000	0.00003	0.00000	0.00010	0.00017	0.00000	0.00000	0.00000	0.00003	0.00000	0.00000	0.00000	0.00000	0.00000	0.00000	0.00000	0.00000	0.00000	0.00000	0.00000	0.00000	0.00000	0.00000	0.00007	0.00003	0.00000	0.00000	0.00003	0.00000	0.00007	0.00013	0.00003	0.00007	0.00000	0.00007	0.00000	0.00003	0.00007	0.00027	0.00000	0.00003	0.00000	0.00000	0.00000	0.00000	0.00000
f__Marinifilaceae_g__Odoribacter_s__gut-metagenome	0.00020	0.00000	0.00087	0.00055	0.00045	0.00000	0.00000	0.00000	0.00199	0.00000	0.00085	0.00180	0.00392	0.00020	0.00048	0.00014	0.00061	0.00176	0.00000	0.00044	0.00353	0.00013	0.00000	0.00199	0.00138	0.00110	0.00017	0.00438	0.00090	0.00531	0.00003	0.00010	0.00047	0.00000	0.00000	0.00000	0.00000	0.00104	0.00007	0.00182	0.00033	0.00054	0.00000	0.00003	0.00000	0.00084	0.00020	0.00047	0.00088
p__Proteobacteria_c__Gammaproteobacteria_s__	0.00020	0.00027	0.00020	0.00147	0.00087	0.00040	0.00362	0.00013	0.00010	0.00400	0.00064	0.00051	0.00030	0.00003	0.00017	0.00208	0.00013	0.00059	0.00000	0.00074	0.00061	0.00145	0.00078	0.00014	0.00094	0.00021	0.00007	0.00037	0.00010	0.00133	0.00336	0.00024	0.00027	0.00285	0.00050	0.00157	0.00278	0.00010	0.00241	0.00289	0.00409	0.00078	0.00137	0.00117	0.00098	0.00030	0.00007	0.00017	0.00192
f__Lachnospiraceae_g__Sellimonas_s__uncultured-bacterium	0.00000	0.00000	0.00000	0.00000	0.00000	0.00000	0.00000	0.00000	0.00000	0.00000	0.00000	0.00000	0.00000	0.00000	0.00000	0.00000	0.00000	0.00000	0.00000	0.00000	0.00000	0.00000	0.00000	0.00000	0.00000	0.00000	0.00000	0.00000	0.00000	0.00000	0.00000	0.00000	0.00000	0.00003	0.00000	0.00000	0.00000	0.00000	0.00000	0.00000	0.00000	0.00000	0.00000	0.00000	0.00000	0.00000	0.00000	0.00000	0.00000
c__Gammaproteobacteria_o__Betaproteobacteriales_s__	0.00000	0.00000	0.00003	0.00000	0.00003	0.00000	0.00000	0.00000	0.00000	0.00003	0.00007	0.00000	0.00000	0.00014	0.00000	0.00003	0.00000	0.00003	0.00027	0.00000	0.00000	0.00000	0.00000	0.00000	0.00000	0.00007	0.00000	0.00003	0.00000	0.00000	0.00000	0.00000	0.00000	0.00007	0.00000	0.00000	0.00007	0.00000	0.00000	0.00003	0.00000	0.00000	0.00003	0.00000	0.00000	0.00000	0.00003	0.00000	0.00000
f__Ruminococcaceae_g__DTU089_s__uncultured-bacterium	0.00000	0.00000	0.00000	0.00000	0.00000	0.00000	0.00000	0.00000	0.00000	0.00000	0.00000	0.00000	0.00000	0.00000	0.00000	0.00000	0.00000	0.00000	0.00000	0.00000	0.00000	0.00000	0.00000	0.00000	0.00000	0.00000	0.00000	0.00000	0.00000	0.00000	0.00000	0.00000	0.00000	0.00007	0.00000	0.00000	0.00000	0.00000	0.00000	0.00000	0.00000	0.00000	0.00000	0.00000	0.00000	0.00000	0.00000	0.00000	0.00000
f__Ruminococcaceae_g__[Eubacterium]-coprostanoligenes-group_s__metagenome	0.00000	0.00000	0.00000	0.00000	0.00000	0.00000	0.00000	0.00000	0.00000	0.00000	0.00000	0.00000	0.00000	0.00000	0.00000	0.00000	0.00000	0.00000	0.00000	0.00000	0.00000	0.00000	0.00000	0.00000	0.00000	0.00000	0.00000	0.00000	0.00000	0.00000	0.00000	0.00000	0.00000	0.00000	0.00000	0.00000	0.00054	0.00000	0.00000	0.00000	0.00000	0.00000	0.00000	0.00000	0.00000	0.00000	0.00000	0.00000	0.00000
o__Sphingomonadales_f__Sphingomonadaceae_s__	0.00000	0.00000	0.00000	0.00000	0.00000	0.00000	0.00000	0.00000	0.00000	0.00000	0.00000	0.00000	0.00000	0.00000	0.00000	0.00000	0.00000	0.00000	0.00000	0.00000	0.00000	0.00000	0.00000	0.00000	0.00000	0.00000	0.00000	0.00000	0.00000	0.00000	0.00000	0.00000	0.00000	0.00000	0.00000	0.00000	0.00000	0.00000	0.00000	0.00000	0.00003	0.00000	0.00000	0.00000	0.00000	0.00000	0.00000	0.00000	0.00000
f__Ruminococcaceae_g__Anaerotruncus_s__Anaerotruncus-colihominis-DSM-17241	0.00000	0.00000	0.00000	0.00000	0.00003	0.00000	0.00000	0.00000	0.00000	0.00000	0.00000	0.00000	0.00003	0.00000	0.00000	0.00000	0.00000	0.00000	0.00000	0.00000	0.00007	0.00000	0.00000	0.00000	0.00000	0.00000	0.00000	0.00000	0.00000	0.00000	0.00000	0.00000	0.00000	0.00000	0.00000	0.00000	0.00000	0.00000	0.00000	0.00000	0.00000	0.00000	0.00000	0.00000	0.00000	0.00000	0.00000	0.00000	0.00000
o__Erysipelotrichales_f__Erysipelotrichaceae_s__	0.00000	0.00000	0.00000	0.00031	0.00031	0.00003	0.00044	0.00231	0.00003	0.00003	0.00007	0.00003	0.00003	0.00010	0.00000	0.00000	0.00000	0.00010	0.00034	0.00007	0.00010	0.00010	0.00007	0.00007	0.00007	0.00027	0.00044	0.00007	0.00007	0.00003	0.00007	0.00003	0.00000	0.00000	0.00020	0.00000	0.00003	0.00000	0.00003	0.00003	0.00003	0.00010	0.00000	0.00003	0.00007	0.00000	0.00003	0.00013	0.00000
f__Corynebacteriaceae_g__Lawsonella_s__uncultured-bacterium	0.00000	0.00003	0.00000	0.00000	0.00000	0.00000	0.00000	0.00000	0.00000	0.00000	0.00000	0.00000	0.00000	0.00000	0.00000	0.00000	0.00000	0.00000	0.00000	0.00000	0.00000	0.00000	0.00000	0.00000	0.00000	0.00000	0.00000	0.00000	0.00000	0.00000	0.00000	0.00000	0.00000	0.00000	0.00000	0.00000	0.00000	0.00000	0.00000	0.00000	0.00000	0.00000	0.00000	0.00000	0.00000	0.00000	0.00000	0.00000	0.00000
f__Rikenellaceae_g__Alistipes_s__	0.00184	0.00214	0.00144	0.00123	0.08814	0.00000	0.00003	0.00000	0.03756	0.00000	0.00146	0.00953	0.02349	0.00294	0.00678	0.00242	0.01929	0.00324	0.00000	0.00892	0.02670	0.00034	0.00003	0.01393	0.00396	0.00308	0.00166	0.01080	0.00674	0.01012	0.00377	0.00092	0.00221	0.00244	0.00315	0.00000	0.00305	0.00255	0.00017	0.00399	0.00077	0.00273	0.00000	0.00094	0.00108	0.00208	0.00114	0.01900	0.04090
f__Bacteroidaceae_g__Bacteroides_s__Bacteroides-massiliensis-B84634-=-Timone-84634-=-DSM-17679-=-JCM-13223	0.00000	0.00000	0.00000	0.00000	0.00000	0.00000	0.00000	0.00000	0.00000	0.00000	0.03722	0.00844	0.00000	0.00017	0.00000	0.00000	0.00000	0.00179	0.00000	0.00024	0.00000	0.00000	0.00010	0.00827	0.02139	0.00000	0.00003	0.00197	0.00000	0.00000	0.00349	0.00000	0.06436	0.00000	0.00000	0.00000	0.00010	0.01039	0.00000	0.00000	0.00000	0.02048	0.00000	0.00274	0.00000	0.00094	0.00000	0.00000	0.00000
o__Propionibacteriales_f__Propionibacteriaceae_s__	0.00000	0.00000	0.00000	0.00000	0.00000	0.00000	0.00000	0.00000	0.00000	0.00000	0.00000	0.00000	0.00000	0.00000	0.00000	0.00000	0.00000	0.00000	0.00000	0.00000	0.00000	0.00000	0.00000	0.00000	0.00000	0.00000	0.00000	0.00000	0.00000	0.00000	0.00003	0.00000	0.00000	0.00000	0.00000	0.00000	0.00000	0.00000	0.00000	0.00000	0.00000	0.00000	0.00000	0.00000	0.00000	0.00000	0.00000	0.00000	0.00000
f__Lachnospiraceae_g__[Ruminococcus]-gnavus-group_s__	0.00000	0.00000	0.00074	0.00044	0.00003	0.00613	0.00000	0.00000	0.00013	0.01309	0.00071	0.00000	0.00047	0.00000	0.00000	0.00000	0.00000	0.00000	0.00000	0.00000	0.00003	0.00115	0.00000	0.00000	0.00000	0.00000	0.00000	0.00000	0.00013	0.00034	0.00000	0.00085	0.00044	0.00958	0.00000	0.00043	0.00000	0.00000	0.00000	0.00072	0.00000	0.00057	0.00003	0.00000	0.00000	0.00000	0.00000	0.00000	0.00000
f__Veillonellaceae_g__Megasphaera_s__uncultured-bacterium	0.00000	0.00000	0.00000	0.00000	0.00000	0.00000	0.00000	0.00000	0.00000	0.00000	0.00000	0.00000	0.00000	0.00000	0.00003	0.00000	0.00000	0.00028	0.00000	0.00000	0.00000	0.00024	0.00000	0.00000	0.00000	0.00000	0.00000	0.00000	0.00000	0.00000	0.00000	0.00000	0.00000	0.00000	0.00000	0.00000	0.00000	0.00000	0.00000	0.00000	0.00000	0.00000	0.00000	0.00000	0.00000	0.00000	0.00000	0.00000	0.00014
f__Ruminococcaceae_g__Ruminiclostridium-5_s__uncultured-organism	0.00000	0.00000	0.00000	0.00000	0.00003	0.00000	0.00000	0.00000	0.00000	0.00000	0.00000	0.00000	0.00000	0.00000	0.00000	0.00000	0.00000	0.00000	0.00000	0.00000	0.00003	0.00000	0.00000	0.00000	0.00000	0.00000	0.00000	0.00000	0.00000	0.00000	0.00000	0.00000	0.00000	0.00000	0.00000	0.00000	0.00000	0.00000	0.00000	0.00000	0.00000	0.00000	0.00000	0.00000	0.00000	0.00000	0.00000	0.00000	0.00000
f__Synergistaceae_g__Cloacibacillus_s__bacterium-NLAE-zl-C284	0.00000	0.00000	0.00000	0.00000	0.00000	0.00000	0.00000	0.00000	0.00000	0.00000	0.00000	0.00000	0.00000	0.00000	0.00000	0.00000	0.00000	0.00000	0.00000	0.00000	0.00000	0.00000	0.00000	0.00000	0.00000	0.00000	0.00000	0.00000	0.00000	0.00000	0.00000	0.00000	0.00000	0.00000	0.00000	0.00000	0.00000	0.00000	0.00000	0.00000	0.00000	0.00037	0.00000	0.00000	0.00000	0.00000	0.00000	0.00000	0.00000
o__Bacteroidales_f__Tannerellaceae_s__	0.00000	0.00000	0.00000	0.00003	0.00000	0.00000	0.00000	0.00000	0.00000	0.00000	0.00000	0.00003	0.00000	0.00000	0.00000	0.00000	0.00000	0.00000	0.00000	0.00000	0.00000	0.00000	0.00000	0.00003	0.00000	0.00003	0.00000	0.00000	0.00003	0.00000	0.00000	0.00003	0.00000	0.00000	0.00003	0.00000	0.00003	0.00000	0.00000	0.00003	0.00000	0.00000	0.00000	0.00000	0.00000	0.00000	0.00000	0.00000	0.00000
f__Lachnospiraceae_g__Moryella_s__human-gut-metagenome	0.00000	0.00000	0.00000	0.00000	0.00014	0.00000	0.00000	0.00000	0.00000	0.00000	0.00000	0.00000	0.00000	0.00000	0.00000	0.00000	0.00000	0.00000	0.00000	0.00000	0.00000	0.00000	0.00000	0.00000	0.00000	0.00000	0.00000	0.00000	0.00000	0.00000	0.00000	0.00000	0.00000	0.00000	0.00003	0.00000	0.00000	0.00000	0.00000	0.00007	0.00000	0.00010	0.00000	0.00003	0.00000	0.00000	0.00000	0.00000	0.00000
f__Ruminococcaceae_g__Subdoligranulum_s__	0.00003	0.00000	0.00003	0.00017	0.00000	0.00000	0.00000	0.00023	0.00000	0.00000	0.00000	0.00000	0.00003	0.00000	0.00000	0.00003	0.00000	0.00000	0.00000	0.00000	0.00000	0.00000	0.00000	0.00007	0.00003	0.00010	0.00000	0.00010	0.00007	0.00000	0.00003	0.00000	0.00034	0.00003	0.00013	0.00003	0.00020	0.00000	0.00010	0.00003	0.00054	0.00017	0.00000	0.00007	0.00000	0.00003	0.00000	0.00000	0.00000
o__Clostridiales_f__Family-XI_s__	0.00000	0.00000	0.00000	0.00000	0.00000	0.00000	0.00000	0.00000	0.00000	0.00000	0.00000	0.00000	0.00000	0.00000	0.00000	0.00000	0.00000	0.00000	0.00000	0.00000	0.00000	0.00000	0.00000	0.00000	0.00000	0.00000	0.00000	0.00000	0.00000	0.00000	0.00000	0.00000	0.00000	0.00000	0.00000	0.00000	0.00000	0.00000	0.00000	0.00003	0.00000	0.00000	0.00000	0.00000	0.00000	0.00000	0.00000	0.00000	0.00000
f__Prevotellaceae_g__Alloprevotella_s__uncultured-bacterium	0.00000	0.00000	0.00000	0.00000	0.00000	0.00000	0.00000	0.00000	0.00000	0.00000	0.00000	0.00000	0.00000	0.00000	0.00000	0.00000	0.00000	0.00000	0.00000	0.00000	0.00000	0.00000	0.00000	0.00000	0.00000	0.00000	0.00003	0.00000	0.00000	0.00000	0.00000	0.00000	0.00000	0.00000	0.00000	0.00000	0.00000	0.00000	0.00000	0.00000	0.00000	0.00000	0.00000	0.00000	0.00000	0.00000	0.00000	0.00000	0.00000
f__Ruminococcaceae_g__Ruminococcaceae-UCG-013_s__uncultured-rumen-bacterium-4C28d-12	0.00000	0.00000	0.00000	0.00000	0.00000	0.00000	0.00000	0.00003	0.00000	0.00000	0.00000	0.00000	0.00000	0.00000	0.00000	0.00000	0.00000	0.00000	0.00000	0.00000	0.00000	0.00000	0.00000	0.00000	0.00000	0.00000	0.00000	0.00000	0.00000	0.00000	0.00000	0.00000	0.00000	0.00000	0.00000	0.00000	0.00000	0.00000	0.00000	0.00000	0.00000	0.00000	0.00000	0.00000	0.00000	0.00000	0.00000	0.00000	0.00000
f__uncultured_g__Azospirillum-sp.-47_25_s__Azospirillum-sp.-47_25	0.00000	0.00003	0.00000	0.00000	0.00000	0.00000	0.00000	0.00000	0.00000	0.00000	0.00000	0.00000	0.00000	0.00000	0.00000	0.00000	0.00000	0.00000	0.00000	0.00000	0.00000	0.00000	0.00000	0.00007	0.00000	0.00000	0.00000	0.00000	0.00000	0.00000	0.00000	0.00000	0.00000	0.00000	0.00000	0.00000	0.00000	0.00000	0.00000	0.00000	0.00000	0.00000	0.00000	0.00000	0.00000	0.00000	0.00000	0.00000	0.00000
f__Prevotellaceae_g__Alloprevotella_s__Prevotellamassilia-timonensis	0.01866	0.00000	0.00000	0.00000	0.00000	0.00000	0.00000	0.00000	0.00000	0.00000	0.00000	0.00000	0.00000	0.00000	0.00000	0.00000	0.00000	0.00000	0.00000	0.00000	0.00000	0.00000	0.00000	0.00000	0.00000	0.00000	0.00000	0.00000	0.00000	0.00000	0.00000	0.00000	0.00010	0.00007	0.00000	0.00000	0.00000	0.00000	0.04542	0.00000	0.00000	0.00000	0.00000	0.00000	0.00000	0.00000	0.00000	0.00000	0.00000
f__Lachnospiraceae_g__Roseburia_s__gut-metagenome	0.00000	0.00000	0.00000	0.00000	0.00000	0.00000	0.00000	0.00000	0.00000	0.00000	0.00000	0.00000	0.00007	0.00000	0.00000	0.00000	0.00000	0.00000	0.00000	0.00000	0.00000	0.00000	0.00000	0.00000	0.00000	0.00000	0.00000	0.00000	0.00003	0.00000	0.00000	0.00000	0.00000	0.00000	0.00000	0.00000	0.00000	0.00000	0.00000	0.00000	0.00000	0.00000	0.00000	0.00000	0.00000	0.00000	0.00000	0.00000	0.00000
f__Lachnospiraceae_g__Lachnospira_s__human-gut-metagenome	0.00141	0.00010	0.00117	0.00137	0.00021	0.00000	0.00017	0.00586	0.00249	0.00017	0.00000	0.00173	0.00311	0.00027	0.00007	0.00014	0.00017	0.00000	0.00014	0.00209	0.00000	0.00708	0.00152	0.00326	0.00185	0.00096	0.00301	0.00200	0.00060	0.00119	0.00784	0.00143	0.01036	0.00000	0.00415	0.01913	0.00013	0.01169	0.00092	0.00718	0.00409	0.00010	0.00000	0.00020	0.00078	0.00000	0.00074	0.00000	0.00000
f__Clostridiaceae-1_g__Clostridium-sensu-stricto-1_s__	0.00013	0.00000	0.00003	0.00007	0.00000	0.00000	0.00000	0.00007	0.00081	0.00027	0.00000	0.00000	0.00000	0.00000	0.00000	0.00000	0.00000	0.00000	0.00000	0.00000	0.00000	0.00003	0.00003	0.00096	0.00000	0.00000	0.00020	0.00115	0.00000	0.00003	0.00003	0.00000	0.00000	0.00171	0.00023	0.00007	0.00000	0.00000	0.00054	0.00003	0.00013	0.00037	0.00000	0.00084	0.00000	0.00003	0.00000	0.00000	0.00000
f__Ruminococcaceae_g__Ruminococcus-1_s__human-gut-metagenome	0.00000	0.00000	0.00000	0.00000	0.00000	0.00000	0.00000	0.00013	0.00000	0.00000	0.00003	0.00000	0.00000	0.00000	0.00000	0.00000	0.00000	0.00000	0.00000	0.00000	0.00000	0.00000	0.00000	0.00000	0.00000	0.00000	0.00000	0.00000	0.00000	0.00003	0.00000	0.00000	0.00000	0.00000	0.00000	0.00000	0.00000	0.00000	0.00000	0.00000	0.00010	0.00000	0.00000	0.00000	0.00000	0.00000	0.00000	0.00000	0.00000
f__Barnesiellaceae_g__Barnesiella_s__uncultured-organism	0.00141	0.00040	0.00000	0.00003	0.00000	0.00000	0.00000	0.00000	0.00074	0.00000	0.00000	0.00075	0.00000	0.00199	0.00000	0.00000	0.00087	0.00007	0.00000	0.00000	0.00000	0.00162	0.00000	0.00034	0.00208	0.00000	0.00000	0.00923	0.00000	0.00000	0.00000	0.00000	0.00007	0.00000	0.00000	0.00000	0.00117	0.00000	0.00024	0.00048	0.00000	0.00000	0.00000	0.00000	0.00000	0.00003	0.00000	0.00346	0.00047
f__Erysipelotrichaceae_g__Holdemanella_s__metagenome	0.00000	0.00000	0.00000	0.00000	0.00000	0.00000	0.00000	0.00000	0.00000	0.00000	0.00000	0.00017	0.00000	0.00000	0.00000	0.00000	0.00000	0.00000	0.00000	0.00000	0.00000	0.00000	0.00010	0.00000	0.00000	0.00014	0.00000	0.00014	0.00000	0.00000	0.00000	0.00000	0.00000	0.00000	0.00023	0.00000	0.00000	0.00000	0.00000	0.00000	0.00007	0.00000	0.00000	0.00000	0.00003	0.00000	0.00000	0.00000	0.00000
f__Lachnospiraceae_g__Agathobacter_s__Eubacterium-ramulus	0.00027	0.00000	0.00010	0.00021	0.00000	0.00000	0.00000	0.00037	0.00000	0.00000	0.00000	0.00020	0.00000	0.00007	0.00000	0.00000	0.00000	0.00003	0.00000	0.00007	0.00000	0.00000	0.00003	0.00000	0.00007	0.00000	0.00007	0.00003	0.00000	0.00000	0.00010	0.00082	0.00000	0.00000	0.00020	0.00000	0.00000	0.00034	0.00003	0.00014	0.00000	0.00000	0.00003	0.00007	0.00030	0.00000	0.00000	0.00000	0.00000
f__Ruminococcaceae_g__[Eubacterium]-coprostanoligenes-group_s__gut-metagenome	0.00000	0.00000	0.00000	0.00000	0.00000	0.00000	0.00000	0.00003	0.00000	0.00000	0.00000	0.00000	0.00000	0.00000	0.00000	0.00000	0.00000	0.00000	0.00000	0.00000	0.00000	0.00000	0.00000	0.00003	0.00000	0.00000	0.00000	0.00000	0.00003	0.00000	0.00000	0.00000	0.00000	0.00000	0.00000	0.00000	0.00000	0.00000	0.00000	0.00000	0.00000	0.00000	0.00000	0.00000	0.00000	0.00000	0.00000	0.00000	0.00000
f__Bacteroidaceae_g__Bacteroides_s__bacterium-NLAE-zl-C186	0.00000	0.00000	0.00000	0.00000	0.00000	0.00000	0.00000	0.00000	0.00000	0.00000	0.00000	0.00000	0.00037	0.00000	0.00000	0.00000	0.00000	0.00000	0.00000	0.00000	0.00000	0.00000	0.00000	0.00000	0.00000	0.00000	0.00000	0.00000	0.00000	0.00000	0.00000	0.00000	0.00000	0.00000	0.00000	0.00000	0.00000	0.00000	0.00000	0.00000	0.00000	0.00000	0.00000	0.00000	0.00000	0.00000	0.00000	0.00000	0.00000
f__Actinomycetaceae_g__Actinomyces_s__Actinomyces-gerencseriae-DSM-6844	0.00000	0.00000	0.00000	0.00000	0.00000	0.00000	0.00000	0.00000	0.00000	0.00000	0.00000	0.00000	0.00000	0.00000	0.00000	0.00000	0.00000	0.00000	0.00000	0.00000	0.00000	0.00000	0.00000	0.00000	0.00000	0.00000	0.00000	0.00000	0.00000	0.00000	0.00000	0.00000	0.00000	0.00000	0.00000	0.00000	0.00007	0.00000	0.00000	0.00000	0.00000	0.00000	0.00000	0.00000	0.00000	0.00000	0.00000	0.00000	0.00000
f__Peptostreptococcaceae_g__uncultured_s__uncultured-Peptostreptococcaceae-bacterium	0.00000	0.00000	0.00000	0.00000	0.00000	0.00000	0.00000	0.00000	0.00000	0.00000	0.00000	0.00000	0.00000	0.00000	0.00000	0.00000	0.00000	0.00000	0.00000	0.00000	0.00000	0.00000	0.00000	0.00000	0.00000	0.00000	0.00000	0.00000	0.00000	0.00000	0.00000	0.00000	0.00000	0.00000	0.00000	0.00000	0.00000	0.00000	0.00000	0.00000	0.00000	0.00000	0.00000	0.00003	0.00000	0.00000	0.00000	0.00000	0.00000
f__Burkholderiaceae_g__Parasutterella_s__uncultured-organism	0.00000	0.00000	0.00003	0.00000	0.00003	0.00040	0.00000	0.00000	0.00000	0.00000	0.00207	0.00000	0.00044	0.00007	0.00000	0.00007	0.00003	0.00000	0.00000	0.00000	0.00000	0.00108	0.00000	0.00069	0.00007	0.00000	0.00003	0.00000	0.00000	0.00007	0.00007	0.00003	0.00144	0.00000	0.00013	0.00027	0.00000	0.00007	0.00003	0.00007	0.00000	0.00000	0.00000	0.00060	0.00000	0.00010	0.00000	0.00000	0.00003
f__Ruminococcaceae_g__Negativibacillus_s__Negativibacillus-massiliensis	0.00000	0.00000	0.00000	0.00000	0.00000	0.00000	0.00000	0.00000	0.00000	0.00000	0.00000	0.00000	0.00000	0.00000	0.00000	0.00000	0.00000	0.00000	0.00000	0.00000	0.00000	0.00000	0.00000	0.00000	0.00000	0.00000	0.00000	0.00000	0.00000	0.00000	0.00000	0.00000	0.00000	0.00003	0.00000	0.00000	0.00000	0.00003	0.00000	0.00000	0.00000	0.00000	0.00000	0.00000	0.00000	0.00000	0.00000	0.00000	0.00000
f__Weeksellaceae_g__Bergeyella_s__uncultured-Bacteroidetes-bacterium	0.00000	0.00000	0.00000	0.00000	0.00000	0.00000	0.00000	0.00000	0.00000	0.00000	0.00000	0.00000	0.00000	0.00000	0.00000	0.00000	0.00000	0.00000	0.00000	0.00003	0.00000	0.00000	0.00000	0.00000	0.00000	0.00000	0.00003	0.00000	0.00000	0.00000	0.00003	0.00000	0.00000	0.00000	0.00000	0.00000	0.00000	0.00000	0.00000	0.00000	0.00000	0.00000	0.00000	0.00000	0.00000	0.00000	0.00000	0.00000	0.00000
f__Actinomycetaceae_g__Actinomyces_s__Actinomyces-sp.-oral-taxon-448-str.-F0400	0.00000	0.00000	0.00000	0.00000	0.00000	0.00000	0.00000	0.00000	0.00000	0.00000	0.00000	0.00000	0.00000	0.00000	0.00000	0.00000	0.00000	0.00000	0.00000	0.00000	0.00000	0.00000	0.00000	0.00000	0.00000	0.00000	0.00000	0.00000	0.00000	0.00000	0.00000	0.00000	0.00000	0.00000	0.00000	0.00000	0.00000	0.00000	0.00003	0.00000	0.00000	0.00000	0.00000	0.00000	0.00000	0.00000	0.00000	0.00000	0.00000
f__Ruminococcaceae_g__Oscillibacter_s__	0.00003	0.00000	0.00000	0.00000	0.00000	0.00000	0.00000	0.00000	0.00000	0.00000	0.00000	0.00000	0.00000	0.00000	0.00000	0.00000	0.00000	0.00000	0.00000	0.00000	0.00003	0.00000	0.00000	0.00003	0.00000	0.00003	0.00000	0.00000	0.00000	0.00000	0.00000	0.00000	0.00000	0.00000	0.00000	0.00000	0.00000	0.00000	0.00000	0.00000	0.00000	0.00000	0.00000	0.00000	0.00000	0.00000	0.00000	0.00000	0.00000
f__Lachnospiraceae_g__Anaerostipes_s__metagenome	0.00000	0.00000	0.00000	0.00000	0.00000	0.00000	0.00000	0.00000	0.00000	0.00000	0.00000	0.00000	0.00000	0.00000	0.00000	0.00000	0.00000	0.00000	0.00000	0.00000	0.00000	0.00000	0.00000	0.00000	0.00000	0.00000	0.00000	0.00000	0.00000	0.00000	0.00000	0.00000	0.00000	0.00000	0.00000	0.00000	0.00000	0.00000	0.00000	0.00000	0.00000	0.00000	0.00000	0.00000	0.00000	0.00000	0.00000	0.00000	0.00000
f__Marinifilaceae_g__Butyricimonas_s__Butyricimonas-sp.-AT11	0.00000	0.00000	0.00000	0.00000	0.00000	0.00000	0.00000	0.00000	0.00000	0.00000	0.00000	0.00020	0.00003	0.00003	0.00000	0.00000	0.00013	0.00000	0.00000	0.00000	0.00088	0.00003	0.00000	0.00010	0.00000	0.00000	0.00000	0.00003	0.00017	0.00041	0.00000	0.00000	0.00000	0.00000	0.00003	0.00000	0.00003	0.00007	0.00000	0.00007	0.00000	0.00010	0.00000	0.00000	0.00000	0.00000	0.00000	0.00003	0.00000
p__Bacteroidetes_c__Bacteroidia_s__	0.00003	0.00000	0.00010	0.00014	0.00049	0.00003	0.00003	0.00000	0.00003	0.00003	0.00014	0.00010	0.00017	0.00014	0.00014	0.00003	0.00003	0.00031	0.00041	0.00007	0.00027	0.00010	0.00020	0.00024	0.00003	0.00031	0.00007	0.00014	0.00007	0.00014	0.00003	0.00003	0.00000	0.00003	0.00007	0.00003	0.00007	0.00003	0.00017	0.00021	0.00000	0.00007	0.00000	0.00000	0.00000	0.00000	0.00000	0.00000	0.00003
f__Barnesiellaceae_g__Coprobacter_s__	0.00000	0.00000	0.00000	0.00000	0.00000	0.00000	0.00007	0.00000	0.04584	0.00000	0.00000	0.00000	0.00000	0.00000	0.00000	0.00000	0.00000	0.00000	0.00000	0.00000	0.00000	0.00000	0.00003	0.01256	0.00000	0.00000	0.00669	0.00000	0.00054	0.00102	0.00000	0.00000	0.00000	0.00000	0.00000	0.00000	0.00000	0.00000	0.00000	0.00000	0.00000	0.00000	0.00000	0.00007	0.00000	0.00000	0.00000	0.00000	0.00000
f__Erysipelotrichaceae_g__Solobacterium_s__	0.00000	0.00000	0.00000	0.00000	0.00000	0.00000	0.00000	0.00000	0.00000	0.00000	0.00000	0.00000	0.00000	0.00000	0.00000	0.00000	0.00000	0.00000	0.00000	0.00000	0.00000	0.00000	0.00000	0.00000	0.00000	0.00000	0.00000	0.00000	0.00000	0.00000	0.00000	0.00000	0.00000	0.00000	0.00000	0.00000	0.00000	0.00000	0.00000	0.00000	0.00003	0.00000	0.00000	0.00000	0.00003	0.00000	0.00000	0.00000	0.00000
f__Fusobacteriaceae_g__Fusobacterium_s__Fusobacterium-necrophorum-subsp.-funduliforme-ATCC-51357	0.00000	0.00000	0.00000	0.00000	0.00000	0.00000	0.00000	0.00000	0.00000	0.00000	0.00000	0.00000	0.00000	0.00000	0.00000	0.00000	0.00000	0.00000	0.00000	0.00000	0.00000	0.00000	0.00003	0.00000	0.00000	0.00000	0.00000	0.00000	0.00000	0.00000	0.00000	0.00000	0.00000	0.00000	0.00000	0.00000	0.00000	0.00000	0.00000	0.00000	0.00000	0.00000	0.00000	0.00000	0.00000	0.00000	0.00000	0.00000	0.00000
f__Desulfovibrionaceae_g__Desulfovibrio_s__Desulfovibrio-desulfuricans-subsp.-desulfuricans	0.00000	0.00000	0.00003	0.00000	0.00000	0.00000	0.00000	0.00000	0.00000	0.00000	0.00000	0.00000	0.00000	0.00000	0.00000	0.00000	0.00000	0.00000	0.00000	0.00000	0.00000	0.00000	0.00000	0.00000	0.00000	0.00000	0.00000	0.00000	0.00000	0.00000	0.00000	0.00000	0.00000	0.00000	0.00000	0.00000	0.00000	0.00000	0.00000	0.00000	0.00000	0.00024	0.00000	0.00000	0.00000	0.00000	0.00000	0.00000	0.00000
f__Propionibacteriaceae_g__Cutibacterium_s__	0.00000	0.00000	0.00000	0.00000	0.00000	0.00000	0.00000	0.00000	0.00000	0.00000	0.00000	0.00000	0.00000	0.00000	0.00000	0.00000	0.00000	0.00000	0.00000	0.00000	0.00000	0.00000	0.00000	0.00000	0.00000	0.00000	0.00000	0.00000	0.00000	0.00000	0.00000	0.00000	0.00000	0.00000	0.00000	0.00000	0.00023	0.00000	0.00000	0.00000	0.00000	0.00000	0.00000	0.00000	0.00000	0.00000	0.00000	0.00000	0.00000
f__Lactobacillaceae_g__Lactobacillus_s__Lactobacillus-sp.-OR-11	0.00000	0.00000	0.00000	0.00000	0.00000	0.00000	0.00000	0.00000	0.00000	0.00000	0.00000	0.00000	0.00000	0.00000	0.00000	0.00000	0.00000	0.00000	0.00000	0.00000	0.00000	0.00000	0.00000	0.00000	0.00000	0.00000	0.00000	0.00000	0.00000	0.00000	0.00000	0.00000	0.00000	0.00000	0.00000	0.00000	0.00000	0.00000	0.00003	0.00000	0.00000	0.00000	0.00000	0.00000	0.00000	0.00000	0.00000	0.00000	0.00000
f__Marinifilaceae_g__Butyricimonas_s__uncultured-bacterium	0.00040	0.00000	0.00007	0.00000	0.00003	0.00000	0.00000	0.00000	0.00000	0.00000	0.00000	0.00166	0.00000	0.00169	0.00000	0.00068	0.00000	0.00000	0.00000	0.00000	0.00000	0.00000	0.00020	0.00089	0.00040	0.00147	0.00061	0.00180	0.00087	0.00249	0.00000	0.00000	0.00000	0.00000	0.00000	0.00000	0.00013	0.00007	0.00000	0.00000	0.00010	0.00000	0.00000	0.00017	0.00000	0.00000	0.00023	0.00000	0.00000
f__wallaby-gut-metagenome_g__wallaby-gut-metagenome_s__wallaby-gut-metagenome	0.00000	0.00000	0.00000	0.00000	0.00000	0.00000	0.00000	0.00000	0.00000	0.00000	0.00000	0.00000	0.00000	0.00000	0.00000	0.00000	0.00000	0.00003	0.00000	0.00000	0.00000	0.00000	0.00000	0.00000	0.00000	0.00000	0.00000	0.00000	0.00000	0.00000	0.00000	0.00000	0.00000	0.00000	0.00000	0.00000	0.00000	0.00000	0.00000	0.00000	0.00000	0.00000	0.00000	0.00000	0.00000	0.00000	0.00000	0.00000	0.00000
f__Ruminococcaceae_g__Flavonifractor_s__unidentified	0.00000	0.00000	0.00000	0.00000	0.00000	0.00000	0.00000	0.00000	0.00000	0.00000	0.00000	0.00000	0.00000	0.00000	0.00000	0.00000	0.00000	0.00000	0.00000	0.00000	0.00000	0.00000	0.00000	0.00000	0.00000	0.00000	0.00000	0.00000	0.00000	0.00000	0.00000	0.00000	0.00000	0.00003	0.00000	0.00000	0.00000	0.00000	0.00000	0.00000	0.00000	0.00000	0.00000	0.00000	0.00000	0.00000	0.00000	0.00000	0.00000
f__Veillonellaceae_g__Dialister_s__uncultured-bacterium	0.00000	0.00000	0.00000	0.00000	0.00000	0.00000	0.00000	0.00000	0.00000	0.00000	0.00000	0.00000	0.00000	0.00000	0.00000	0.00000	0.00000	0.00000	0.00007	0.00000	0.00000	0.00000	0.00000	0.00000	0.00000	0.00000	0.00000	0.00000	0.00000	0.00003	0.00000	0.00000	0.00000	0.00000	0.00000	0.00000	0.00000	0.00000	0.00000	0.00000	0.00000	0.00000	0.00000	0.00000	0.00014	0.00000	0.00000	0.00000	0.00000
k__Archaea_s__	0.00084	0.00010	0.00101	0.00157	0.00010	0.00000	0.00010	0.00251	0.00000	0.00017	0.00092	0.00037	0.00024	0.00064	0.00021	0.00007	0.00010	0.00014	0.00000	0.00047	0.00109	0.00034	0.00014	0.00065	0.00050	0.00024	0.00024	0.00054	0.00084	0.00061	0.00103	0.00102	0.00111	0.00047	0.00161	0.00057	0.00037	0.00218	0.00027	0.00155	0.00067	0.00027	0.00000	0.00050	0.00125	0.00003	0.00027	0.00067	0.00010
f__Acidaminococcaceae_g__Phascolarctobacterium_s__uncultured-organism	0.00000	0.00000	0.00861	0.01658	0.09772	0.00000	0.00014	0.00000	0.00000	0.00594	0.00895	0.01438	0.00000	0.01500	0.04698	0.00733	0.00881	0.00000	0.00105	0.00000	0.01406	0.00987	0.00000	0.01053	0.00071	0.00000	0.00064	0.00404	0.00077	0.00000	0.01999	0.01579	0.00955	0.01447	0.00375	0.00291	0.00114	0.02144	0.00000	0.00591	0.00000	0.00013	0.00010	0.00994	0.00000	0.01112	0.00411	0.00104	0.00000
o__Clostridiales_f__Peptococcaceae_s__	0.00000	0.00000	0.00000	0.00000	0.00000	0.00000	0.00000	0.00000	0.00000	0.00000	0.00000	0.00000	0.00000	0.00000	0.00000	0.00000	0.00000	0.00000	0.00000	0.00000	0.00000	0.00000	0.00000	0.00010	0.00000	0.00000	0.00000	0.00000	0.00000	0.00000	0.00000	0.00000	0.00000	0.00000	0.00000	0.00000	0.00000	0.00000	0.00000	0.00000	0.00000	0.00000	0.00000	0.00000	0.00000	0.00000	0.00000	0.00000	0.00000
o__Lactobacillales_f__Lactobacillaceae_s__	0.00000	0.00000	0.00000	0.00000	0.00007	0.00000	0.00000	0.00000	0.00000	0.00000	0.00000	0.00000	0.00000	0.00000	0.00000	0.00000	0.00000	0.00000	0.00000	0.00000	0.00000	0.00000	0.00000	0.00000	0.00000	0.00000	0.00000	0.00000	0.00000	0.00000	0.00000	0.00000	0.00000	0.00000	0.00000	0.00000	0.00000	0.00000	0.00000	0.00000	0.00000	0.00000	0.00000	0.00000	0.00000	0.00000	0.00000	0.00000	0.00000
f__Veillonellaceae_g__Dialister_s__Dialister-sp.-oral-clone-FY011	0.00000	0.00000	0.00000	0.00000	0.00000	0.00000	0.00000	0.00000	0.00000	0.00000	0.00000	0.00000	0.00010	0.00000	0.00000	0.00000	0.00000	0.00000	0.00000	0.00000	0.00000	0.00000	0.00000	0.00000	0.00000	0.00000	0.00000	0.00000	0.00000	0.00000	0.00000	0.00000	0.00000	0.00000	0.00000	0.00000	0.00000	0.00000	0.00000	0.00000	0.00000	0.00000	0.00000	0.00000	0.00000	0.00000	0.00000	0.00000	0.00003
f__Actinomycetaceae_g__Actinomyces_s__	0.00003	0.00003	0.00000	0.00010	0.00000	0.00000	0.00007	0.00000	0.00013	0.00003	0.00000	0.00000	0.00003	0.00000	0.00041	0.00000	0.00000	0.00000	0.00000	0.00003	0.00000	0.00020	0.00000	0.00000	0.00000	0.00000	0.00000	0.00003	0.00000	0.00007	0.00017	0.00000	0.00007	0.00003	0.00003	0.00000	0.01226	0.00003	0.00000	0.00000	0.00003	0.00013	0.00013	0.00010	0.00010	0.00000	0.00000	0.00003	0.00007
f__Erysipelotrichaceae_g__Erysipelotrichaceae-UCG-006_s__uncultured-bacterium	0.00000	0.00000	0.00000	0.00000	0.00000	0.00000	0.00000	0.00010	0.00000	0.00000	0.00000	0.00000	0.00000	0.00000	0.00000	0.00000	0.00000	0.00000	0.00000	0.00000	0.00000	0.00000	0.00000	0.00000	0.00000	0.00000	0.00000	0.00000	0.00000	0.00000	0.00000	0.00000	0.00000	0.00000	0.00000	0.00000	0.00000	0.00000	0.00000	0.00000	0.00000	0.00000	0.00000	0.00000	0.00000	0.00000	0.00000	0.00000	0.00000
f__Lachnospiraceae_g__Lachnospiraceae-UCG-004_s__uncultured-organism	0.00161	0.00000	0.00124	0.00010	0.00010	0.00000	0.00078	0.00087	0.00000	0.00013	0.00020	0.00014	0.00064	0.00017	0.00007	0.00000	0.00003	0.00017	0.00000	0.00027	0.00068	0.00024	0.00054	0.00021	0.00027	0.00014	0.00057	0.00007	0.00037	0.00027	0.00031	0.00354	0.00168	0.00087	0.00023	0.00234	0.00000	0.00070	0.00058	0.00021	0.00107	0.00013	0.00003	0.00003	0.00030	0.00027	0.00047	0.00003	0.00000
f__Lachnospiraceae_g__Roseburia_s__metagenome	0.00000	0.00000	0.00000	0.00000	0.00000	0.00000	0.00000	0.00000	0.00000	0.00000	0.00000	0.00003	0.00007	0.00007	0.00000	0.00000	0.00000	0.00000	0.00000	0.00000	0.00003	0.00000	0.00000	0.00000	0.00000	0.00000	0.00000	0.00000	0.00000	0.00000	0.00007	0.00000	0.00003	0.00000	0.00000	0.00000	0.00000	0.00000	0.00000	0.00000	0.00000	0.00000	0.00000	0.00000	0.00007	0.00000	0.00000	0.00000	0.00000
f__Bacillaceae_g__Anoxybacillus_s__	0.00000	0.00000	0.00000	0.00000	0.00000	0.00000	0.00000	0.00000	0.00000	0.00000	0.00000	0.00000	0.00000	0.00000	0.00003	0.00000	0.00000	0.00000	0.00000	0.00000	0.00000	0.00000	0.00000	0.00000	0.00000	0.00000	0.00000	0.00000	0.00000	0.00000	0.00000	0.00000	0.00000	0.00000	0.00000	0.00000	0.00000	0.00000	0.00000	0.00000	0.00000	0.00000	0.00000	0.00000	0.00000	0.00000	0.00000	0.00000	0.00000
f__Lachnospiraceae_g__Moryella_s__uncultured-bacterium	0.00000	0.00000	0.00000	0.00000	0.00000	0.00000	0.00000	0.00000	0.00000	0.00000	0.00000	0.00000	0.00000	0.00000	0.00000	0.00000	0.00000	0.00000	0.00000	0.00000	0.00003	0.00000	0.00000	0.00000	0.00000	0.00000	0.00000	0.00000	0.00000	0.00000	0.00000	0.00000	0.00000	0.00000	0.00000	0.00000	0.00000	0.00000	0.00000	0.00000	0.00000	0.00000	0.00000	0.00000	0.00000	0.00000	0.00000	0.00000	0.00000
f__Ruminococcaceae_g__Ruminococcus-2_s__uncultured-Ruminococcaceae-bacterium	0.00000	0.00000	0.00000	0.00000	0.00000	0.00000	0.00000	0.00000	0.00000	0.00000	0.00000	0.00000	0.00000	0.00000	0.00000	0.00000	0.00000	0.00000	0.00000	0.00000	0.00000	0.00000	0.00000	0.00000	0.00000	0.00000	0.00000	0.00000	0.00000	0.00000	0.00000	0.00000	0.00000	0.00000	0.00000	0.00000	0.00000	0.00000	0.00000	0.00000	0.00000	0.00000	0.00000	0.00000	0.00000	0.00000	0.00000	0.00000	0.00000
f__Lachnospiraceae_g__Lachnospiraceae-UCG-001_s__metagenome	0.00007	0.00000	0.00000	0.00000	0.00000	0.00000	0.00000	0.00000	0.00000	0.00000	0.00000	0.00000	0.00000	0.00000	0.00000	0.00000	0.00000	0.00003	0.00000	0.00000	0.00000	0.00013	0.00000	0.00017	0.00107	0.00000	0.00000	0.00000	0.00000	0.00000	0.00003	0.00000	0.00000	0.00000	0.00000	0.00000	0.00010	0.00013	0.00003	0.00103	0.00013	0.00000	0.00000	0.00000	0.00003	0.00000	0.00000	0.00003	0.00000
f__Desulfovibrionaceae_g__Desulfovibrio_s__gut-metagenome	0.00000	0.00000	0.00000	0.00000	0.00000	0.00000	0.00000	0.00000	0.00000	0.00000	0.00000	0.00000	0.00000	0.00000	0.00000	0.00000	0.00155	0.00000	0.00000	0.00000	0.00000	0.00000	0.00000	0.00000	0.00000	0.00000	0.00000	0.00000	0.00000	0.00000	0.00000	0.00000	0.00000	0.00000	0.00017	0.00000	0.00000	0.00000	0.00047	0.00000	0.00000	0.00000	0.00000	0.00040	0.00000	0.00000	0.00150	0.00841	0.00000
f__Lachnospiraceae_g__Lachnospiraceae-UCG-010_s__uncultured-bacterium	0.00003	0.00000	0.00007	0.00000	0.00000	0.00000	0.00007	0.00007	0.00000	0.00000	0.00000	0.00000	0.00014	0.00000	0.00000	0.00000	0.00000	0.00000	0.00000	0.00000	0.00000	0.00000	0.00000	0.00000	0.00007	0.00000	0.00000	0.00000	0.00007	0.00007	0.00000	0.00000	0.00000	0.00000	0.00000	0.00000	0.00000	0.00003	0.00000	0.00000	0.00000	0.00000	0.00000	0.00000	0.00000	0.00000	0.00000	0.00000	0.00000
f__Erysipelotrichaceae_g__Holdemania_s__Holdemania-sp.-Marseille-P2844	0.00000	0.00000	0.00034	0.00007	0.00017	0.00000	0.00000	0.00003	0.00000	0.00027	0.00017	0.00024	0.00044	0.00003	0.00000	0.00003	0.00000	0.00000	0.00000	0.00000	0.00034	0.00047	0.00000	0.00021	0.00013	0.00010	0.00000	0.00000	0.00007	0.00058	0.00000	0.00000	0.00000	0.00000	0.00000	0.00030	0.00000	0.00007	0.00000	0.00052	0.00000	0.00003	0.00000	0.00003	0.00000	0.00000	0.00000	0.00047	0.00000
f__Acidaminococcaceae_g__Acidaminococcus_s__Acidaminococcus-intestini-DSM-21505	0.00000	0.00000	0.00000	0.00000	0.00000	0.00000	0.00000	0.00000	0.00000	0.00000	0.00000	0.00000	0.00000	0.00000	0.00000	0.00000	0.00000	0.00000	0.00000	0.00000	0.00000	0.00000	0.00000	0.00000	0.00003	0.00000	0.00000	0.00000	0.00000	0.00000	0.00000	0.00000	0.00000	0.00000	0.00000	0.00000	0.00000	0.00000	0.00000	0.00000	0.00000	0.00000	0.00000	0.00000	0.00000	0.00000	0.00000	0.00000	0.00000
f__Lachnospiraceae_g__UC5-1-2E3_s__	0.00000	0.00000	0.00000	0.00000	0.00000	0.00000	0.00000	0.00000	0.00000	0.00000	0.00000	0.00000	0.00000	0.00000	0.00000	0.00000	0.00000	0.00000	0.00000	0.00000	0.00000	0.00000	0.00000	0.00000	0.00000	0.00000	0.00000	0.00000	0.00000	0.00000	0.00000	0.00000	0.00000	0.00003	0.00000	0.00000	0.00000	0.00000	0.00000	0.00000	0.00000	0.00000	0.00000	0.00000	0.00000	0.00000	0.00000	0.00000	0.00000
f__Clostridiales-vadinBB60-group_g__gut-metagenome_s__gut-metagenome	0.00000	0.00000	0.00000	0.00000	0.00000	0.00000	0.00000	0.00127	0.00000	0.00000	0.00000	0.00000	0.00000	0.00000	0.00000	0.00000	0.00000	0.00003	0.00000	0.00000	0.00000	0.00000	0.00000	0.00000	0.00000	0.00000	0.00003	0.00000	0.00000	0.00000	0.00000	0.00000	0.00000	0.00000	0.00007	0.00000	0.00000	0.00000	0.00000	0.00000	0.00000	0.00000	0.00000	0.00000	0.00007	0.00000	0.00007	0.00000	0.00000
f__Lachnospiraceae_g__Blautia_s__Blautia-sp.-Marseille-P3441	0.00003	0.00000	0.00003	0.00000	0.00000	0.00000	0.00000	0.00000	0.00000	0.00000	0.00000	0.00007	0.00000	0.00000	0.00000	0.00000	0.00000	0.00003	0.00000	0.00000	0.00007	0.00000	0.00000	0.00000	0.00003	0.00000	0.00000	0.00000	0.00000	0.00000	0.00003	0.00003	0.00003	0.00000	0.00000	0.00003	0.00000	0.00000	0.00000	0.00000	0.00007	0.00000	0.00000	0.00000	0.00000	0.00000	0.00000	0.00000	0.00000
f__Streptococcaceae_g__Lactococcus_s__uncultured-Streptococcus-sp.	0.00000	0.00000	0.00000	0.00003	0.00003	0.00000	0.00000	0.00000	0.00000	0.00000	0.00000	0.00000	0.00000	0.00000	0.00000	0.00000	0.00000	0.00000	0.00000	0.00000	0.00000	0.00000	0.00000	0.00000	0.00000	0.00000	0.00000	0.00000	0.00000	0.00000	0.00000	0.00000	0.00000	0.00000	0.00000	0.00000	0.00000	0.00000	0.00000	0.00000	0.00000	0.00000	0.00000	0.00000	0.00000	0.00000	0.00000	0.00000	0.00000
f__Akkermansiaceae_g__Akkermansia_s__unidentified	0.00000	0.00000	0.00000	0.00000	0.00087	0.00000	0.00000	0.00000	0.00000	0.00000	0.00000	0.00003	0.00020	0.00000	0.00000	0.00000	0.00000	0.00014	0.00000	0.00000	0.02979	0.00000	0.00000	0.00038	0.00000	0.00000	0.00000	0.00020	0.00000	0.00000	0.00000	0.00000	0.00000	0.00291	0.00000	0.00000	0.00000	0.00000	0.00000	0.00010	0.00060	0.00121	0.00000	0.00000	0.00000	0.00000	0.00074	0.00000	0.00577
f__Prevotellaceae_g__Prevotellaceae-UCG-001_s__	0.00000	0.00000	0.00000	0.00000	0.00000	0.00000	0.00000	0.00000	0.00000	0.00000	0.00000	0.00000	0.00000	0.00000	0.00000	0.00000	0.00000	0.00000	0.00000	0.00000	0.00000	0.00000	0.00000	0.00000	0.00000	0.00000	0.00000	0.00000	0.00000	0.00000	0.00000	0.00000	0.00000	0.00000	0.00000	0.00000	0.00000	0.00000	0.00000	0.00000	0.00000	0.00000	0.00000	0.00000	0.00000	0.00000	0.00000	0.00003	0.00000
o__Pseudomonadales_f__Pseudomonadaceae_s__	0.00000	0.00000	0.00000	0.00000	0.00000	0.00000	0.00000	0.00000	0.00000	0.00000	0.00000	0.00000	0.00000	0.00000	0.00000	0.00000	0.00000	0.00000	0.00000	0.00000	0.00000	0.00000	0.00000	0.00000	0.00000	0.00000	0.00000	0.00000	0.00000	0.00000	0.00000	0.00000	0.00000	0.00000	0.00000	0.00000	0.00000	0.00000	0.00000	0.00000	0.00000	0.00000	0.00000	0.00000	0.00000	0.00000	0.00000	0.00000	0.00003
f__Bacteroidaceae_g__Bacteroides_s__Bacteroides-timonensis	0.00000	0.00000	0.00000	0.00000	0.00000	0.00000	0.00000	0.00000	0.00000	0.00000	0.00000	0.00000	0.00000	0.00000	0.00038	0.00000	0.00000	0.00000	0.00000	0.00000	0.00000	0.00000	0.00000	0.00000	0.00000	0.00000	0.00000	0.00000	0.00000	0.00000	0.00000	0.00000	0.00000	0.00000	0.00000	0.00000	0.00000	0.00000	0.00000	0.00000	0.00000	0.00000	0.00000	0.00000	0.00000	0.00000	0.00000	0.00000	0.00000
f__Peptococcaceae_g__Peptococcus_s__	0.00000	0.00000	0.00000	0.00000	0.00000	0.00000	0.00000	0.00000	0.00000	0.00000	0.00000	0.00000	0.00000	0.00014	0.00003	0.00003	0.00000	0.00000	0.00000	0.00000	0.00000	0.00000	0.00000	0.00003	0.00000	0.00000	0.00000	0.00000	0.00003	0.00010	0.00000	0.00000	0.00000	0.00000	0.00000	0.00000	0.00000	0.00000	0.00000	0.00000	0.00000	0.00000	0.00000	0.00000	0.00000	0.00000	0.00000	0.00000	0.00000
f__Burkholderiaceae_g__Sutterella_s__Burkholderia-sp.-K4410.MGS-135	0.00147	0.00000	0.00003	0.00000	0.00000	0.00003	0.00024	0.00007	0.00306	0.00000	0.00000	0.01190	0.00000	0.00000	0.00038	0.00000	0.00118	0.00345	0.00000	0.00000	0.00747	0.00000	0.00064	0.00003	0.00003	0.00000	0.00091	0.00723	0.00000	0.00000	0.00000	0.00000	0.00013	0.00000	0.00000	0.00000	0.00000	0.00003	0.00000	0.00000	0.00020	0.00000	0.00000	0.00000	0.00000	0.00000	0.00000	0.00000	0.00000
f__Ruminococcaceae_g__Ruminococcaceae-UCG-014_s__uncultured-Ruminococcaceae-bacterium	0.00000	0.00000	0.00000	0.00000	0.00000	0.00000	0.00000	0.00000	0.00000	0.00000	0.00000	0.00000	0.00000	0.00000	0.00000	0.00000	0.00000	0.00000	0.00000	0.00000	0.00000	0.00000	0.00000	0.00000	0.00000	0.00000	0.00000	0.00000	0.00000	0.00000	0.00000	0.00000	0.00000	0.00000	0.00000	0.00000	0.00000	0.00000	0.00000	0.00000	0.00000	0.00000	0.00000	0.00000	0.00000	0.00000	0.00000	0.00000	0.00000
f__Bacteroidaceae_g__Bacteroides_s__Bacteroides-dorei	0.00000	0.00000	0.00003	0.00000	0.00000	0.00251	0.00000	0.00000	0.00003	0.00000	0.00000	0.00000	0.00000	0.00071	0.00161	0.00000	0.00000	0.00000	0.00000	0.00000	0.00000	0.00000	0.00000	0.00000	0.00030	0.00000	0.00000	0.00051	0.00000	0.00000	0.00000	0.00020	0.00057	0.00047	0.00000	0.00007	0.00000	0.00000	0.00000	0.00000	0.00000	0.00000	0.00003	0.00000	0.00000	0.00090	0.00000	0.00057	0.00000
f__Ruminococcaceae_g__CAG-352_s__	0.00000	0.00000	0.00000	0.00000	0.00000	0.00000	0.00000	0.00000	0.00000	0.00000	0.00000	0.00000	0.00000	0.00000	0.00000	0.00000	0.00000	0.00000	0.00000	0.00000	0.00000	0.00000	0.00000	0.00000	0.00000	0.00000	0.00000	0.00000	0.00000	0.00000	0.00000	0.00000	0.00003	0.00000	0.00000	0.00000	0.00000	0.00000	0.00000	0.00000	0.00000	0.00000	0.00000	0.00000	0.00000	0.00000	0.00000	0.00000	0.00000
f__Ruminococcaceae_g__Ruminococcaceae-UCG-014_s__	0.00000	0.00000	0.00000	0.00000	0.00000	0.00000	0.00000	0.00000	0.00000	0.00000	0.00000	0.00000	0.00000	0.00064	0.00000	0.00000	0.00000	0.00007	0.00000	0.00000	0.00000	0.00000	0.00000	0.00000	0.00003	0.00007	0.00000	0.00017	0.00000	0.00003	0.00000	0.00000	0.00000	0.00000	0.00010	0.00000	0.00000	0.00000	0.00000	0.00000	0.00023	0.00000	0.00000	0.00000	0.00000	0.00000	0.00000	0.00000	0.00000
f__Eggerthellaceae_g__Eggerthella_s__Eggerthella-lenta-DSM-2243	0.00000	0.00000	0.00000	0.00000	0.00000	0.00000	0.00000	0.00000	0.00000	0.00000	0.00000	0.00000	0.00000	0.00000	0.00000	0.00000	0.00000	0.00000	0.00000	0.00000	0.00000	0.00000	0.00000	0.00000	0.00000	0.00000	0.00000	0.00000	0.00000	0.00000	0.00000	0.00000	0.00000	0.00000	0.00000	0.00003	0.00000	0.00000	0.00000	0.00000	0.00000	0.00000	0.00000	0.00000	0.00000	0.00000	0.00000	0.00000	0.00000
f__Prevotellaceae_g__Paraprevotella_s__gut-metagenome	0.00097	0.00000	0.00000	0.00000	0.00000	0.00000	0.00010	0.00000	0.00108	0.00017	0.00000	0.00024	0.00000	0.00000	0.00000	0.00000	0.00955	0.00083	0.00000	0.00761	0.00000	0.00000	0.00000	0.00000	0.00000	0.00099	0.00196	0.00438	0.00000	0.00000	0.00038	0.00000	0.00000	0.00000	0.00030	0.00000	0.00050	0.00261	0.00051	0.00000	0.00623	0.00027	0.00000	0.00067	0.00024	0.00613	0.00064	0.00209	0.00003
f__Bacteroidaceae_g__Bacteroides_s__Bacteroides-finegoldii-CL09T03C10	0.00000	0.00000	0.00000	0.00000	0.00000	0.00000	0.00000	0.00000	0.00000	0.00128	0.00000	0.00000	0.00000	0.00000	0.00000	0.00000	0.00000	0.00000	0.00000	0.00003	0.00000	0.00027	0.00000	0.00000	0.00000	0.00000	0.00000	0.00119	0.00000	0.00000	0.00000	0.00000	0.00000	0.00000	0.00003	0.00000	0.00000	0.00000	0.00000	0.00000	0.00000	0.00000	0.00000	0.00000	0.00000	0.00000	0.00000	0.00000	0.00000
f__Lachnospiraceae_g__Lachnospiraceae-FCS020-group_s__uncultured-organism	0.00007	0.00000	0.00000	0.00000	0.00017	0.00000	0.00000	0.00040	0.00000	0.00000	0.00000	0.00000	0.00024	0.00003	0.00000	0.00000	0.00000	0.00003	0.00000	0.00007	0.00014	0.00000	0.00003	0.00000	0.00007	0.00003	0.00000	0.00010	0.00000	0.00010	0.00003	0.00003	0.00000	0.00000	0.00000	0.00010	0.00003	0.00007	0.00000	0.00000	0.00037	0.00007	0.00000	0.00003	0.00003	0.00003	0.00000	0.00010	0.00000
f__Eggerthellaceae_g__Senegalimassilia_s__unidentified	0.00000	0.00000	0.00000	0.00000	0.00000	0.00000	0.00000	0.00000	0.00000	0.00000	0.00000	0.00000	0.00000	0.00000	0.00000	0.00000	0.00000	0.00000	0.00000	0.00000	0.00000	0.00000	0.00000	0.00000	0.00000	0.00000	0.00000	0.00000	0.00000	0.00000	0.00000	0.00000	0.00000	0.00000	0.00000	0.00000	0.00000	0.00000	0.00000	0.00000	0.00000	0.00000	0.00000	0.00000	0.00000	0.00000	0.00000	0.00000	0.00000
f__Acidaminococcaceae_g__Phascolarctobacterium_s__gut-metagenome	0.00000	0.00000	0.00000	0.00000	0.00000	0.00000	0.00000	0.00000	0.00000	0.00000	0.00000	0.00000	0.00000	0.00000	0.00000	0.00000	0.00000	0.00000	0.00000	0.00000	0.00000	0.00000	0.00000	0.00000	0.00000	0.00000	0.00000	0.00000	0.00003	0.00010	0.00000	0.00000	0.00000	0.00000	0.00000	0.00000	0.00000	0.00000	0.00000	0.00000	0.00000	0.00000	0.00000	0.00000	0.00000	0.00000	0.00000	0.00000	0.00000
f__Lachnospiraceae_g__Coprococcus-3_s__uncultured-organism	0.00000	0.00000	0.00000	0.00000	0.00000	0.00000	0.00000	0.00000	0.00000	0.00000	0.00000	0.00000	0.00000	0.00000	0.00000	0.00000	0.00000	0.00000	0.00000	0.00000	0.00000	0.00000	0.00000	0.00000	0.00000	0.00000	0.00000	0.00000	0.00000	0.00000	0.00000	0.00000	0.00000	0.00000	0.00000	0.00000	0.00000	0.00000	0.00000	0.00000	0.00000	0.00000	0.00000	0.00000	0.00003	0.00000	0.00000	0.00000	0.00000
f__Bacteroidaceae_g__Bacteroides_s__Bacteroides-sp.	0.00000	0.00000	0.00000	0.00000	0.00000	0.00000	0.00000	0.00000	0.00000	0.00000	0.00003	0.00003	0.00000	0.00047	0.00520	0.00007	0.00000	0.00000	0.00000	0.00000	0.00000	0.00000	0.00000	0.00178	0.00003	0.00000	0.00003	0.00058	0.00000	0.00000	0.00000	0.00000	0.00003	0.00121	0.00003	0.00000	0.00007	0.00124	0.00041	0.00041	0.00003	0.00000	0.00000	0.00000	0.00000	0.00000	0.00000	0.00017	0.00000
f__Bacteroidaceae_g__Bacteroides_s__metagenome	0.00000	0.00230	0.00000	0.00000	0.00000	0.00000	0.00000	0.00000	0.00000	0.00000	0.00000	0.00003	0.00000	0.00044	0.00000	0.00130	0.00205	0.00000	0.00000	0.00172	0.00000	0.00000	0.00000	0.00000	0.00081	0.00000	0.00000	0.00000	0.00000	0.00000	0.00000	0.00000	0.00000	0.00000	0.00000	0.00000	0.00000	0.00000	0.00000	0.00000	0.00010	0.00000	0.00000	0.00054	0.00000	0.00000	0.00007	0.00000	0.00000
f__Actinomycetaceae_g__Varibaculum_s__	0.00000	0.00000	0.00000	0.00000	0.00000	0.00000	0.00000	0.00000	0.00000	0.00000	0.00000	0.00000	0.00000	0.00000	0.00000	0.00000	0.00000	0.00000	0.00000	0.00000	0.00000	0.00000	0.00000	0.00000	0.00000	0.00000	0.00000	0.00000	0.00000	0.00000	0.00000	0.00000	0.00000	0.00000	0.00000	0.00000	0.00000	0.00000	0.00000	0.00000	0.00000	0.00000	0.00000	0.00000	0.00000	0.00003	0.00000	0.00000	0.00000
f__Acidaminococcaceae_g__Phascolarctobacterium_s__	0.00231	0.00000	0.00013	0.00014	0.00140	0.00000	0.00000	0.00000	0.00000	0.00003	0.00146	0.00047	0.00000	0.00047	0.00075	0.00037	0.00010	0.00045	0.00000	0.00000	0.00031	0.00013	0.00014	0.00014	0.00007	0.00003	0.00000	0.00020	0.00000	0.00000	0.00031	0.00010	0.00003	0.00017	0.00010	0.00003	0.00000	0.00023	0.00709	0.00443	0.00000	0.00047	0.00000	0.00020	0.00000	0.00010	0.00010	0.00003	0.00000
f__Sporolactobacillaceae_g__uncultured_s__unidentified	0.00000	0.00000	0.00000	0.00000	0.00000	0.00000	0.00003	0.00000	0.00000	0.00000	0.00000	0.00000	0.00000	0.00000	0.00000	0.00000	0.00000	0.00000	0.00000	0.00000	0.00000	0.00000	0.00000	0.00000	0.00000	0.00000	0.00000	0.00000	0.00000	0.00000	0.00000	0.00000	0.00000	0.00000	0.00000	0.00000	0.00003	0.00000	0.00000	0.00000	0.00000	0.00000	0.00000	0.00000	0.00000	0.00000	0.00000	0.00000	0.00000
f__Lachnospiraceae_g__uncultured_s__uncultured-Eubacterium-sp.	0.00000	0.00000	0.00000	0.00000	0.00000	0.00000	0.00000	0.00000	0.00000	0.00000	0.00000	0.00000	0.00000	0.00000	0.00000	0.00000	0.00000	0.00000	0.00000	0.00000	0.00000	0.00000	0.00000	0.00000	0.00000	0.00000	0.00000	0.00000	0.00000	0.00000	0.00000	0.00000	0.00000	0.00000	0.00000	0.00000	0.00000	0.00000	0.00000	0.00000	0.00000	0.00000	0.00000	0.00000	0.00000	0.00000	0.00000	0.00000	0.00000
f__Rikenellaceae_g__Alistipes_s__Alistipes-indistinctus-YIT-12060	0.00094	0.00000	0.00000	0.00000	0.00059	0.00000	0.00000	0.00000	0.00000	0.00000	0.00000	0.00275	0.00000	0.00010	0.00147	0.00000	0.00003	0.00000	0.00000	0.00000	0.00000	0.00000	0.00000	0.00086	0.00013	0.00277	0.00074	0.00014	0.00040	0.00061	0.00000	0.00003	0.00007	0.00000	0.00027	0.00003	0.00013	0.00007	0.00003	0.00017	0.00000	0.00007	0.00000	0.00003	0.00000	0.00000	0.00003	0.00050	0.00000
f__Lachnospiraceae_g__Howardella_s__	0.00000	0.00000	0.00000	0.00000	0.00000	0.00000	0.00000	0.00000	0.00000	0.00000	0.00000	0.00000	0.00000	0.00000	0.00000	0.00000	0.00000	0.00000	0.00000	0.00000	0.00000	0.00000	0.00000	0.00000	0.00000	0.00000	0.00000	0.00000	0.00000	0.00000	0.00000	0.00000	0.00000	0.00000	0.00000	0.00000	0.00000	0.00000	0.00000	0.00000	0.00000	0.00000	0.00000	0.00000	0.00000	0.00000	0.00000	0.00000	0.00000
f__Bacteroidaceae_g__Bacteroides_s__bacterium-NLAE-zl-C31	0.00000	0.00003	0.00023	0.00027	0.00003	0.00121	0.00000	0.00003	0.00000	0.00010	0.00031	0.00000	0.00003	0.00000	0.00014	0.00000	0.00000	0.00021	0.00000	0.00000	0.00109	0.00024	0.00000	0.00003	0.00013	0.00017	0.00003	0.00010	0.00003	0.00027	0.00014	0.00000	0.00013	0.00003	0.00000	0.00301	0.00000	0.00003	0.00000	0.00072	0.00000	0.00000	0.00000	0.00000	0.00003	0.00013	0.00000	0.00013	0.00000
f__Actinomycetaceae_g__Actinomyces_s__Actinomyces-turicensis-ACS-279-V-Col4	0.00000	0.00000	0.00000	0.00000	0.00000	0.00000	0.00000	0.00000	0.00000	0.00000	0.00000	0.00000	0.00000	0.00000	0.00000	0.00000	0.00000	0.00000	0.00000	0.00000	0.00000	0.00000	0.00000	0.00000	0.00000	0.00000	0.00000	0.00000	0.00000	0.00000	0.00000	0.00000	0.00000	0.00000	0.00000	0.00000	0.00003	0.00000	0.00000	0.00000	0.00000	0.00000	0.00000	0.00000	0.00000	0.00000	0.00000	0.00000	0.00000
f__Prevotellaceae_g__Prevotella-7_s__uncultured-Bacteroidetes-bacterium	0.00000	0.00000	0.00000	0.00000	0.00000	0.00000	0.00000	0.00000	0.00000	0.00000	0.00000	0.00000	0.00000	0.00000	0.00000	0.00000	0.00000	0.00000	0.00000	0.00000	0.00000	0.00000	0.00000	0.00000	0.00000	0.00000	0.00000	0.00000	0.00000	0.00000	0.00000	0.00000	0.00000	0.00000	0.00000	0.00000	0.00000	0.00000	0.00000	0.00000	0.00000	0.00000	0.00000	0.00000	0.00000	0.00000	0.00000	0.00000	0.00000
o__Victivallales_f__vadinBE97_s__	0.00000	0.00000	0.00000	0.00000	0.00000	0.00000	0.00000	0.00000	0.00000	0.00000	0.00000	0.00000	0.00000	0.00000	0.00000	0.00000	0.00000	0.00000	0.00000	0.00000	0.00000	0.00000	0.00000	0.00000	0.00000	0.00000	0.00007	0.00003	0.00000	0.00000	0.00000	0.00000	0.00000	0.00000	0.00000	0.00000	0.00000	0.00000	0.00000	0.00000	0.00000	0.00000	0.00000	0.00000	0.00030	0.00000	0.00000	0.00000	0.00000
f__Rikenellaceae_g__Alistipes_s__Alistipes-timonensis-JC136	0.00000	0.00000	0.00000	0.00000	0.00000	0.00000	0.00000	0.00000	0.00000	0.00000	0.00003	0.00000	0.00000	0.00000	0.00000	0.00000	0.00000	0.00000	0.00000	0.00000	0.00149	0.00000	0.00000	0.00000	0.00000	0.00000	0.00000	0.00000	0.00000	0.00000	0.00000	0.00000	0.00000	0.00000	0.00000	0.00000	0.00003	0.00000	0.00000	0.00000	0.00000	0.00000	0.00000	0.00000	0.00000	0.00000	0.00000	0.00000	0.00000
f__Barnesiellaceae_g__Barnesiella_s__uncultured-bacterium	0.00007	0.00007	0.00000	0.00000	0.00000	0.00000	0.00000	0.00000	0.00239	0.00000	0.00000	0.00024	0.00000	0.00010	0.00000	0.00000	0.00010	0.00145	0.00000	0.00000	0.00000	0.00037	0.00000	0.00089	0.00003	0.00003	0.00007	0.00098	0.00000	0.00000	0.00000	0.00000	0.00124	0.00000	0.00000	0.00000	0.00000	0.00000	0.00003	0.00007	0.00000	0.00000	0.00000	0.00000	0.00000	0.00020	0.00000	0.00081	0.00000
f__Lachnospiraceae_g__Anaerosporobacter_s__uncultured-organism	0.00000	0.00000	0.00000	0.00000	0.00000	0.00000	0.00000	0.00094	0.00000	0.00000	0.00000	0.00000	0.00000	0.00000	0.00014	0.00000	0.00000	0.00000	0.00000	0.00000	0.00000	0.00000	0.00000	0.00000	0.00000	0.00000	0.00000	0.00000	0.00000	0.00000	0.00000	0.00000	0.00000	0.00003	0.00000	0.00000	0.00000	0.00000	0.00010	0.00000	0.00000	0.00000	0.00000	0.00000	0.00003	0.00000	0.00000	0.00000	0.00000
f__Erysipelotrichaceae_g__uncultured_s__uncultured-bacterium	0.00000	0.00000	0.00000	0.00000	0.00000	0.00000	0.00000	0.00003	0.00000	0.00000	0.00000	0.00000	0.00000	0.00000	0.00000	0.00000	0.00000	0.00000	0.00000	0.00000	0.00000	0.00000	0.00000	0.00000	0.00000	0.00000	0.00000	0.00000	0.00000	0.00000	0.00000	0.00000	0.00000	0.00000	0.00000	0.00000	0.00000	0.00000	0.00000	0.00000	0.00000	0.00000	0.00000	0.00000	0.00000	0.00000	0.00000	0.00000	0.00000
f__Flavobacteriaceae_g__uncultured_s__gut-metagenome	0.00000	0.00000	0.00000	0.00000	0.00000	0.00000	0.00000	0.00000	0.00000	0.00000	0.00000	0.00000	0.00000	0.00000	0.00000	0.00000	0.00000	0.00000	0.00000	0.00000	0.00000	0.00000	0.00000	0.00000	0.00000	0.00003	0.00003	0.00000	0.00000	0.00000	0.00000	0.00000	0.00000	0.00000	0.00000	0.00000	0.00000	0.00000	0.00000	0.00024	0.00000	0.00000	0.00000	0.00000	0.00000	0.00000	0.00000	0.00000	0.00000
o__Micrococcales_f__Micrococcaceae_s__	0.00000	0.00000	0.00000	0.00000	0.00003	0.00000	0.00000	0.00000	0.00000	0.00000	0.00007	0.00000	0.00000	0.00000	0.00000	0.00000	0.00000	0.00000	0.00000	0.00000	0.00000	0.00000	0.00000	0.00000	0.00000	0.00000	0.00000	0.00000	0.00000	0.00000	0.00000	0.00000	0.00000	0.00000	0.00000	0.00000	0.00000	0.00000	0.00000	0.00000	0.00000	0.00000	0.00000	0.00003	0.00000	0.00000	0.00000	0.00000	0.00000
f__Enterobacteriaceae_g__Escherichia-Shigella_s__	0.01256	0.00013	0.00838	0.01938	0.03105	0.02174	0.00081	0.00037	0.02296	0.09005	0.00922	0.00587	0.00966	0.00132	0.00068	0.00293	0.01170	0.03942	0.00000	0.00007	0.00336	0.03029	0.00311	0.00000	0.00013	0.00038	0.00003	0.00068	0.00194	0.00862	0.03314	0.00796	0.00181	0.03439	0.00234	0.00124	0.03098	0.00483	0.00285	0.03162	0.00787	0.03026	0.11083	0.00335	0.00379	0.00144	0.00017	0.00276	0.03830
f__Erysipelotrichaceae_g__Erysipelotrichaceae-UCG-004_s__	0.00000	0.00000	0.00000	0.00000	0.00000	0.00000	0.00000	0.00003	0.00000	0.00000	0.00000	0.00000	0.00000	0.00000	0.00000	0.00000	0.00000	0.00000	0.00000	0.00000	0.00000	0.00000	0.00000	0.00000	0.00000	0.00000	0.00000	0.00000	0.00000	0.00000	0.00000	0.00000	0.00000	0.00000	0.00000	0.00000	0.00000	0.00000	0.00000	0.00000	0.00000	0.00000	0.00000	0.00000	0.00000	0.00000	0.00000	0.00000	0.00000
f__Lachnospiraceae_g__Sellimonas_s__	0.00000	0.00000	0.00000	0.00000	0.00000	0.00000	0.00000	0.00000	0.00000	0.00000	0.00000	0.00000	0.00000	0.00000	0.00000	0.00000	0.00000	0.00000	0.00000	0.00000	0.00000	0.00000	0.00000	0.00000	0.00000	0.00000	0.00000	0.00000	0.00010	0.00037	0.00000	0.00000	0.00000	0.00087	0.00000	0.00000	0.00057	0.00000	0.00000	0.00000	0.00000	0.00000	0.00000	0.00000	0.00000	0.00000	0.00000	0.00000	0.00000
f__Lachnospiraceae_g__Fusicatenibacter_s__	0.00030	0.00000	0.00020	0.00003	0.00021	0.00000	0.00000	0.00023	0.00000	0.00017	0.00098	0.00010	0.00101	0.00057	0.00034	0.00003	0.00077	0.00028	0.00000	0.00020	0.00031	0.00131	0.00057	0.00226	0.00081	0.00003	0.00017	0.00027	0.00077	0.00112	0.00195	0.00082	0.00218	0.00000	0.00000	0.00167	0.00013	0.00054	0.00000	0.00024	0.00033	0.00007	0.00074	0.00003	0.00010	0.00000	0.00023	0.00030	0.00000
f__Ruminococcaceae_g__DTU089_s__	0.00000	0.00000	0.00000	0.00000	0.00000	0.00000	0.00000	0.00000	0.00000	0.00000	0.00000	0.00000	0.00000	0.00000	0.00000	0.00000	0.00000	0.00000	0.00000	0.00000	0.00000	0.00000	0.00000	0.00000	0.00000	0.00000	0.00000	0.00000	0.00000	0.00000	0.00000	0.00000	0.00000	0.00000	0.00000	0.00000	0.00000	0.00000	0.00000	0.00000	0.00000	0.00000	0.00000	0.00000	0.00000	0.00000	0.00000	0.00000	0.00000
f__Ruminococcaceae_g__Ruminococcaceae-UCG-014_s__gut-metagenome	0.00000	0.00000	0.00000	0.00000	0.00000	0.00000	0.00000	0.00000	0.00000	0.00000	0.00000	0.00000	0.00000	0.00000	0.00000	0.00000	0.00000	0.00000	0.00000	0.00000	0.00000	0.00000	0.00000	0.00000	0.00000	0.00000	0.00000	0.00000	0.00000	0.00000	0.00000	0.00000	0.00000	0.00000	0.00003	0.00000	0.00000	0.00000	0.00000	0.00000	0.00000	0.00000	0.00000	0.00000	0.00000	0.00000	0.00000	0.00000	0.00000
f__Akkermansiaceae_g__Akkermansia_s__uncultured-bacterium	0.00000	0.00000	0.00000	0.00000	0.00007	0.00000	0.00000	0.00000	0.00000	0.00000	0.00000	0.00000	0.00000	0.00000	0.00000	0.00000	0.00000	0.00007	0.00000	0.00000	0.00088	0.00000	0.00000	0.00010	0.00000	0.00000	0.00000	0.00000	0.00000	0.00000	0.00000	0.00000	0.00000	0.00003	0.00000	0.00000	0.00000	0.00000	0.00000	0.00000	0.00000	0.00000	0.00000	0.00000	0.00000	0.00000	0.00000	0.00000	0.00010
f__Enterococcaceae_g__Enterococcus_s__	0.00000	0.00000	0.00000	0.00000	0.00000	0.00000	0.00007	0.00000	0.00000	0.00000	0.00000	0.00000	0.00000	0.00000	0.00000	0.00000	0.00000	0.00000	0.00000	0.00000	0.00000	0.00000	0.00000	0.00000	0.00000	0.00000	0.00000	0.00000	0.00000	0.00000	0.00000	0.00000	0.00000	0.00000	0.00023	0.00000	0.00000	0.00000	0.00000	0.00000	0.00000	0.00007	0.00000	0.00000	0.00000	0.00000	0.00000	0.00000	0.00000
f__Bacteroidaceae_g__Bacteroides_s__Bacteroides-sp.-HPS0048	0.00007	0.00000	0.00017	0.00007	0.00070	0.00000	0.00000	0.00020	0.00000	0.00101	0.00000	0.00010	0.00000	0.00007	0.00000	0.00010	0.00000	0.00000	0.00000	0.00000	0.00000	0.00000	0.00000	0.00003	0.00024	0.00000	0.00003	0.00003	0.00007	0.00020	0.00000	0.00003	0.00007	0.00007	0.00003	0.00000	0.00000	0.00013	0.00000	0.00010	0.00000	0.00003	0.00000	0.00000	0.00000	0.00000	0.00000	0.00010	0.00000
c__Bacilli_o__Bacillales_s__	0.00000	0.00000	0.00000	0.00000	0.00000	0.00000	0.00003	0.00000	0.00000	0.00000	0.00000	0.00000	0.00000	0.00000	0.00000	0.00000	0.00000	0.00003	0.00000	0.00003	0.00000	0.00000	0.00000	0.00000	0.00000	0.00000	0.00000	0.00003	0.00000	0.00003	0.00000	0.00000	0.00000	0.00000	0.00000	0.00000	0.00000	0.00000	0.00000	0.00003	0.00000	0.00000	0.00000	0.00000	0.00003	0.00000	0.00000	0.00000	0.00000
f__Succinivibrionaceae_g__uncultured_s__uncultured-bacterium	0.00000	0.00000	0.00000	0.00000	0.00000	0.00000	0.00000	0.00315	0.00000	0.00000	0.00000	0.00000	0.00000	0.00000	0.00000	0.00000	0.00000	0.00000	0.00000	0.00000	0.00000	0.00000	0.00000	0.00000	0.00000	0.00000	0.00000	0.00000	0.00000	0.00000	0.00000	0.00000	0.00000	0.00000	0.00000	0.00000	0.00000	0.00000	0.00000	0.00000	0.00000	0.00000	0.00000	0.00000	0.00000	0.00000	0.00000	0.00000	0.00000
f__Ruminococcaceae_g__uncultured_s__human-gut-metagenome	0.00000	0.00000	0.00000	0.00000	0.00000	0.00000	0.00000	0.00000	0.00000	0.00000	0.00000	0.00000	0.00000	0.00000	0.00000	0.00000	0.00000	0.00000	0.00000	0.00000	0.00000	0.00000	0.00000	0.00000	0.00000	0.00000	0.00000	0.00000	0.00000	0.00000	0.00000	0.00000	0.00000	0.00000	0.00000	0.00000	0.00000	0.00003	0.00000	0.00000	0.00000	0.00003	0.00000	0.00000	0.00000	0.00000	0.00000	0.00000	0.00000
f__Leuconostocaceae_g__Weissella_s__Weissella-viridescens	0.00000	0.00000	0.00000	0.00000	0.00000	0.00000	0.00000	0.00000	0.00000	0.00000	0.00000	0.00000	0.00000	0.00000	0.00000	0.00000	0.00000	0.00000	0.00000	0.00000	0.00000	0.00000	0.00000	0.00000	0.00000	0.00000	0.00000	0.00000	0.00000	0.00000	0.00000	0.00000	0.00000	0.00000	0.00000	0.00000	0.00000	0.00000	0.00000	0.00000	0.00000	0.00000	0.00000	0.00000	0.00000	0.00000	0.00000	0.00000	0.00000
f__Prevotellaceae_g__Prevotella-9_s__uncultured-Wautersiella-sp.	0.00710	0.00000	0.00000	0.00000	0.00000	0.00000	0.00000	0.00834	0.00000	0.00000	0.00000	0.00000	0.00000	0.00000	0.00072	0.00000	0.00000	0.01248	0.00119	0.00000	0.00000	0.00000	0.00790	0.00000	0.00000	0.00027	0.03356	0.00000	0.00000	0.00000	0.00007	0.00000	0.00000	0.00000	0.00238	0.00003	0.00000	0.00000	0.00003	0.00000	0.00027	0.00000	0.00000	0.00064	0.00210	0.00000	0.00030	0.00000	0.00000
f__Victivallaceae_g__Victivallis_s__unidentified	0.00000	0.00000	0.00000	0.00000	0.00000	0.00000	0.00000	0.00000	0.00000	0.00000	0.00000	0.00000	0.00000	0.00000	0.00000	0.00000	0.00000	0.00000	0.00000	0.00000	0.00000	0.00000	0.00000	0.00003	0.00000	0.00000	0.00000	0.00000	0.00000	0.00000	0.00000	0.00000	0.00000	0.00000	0.00000	0.00000	0.00000	0.00003	0.00000	0.00000	0.00000	0.00000	0.00000	0.00000	0.00000	0.00000	0.00000	0.00000	0.00000
f__Ruminococcaceae_g__Anaerotruncus_s__uncultured-bacterium	0.00000	0.00000	0.00000	0.00000	0.00000	0.00000	0.00000	0.00000	0.00000	0.00000	0.00000	0.00000	0.00000	0.00000	0.00000	0.00000	0.00000	0.00000	0.00000	0.00000	0.00003	0.00000	0.00000	0.00000	0.00000	0.00000	0.00000	0.00000	0.00000	0.00000	0.00000	0.00000	0.00000	0.00000	0.00000	0.00000	0.00000	0.00000	0.00000	0.00000	0.00000	0.00000	0.00000	0.00000	0.00000	0.00000	0.00000	0.00000	0.00000
f__Burkholderiaceae_g__Variovorax_s__	0.00000	0.00000	0.00000	0.00000	0.00000	0.00000	0.00000	0.00000	0.00000	0.00000	0.00000	0.00000	0.00000	0.00000	0.00000	0.00000	0.00000	0.00000	0.00000	0.00000	0.00000	0.00000	0.00000	0.00000	0.00000	0.00000	0.00000	0.00000	0.00000	0.00000	0.00000	0.00000	0.00000	0.00000	0.00000	0.00000	0.00003	0.00000	0.00000	0.00000	0.00000	0.00000	0.00000	0.00000	0.00000	0.00000	0.00000	0.00000	0.00000
f__Dietziaceae_g__Dietzia_s__	0.00000	0.00000	0.00000	0.00000	0.00000	0.00000	0.00000	0.00000	0.00000	0.00000	0.00000	0.00000	0.00000	0.00000	0.00000	0.00000	0.00000	0.00000	0.00000	0.00000	0.00000	0.00000	0.00000	0.00000	0.00000	0.00000	0.00000	0.00000	0.00000	0.00000	0.00000	0.00000	0.00000	0.00000	0.00000	0.00000	0.00000	0.00007	0.00000	0.00000	0.00000	0.00000	0.00000	0.00000	0.00000	0.00000	0.00000	0.00000	0.00000
f__Lachnospiraceae_g__[Eubacterium]-eligens-group_s__	0.00000	0.00000	0.01729	0.02099	0.00965	0.00000	0.00003	0.00007	0.00000	0.00000	0.02024	0.00081	0.00402	0.00233	0.00000	0.00010	0.00017	0.00128	0.00000	0.00306	0.00000	0.00142	0.00017	0.00429	0.00601	0.00127	0.00078	0.00652	0.00027	0.00024	0.00233	0.01014	0.02038	0.03851	0.00465	0.03408	0.00084	0.00191	0.00210	0.00041	0.00251	0.00007	0.00000	0.00047	0.00027	0.00516	0.00097	0.00044	0.00014
o__Selenomonadales_f__Acidaminococcaceae_s__	0.00000	0.00000	0.00000	0.00000	0.00000	0.00000	0.00000	0.00000	0.00000	0.00000	0.00007	0.00003	0.00000	0.00000	0.00000	0.00000	0.00003	0.00000	0.00000	0.00007	0.00000	0.00003	0.00020	0.00000	0.00000	0.00000	0.00003	0.00000	0.00000	0.00000	0.00000	0.00000	0.00000	0.00000	0.00000	0.00000	0.00000	0.00000	0.00000	0.00000	0.00000	0.00003	0.00000	0.00003	0.00000	0.00000	0.00000	0.00000	0.00000
f__Veillonellaceae_g__Mitsuokella_s__	0.00000	0.00000	0.00000	0.00000	0.00000	0.00000	0.00000	0.00000	0.00000	0.00000	0.00000	0.00000	0.00000	0.00000	0.00000	0.00000	0.00000	0.00000	0.00000	0.00000	0.00000	0.00000	0.00000	0.00000	0.00000	0.00000	0.00000	0.00000	0.00000	0.00000	0.00000	0.00000	0.00000	0.00000	0.00000	0.00000	0.00000	0.00000	0.00265	0.00000	0.00000	0.00000	0.00000	0.00000	0.00561	0.00000	0.00000	0.00000	0.00000
o__Pseudomonadales_f__Moraxellaceae_s__	0.00000	0.00000	0.00000	0.00000	0.00000	0.00000	0.00000	0.00000	0.00000	0.00000	0.00000	0.00000	0.00000	0.00000	0.00000	0.00000	0.00000	0.00000	0.00000	0.00000	0.00000	0.00000	0.00000	0.00000	0.00000	0.00000	0.00000	0.00000	0.00000	0.00000	0.00000	0.00000	0.00000	0.00000	0.00000	0.00000	0.00000	0.00000	0.00000	0.00000	0.00040	0.00000	0.00000	0.00000	0.00000	0.00000	0.00000	0.00000	0.00000
f__Lachnospiraceae_g__[Eubacterium]-fissicatena-group_s__	0.00000	0.00000	0.00000	0.00000	0.00007	0.00000	0.00000	0.00000	0.00000	0.00000	0.00000	0.00000	0.00000	0.00000	0.00000	0.00000	0.00000	0.00000	0.00000	0.00000	0.00003	0.00000	0.00000	0.00000	0.00000	0.00000	0.00000	0.00000	0.00000	0.00000	0.00000	0.00000	0.00000	0.00000	0.00000	0.00000	0.00003	0.00000	0.00003	0.00000	0.00000	0.00000	0.00000	0.00000	0.00000	0.00000	0.00000	0.00000	0.00003
f__uncultured-rumen-bacterium_g__uncultured-rumen-bacterium_s__uncultured-rumen-bacterium	0.00000	0.00000	0.00000	0.00000	0.00000	0.00000	0.00000	0.00000	0.00000	0.00000	0.00000	0.00000	0.00000	0.00000	0.00000	0.00000	0.00000	0.00000	0.00000	0.00000	0.00000	0.00000	0.00000	0.00000	0.00000	0.00000	0.00000	0.00003	0.00000	0.00000	0.00000	0.00000	0.00000	0.00000	0.00000	0.00000	0.00000	0.00000	0.00027	0.00000	0.00000	0.00000	0.00000	0.00000	0.00000	0.00000	0.00000	0.00000	0.00000
f__Ruminococcaceae_g__Ruminococcus-2_s__uncultured-bacterium	0.00000	0.00000	0.00000	0.00000	0.00003	0.00000	0.00000	0.00010	0.00000	0.00000	0.00000	0.00000	0.00000	0.00000	0.00000	0.00000	0.00000	0.00000	0.00000	0.00000	0.00000	0.00000	0.00003	0.00000	0.00000	0.00003	0.00000	0.00000	0.00000	0.00000	0.00027	0.00000	0.00000	0.00000	0.00000	0.00000	0.00000	0.00000	0.00000	0.00003	0.00000	0.00000	0.00000	0.00000	0.00000	0.00000	0.00000	0.00000	0.00000
f__Moraxellaceae_g__Acinetobacter_s__	0.00000	0.00000	0.00000	0.00000	0.00000	0.00000	0.00003	0.00000	0.00000	0.00000	0.00000	0.00000	0.00000	0.00003	0.00010	0.00000	0.00000	0.00000	0.00000	0.00000	0.00000	0.00000	0.00000	0.00000	0.00000	0.00000	0.00000	0.00000	0.00000	0.00000	0.00000	0.00000	0.00000	0.00000	0.00000	0.00000	0.00154	0.00003	0.00000	0.00000	0.00743	0.00000	0.00000	0.00003	0.00000	0.00000	0.00003	0.00000	0.00007
f__Legionellaceae_g__Legionella_s__	0.00000	0.00000	0.00000	0.00000	0.00000	0.00000	0.00000	0.00000	0.00000	0.00000	0.00000	0.00000	0.00000	0.00000	0.00000	0.00000	0.00000	0.00000	0.00000	0.00000	0.00000	0.00000	0.00000	0.00000	0.00000	0.00000	0.00000	0.00000	0.00000	0.00000	0.00000	0.00000	0.00000	0.00000	0.00000	0.00000	0.00003	0.00000	0.00000	0.00000	0.00000	0.00000	0.00000	0.00000	0.00000	0.00000	0.00000	0.00000	0.00000
f__Lactobacillaceae_g__Lactobacillus_s__Lactobacillus-salivarius	0.00000	0.00000	0.00000	0.00000	0.00000	0.00000	0.00000	0.00000	0.00000	0.00000	0.00000	0.00000	0.00000	0.00000	0.00000	0.00000	0.00000	0.00000	0.00000	0.00000	0.00000	0.00000	0.00000	0.00000	0.00000	0.00000	0.00000	0.00000	0.00000	0.00000	0.00000	0.00000	0.00000	0.00000	0.00003	0.00000	0.00000	0.00000	0.00000	0.00000	0.00000	0.00000	0.00000	0.00000	0.00000	0.00000	0.00000	0.00000	0.00000
f__Tannerellaceae_g__Parabacteroides_s__bacterium-NLAE-zl-P241	0.00000	0.00003	0.00000	0.00000	0.00000	0.00000	0.00000	0.00000	0.00000	0.00000	0.00000	0.00003	0.00003	0.00000	0.00007	0.00003	0.00000	0.00000	0.00000	0.00000	0.00000	0.00003	0.00003	0.00003	0.00000	0.00003	0.00000	0.00007	0.00003	0.00000	0.00000	0.00003	0.00000	0.00007	0.00000	0.00000	0.00000	0.00000	0.00000	0.00000	0.00000	0.00007	0.00000	0.00000	0.00000	0.00000	0.00003	0.00000	0.00000
f__Prevotellaceae_g__Prevotella-7_s__uncultured-organism	0.00295	0.00000	0.00000	0.00000	0.00000	0.00000	0.00000	0.00067	0.00000	0.00000	0.00000	0.00000	0.00000	0.00000	0.00003	0.00003	0.00000	0.00000	0.04172	0.00000	0.00000	0.00000	0.00000	0.00000	0.00000	0.00000	0.00000	0.00000	0.00003	0.00000	0.00000	0.00000	0.00000	0.00000	0.00000	0.00000	0.00000	0.00000	0.00000	0.00000	0.00000	0.00000	0.00000	0.00000	0.00669	0.00000	0.00000	0.00000	0.00000
f__Prevotellaceae_g__Prevotella-2_s__Prevotellaceae-bacterium-DJF_CR62	0.00020	0.00000	0.00000	0.00000	0.00000	0.00000	0.00285	0.00000	0.00000	0.00000	0.00000	0.00000	0.00000	0.00000	0.00000	0.00000	0.00000	0.00000	0.00000	0.00000	0.00000	0.00000	0.00000	0.00000	0.00000	0.00000	0.00000	0.00000	0.00000	0.00000	0.00000	0.00000	0.00000	0.00000	0.00000	0.00000	0.00000	0.00000	0.00000	0.00000	0.00000	0.00000	0.00000	0.00000	0.00000	0.00000	0.00000	0.00000	0.00000
f__Ruminococcaceae_g__Subdoligranulum_s__uncultured-bacterium	0.00000	0.00000	0.00000	0.00000	0.00000	0.00000	0.00000	0.00000	0.00000	0.00000	0.00000	0.00000	0.00000	0.00000	0.00000	0.00000	0.00000	0.00000	0.00000	0.00000	0.00000	0.00000	0.00000	0.00000	0.00000	0.00000	0.00000	0.00000	0.00000	0.00000	0.00000	0.00000	0.00003	0.00000	0.00000	0.00000	0.00000	0.00000	0.00000	0.00000	0.00000	0.00000	0.00000	0.00000	0.00000	0.00000	0.00000	0.00000	0.00000
p__Actinobacteria_c__Actinobacteria_s__	0.00000	0.00000	0.00000	0.00000	0.00010	0.00000	0.00051	0.00003	0.00000	0.00000	0.00000	0.00000	0.00027	0.00000	0.00031	0.00003	0.00000	0.00007	0.00007	0.00003	0.00010	0.00000	0.00007	0.00014	0.00000	0.00000	0.00003	0.00003	0.00000	0.00000	0.00137	0.00000	0.00000	0.00007	0.00000	0.00000	0.00000	0.00000	0.00000	0.00048	0.00003	0.00000	0.00020	0.00003	0.00000	0.00000	0.00003	0.00010	0.00000
f__Family-XI_g__Anaerococcus_s__	0.00000	0.00000	0.00000	0.00000	0.00000	0.00000	0.00000	0.00000	0.00000	0.00000	0.00000	0.00000	0.00000	0.00000	0.00000	0.00000	0.00000	0.00000	0.00000	0.00000	0.00000	0.00000	0.00000	0.00000	0.00000	0.00000	0.00000	0.00000	0.00000	0.00000	0.00000	0.00000	0.00000	0.00000	0.00000	0.00000	0.00000	0.00000	0.00000	0.00000	0.00000	0.00000	0.00000	0.00000	0.00000	0.00000	0.00000	0.00000	0.00000
f__Lachnospiraceae_g__Lachnoclostridium_s__uncultured-organism	0.00000	0.00000	0.00007	0.00000	0.00000	0.00013	0.00000	0.00000	0.00000	0.00000	0.00000	0.00000	0.00000	0.00000	0.00000	0.00000	0.00003	0.00000	0.00000	0.00000	0.00000	0.00003	0.00007	0.00000	0.00000	0.00000	0.00000	0.00000	0.00000	0.00000	0.00003	0.00000	0.00000	0.00003	0.00003	0.00003	0.00000	0.00000	0.00000	0.00000	0.00000	0.00007	0.00000	0.00000	0.00000	0.00000	0.00000	0.00003	0.00000
f__Eggerthellaceae_g__Eggerthella_s__	0.00000	0.00000	0.00000	0.00000	0.00000	0.00000	0.00000	0.00000	0.00151	0.00000	0.00000	0.00000	0.00000	0.00000	0.00000	0.00000	0.00000	0.00000	0.00000	0.00000	0.00000	0.00000	0.00000	0.00000	0.00000	0.00000	0.00000	0.00000	0.00000	0.00000	0.00000	0.00000	0.00000	0.00000	0.00000	0.00000	0.00000	0.00000	0.00000	0.00000	0.00000	0.00000	0.00000	0.00000	0.00000	0.00000	0.00000	0.00000	0.00000
f__Bacteroidaceae_g__Bacteroides_s__	0.01574	0.29779	0.31421	0.27991	0.10062	0.35442	0.00725	0.00848	0.06402	0.25614	0.30794	0.09169	0.25311	0.19796	0.11627	0.28168	0.18155	0.04811	0.00433	0.21712	0.22441	0.28964	0.01455	0.17747	0.34913	0.08541	0.00967	0.24377	0.16765	0.22440	0.09151	0.24537	0.22207	0.19328	0.01309	0.31503	0.01249	0.04477	0.00417	0.22887	0.03201	0.10967	0.14004	0.03222	0.01545	0.06025	0.00843	0.13915	0.03549
f__Weeksellaceae_g__uncultured_s__uncultured-Flavobacterium-sp.	0.00000	0.00000	0.00000	0.00000	0.00000	0.00000	0.00000	0.00000	0.00000	0.00000	0.00000	0.00000	0.00000	0.00000	0.00000	0.00000	0.00000	0.00000	0.00000	0.00000	0.00000	0.00000	0.00000	0.00000	0.00000	0.00000	0.00000	0.00000	0.00000	0.00000	0.00000	0.00000	0.00000	0.00000	0.00000	0.00000	0.00000	0.00000	0.00000	0.00000	0.00000	0.00000	0.00000	0.00000	0.00000	0.00000	0.00000	0.00000	0.00007
f__Rhodobacteraceae_g__Paracoccus_s__metagenome	0.00000	0.00000	0.00000	0.00000	0.00000	0.00000	0.00000	0.00000	0.00000	0.00000	0.00000	0.00000	0.00000	0.00000	0.00000	0.00000	0.00000	0.00000	0.00000	0.00000	0.00000	0.00000	0.00000	0.00000	0.00000	0.00000	0.00000	0.00000	0.00000	0.00000	0.00000	0.00000	0.00000	0.00000	0.00000	0.00000	0.00000	0.00000	0.00000	0.00000	0.00000	0.00000	0.00000	0.00000	0.00000	0.00000	0.00000	0.00000	0.00003
f__Burkholderiaceae_g__Sutterella_s__metagenome	0.00000	0.00000	0.00000	0.00000	0.00000	0.00000	0.00000	0.00000	0.00000	0.00000	0.00000	0.00000	0.00000	0.00000	0.00000	0.00000	0.00000	0.00000	0.00000	0.00000	0.00000	0.00000	0.00003	0.00000	0.00000	0.00021	0.00000	0.00000	0.00000	0.00000	0.00000	0.00000	0.00000	0.00000	0.00000	0.00000	0.00000	0.00000	0.00000	0.00000	0.00000	0.00000	0.00000	0.00000	0.00000	0.00000	0.00000	0.00000	0.00000
f__Christensenellaceae_g__Catabacter_s__	0.00000	0.00000	0.00000	0.00000	0.00000	0.00000	0.00000	0.00000	0.00000	0.00000	0.00000	0.00000	0.00000	0.00000	0.00003	0.00000	0.00000	0.00000	0.00000	0.00000	0.00000	0.00000	0.00000	0.00000	0.00000	0.00000	0.00000	0.00000	0.00000	0.00000	0.00000	0.00000	0.00000	0.00000	0.00000	0.00000	0.00000	0.00000	0.00000	0.00000	0.00000	0.00000	0.00000	0.00000	0.00000	0.00000	0.00000	0.00000	0.00000
f__Ruminococcaceae_g__Ruminococcus-1_s__Ruminococcus-sp.-UNK.MGS-30	0.00000	0.00000	0.00000	0.00000	0.00000	0.00000	0.00000	0.00000	0.00000	0.00000	0.00071	0.00000	0.00000	0.00000	0.00000	0.00000	0.00000	0.00007	0.00003	0.00000	0.00000	0.00000	0.00000	0.00000	0.00000	0.00000	0.00000	0.00007	0.00000	0.00003	0.00000	0.00000	0.00000	0.00000	0.00000	0.00000	0.00000	0.00000	0.00000	0.00000	0.00000	0.00000	0.00000	0.00003	0.00010	0.00007	0.00000	0.00003	0.00000
f__Pasteurellaceae_g__Aggregatibacter_s__	0.00000	0.00000	0.00000	0.00000	0.00000	0.00000	0.00007	0.00000	0.00000	0.00000	0.00000	0.00000	0.00000	0.00000	0.00000	0.00000	0.00000	0.00000	0.00000	0.00000	0.00000	0.00000	0.00000	0.00000	0.00003	0.00000	0.00000	0.00000	0.00000	0.00000	0.00000	0.00000	0.00003	0.00000	0.00000	0.00000	0.00000	0.00000	0.00000	0.00000	0.00000	0.00000	0.00000	0.00000	0.00000	0.00000	0.00000	0.00000	0.00000
f__Clostridiales-vadinBB60-group_g__uncultured-Thermoanaerobacterales-bacterium_s__uncultured-Thermoanaerobacterales-bacterium	0.00000	0.00000	0.00000	0.00000	0.00066	0.00000	0.00000	0.00000	0.00000	0.00000	0.00000	0.00000	0.00000	0.00003	0.00000	0.00000	0.00000	0.00000	0.00000	0.00000	0.00000	0.00000	0.00000	0.00000	0.00000	0.00000	0.00000	0.00000	0.00000	0.00000	0.00000	0.00000	0.00000	0.00000	0.00000	0.00000	0.00208	0.00000	0.00000	0.00000	0.00000	0.00003	0.00000	0.00000	0.00000	0.00000	0.00000	0.00000	0.00000
f__Ruminococcaceae_g__[Eubacterium]-coprostanoligenes-group_s__	0.00007	0.00003	0.00000	0.00000	0.00000	0.00000	0.00000	0.00168	0.00000	0.00000	0.00000	0.00000	0.00000	0.00000	0.00055	0.00000	0.00000	0.00003	0.00000	0.00003	0.00000	0.00000	0.00000	0.00000	0.00000	0.00034	0.00003	0.00000	0.00000	0.00007	0.00003	0.00000	0.00000	0.00000	0.00000	0.00000	0.00007	0.00000	0.00000	0.00000	0.00000	0.00003	0.00000	0.00000	0.00041	0.00000	0.00000	0.00007	0.00000
f__Clostridiales-vadinBB60-group_g__uncultured-bacterium_s__uncultured-bacterium	0.00000	0.00000	0.00000	0.00000	0.00000	0.00000	0.00000	0.00114	0.00000	0.00000	0.00000	0.00000	0.00000	0.00000	0.00000	0.00000	0.00000	0.00000	0.00000	0.00000	0.00000	0.00000	0.00000	0.00000	0.00000	0.00000	0.00020	0.00003	0.00000	0.00000	0.00000	0.00000	0.00000	0.00000	0.00000	0.00000	0.00000	0.00000	0.00000	0.00000	0.00007	0.00000	0.00000	0.00000	0.00000	0.00000	0.00000	0.00000	0.00000
o__Coriobacteriales_f__Atopobiaceae_s__	0.00000	0.00000	0.00000	0.00000	0.00000	0.00000	0.00000	0.00000	0.00000	0.00000	0.00000	0.00000	0.00000	0.00000	0.00000	0.00000	0.00000	0.00000	0.00000	0.00000	0.00000	0.00000	0.00000	0.00000	0.00000	0.00000	0.00000	0.00000	0.00000	0.00000	0.00000	0.00000	0.00000	0.00000	0.00000	0.00000	0.00000	0.00000	0.00000	0.00000	0.00000	0.00003	0.00000	0.00000	0.00000	0.00000	0.00000	0.00000	0.00000
f__Prevotellaceae_g__Alloprevotella_s__	0.00050	0.00000	0.00000	0.00000	0.00000	0.00003	0.00000	0.04235	0.00000	0.00000	0.00000	0.00000	0.00000	0.00000	0.00233	0.00000	0.00000	0.00000	0.00044	0.00000	0.00000	0.00000	0.00000	0.00000	0.00000	0.00000	0.00527	0.00000	0.00000	0.00000	0.00000	0.00000	0.00000	0.00007	0.00000	0.00000	0.00000	0.01823	0.00906	0.00000	0.00000	0.00000	0.00000	0.00000	0.00000	0.00000	0.00000	0.00000	0.00000
f__Staphylococcaceae_g__Staphylococcus_s__	0.00000	0.00000	0.00000	0.00000	0.00003	0.00000	0.00000	0.00000	0.00000	0.00000	0.00000	0.00000	0.00000	0.00000	0.00000	0.00000	0.00000	0.00000	0.00000	0.00000	0.00000	0.00000	0.00000	0.00000	0.00000	0.00000	0.00000	0.00000	0.00000	0.00000	0.00000	0.00000	0.00000	0.00000	0.00000	0.00000	0.00003	0.00000	0.00000	0.00000	0.00000	0.00000	0.00003	0.00000	0.00003	0.00000	0.00000	0.00000	0.00003
f__Puniceicoccaceae_g__uncultured_s__	0.00000	0.00000	0.00000	0.00000	0.00000	0.00000	0.00000	0.00000	0.00000	0.00000	0.00000	0.00000	0.00000	0.00000	0.00000	0.00000	0.00000	0.00000	0.00000	0.00000	0.00000	0.00000	0.00000	0.00000	0.00000	0.00000	0.00000	0.00041	0.00000	0.00000	0.00000	0.00000	0.00000	0.00000	0.00000	0.00000	0.00000	0.00000	0.00000	0.00000	0.00000	0.00000	0.00000	0.00000	0.00000	0.00000	0.00000	0.00000	0.00000
f__Bacteroidaceae_g__Bacteroides_s__Bacteroidaceae-bacterium-DJF_B220	0.00000	0.00000	0.00000	0.00000	0.00000	0.00000	0.00000	0.00147	0.00000	0.00000	0.00000	0.00000	0.00000	0.00000	0.00099	0.00000	0.00000	0.00000	0.00044	0.00000	0.00000	0.00000	0.00000	0.00000	0.00000	0.00000	0.00000	0.00000	0.00000	0.00000	0.00000	0.00000	0.00000	0.00000	0.00000	0.00000	0.00000	0.00000	0.00000	0.00000	0.00542	0.00000	0.00000	0.00000	0.00000	0.00000	0.00000	0.00000	0.00000
f__Barnesiellaceae_g__uncultured_s__gut-metagenome	0.00000	0.00000	0.00000	0.00000	0.00000	0.00000	0.00000	0.00000	0.00000	0.00000	0.00000	0.00000	0.00000	0.00000	0.00000	0.00000	0.00000	0.00000	0.00000	0.00000	0.00000	0.00000	0.00000	0.00000	0.00000	0.00000	0.00000	0.00000	0.00000	0.00000	0.00000	0.00000	0.00050	0.00000	0.00000	0.00000	0.00000	0.00000	0.00000	0.00000	0.00000	0.00000	0.00000	0.00000	0.00000	0.00000	0.00000	0.00000	0.00000
f__Lachnospiraceae_g__Anaerostipes_s__uncultured-eubacterium-AA02	0.00000	0.00000	0.00000	0.00000	0.00000	0.00000	0.00000	0.00000	0.00003	0.00000	0.00000	0.00000	0.00000	0.00000	0.00000	0.00000	0.00000	0.00000	0.00000	0.00000	0.00000	0.00000	0.00000	0.00000	0.00000	0.00000	0.00000	0.00000	0.00000	0.00000	0.00000	0.00000	0.00000	0.00000	0.00000	0.00000	0.00000	0.00000	0.00000	0.00000	0.00000	0.00000	0.00000	0.00000	0.00000	0.00000	0.00000	0.00000	0.00000
o__Betaproteobacteriales_f__Neisseriaceae_s__	0.00000	0.00000	0.00000	0.00000	0.00000	0.00000	0.00000	0.00000	0.00000	0.00000	0.00000	0.00000	0.00000	0.00000	0.00000	0.00000	0.00000	0.00000	0.00000	0.00000	0.00000	0.00000	0.00000	0.00000	0.00000	0.00000	0.00000	0.00000	0.00000	0.00000	0.00000	0.00000	0.00000	0.00000	0.00000	0.00000	0.00000	0.00000	0.00000	0.00000	0.00000	0.00000	0.00003	0.00000	0.00000	0.00000	0.00000	0.00000	0.00000
f__Fusobacteriaceae_g__Fusobacterium_s__unidentified	0.00000	0.00000	0.00000	0.00003	0.00000	0.00000	0.00000	0.00000	0.00000	0.00000	0.00000	0.00000	0.00000	0.00000	0.00000	0.00000	0.00000	0.00000	0.00000	0.00000	0.00000	0.00000	0.00000	0.00000	0.00000	0.00000	0.00000	0.00000	0.00000	0.00000	0.00000	0.00000	0.00000	0.00000	0.00007	0.00000	0.00000	0.00000	0.00000	0.00000	0.00000	0.00000	0.00000	0.00000	0.00000	0.00000	0.00000	0.00000	0.00000
f__Lachnospiraceae_g__Lachnoclostridium_s__Clostridiales-bacterium-VE202-15	0.00000	0.00000	0.00000	0.00000	0.00000	0.00000	0.00000	0.00000	0.00077	0.00000	0.00000	0.00000	0.00000	0.00000	0.00003	0.00000	0.00000	0.00000	0.00000	0.00000	0.00000	0.00000	0.00000	0.00000	0.00000	0.00000	0.00000	0.00000	0.00000	0.00000	0.00000	0.00000	0.00000	0.00000	0.00003	0.00000	0.00000	0.00000	0.00000	0.00007	0.00000	0.00007	0.00000	0.00000	0.00000	0.00000	0.00000	0.00000	0.00000
f__Ruminococcaceae_g__Butyricicoccus_s__	0.00000	0.00033	0.00007	0.00000	0.00003	0.00010	0.00000	0.00000	0.00000	0.00003	0.00000	0.00003	0.00003	0.00003	0.00000	0.00000	0.00000	0.00000	0.00000	0.00003	0.00000	0.00000	0.00003	0.00000	0.00000	0.00000	0.00000	0.00000	0.00000	0.00010	0.00007	0.00000	0.00003	0.00000	0.00010	0.00003	0.00000	0.00000	0.00003	0.00000	0.00010	0.00000	0.00000	0.00010	0.00007	0.00000	0.00000	0.00000	0.00000
f__Lachnospiraceae_g__Lachnospiraceae-FCS020-group_s__uncultured-Clostridium-sp.	0.00003	0.00000	0.00000	0.00000	0.00000	0.00000	0.00000	0.00000	0.00000	0.00000	0.00000	0.00000	0.00000	0.00000	0.00000	0.00000	0.00000	0.00000	0.00000	0.00000	0.00000	0.00000	0.00000	0.00000	0.00000	0.00000	0.00000	0.00000	0.00000	0.00007	0.00000	0.00000	0.00000	0.00000	0.00000	0.00000	0.00000	0.00000	0.00000	0.00000	0.00000	0.00000	0.00000	0.00000	0.00000	0.00000	0.00000	0.00003	0.00000
f__Pseudomonadaceae_g__Thiopseudomonas_s__	0.00000	0.00000	0.00000	0.00000	0.00000	0.00000	0.00000	0.00000	0.00000	0.00000	0.00000	0.00000	0.00000	0.00000	0.00000	0.00000	0.00000	0.00000	0.00000	0.00000	0.00000	0.00000	0.00000	0.00000	0.00000	0.00000	0.00000	0.00000	0.00000	0.00000	0.00000	0.00000	0.00000	0.00000	0.00000	0.00000	0.00000	0.00000	0.00000	0.00000	0.00000	0.00000	0.00000	0.00000	0.00000	0.00000	0.00000	0.00000	0.00003
f__Family-XIII_g__Family-XIII-AD3011-group_s__	0.00000	0.00000	0.00000	0.00000	0.00000	0.00000	0.00000	0.00000	0.00000	0.00000	0.00000	0.00010	0.00000	0.00000	0.00000	0.00000	0.00000	0.00000	0.00000	0.00000	0.00000	0.00000	0.00000	0.00000	0.00000	0.00000	0.00000	0.00000	0.00000	0.00000	0.00000	0.00000	0.00000	0.00000	0.00000	0.00000	0.00003	0.00000	0.00000	0.00000	0.00007	0.00000	0.00000	0.00000	0.00000	0.00000	0.00000	0.00000	0.00000
f__Desulfovibrionaceae_g__Desulfovibrio_s__	0.00000	0.00000	0.00000	0.00000	0.00000	0.00000	0.00000	0.00000	0.00000	0.00000	0.00000	0.00024	0.00014	0.00000	0.00000	0.00000	0.00000	0.00000	0.00003	0.00000	0.00000	0.00000	0.00000	0.00041	0.00010	0.00000	0.00014	0.00000	0.00003	0.00017	0.00000	0.00000	0.00000	0.00000	0.00023	0.00000	0.00010	0.00000	0.00007	0.00000	0.00000	0.00010	0.00000	0.00000	0.00000	0.00000	0.00017	0.00017	0.00000
f__Moraxellaceae_g__Acinetobacter_s__Acinetobacter-sp.-BN-HKY5	0.00000	0.00000	0.00000	0.00000	0.00000	0.00000	0.00000	0.00000	0.00000	0.00000	0.00000	0.00000	0.00000	0.00000	0.00000	0.00000	0.00000	0.00003	0.00000	0.00000	0.00000	0.00000	0.00000	0.00000	0.00000	0.00000	0.00000	0.00000	0.00000	0.00000	0.00000	0.00000	0.00000	0.00000	0.00000	0.00000	0.00000	0.00000	0.00000	0.00000	0.00000	0.00000	0.00000	0.00000	0.00000	0.00000	0.00000	0.00000	0.00000
f__Erysipelotrichaceae_g__Dielma_s__Dielma-fastidiosa	0.00000	0.00000	0.00000	0.00003	0.00000	0.00000	0.00000	0.00000	0.00000	0.00000	0.00000	0.00017	0.00000	0.00000	0.00000	0.00000	0.00000	0.00000	0.00000	0.00000	0.00003	0.00000	0.00000	0.00000	0.00000	0.00000	0.00000	0.00000	0.00000	0.00000	0.00000	0.00000	0.00000	0.00000	0.00000	0.00000	0.00000	0.00000	0.00000	0.00000	0.00000	0.00007	0.00000	0.00000	0.00000	0.00003	0.00000	0.00003	0.00000
f__Bacteroidaceae_g__Bacteroides_s__Bacteroides-oleiciplenus-YIT-12058	0.00000	0.00000	0.00000	0.00000	0.00000	0.00000	0.00000	0.00000	0.00000	0.00000	0.00000	0.00000	0.00000	0.00000	0.00000	0.00000	0.00000	0.00000	0.00000	0.00000	0.00000	0.00000	0.00000	0.00000	0.00000	0.00000	0.00000	0.00000	0.00000	0.00000	0.00000	0.00000	0.00000	0.00000	0.00000	0.00000	0.00000	0.00000	0.00000	0.00000	0.00000	0.00000	0.00000	0.00000	0.00000	0.00000	0.00000	0.00000	0.00000
c__Negativicutes_o__Selenomonadales_s__	0.00000	0.00000	0.00000	0.00007	0.00000	0.00000	0.00000	0.00000	0.00000	0.00000	0.00007	0.00007	0.00000	0.00003	0.00003	0.00007	0.00000	0.00003	0.00000	0.00000	0.00003	0.00010	0.00007	0.00007	0.00000	0.00000	0.00003	0.00003	0.00000	0.00003	0.00000	0.00000	0.00000	0.00000	0.00007	0.00000	0.00000	0.00000	0.00014	0.00014	0.00000	0.00013	0.00000	0.00000	0.00000	0.00000	0.00000	0.00000	0.00007
f__Ruminococcaceae_g__CAG-352_s__uncultured-bacterium	0.00000	0.00000	0.00000	0.00000	0.00000	0.00000	0.00000	0.00000	0.00000	0.00000	0.00000	0.00000	0.00000	0.00000	0.00000	0.00000	0.00000	0.00000	0.00000	0.00000	0.00000	0.00000	0.00000	0.00000	0.00000	0.00000	0.00000	0.00000	0.00000	0.00000	0.00000	0.00000	0.00010	0.00000	0.00000	0.00000	0.00000	0.00000	0.00000	0.00000	0.00000	0.00000	0.00000	0.00000	0.00000	0.00000	0.00000	0.00000	0.00000
f__Ruminococcaceae_g__Ruminococcus-1_s__metagenome	0.00000	0.00007	0.00000	0.00000	0.00003	0.00000	0.00000	0.00010	0.00000	0.00000	0.00000	0.00000	0.00000	0.00000	0.00000	0.00000	0.00000	0.00000	0.00000	0.00000	0.00000	0.00000	0.00000	0.00003	0.00000	0.00000	0.00000	0.00000	0.00000	0.00000	0.00000	0.00000	0.00000	0.00000	0.00000	0.00000	0.00000	0.00000	0.00003	0.00000	0.00000	0.00000	0.00000	0.00013	0.00000	0.00000	0.00000	0.00000	0.00000
o__Fusobacteriales_f__Fusobacteriaceae_s__	0.00000	0.00000	0.00000	0.00010	0.00000	0.00000	0.00000	0.00000	0.00000	0.00003	0.00000	0.00000	0.00000	0.00000	0.00000	0.00000	0.00003	0.00000	0.00000	0.00000	0.00000	0.00000	0.00000	0.00000	0.00000	0.00000	0.00000	0.00000	0.00000	0.00000	0.00000	0.00000	0.00000	0.00000	0.00000	0.00000	0.00000	0.00000	0.00000	0.00000	0.00000	0.00000	0.00000	0.00000	0.00000	0.00000	0.00000	0.00000	0.00000
f__Erysipelotrichaceae_g__Erysipelatoclostridium_s__Erysipelatoclostridium-ramosum	0.00000	0.00000	0.00007	0.00000	0.00007	0.00007	0.00000	0.00000	0.02134	0.00067	0.00000	0.00000	0.00000	0.00000	0.00038	0.00000	0.00067	0.00000	0.00000	0.00000	0.00065	0.00013	0.00000	0.00000	0.00000	0.00000	0.00000	0.00000	0.00000	0.00000	0.00000	0.00000	0.00000	0.00044	0.00003	0.00000	0.00258	0.00000	0.00000	0.00000	0.00000	0.00007	0.00000	0.00000	0.00000	0.00000	0.00000	0.00000	0.00010
f__Weeksellaceae_g__Chryseobacterium_s__	0.00003	0.00000	0.00000	0.00000	0.00000	0.00000	0.00000	0.00000	0.00000	0.00000	0.00000	0.00000	0.00003	0.00000	0.00014	0.00000	0.00000	0.00000	0.00000	0.00000	0.00003	0.00000	0.00003	0.00000	0.00000	0.00000	0.00000	0.00003	0.00000	0.00000	0.00003	0.00000	0.00000	0.00000	0.00000	0.00000	0.00007	0.00000	0.00000	0.00000	0.00017	0.00000	0.00000	0.00000	0.00000	0.00000	0.00000	0.00000	0.00000
f__Ruminococcaceae_g__Ruminococcaceae-UCG-013_s__uncultured-organism	0.00000	0.00000	0.00007	0.00003	0.00000	0.00000	0.00000	0.00000	0.00000	0.00000	0.00000	0.00000	0.00000	0.00000	0.00000	0.00000	0.00000	0.00000	0.00000	0.00000	0.00000	0.00000	0.00000	0.00003	0.00000	0.00000	0.00000	0.00000	0.00000	0.00000	0.00000	0.00000	0.00000	0.00000	0.00000	0.00000	0.00000	0.00000	0.00000	0.00000	0.00003	0.00000	0.00000	0.00003	0.00000	0.00000	0.00000	0.00000	0.00000
f__Lachnospiraceae_g__Blautia_s__Blautia-hydrogenotrophica	0.00000	0.00000	0.00000	0.00000	0.00000	0.00000	0.00000	0.00000	0.00000	0.00000	0.00000	0.00000	0.00000	0.00000	0.00000	0.00000	0.00000	0.00000	0.00000	0.00000	0.00000	0.00000	0.00000	0.00000	0.00000	0.00000	0.00000	0.00000	0.00000	0.00000	0.00003	0.00000	0.00000	0.00000	0.00000	0.00000	0.00054	0.00000	0.00000	0.00000	0.00000	0.00000	0.00000	0.00000	0.00000	0.00000	0.00000	0.00000	0.00000
f__Burkholderiaceae_g__Pelomonas_s__	0.00000	0.00000	0.00000	0.00000	0.00000	0.00000	0.00000	0.00000	0.00000	0.00000	0.00000	0.00000	0.00000	0.00000	0.00000	0.00000	0.00000	0.00000	0.00000	0.00000	0.00000	0.00000	0.00000	0.00000	0.00000	0.00000	0.00000	0.00000	0.00000	0.00000	0.00000	0.00000	0.00000	0.00000	0.00000	0.00000	0.00013	0.00000	0.00000	0.00000	0.00000	0.00000	0.00000	0.00000	0.00000	0.00000	0.00000	0.00000	0.00000
f__Desulfovibrionaceae_g__uncultured_s__uncultured-Desulfovibrionales-bacterium	0.00000	0.00000	0.00000	0.00000	0.00000	0.00000	0.00000	0.00000	0.00000	0.00000	0.00000	0.00000	0.00000	0.00000	0.00000	0.00000	0.00000	0.00000	0.00000	0.00000	0.00000	0.00000	0.00000	0.00000	0.00003	0.00000	0.00000	0.00000	0.00000	0.00000	0.00000	0.00000	0.00000	0.00000	0.00000	0.00000	0.00000	0.00000	0.00000	0.00000	0.00000	0.00000	0.00000	0.00000	0.00000	0.00000	0.00000	0.00000	0.00000
f__Peptostreptococcaceae_g__Romboutsia_s__Romboutsia-timonensis	0.00000	0.00000	0.00000	0.00000	0.00000	0.00000	0.00000	0.00000	0.00000	0.00000	0.00000	0.00000	0.00000	0.00000	0.00000	0.00000	0.00000	0.00000	0.00000	0.00000	0.00000	0.00000	0.00000	0.00000	0.00000	0.00000	0.00000	0.00000	0.00000	0.00000	0.00000	0.00000	0.00000	0.00000	0.00000	0.00000	0.00000	0.00000	0.00000	0.00000	0.00000	0.00000	0.00000	0.00000	0.00000	0.00000	0.00000	0.00000	0.00000
f__Rikenellaceae_g__Alistipes_s__Alistipes-finegoldii	0.00020	0.00000	0.00000	0.00000	0.00014	0.00000	0.00000	0.00000	0.00000	0.00000	0.00007	0.00010	0.00000	0.00003	0.00113	0.00020	0.00024	0.00014	0.00000	0.00037	0.00027	0.00013	0.00000	0.00034	0.00000	0.00000	0.00000	0.00000	0.00077	0.00123	0.00000	0.00000	0.00007	0.00000	0.00013	0.00000	0.00020	0.00000	0.00003	0.00000	0.00000	0.00000	0.00000	0.00000	0.00000	0.00003	0.00017	0.00000	0.00084
f__Desulfovibrionaceae_g__Desulfovibrio_s__Desulfovibrio-sp.	0.00000	0.00000	0.00000	0.00000	0.00000	0.00000	0.00000	0.00000	0.00000	0.00000	0.00000	0.00000	0.00000	0.00000	0.00000	0.00000	0.00000	0.00000	0.00000	0.00000	0.00000	0.00000	0.00000	0.00000	0.00000	0.00000	0.00000	0.00000	0.00000	0.00003	0.00000	0.00000	0.00000	0.00000	0.00000	0.00000	0.00000	0.00000	0.00000	0.00000	0.00000	0.00000	0.00000	0.00000	0.00000	0.00000	0.00000	0.00000	0.00000
f__Ruminococcaceae_g__Ruminococcaceae-UCG-013_s__	0.00003	0.00003	0.00010	0.00000	0.00000	0.00000	0.00000	0.00000	0.00003	0.00000	0.00000	0.00000	0.00003	0.00000	0.00000	0.00000	0.00000	0.00000	0.00000	0.00000	0.00000	0.00000	0.00000	0.00007	0.00007	0.00000	0.00000	0.00000	0.00000	0.00000	0.00000	0.00000	0.00037	0.00000	0.00000	0.00000	0.00000	0.00003	0.00000	0.00000	0.00003	0.00000	0.00000	0.00000	0.00000	0.00000	0.00000	0.00000	0.00000
f__Peptococcaceae_g__uncultured_s__uncultured-soil-bacterium	0.00000	0.00000	0.00000	0.00000	0.00000	0.00000	0.00000	0.00000	0.00000	0.00000	0.00000	0.00000	0.00000	0.00000	0.00000	0.00000	0.00000	0.00000	0.00000	0.00000	0.00000	0.00000	0.00000	0.00003	0.00000	0.00000	0.00000	0.00000	0.00000	0.00000	0.00000	0.00000	0.00000	0.00000	0.00000	0.00000	0.00164	0.00000	0.00000	0.00000	0.00000	0.00000	0.00000	0.00000	0.00000	0.00000	0.00000	0.00000	0.00000
f__Lachnospiraceae_g__Oribacterium_s__Oribacterium-parvum-ACB1	0.00000	0.00000	0.00000	0.00000	0.00000	0.00000	0.00007	0.00000	0.00000	0.00000	0.00000	0.00000	0.00000	0.00000	0.00000	0.00000	0.00000	0.00000	0.00000	0.00000	0.00000	0.00000	0.00000	0.00000	0.00000	0.00000	0.00000	0.00000	0.00000	0.00000	0.00000	0.00000	0.00000	0.00000	0.00000	0.00003	0.00000	0.00000	0.00000	0.00000	0.00000	0.00000	0.00000	0.00000	0.00000	0.00000	0.00000	0.00000	0.00000
f__Lachnospiraceae_g__Butyrivibrio_s__uncultured-bacterium	0.00000	0.00000	0.00000	0.00000	0.00000	0.00000	0.00000	0.00000	0.00000	0.00000	0.00000	0.00000	0.00000	0.00000	0.00000	0.00000	0.00000	0.00000	0.00000	0.00000	0.00000	0.00000	0.00000	0.00000	0.00000	0.00000	0.00000	0.00000	0.00000	0.00000	0.00000	0.00000	0.00000	0.00000	0.00007	0.00000	0.00000	0.00000	0.00000	0.00000	0.00000	0.00000	0.00000	0.00000	0.00000	0.00000	0.00000	0.00000	0.00000
f__Ruminococcaceae_g__Ruminococcus-2_s__	0.00000	0.00000	0.00000	0.00000	0.00000	0.00000	0.00000	0.00013	0.00000	0.00000	0.00000	0.00000	0.00003	0.00000	0.00000	0.00000	0.00000	0.00000	0.00000	0.00000	0.00000	0.00000	0.00000	0.00003	0.00000	0.00000	0.00003	0.00000	0.00000	0.00000	0.00003	0.00000	0.00000	0.00000	0.00000	0.00000	0.00000	0.00000	0.00000	0.00010	0.00000	0.00000	0.00000	0.00000	0.00000	0.00000	0.00000	0.00003	0.00000
f__Lachnospiraceae_g__Coprococcus-1_s__	0.00047	0.00000	0.00000	0.00007	0.00031	0.00000	0.00003	0.00030	0.00000	0.00000	0.00003	0.00007	0.00017	0.00470	0.00055	0.00000	0.00003	0.00000	0.00003	0.00007	0.00044	0.00000	0.00010	0.00000	0.00010	0.00003	0.00007	0.00000	0.00027	0.00020	0.00027	0.00000	0.00003	0.00000	0.00000	0.00000	0.00000	0.00020	0.00010	0.00014	0.00003	0.00010	0.00000	0.00000	0.00081	0.00000	0.00000	0.00003	0.00000
p__Firmicutes_c__Bacilli_s__	0.00000	0.00000	0.00007	0.00024	0.00045	0.00000	0.00129	0.00003	0.00007	0.00000	0.00000	0.00007	0.00003	0.00007	0.00120	0.00003	0.00000	0.00003	0.00027	0.00064	0.00000	0.00000	0.00000	0.00007	0.00000	0.00007	0.00010	0.00000	0.00000	0.00007	0.00007	0.00014	0.00003	0.00000	0.00000	0.00003	0.00087	0.00000	0.00031	0.00000	0.00027	0.00000	0.00017	0.00003	0.00051	0.00003	0.00003	0.00000	0.00007
f__Barnesiellaceae_g__Coprobacter_s__uncultured-organism	0.00000	0.00000	0.00000	0.00000	0.00000	0.00000	0.00000	0.00000	0.00010	0.00000	0.00000	0.00000	0.00000	0.00081	0.00000	0.00000	0.00000	0.00000	0.00000	0.00000	0.00000	0.00000	0.00000	0.00003	0.00000	0.00000	0.00000	0.00000	0.00000	0.00000	0.00000	0.00000	0.00000	0.00000	0.00000	0.00000	0.00000	0.00000	0.00003	0.00000	0.00000	0.00000	0.00000	0.00000	0.00000	0.00000	0.00000	0.00000	0.00000
f__Prevotellaceae_g__Prevotella-6_s__	0.00000	0.00000	0.00000	0.00000	0.00000	0.00000	0.00000	0.00000	0.00000	0.00000	0.00000	0.00000	0.00000	0.00000	0.00000	0.00000	0.00000	0.00000	0.00000	0.00000	0.00000	0.00000	0.00000	0.00000	0.00000	0.00000	0.00000	0.00000	0.00000	0.00000	0.00000	0.00000	0.00000	0.00000	0.00000	0.00000	0.00000	0.00000	0.00000	0.00000	0.00000	0.00000	0.00000	0.00000	0.00000	0.00000	0.00000	0.00000	0.00003
f__Lachnospiraceae_g__GCA-900066755_s__	0.00000	0.00000	0.00000	0.00000	0.00000	0.00000	0.00000	0.00000	0.00000	0.00000	0.00000	0.00000	0.00000	0.00000	0.00000	0.00000	0.00000	0.00000	0.00000	0.00000	0.00000	0.00000	0.00000	0.00000	0.00000	0.00000	0.00000	0.00000	0.00000	0.00000	0.00000	0.00000	0.00003	0.00000	0.00000	0.00000	0.00000	0.00000	0.00000	0.00003	0.00000	0.00000	0.00000	0.00000	0.00000	0.00000	0.00000	0.00000	0.00000
f__Streptococcaceae_g__Streptococcus_s__Streptococcus-thermophilus-TH1435	0.00000	0.00000	0.00000	0.00000	0.00000	0.00000	0.00000	0.00000	0.00000	0.00000	0.00000	0.00000	0.00000	0.00000	0.00000	0.00000	0.00000	0.00000	0.00000	0.00000	0.00000	0.00000	0.00000	0.00000	0.00000	0.00000	0.00000	0.00000	0.00000	0.00000	0.00000	0.00000	0.00000	0.00000	0.00000	0.00000	0.00003	0.00000	0.00000	0.00000	0.00000	0.00000	0.00000	0.00000	0.00000	0.00000	0.00000	0.00000	0.00000
f__Micrococcaceae_g__Rothia_s__Rothia-aeria	0.00000	0.00000	0.00000	0.00000	0.00000	0.00000	0.00003	0.00000	0.00000	0.00000	0.00000	0.00000	0.00000	0.00000	0.00000	0.00000	0.00000	0.00000	0.00000	0.00000	0.00000	0.00000	0.00000	0.00000	0.00000	0.00000	0.00000	0.00000	0.00000	0.00000	0.00000	0.00000	0.00000	0.00000	0.00000	0.00000	0.00044	0.00000	0.00000	0.00000	0.00000	0.00000	0.00003	0.00000	0.00003	0.00000	0.00000	0.00000	0.00000
f__Veillonellaceae_g__Veillonella_s__	0.00000	0.00017	0.00003	0.00010	0.00003	0.00080	0.00027	0.00000	0.00020	0.00292	0.00081	0.00003	0.00024	0.00000	0.00000	0.00017	0.00000	0.00000	0.00014	0.00199	0.00003	0.00145	0.00010	0.00007	0.00010	0.00000	0.00000	0.00085	0.00057	0.00037	0.00017	0.00184	0.00034	0.00482	0.00007	0.00351	0.00087	0.00000	0.00003	0.00100	0.00003	0.00000	0.01776	0.00040	0.00003	0.00278	0.00020	0.00007	0.00017
f__Lachnospiraceae_g__[Eubacterium]-fissicatena-group_s__uncultured-bacterium	0.00000	0.00000	0.00000	0.00000	0.00003	0.00000	0.00000	0.00000	0.00000	0.00000	0.00007	0.00000	0.00000	0.00007	0.00000	0.00000	0.00000	0.00003	0.00000	0.00003	0.00010	0.00003	0.00003	0.00000	0.00000	0.00003	0.00000	0.00000	0.00003	0.00010	0.00082	0.00007	0.00000	0.00000	0.00000	0.00000	0.00000	0.00000	0.00000	0.00003	0.00000	0.00000	0.00000	0.00000	0.00000	0.00000	0.00000	0.00000	0.00000
f__Family-XIII_g__Family-XIII-AD3011-group_s__gut-metagenome	0.00000	0.00000	0.00000	0.00000	0.00000	0.00000	0.00000	0.00000	0.00000	0.00000	0.00000	0.00000	0.00000	0.00000	0.00038	0.00000	0.00000	0.00000	0.00000	0.00000	0.00000	0.00000	0.00000	0.00000	0.00000	0.00000	0.00000	0.00000	0.00000	0.00000	0.00000	0.00000	0.00000	0.00000	0.00000	0.00000	0.00000	0.00000	0.00000	0.00000	0.00000	0.00000	0.00000	0.00000	0.00000	0.00000	0.00000	0.00000	0.00000
f__Lachnospiraceae_g__Roseburia_s__uncultured-rumen-bacterium-4C28d-8	0.00067	0.00000	0.00000	0.00000	0.00000	0.00000	0.00000	0.00000	0.00000	0.00000	0.00000	0.00000	0.00000	0.00003	0.00000	0.00003	0.00000	0.00000	0.00000	0.00010	0.00003	0.00000	0.00000	0.00000	0.00000	0.00000	0.00000	0.00000	0.00010	0.00003	0.00000	0.00000	0.00000	0.00000	0.00000	0.00000	0.00000	0.00000	0.00000	0.00003	0.00000	0.00000	0.00000	0.00000	0.00037	0.00000	0.00000	0.00000	0.00000
f__Lachnospiraceae_g__Lachnospira_s__	0.00003	0.00000	0.00000	0.00021	0.00003	0.00000	0.00003	0.00010	0.00034	0.00000	0.00003	0.00010	0.00280	0.00003	0.00007	0.00014	0.00003	0.00000	0.00000	0.00047	0.00000	0.00064	0.00149	0.00298	0.00034	0.00024	0.00054	0.00037	0.00040	0.00085	0.00216	0.00085	0.00020	0.00000	0.00117	0.00435	0.00000	0.00007	0.00098	0.00320	0.00003	0.00007	0.00000	0.00010	0.00017	0.00097	0.00003	0.00360	0.00000
f__Enterobacteriaceae_g__Dickeya_s__	0.00000	0.00000	0.00000	0.00000	0.00000	0.00000	0.00000	0.00000	0.00000	0.00000	0.00000	0.00000	0.00000	0.00000	0.00000	0.00000	0.00000	0.00000	0.00000	0.00000	0.00000	0.00000	0.00000	0.00000	0.00000	0.00000	0.00000	0.00000	0.00000	0.00000	0.00000	0.00000	0.00000	0.00000	0.00000	0.00000	0.00003	0.00000	0.00000	0.00000	0.00000	0.00000	0.00000	0.00000	0.00000	0.00000	0.00000	0.00000	0.00000
f__Ruminococcaceae_g__Faecalibacterium_s__uncultured-bacterium	0.00003	0.00000	0.00000	0.00000	0.00000	0.00000	0.00000	0.00007	0.00000	0.00000	0.00000	0.00000	0.00000	0.00000	0.00000	0.00000	0.00000	0.00003	0.00000	0.00000	0.00000	0.00000	0.00003	0.00000	0.00000	0.00003	0.00003	0.00007	0.00000	0.00000	0.00000	0.00003	0.00020	0.00003	0.00010	0.00054	0.00003	0.00003	0.00000	0.00003	0.00017	0.00000	0.00000	0.00000	0.00000	0.00000	0.00000	0.00000	0.00000
f__Lachnospiraceae_g__[Eubacterium]-eligens-group_s__uncultured-bacterium	0.00010	0.00000	0.00000	0.00007	0.00003	0.00000	0.00000	0.00000	0.00000	0.00000	0.00000	0.00000	0.00000	0.00000	0.00000	0.00000	0.00000	0.00021	0.00000	0.00000	0.00000	0.00003	0.00000	0.00185	0.00000	0.00000	0.00003	0.00000	0.00000	0.00000	0.00000	0.00003	0.00000	0.00000	0.00000	0.00003	0.00000	0.00000	0.00058	0.00000	0.00117	0.00000	0.00000	0.00000	0.00003	0.00050	0.00000	0.00000	0.00000
f__Ruminococcaceae_g__Faecalibacterium_s__Trichuris-trichiura-(human-whipworm)	0.00000	0.00000	0.00000	0.00000	0.00000	0.00000	0.00000	0.00003	0.00000	0.00000	0.00000	0.00000	0.00000	0.00000	0.00003	0.00000	0.00000	0.00007	0.00000	0.00000	0.00000	0.00000	0.00000	0.00000	0.00000	0.00000	0.00000	0.00000	0.00000	0.00000	0.00000	0.00000	0.00000	0.00000	0.00000	0.00000	0.00000	0.00000	0.00000	0.00000	0.00000	0.00000	0.00000	0.00000	0.00000	0.00000	0.00000	0.00000	0.00000
f__uncultured_g__uncultured-bacterium_s__uncultured-bacterium	0.00000	0.00000	0.00000	0.00000	0.00000	0.00000	0.00000	0.00000	0.00000	0.00000	0.00000	0.00000	0.00000	0.00000	0.00000	0.00000	0.00000	0.00000	0.00000	0.00000	0.00000	0.00000	0.00000	0.00000	0.00000	0.00000	0.00000	0.00000	0.00000	0.00000	0.00000	0.00000	0.00000	0.00000	0.00000	0.00000	0.00007	0.00000	0.00000	0.00000	0.00000	0.00000	0.00000	0.00000	0.00000	0.00000	0.00000	0.00000	0.00000
f__Lachnospiraceae_g__Stomatobaculum_s__	0.00000	0.00000	0.00000	0.00000	0.00000	0.00000	0.00007	0.00000	0.00000	0.00000	0.00000	0.00000	0.00000	0.00000	0.00000	0.00000	0.00000	0.00000	0.00000	0.00000	0.00000	0.00000	0.00000	0.00000	0.00000	0.00000	0.00000	0.00000	0.00000	0.00000	0.00000	0.00000	0.00000	0.00000	0.00000	0.00000	0.00000	0.00000	0.00000	0.00000	0.00000	0.00000	0.00000	0.00003	0.00000	0.00000	0.00000	0.00000	0.00000
f__Veillonellaceae_g__Megasphaera_s__uncultured-Megasphaera-sp.	0.00000	0.00000	0.00000	0.00000	0.00000	0.00000	0.00007	0.00000	0.00000	0.00000	0.00000	0.00000	0.00000	0.00000	0.00000	0.00000	0.00000	0.00000	0.00003	0.00000	0.00000	0.00000	0.00000	0.00000	0.00000	0.00000	0.00000	0.00000	0.00000	0.00000	0.00000	0.00003	0.00000	0.00013	0.00000	0.00000	0.00000	0.00000	0.00000	0.00000	0.00000	0.00000	0.00007	0.00000	0.00000	0.00000	0.00000	0.00000	0.00000
f__Rikenellaceae_g__Alistipes_s__uncultured-Alistipes-sp.	0.00000	0.00000	0.00050	0.00099	0.00290	0.00000	0.00000	0.00003	0.00000	0.00000	0.00156	0.01329	0.02001	0.00135	0.00263	0.00222	0.00101	0.00300	0.00000	0.00522	0.00482	0.00125	0.00007	0.01434	0.00242	0.00377	0.00206	0.00003	0.00271	0.00828	0.00226	0.00007	0.00054	0.00188	0.00211	0.00000	0.00054	0.00010	0.00003	0.00302	0.00000	0.00000	0.00000	0.00067	0.00000	0.00147	0.00007	0.00000	0.00003
f__Micrococcaceae_g__Kocuria_s__	0.00000	0.00000	0.00000	0.00000	0.00000	0.00000	0.00000	0.00000	0.00000	0.00000	0.00000	0.00000	0.00000	0.00000	0.00000	0.00000	0.00000	0.00000	0.00000	0.00000	0.00000	0.00000	0.00000	0.00000	0.00000	0.00000	0.00000	0.00000	0.00000	0.00000	0.00000	0.00000	0.00000	0.00000	0.00000	0.00000	0.00003	0.00000	0.00000	0.00000	0.00000	0.00000	0.00000	0.00000	0.00000	0.00000	0.00000	0.00000	0.00000
f__Flavobacteriaceae_g__Flavobacterium_s__	0.00000	0.00000	0.00000	0.00000	0.00000	0.00000	0.00000	0.00000	0.00000	0.00000	0.00000	0.00000	0.00000	0.00000	0.00000	0.00000	0.00000	0.00000	0.00000	0.00000	0.00000	0.00000	0.00000	0.00000	0.00000	0.00000	0.00000	0.00000	0.00000	0.00000	0.00000	0.00000	0.00000	0.00000	0.00000	0.00000	0.00000	0.00000	0.00000	0.00000	0.00007	0.00000	0.00000	0.00000	0.00000	0.00000	0.00000	0.00000	0.00000
f__Family-XI_g__Anaerococcus_s__uncultured-organism	0.00000	0.00000	0.00000	0.00000	0.00000	0.00000	0.00000	0.00000	0.00000	0.00000	0.00000	0.00000	0.00000	0.00000	0.00000	0.00000	0.00000	0.00000	0.00000	0.00000	0.00000	0.00000	0.00000	0.00000	0.00000	0.00000	0.00000	0.00000	0.00000	0.00000	0.00000	0.00000	0.00000	0.00000	0.00000	0.00000	0.00000	0.00000	0.00000	0.00000	0.00000	0.00000	0.00000	0.00000	0.00000	0.00000	0.00000	0.00000	0.00000
f__Lachnospiraceae_g__[Eubacterium]-ventriosum-group_s__	0.00000	0.00000	0.00000	0.00000	0.00056	0.00000	0.00000	0.00013	0.00000	0.00000	0.00007	0.00007	0.00003	0.00000	0.00000	0.00000	0.00000	0.00000	0.00000	0.00000	0.00007	0.00007	0.00000	0.00010	0.00003	0.00000	0.00003	0.00000	0.00007	0.00031	0.00003	0.00000	0.00007	0.00000	0.00000	0.00003	0.00000	0.00000	0.00010	0.00041	0.00000	0.00010	0.00000	0.00007	0.00000	0.00000	0.00000	0.00000	0.00000
f__Marinifilaceae_g__uncultured-organism_s__uncultured-organism	0.00000	0.00000	0.00000	0.00000	0.00007	0.00000	0.00000	0.00000	0.00000	0.00000	0.00000	0.00000	0.00003	0.00000	0.00000	0.00000	0.00003	0.00000	0.00000	0.00000	0.00000	0.00000	0.00000	0.00000	0.00000	0.00000	0.00000	0.00000	0.00000	0.00000	0.00000	0.00000	0.00000	0.00000	0.00000	0.00000	0.00000	0.00000	0.00000	0.00000	0.00000	0.00000	0.00000	0.00000	0.00000	0.00000	0.00000	0.00000	0.00000
f__Veillonellaceae_g__Selenomonas-3_s__	0.00000	0.00000	0.00000	0.00000	0.00000	0.00000	0.00000	0.00000	0.00000	0.00000	0.00000	0.00000	0.00000	0.00000	0.00000	0.00000	0.00000	0.00000	0.00000	0.00000	0.00000	0.00000	0.00000	0.00000	0.00000	0.00000	0.00000	0.00000	0.00000	0.00000	0.00000	0.00000	0.00000	0.00000	0.00000	0.00000	0.00000	0.00000	0.00000	0.00000	0.00000	0.00000	0.00003	0.00000	0.00000	0.00000	0.00000	0.00000	0.00000
f__Bacteroidaceae_g__Bacteroides_s__uncultured-organism	0.00000	0.00000	0.00000	0.00000	0.00003	0.00000	0.00000	0.00000	0.00000	0.00000	0.00000	0.00000	0.00000	0.00000	0.00000	0.00000	0.00000	0.00000	0.00000	0.00000	0.00000	0.00000	0.00000	0.00000	0.00000	0.00000	0.00000	0.00000	0.00000	0.00003	0.00000	0.00000	0.00000	0.00000	0.00000	0.00000	0.00000	0.00000	0.00000	0.00000	0.00000	0.00000	0.00000	0.00000	0.00000	0.00000	0.00000	0.00000	0.00000
f__Lachnospiraceae_g__CAG-56_s__	0.00013	0.00000	0.00000	0.00000	0.00000	0.00000	0.00000	0.00000	0.00000	0.00000	0.00000	0.00003	0.00000	0.00010	0.00000	0.00000	0.00000	0.00003	0.00000	0.00000	0.00014	0.00000	0.00000	0.00000	0.00003	0.00000	0.00000	0.00000	0.00000	0.00017	0.00000	0.00003	0.00000	0.00000	0.00000	0.00007	0.00000	0.00000	0.00000	0.00000	0.00000	0.00000	0.00000	0.00003	0.00010	0.00003	0.00000	0.00000	0.00000
f__Lachnospiraceae_g__Hungatella_s__	0.00000	0.00003	0.00144	0.00031	0.00168	0.00084	0.00000	0.00000	0.00522	0.00024	0.00003	0.00000	0.00014	0.00003	0.00000	0.00003	0.00064	0.00000	0.00000	0.00000	0.00010	0.00000	0.00000	0.00000	0.00003	0.00003	0.00000	0.00000	0.00003	0.00000	0.00000	0.00000	0.00000	0.00000	0.00003	0.00007	0.00000	0.00000	0.00000	0.00003	0.00044	0.00003	0.00000	0.00000	0.00000	0.00003	0.00000	0.00000	0.00304
f__Lachnospiraceae_g__Blautia_s__Blautia-massiliensis	0.00000	0.00000	0.00000	0.00000	0.00003	0.00000	0.00000	0.00000	0.00000	0.00000	0.00007	0.00000	0.00000	0.00000	0.00000	0.00000	0.00000	0.00000	0.00003	0.00000	0.00000	0.00000	0.00000	0.00000	0.00000	0.00000	0.00000	0.00000	0.00003	0.00010	0.00000	0.00000	0.00037	0.00000	0.00000	0.00000	0.00000	0.00000	0.00000	0.00000	0.00000	0.00000	0.00000	0.00000	0.00000	0.00000	0.00000	0.00000	0.00000
f__Muribaculaceae_g__mouse-gut-metagenome_s__mouse-gut-metagenome	0.00000	0.00000	0.00000	0.00000	0.00000	0.00000	0.00000	0.00000	0.00000	0.00000	0.00000	0.00000	0.00000	0.00000	0.00000	0.00003	0.00000	0.00000	0.00000	0.00000	0.00000	0.00000	0.00003	0.00000	0.00000	0.00000	0.00000	0.00000	0.00000	0.00000	0.00000	0.00000	0.00000	0.00000	0.00000	0.00000	0.00000	0.00000	0.00000	0.00000	0.00000	0.00000	0.00000	0.00000	0.00000	0.00000	0.00000	0.00000	0.00000
f__Porphyromonadaceae_g__Porphyromonas_s__Porphyromonas-sp.-HMSC065F10	0.00000	0.00000	0.00000	0.00000	0.00000	0.00000	0.00000	0.00003	0.00000	0.00000	0.00000	0.00014	0.00000	0.00000	0.00000	0.00000	0.00000	0.00000	0.00000	0.00000	0.00000	0.00000	0.00000	0.00000	0.00000	0.00000	0.00000	0.00000	0.00000	0.00000	0.00000	0.00000	0.00000	0.00000	0.00000	0.00000	0.00000	0.00000	0.00000	0.00000	0.00000	0.00000	0.00000	0.00000	0.00000	0.00000	0.00000	0.00000	0.00000
f__Lachnospiraceae_g__[Eubacterium]-eligens-group_s__uncultured-organism	0.00000	0.00000	0.00000	0.00000	0.00000	0.00000	0.00000	0.00000	0.00000	0.00000	0.00251	0.00010	0.00000	0.00000	0.00000	0.00000	0.00000	0.00003	0.00000	0.00000	0.00000	0.00040	0.00000	0.00055	0.00003	0.00000	0.00000	0.00000	0.00000	0.00000	0.00021	0.00003	0.00634	0.00003	0.00000	0.00003	0.00000	0.00034	0.00054	0.00000	0.00044	0.00000	0.00000	0.00000	0.00000	0.00000	0.00000	0.00000	0.00000
f__Tannerellaceae_g__Parabacteroides_s__uncultured-bacterium	0.00000	0.00003	0.00000	0.00000	0.00000	0.00003	0.00000	0.00013	0.00000	0.00000	0.00010	0.00000	0.00000	0.00000	0.00000	0.00000	0.00000	0.00000	0.00000	0.00003	0.00000	0.00000	0.00000	0.00000	0.00000	0.00000	0.00000	0.00000	0.00000	0.00000	0.00000	0.00020	0.00000	0.00000	0.00000	0.00000	0.00000	0.00000	0.00000	0.00034	0.00000	0.00000	0.00000	0.00057	0.00000	0.00000	0.00000	0.00000	0.00000
f__Bifidobacteriaceae_g__Bifidobacterium_s__Bifidobacterium-pseudolongum-PV8-2	0.00000	0.00000	0.00000	0.00000	0.00000	0.00000	0.00000	0.00000	0.00084	0.00000	0.00000	0.00000	0.00000	0.00000	0.00000	0.00000	0.00000	0.00000	0.00000	0.00000	0.00000	0.00000	0.00000	0.00000	0.00000	0.00000	0.00000	0.00000	0.00000	0.00000	0.00000	0.00000	0.00000	0.00000	0.00000	0.00000	0.00000	0.00000	0.00000	0.00000	0.00000	0.00000	0.00000	0.00000	0.00000	0.00000	0.00000	0.00000	0.00000
f__Prevotellaceae_g__Alloprevotella_s__uncultured-Alloprevotella-sp.	0.00000	0.00000	0.00000	0.00000	0.00000	0.00003	0.00000	0.02838	0.00000	0.00000	0.00000	0.00000	0.00000	0.00000	0.00137	0.00000	0.00000	0.00000	0.00000	0.00000	0.00000	0.00000	0.00000	0.00000	0.00000	0.00000	0.00000	0.00000	0.00000	0.00000	0.00000	0.00000	0.00000	0.00000	0.00000	0.00000	0.00000	0.00000	0.00000	0.00000	0.00000	0.00000	0.00000	0.00000	0.00000	0.00000	0.00000	0.00000	0.00000
f__Lachnospiraceae_g__Lachnospiraceae-ND3007-group_s__uncultured-Clostridiales-bacterium	0.00030	0.00000	0.00000	0.00010	0.00000	0.00000	0.00000	0.00064	0.00020	0.00000	0.00000	0.00007	0.00034	0.00000	0.00000	0.00000	0.00003	0.00017	0.00000	0.00007	0.00003	0.00000	0.00000	0.00075	0.00037	0.00010	0.00108	0.00017	0.00007	0.00048	0.00041	0.00010	0.00017	0.00017	0.00080	0.00013	0.00007	0.00007	0.00031	0.00007	0.00154	0.00017	0.00000	0.00000	0.00000	0.00003	0.00000	0.00007	0.00000
f__Lachnospiraceae_g__[Eubacterium]-ruminantium-group_s__uncultured-bacterium	0.00000	0.00000	0.00000	0.00000	0.00000	0.00000	0.00000	0.00000	0.00003	0.00000	0.00000	0.00037	0.00000	0.00000	0.00000	0.00000	0.00000	0.00003	0.00000	0.00000	0.00000	0.00000	0.00000	0.00000	0.00000	0.00000	0.00000	0.00000	0.00000	0.00000	0.00000	0.00000	0.00000	0.00000	0.00000	0.00000	0.00000	0.00000	0.00136	0.00000	0.00000	0.00000	0.00000	0.00000	0.00007	0.00000	0.00000	0.00000	0.00000
c__Saccharimonadia_o__Saccharimonadales_s__	0.00000	0.00000	0.00000	0.00000	0.00000	0.00000	0.00000	0.00003	0.00000	0.00000	0.00000	0.00000	0.00000	0.00000	0.00000	0.00000	0.00000	0.00000	0.00000	0.00000	0.00000	0.00000	0.00000	0.00000	0.00000	0.00000	0.00000	0.00000	0.00000	0.00000	0.00003	0.00000	0.00000	0.00000	0.00000	0.00000	0.00013	0.00000	0.00000	0.00000	0.00000	0.00000	0.00000	0.00000	0.00000	0.00000	0.00000	0.00000	0.00000
f__Family-XIII_g__[Eubacterium]-nodatum-group_s__Eubacterium-infirmum-F0142	0.00000	0.00000	0.00000	0.00000	0.00000	0.00000	0.00000	0.00000	0.00000	0.00000	0.00000	0.00000	0.00000	0.00000	0.00000	0.00000	0.00000	0.00000	0.00000	0.00000	0.00000	0.00000	0.00000	0.00000	0.00000	0.00000	0.00000	0.00000	0.00000	0.00000	0.00007	0.00000	0.00003	0.00000	0.00000	0.00013	0.00007	0.00000	0.00000	0.00000	0.00000	0.00003	0.00000	0.00000	0.00000	0.00000	0.00003	0.00000	0.00000
f__Prevotellaceae_g__Prevotellaceae-NK3B31-group_s__gut-metagenome	0.00000	0.00000	0.00000	0.00000	0.00000	0.00000	0.00000	0.00000	0.00000	0.00000	0.00000	0.00000	0.00000	0.00000	0.00000	0.00000	0.00030	0.00000	0.00000	0.00000	0.00000	0.00000	0.00000	0.00000	0.00000	0.00000	0.00000	0.00000	0.00000	0.00000	0.00000	0.00504	0.00000	0.00000	0.00000	0.00000	0.00000	0.00000	0.00000	0.00000	0.00000	0.00223	0.00000	0.00000	0.00000	0.00000	0.00000	0.00000	0.00000
f__Mitochondria_g__uncultured-bacterium_s__uncultured-bacterium	0.00000	0.00000	0.00000	0.00000	0.00000	0.00000	0.00000	0.00003	0.00000	0.00000	0.00000	0.00000	0.00003	0.00000	0.00000	0.00000	0.00000	0.00000	0.00000	0.00000	0.00000	0.00000	0.00000	0.00007	0.00000	0.00000	0.00000	0.00000	0.00000	0.00000	0.00000	0.00000	0.00000	0.00000	0.00000	0.00000	0.00000	0.00000	0.00000	0.00000	0.00000	0.00000	0.00000	0.00000	0.00000	0.00000	0.00000	0.00000	0.00000
f__Lachnospiraceae_g__Eisenbergiella_s__	0.00000	0.00000	0.00000	0.00000	0.00017	0.00000	0.00000	0.00000	0.00047	0.00000	0.00000	0.00000	0.00000	0.00000	0.00007	0.00000	0.00000	0.00000	0.00000	0.00000	0.00003	0.00003	0.00000	0.00000	0.00000	0.00000	0.00000	0.00000	0.00000	0.00000	0.00000	0.00000	0.00000	0.00000	0.00000	0.00000	0.00010	0.00000	0.00000	0.00000	0.00000	0.00000	0.00000	0.00000	0.00000	0.00000	0.00000	0.00000	0.00071
f__Burkholderiaceae_g__Alcaligenes_s__	0.00000	0.00000	0.00000	0.00000	0.00000	0.00000	0.00000	0.00000	0.00000	0.00000	0.00000	0.00000	0.00000	0.00000	0.00000	0.00000	0.00000	0.00000	0.00000	0.00000	0.00000	0.00000	0.00000	0.00000	0.00000	0.00000	0.00000	0.00000	0.00000	0.00000	0.00000	0.00000	0.00000	0.00000	0.00000	0.00000	0.00003	0.00003	0.00000	0.00000	0.00000	0.00000	0.00000	0.00000	0.00000	0.00000	0.00000	0.00000	0.00000
f__Ruminococcaceae_g__Ruminococcaceae-NK4A214-group_s__gut-metagenome	0.00003	0.00000	0.00000	0.00000	0.00003	0.00000	0.00000	0.00007	0.00000	0.00000	0.00000	0.00000	0.00000	0.00000	0.00000	0.00000	0.00000	0.00000	0.00000	0.00000	0.00000	0.00000	0.00000	0.00000	0.00000	0.00000	0.00000	0.00000	0.00000	0.00000	0.00000	0.00000	0.00000	0.00000	0.00010	0.00000	0.00000	0.00000	0.00000	0.00000	0.00000	0.00000	0.00000	0.00000	0.00000	0.00000	0.00000	0.00000	0.00000
f__Fusobacteriaceae_g__Fusobacterium_s__	0.00000	0.00000	0.00620	0.00649	0.00000	0.00935	0.00007	0.00000	0.00000	0.02236	0.00176	0.00000	0.00000	0.00000	0.00000	0.00000	0.00514	0.00000	0.00000	0.00000	0.00003	0.00024	0.00000	0.00003	0.00000	0.00000	0.00000	0.00000	0.00000	0.00000	0.00000	0.00405	0.00000	0.00000	0.00117	0.00020	0.00000	0.00000	0.00000	0.00000	0.00000	0.00003	0.00034	0.00000	0.00007	0.00000	0.00000	0.00000	0.00159
f__Synergistaceae_g__Pyramidobacter_s__Pyramidobacter-piscolens	0.00000	0.00000	0.00000	0.00000	0.00000	0.00000	0.00000	0.00000	0.00000	0.00000	0.00000	0.00000	0.00000	0.00000	0.00000	0.00000	0.00000	0.00000	0.00000	0.00000	0.00000	0.00000	0.00000	0.00007	0.00000	0.00003	0.00000	0.00000	0.00000	0.00000	0.00000	0.00000	0.00000	0.00000	0.00000	0.00000	0.00000	0.00000	0.00000	0.00000	0.00000	0.00000	0.00000	0.00000	0.00000	0.00000	0.00000	0.00000	0.00000
f__vadinBE97_g__Bacteroidales-bacterium-55_9_s__Bacteroidales-bacterium-55_9	0.00000	0.00000	0.00000	0.00000	0.00000	0.00000	0.00000	0.00013	0.00000	0.00000	0.00000	0.00000	0.00000	0.00000	0.00000	0.00000	0.00000	0.00000	0.00000	0.00000	0.00000	0.00000	0.00000	0.00000	0.00000	0.00000	0.00030	0.00010	0.00000	0.00000	0.00000	0.00000	0.00000	0.00000	0.00000	0.00000	0.00000	0.00000	0.00000	0.00000	0.00000	0.00000	0.00000	0.00000	0.00003	0.00000	0.00000	0.00000	0.00000
f__Lachnospiraceae_g__uncultured_s__uncultured-bacterium-adhufec236	0.00000	0.00000	0.00000	0.00000	0.00000	0.00000	0.00000	0.00000	0.00000	0.00000	0.00000	0.00000	0.00000	0.00000	0.00000	0.00000	0.00000	0.00000	0.00000	0.00000	0.00000	0.00000	0.00000	0.00055	0.00057	0.00000	0.00000	0.00000	0.00000	0.00000	0.00000	0.00000	0.00000	0.00000	0.00000	0.00000	0.00000	0.00000	0.00000	0.00000	0.00000	0.00000	0.00000	0.00000	0.00000	0.00000	0.00000	0.00000	0.00000
o__Bacteroidales_f__Muribaculaceae_s__	0.00000	0.00000	0.00000	0.00000	0.00147	0.00000	0.00000	0.00000	0.00000	0.00000	0.00000	0.00003	0.00000	0.01652	0.00000	0.00003	0.00000	0.00000	0.00000	0.00131	0.00003	0.00000	0.00007	0.00473	0.00000	0.00003	0.00003	0.00078	0.00040	0.00061	0.00007	0.00000	0.00000	0.00000	0.00000	0.00000	0.00000	0.00000	0.00000	0.00000	0.00000	0.00000	0.00000	0.00000	0.00000	0.00000	0.00000	0.00000	0.00000
f__Lachnospiraceae_g__[Eubacterium]-ruminantium-group_s__gut-metagenome	0.00030	0.00000	0.00000	0.00000	0.00000	0.00000	0.00000	0.00060	0.00000	0.00000	0.00000	0.00041	0.00000	0.00003	0.00000	0.00000	0.00000	0.00021	0.00000	0.00000	0.00000	0.00000	0.00044	0.00000	0.00000	0.00000	0.00149	0.00000	0.00040	0.00191	0.00000	0.00000	0.00000	0.00000	0.00007	0.00000	0.00000	0.00000	0.00373	0.00000	0.00000	0.00000	0.00000	0.00010	0.00000	0.00000	0.00000	0.00000	0.00000
f__Barnesiellaceae_g__Barnesiella_s__	0.00037	0.00057	0.00000	0.00000	0.00000	0.00000	0.00000	0.00000	0.00273	0.00000	0.00000	0.00075	0.00000	0.00010	0.00000	0.00000	0.00030	0.00538	0.00000	0.00000	0.00000	0.00010	0.00017	0.00720	0.00027	0.00000	0.00027	0.00961	0.00000	0.00000	0.00000	0.00000	0.00221	0.00000	0.00030	0.00000	0.00137	0.00000	0.00017	0.00003	0.00013	0.00007	0.00000	0.00007	0.00000	0.00278	0.00000	0.01265	0.00007
f__Atopobiaceae_g__Atopobium_s__	0.00000	0.00000	0.00000	0.00000	0.00000	0.00000	0.00000	0.00000	0.00000	0.00000	0.00000	0.00000	0.00000	0.00000	0.00000	0.00000	0.00000	0.00000	0.00000	0.00000	0.00000	0.00000	0.00000	0.00000	0.00000	0.00000	0.00000	0.00000	0.00000	0.00000	0.00000	0.00000	0.00000	0.00000	0.00000	0.00000	0.00000	0.00000	0.00000	0.00000	0.00000	0.00000	0.00000	0.00000	0.00000	0.00000	0.00000	0.00000	0.00000
f__Prevotellaceae_g__uncultured_s__metagenome	0.00000	0.00000	0.00000	0.00000	0.00000	0.00000	0.00000	0.00235	0.00000	0.00000	0.00000	0.00000	0.00000	0.00000	0.00000	0.00000	0.00000	0.00000	0.00179	0.00000	0.00000	0.00000	0.00000	0.00000	0.00000	0.00000	0.01024	0.00000	0.00000	0.00000	0.00000	0.00000	0.00000	0.00000	0.00000	0.00000	0.00000	0.00000	0.00000	0.00000	0.00000	0.00000	0.00000	0.00000	0.00000	0.00000	0.00000	0.00000	0.00000
f__Lachnospiraceae_g__Lachnospiraceae-FCS020-group_s__metagenome	0.00000	0.00000	0.00000	0.00000	0.00000	0.00000	0.00000	0.00000	0.00000	0.00000	0.00000	0.00000	0.00000	0.00000	0.00000	0.00000	0.00000	0.00000	0.00000	0.00000	0.00000	0.00000	0.00000	0.00000	0.00003	0.00000	0.00000	0.00000	0.00000	0.00000	0.00000	0.00000	0.00007	0.00000	0.00003	0.00000	0.00000	0.00003	0.00003	0.00000	0.00003	0.00010	0.00000	0.00000	0.00000	0.00000	0.00000	0.00003	0.00000
f__Tannerellaceae_g__Parabacteroides_s__Parabacteroides-sp.-HGS0025	0.00000	0.00000	0.00000	0.00000	0.00000	0.00000	0.00000	0.00000	0.00000	0.00000	0.00000	0.00003	0.00000	0.00000	0.00192	0.00000	0.00000	0.00000	0.00000	0.00000	0.00000	0.00000	0.00000	0.00000	0.00000	0.00000	0.00000	0.00000	0.00000	0.00000	0.00000	0.00003	0.00000	0.00000	0.00000	0.00000	0.00000	0.00003	0.00000	0.00000	0.00000	0.00000	0.00000	0.00000	0.00000	0.00000	0.00000	0.00000	0.00000
f__Streptococcaceae_g__Streptococcus_s__Streptococcus-thermophilus-TH985	0.00000	0.00000	0.00000	0.00003	0.00007	0.00003	0.00068	0.00000	0.00067	0.00000	0.00003	0.00000	0.00000	0.00000	0.00003	0.00000	0.00003	0.00000	0.00000	0.00051	0.00000	0.00000	0.00007	0.00000	0.00000	0.00003	0.00014	0.00007	0.00003	0.00000	0.00000	0.00010	0.00010	0.00000	0.00003	0.00023	0.00097	0.00000	0.00000	0.00000	0.00000	0.00000	0.00134	0.00000	0.00054	0.00020	0.00003	0.00007	0.00000
f__Ruminococcaceae_g__Butyricicoccus_s__uncultured-bacterium	0.00000	0.00000	0.00000	0.00000	0.00000	0.00000	0.00003	0.00013	0.00000	0.00000	0.00000	0.00007	0.00000	0.00010	0.00003	0.00000	0.00000	0.00000	0.00000	0.00000	0.00007	0.00000	0.00000	0.00003	0.00007	0.00003	0.00000	0.00003	0.00000	0.00003	0.00003	0.00000	0.00017	0.00010	0.00000	0.00000	0.00000	0.00000	0.00003	0.00003	0.00000	0.00000	0.00000	0.00000	0.00000	0.00000	0.00000	0.00000	0.00000
f__Tannerellaceae_g__Parabacteroides_s__Parabacteroides-distasonis	0.00003	0.00070	0.00020	0.00017	0.00238	0.00288	0.00000	0.00013	0.01111	0.00148	0.00105	0.00071	0.00074	0.00064	0.00438	0.00037	0.00198	0.00038	0.00000	0.00020	0.00054	0.00054	0.00020	0.00103	0.00027	0.00021	0.00078	0.00502	0.00054	0.00140	0.00045	0.00129	0.00077	0.00141	0.00070	0.00013	0.00007	0.00104	0.00027	0.00344	0.00074	0.00280	0.00000	0.00010	0.00030	0.00037	0.00017	0.00067	0.00003
f__Campylobacteraceae_g__Campylobacter_s__unidentified	0.00000	0.00000	0.00000	0.00000	0.00000	0.00000	0.00000	0.00000	0.00000	0.00000	0.00000	0.00000	0.00000	0.00000	0.00000	0.00000	0.00000	0.00000	0.00000	0.00000	0.00000	0.00000	0.00000	0.00000	0.00000	0.00000	0.00000	0.00000	0.00000	0.00003	0.00000	0.00000	0.00000	0.00000	0.00000	0.00000	0.00000	0.00000	0.00000	0.00000	0.00000	0.00000	0.00000	0.00000	0.00000	0.00000	0.00000	0.00000	0.00000
f__Lachnospiraceae_g__GCA-900066575_s__uncultured-Clostridium-sp.	0.00000	0.00000	0.00000	0.00000	0.00000	0.00000	0.00000	0.00000	0.00000	0.00000	0.00000	0.00000	0.00000	0.00003	0.00000	0.00000	0.00000	0.00003	0.00000	0.00000	0.00000	0.00000	0.00000	0.00003	0.00003	0.00014	0.00007	0.00003	0.00000	0.00000	0.00000	0.00000	0.00017	0.00000	0.00027	0.00000	0.00000	0.00003	0.00007	0.00000	0.00007	0.00000	0.00000	0.00000	0.00003	0.00000	0.00000	0.00000	0.00000
f__Ruminococcaceae_g__Ruminococcaceae-UCG-004_s__	0.00000	0.00000	0.00000	0.00000	0.00000	0.00000	0.00000	0.00000	0.00000	0.00000	0.00000	0.00003	0.00000	0.00000	0.00000	0.00000	0.00000	0.00000	0.00000	0.00000	0.00000	0.00000	0.00000	0.00000	0.00000	0.00000	0.00000	0.00000	0.00000	0.00000	0.00000	0.00000	0.00000	0.00000	0.00000	0.00000	0.00000	0.00000	0.00000	0.00000	0.00000	0.00000	0.00000	0.00000	0.00000	0.00000	0.00000	0.00000	0.00000
f__Peptococcaceae_g__Peptococcus_s__uncultured-bacterium	0.00000	0.00000	0.00000	0.00000	0.00000	0.00000	0.00000	0.00000	0.00000	0.00000	0.00000	0.00000	0.00000	0.00000	0.00000	0.00000	0.00000	0.00010	0.00000	0.00000	0.00000	0.00000	0.00007	0.00000	0.00000	0.00000	0.00027	0.00075	0.00000	0.00000	0.00000	0.00010	0.00000	0.00000	0.00007	0.00000	0.00000	0.00000	0.00027	0.00000	0.00003	0.00000	0.00000	0.00000	0.00003	0.00137	0.00000	0.00000	0.00000
f__uncultured-Lachnospiraceae-bacterium_g__uncultured-Lachnospiraceae-bacterium_s__uncultured-Lachnospiraceae-bacterium	0.00000	0.00000	0.00000	0.00000	0.00000	0.00000	0.00000	0.00000	0.00000	0.00000	0.00000	0.00000	0.00000	0.00000	0.00000	0.00000	0.00000	0.00000	0.00000	0.00000	0.00000	0.00000	0.00000	0.00000	0.00000	0.00000	0.00000	0.00000	0.00000	0.00000	0.00000	0.00000	0.00000	0.00000	0.00000	0.00000	0.00000	0.00000	0.00017	0.00000	0.00000	0.00000	0.00000	0.00000	0.00000	0.00000	0.00000	0.00000	0.00000
f__Burkholderiaceae_g__Parasutterella_s__gut-metagenome	0.00000	0.00000	0.00000	0.00000	0.00000	0.00000	0.00000	0.00000	0.00000	0.00000	0.00000	0.00020	0.00000	0.00000	0.00000	0.00000	0.00000	0.00000	0.00000	0.00000	0.00000	0.00000	0.00000	0.00000	0.00000	0.00000	0.00000	0.00000	0.00000	0.00000	0.00000	0.00000	0.00000	0.00000	0.00000	0.00000	0.00000	0.00000	0.00000	0.00000	0.00000	0.00000	0.00000	0.00000	0.00000	0.00000	0.00000	0.00000	0.00000
f__Streptococcaceae_g__Streptococcus_s__Streptococcus-anginosus-C238	0.00000	0.00000	0.00003	0.00000	0.00000	0.00000	0.00003	0.00000	0.00000	0.00000	0.00000	0.00000	0.00000	0.00000	0.00000	0.00000	0.00000	0.00000	0.00000	0.00003	0.00000	0.00000	0.00000	0.00000	0.00000	0.00000	0.00000	0.00000	0.00000	0.00000	0.00000	0.00000	0.00000	0.00000	0.00000	0.00000	0.00000	0.00000	0.00000	0.00000	0.00000	0.00000	0.00000	0.00000	0.00041	0.00000	0.00000	0.00000	0.00000
f__Lactobacillaceae_g__Lactobacillus_s__Lactobacillus-crispatus	0.00000	0.00000	0.00000	0.00000	0.00000	0.00000	0.00000	0.00000	0.00000	0.00000	0.00000	0.00000	0.00000	0.00000	0.00000	0.00000	0.00000	0.00000	0.00000	0.00000	0.00000	0.00000	0.00000	0.00000	0.00000	0.00000	0.00000	0.00000	0.00000	0.00000	0.00000	0.00000	0.00000	0.00000	0.00000	0.00000	0.00003	0.00000	0.00000	0.00000	0.00000	0.00000	0.00000	0.00000	0.00000	0.00000	0.00000	0.00000	0.00000
f__Coriobacteriaceae_g__Collinsella_s__	0.00000	0.00000	0.00000	0.00007	0.00000	0.00000	0.00017	0.00000	0.00000	0.00000	0.00000	0.00000	0.00000	0.00000	0.00000	0.00000	0.00000	0.00003	0.00000	0.00000	0.00003	0.00000	0.00000	0.00000	0.00000	0.00000	0.00000	0.00000	0.00000	0.00000	0.00000	0.00000	0.00000	0.00000	0.00000	0.00000	0.00000	0.00000	0.00000	0.00000	0.00000	0.00000	0.00000	0.00003	0.00000	0.00000	0.00000	0.00003	0.00000
f__Ruminococcaceae_g__Fournierella_s__	0.00000	0.00000	0.00000	0.00000	0.00000	0.00000	0.00000	0.00000	0.00000	0.00000	0.00000	0.00000	0.00000	0.00000	0.00000	0.00000	0.00000	0.00000	0.00000	0.00000	0.00000	0.00000	0.00000	0.00000	0.00000	0.00000	0.00000	0.00000	0.00000	0.00000	0.00000	0.00000	0.00000	0.00000	0.00000	0.00000	0.00010	0.00000	0.00000	0.00000	0.00000	0.00000	0.00000	0.00000	0.00000	0.00000	0.00000	0.00000	0.00000
f__Ruminococcaceae_g__Ruminococcaceae-UCG-010_s__metagenome	0.00000	0.00000	0.00000	0.00000	0.00000	0.00000	0.00000	0.00010	0.00000	0.00000	0.00000	0.00000	0.00000	0.00000	0.00000	0.00000	0.00000	0.00003	0.00000	0.00000	0.00000	0.00000	0.00000	0.00000	0.00000	0.00000	0.00000	0.00000	0.00000	0.00000	0.00000	0.00000	0.00000	0.00000	0.00000	0.00000	0.00000	0.00000	0.00000	0.00000	0.00000	0.00000	0.00000	0.00000	0.00000	0.00000	0.00000	0.00000	0.00000
f__Eggerthellaceae_g__CHKCI002_s__uncultured-bacterium	0.00000	0.00000	0.00000	0.00000	0.00000	0.00000	0.00000	0.00000	0.00000	0.00000	0.00000	0.00000	0.00000	0.00000	0.00000	0.00000	0.00000	0.00000	0.00000	0.00000	0.00000	0.00000	0.00000	0.00007	0.00000	0.00003	0.00000	0.00000	0.00000	0.00000	0.00000	0.00000	0.00000	0.00000	0.00003	0.00000	0.00000	0.00000	0.00000	0.00000	0.00000	0.00000	0.00000	0.00000	0.00000	0.00000	0.00000	0.00000	0.00000
f__Peptococcaceae_g__Peptococcus_s__uncultured-organism	0.00000	0.00000	0.00000	0.00000	0.00000	0.00000	0.00000	0.00000	0.00000	0.00000	0.00000	0.00000	0.00000	0.00000	0.00000	0.00000	0.00000	0.00000	0.00000	0.00000	0.00000	0.00000	0.00000	0.00045	0.00000	0.00000	0.00000	0.00000	0.00000	0.00000	0.00000	0.00000	0.00000	0.00000	0.00000	0.00000	0.00000	0.00000	0.00000	0.00000	0.00000	0.00013	0.00000	0.00000	0.00000	0.00000	0.00000	0.00000	0.00000
f__Leuconostocaceae_g__Leuconostoc_s__Leuconostoc-fallax	0.00000	0.00000	0.00000	0.00000	0.00000	0.00000	0.00000	0.00003	0.00000	0.00000	0.00000	0.00000	0.00000	0.00000	0.00000	0.00000	0.00000	0.00000	0.00000	0.00000	0.00000	0.00000	0.00000	0.00000	0.00000	0.00000	0.00000	0.00000	0.00000	0.00000	0.00000	0.00000	0.00000	0.00000	0.00000	0.00000	0.00000	0.00000	0.00000	0.00000	0.00000	0.00000	0.00000	0.00000	0.00000	0.00000	0.00000	0.00000	0.00000
f__Prevotellaceae_g__Prevotellaceae-NK3B31-group_s__	0.00000	0.00000	0.00000	0.00000	0.00000	0.00000	0.00000	0.00000	0.00000	0.00000	0.00000	0.00000	0.00000	0.00000	0.00000	0.00000	0.00010	0.00000	0.00000	0.00000	0.00000	0.00000	0.00000	0.00000	0.00000	0.00000	0.00000	0.00000	0.00000	0.00000	0.00000	0.00783	0.00000	0.00000	0.00000	0.00000	0.00000	0.00000	0.00000	0.00000	0.00000	0.00202	0.00000	0.00000	0.00000	0.00000	0.00000	0.00000	0.00000
f__Veillonellaceae_g__Allisonella_s__	0.00000	0.00000	0.00000	0.00000	0.00000	0.00000	0.00000	0.00000	0.00000	0.00000	0.00000	0.00000	0.00000	0.00000	0.00000	0.00000	0.00000	0.00003	0.00000	0.00000	0.00000	0.00000	0.00000	0.00000	0.00000	0.00000	0.00000	0.00000	0.00000	0.00000	0.00000	0.00000	0.00000	0.00000	0.00000	0.00000	0.00000	0.00000	0.00000	0.00000	0.00000	0.00000	0.00000	0.00000	0.00000	0.00000	0.00000	0.00000	0.00000
f__Lachnospiraceae_g__Butyrivibrio_s__gut-metagenome	0.00000	0.00000	0.00000	0.00000	0.00000	0.00000	0.00000	0.00000	0.00000	0.00000	0.00000	0.00000	0.00000	0.00000	0.00000	0.00000	0.00000	0.00000	0.00000	0.00000	0.00000	0.00000	0.00000	0.00000	0.00000	0.00000	0.00003	0.00000	0.00000	0.00000	0.00000	0.00000	0.00000	0.00000	0.00020	0.00000	0.00000	0.00000	0.00003	0.00000	0.00000	0.00000	0.00000	0.00000	0.00000	0.00000	0.00000	0.00000	0.00000
f__Rikenellaceae_g__Rikenellaceae-RC9-gut-group_s__	0.00000	0.00000	0.00000	0.00000	0.00000	0.00000	0.00000	0.00000	0.00000	0.00000	0.00000	0.00000	0.00000	0.00000	0.00000	0.00000	0.00000	0.00000	0.00000	0.00000	0.00000	0.00000	0.00000	0.00000	0.00000	0.00000	0.00000	0.00000	0.00000	0.00000	0.00000	0.00000	0.00000	0.00000	0.00000	0.00000	0.00000	0.00000	0.00000	0.00000	0.00070	0.00000	0.00000	0.00000	0.00000	0.00000	0.00000	0.00000	0.00000
f__Ruminococcaceae_g__[Eubacterium]-coprostanoligenes-group_s__human-gut-metagenome	0.00003	0.00000	0.00000	0.00000	0.00010	0.00000	0.00000	0.00000	0.00000	0.00000	0.00000	0.00000	0.00000	0.00000	0.00000	0.00000	0.00000	0.00000	0.00000	0.00000	0.00000	0.00000	0.00000	0.00000	0.00003	0.00000	0.00003	0.00000	0.00000	0.00000	0.00000	0.00000	0.00000	0.00000	0.00000	0.00000	0.00000	0.00003	0.00000	0.00000	0.00000	0.00000	0.00000	0.00003	0.00000	0.00000	0.00000	0.00007	0.00000
f__Family-XI_g__Gemella_s__	0.00000	0.00000	0.00007	0.00014	0.00000	0.00003	0.00047	0.00000	0.00003	0.00000	0.00003	0.00003	0.00000	0.00000	0.00007	0.00000	0.00000	0.00000	0.00003	0.00000	0.00003	0.00017	0.00003	0.00000	0.00000	0.00000	0.00003	0.00000	0.00000	0.00000	0.00007	0.00007	0.00003	0.00000	0.00000	0.00027	0.00502	0.00003	0.00000	0.00000	0.00000	0.00000	0.00020	0.00010	0.00017	0.00000	0.00000	0.00000	0.00000
f__Prevotellaceae_g__Prevotella-9_s__uncultured-bacterium-adhufec235	0.00516	0.00000	0.00000	0.00000	0.00000	0.00000	0.00054	0.00003	0.00000	0.00000	0.00000	0.00000	0.00000	0.00000	0.00031	0.00000	0.00000	0.00034	0.00135	0.00000	0.00000	0.00000	0.00000	0.00000	0.00000	0.00058	0.00017	0.00000	0.00003	0.00000	0.00000	0.00000	0.00000	0.00000	0.00030	0.00000	0.00000	0.00000	0.00163	0.00000	0.00000	0.00000	0.00034	0.00311	0.00115	0.00000	0.00000	0.00000	0.00000
f__Lachnospiraceae_g__Lachnospiraceae-UCG-008_s__metagenome	0.00000	0.00000	0.00000	0.00000	0.00000	0.00000	0.00000	0.00003	0.00000	0.00000	0.00000	0.00000	0.00000	0.00000	0.00000	0.00000	0.00000	0.00000	0.00000	0.00000	0.00000	0.00000	0.00000	0.00000	0.00000	0.00000	0.00000	0.00000	0.00000	0.00000	0.00000	0.00000	0.00003	0.00000	0.00000	0.00000	0.00000	0.00000	0.00003	0.00000	0.00010	0.00000	0.00000	0.00000	0.00000	0.00000	0.00000	0.00000	0.00000
f__Eggerthellaceae_g__Enterorhabdus_s__uncultured-bacterium	0.00000	0.00000	0.00000	0.00000	0.00000	0.00000	0.00000	0.00000	0.00000	0.00000	0.00000	0.00000	0.00000	0.00003	0.00000	0.00000	0.00000	0.00000	0.00000	0.00000	0.00000	0.00000	0.00000	0.00000	0.00000	0.00000	0.00000	0.00000	0.00000	0.00000	0.00000	0.00000	0.00000	0.00000	0.00000	0.00000	0.00000	0.00000	0.00010	0.00000	0.00000	0.00000	0.00000	0.00000	0.00000	0.00000	0.00000	0.00000	0.00000
f__Erysipelotrichaceae_g__Erysipelatoclostridium_s__	0.00003	0.00000	0.00000	0.00003	0.00000	0.00000	0.00000	0.00000	0.00040	0.00010	0.00000	0.00000	0.00007	0.00000	0.00014	0.00000	0.00000	0.00000	0.00000	0.00000	0.00044	0.00003	0.00000	0.00000	0.00000	0.00000	0.00000	0.00000	0.00000	0.00010	0.00000	0.00000	0.00023	0.00003	0.00000	0.00000	0.00000	0.00000	0.00000	0.00007	0.00000	0.00000	0.00000	0.00000	0.00000	0.00000	0.00000	0.00000	0.00000
f__Prevotellaceae_g__Prevotella_s__Chlamydia-trachomatis	0.00000	0.00000	0.00000	0.00000	0.00024	0.00000	0.00000	0.00000	0.00003	0.00000	0.00000	0.00000	0.00000	0.00000	0.00000	0.00000	0.00000	0.00000	0.00000	0.00000	0.00000	0.00000	0.00000	0.00000	0.00000	0.00000	0.00000	0.00000	0.00000	0.00000	0.00000	0.00000	0.00000	0.00000	0.00000	0.00000	0.00000	0.00000	0.00000	0.00021	0.00000	0.00000	0.00000	0.00000	0.00000	0.00000	0.00000	0.00000	0.00007
f__Rikenellaceae_g__Alistipes_s__uncultured-bacterium	0.00000	0.00000	0.00000	0.00000	0.00017	0.00000	0.00000	0.00000	0.00000	0.00000	0.00000	0.00003	0.00003	0.00000	0.00000	0.00000	0.00000	0.00010	0.00000	0.00000	0.00003	0.00000	0.00000	0.00007	0.00000	0.00000	0.00000	0.00000	0.00000	0.00000	0.00000	0.00000	0.00000	0.00000	0.00000	0.00000	0.00000	0.00000	0.00000	0.00000	0.00000	0.00000	0.00000	0.00000	0.00000	0.00000	0.00000	0.00000	0.00007
c__Coriobacteriia_o__Coriobacteriales_s__	0.00000	0.00000	0.00000	0.00000	0.00000	0.00000	0.00007	0.00000	0.00003	0.00000	0.00000	0.00003	0.00003	0.00000	0.00003	0.00000	0.00000	0.00000	0.00000	0.00000	0.00000	0.00000	0.00000	0.00000	0.00000	0.00000	0.00003	0.00000	0.00000	0.00014	0.00000	0.00000	0.00003	0.00000	0.00000	0.00000	0.00000	0.00000	0.00000	0.00000	0.00000	0.00007	0.00000	0.00000	0.00003	0.00000	0.00000	0.00003	0.00000
f__Bacteroidaceae_g__Bacteroides_s__Bacteroides-stercoris-ATCC-43183	0.00000	0.00000	0.00104	0.00065	0.00000	0.00000	0.00000	0.00000	0.00088	0.00000	0.00000	0.00007	0.00010	0.00000	0.00041	0.00000	0.00000	0.00000	0.00000	0.00000	0.00000	0.00013	0.00000	0.00021	0.00000	0.00000	0.00000	0.00000	0.00000	0.00000	0.00000	0.00010	0.00013	0.00010	0.00010	0.00000	0.00000	0.00000	0.00000	0.00003	0.00000	0.00000	0.00000	0.00000	0.00000	0.00000	0.00000	0.00000	0.00000
o__Bacteroidales_f__Rikenellaceae_s__	0.00000	0.00000	0.00000	0.00017	0.00098	0.00000	0.00000	0.00000	0.00003	0.00000	0.00003	0.00010	0.00037	0.00000	0.00010	0.00014	0.00010	0.00010	0.00000	0.00007	0.00007	0.00007	0.00000	0.00041	0.00003	0.00007	0.00003	0.00003	0.00007	0.00007	0.00014	0.00000	0.00000	0.00003	0.00000	0.00000	0.00000	0.00000	0.00000	0.00014	0.00000	0.00000	0.00000	0.00000	0.00000	0.00003	0.00003	0.00000	0.00010
f__Erysipelotrichaceae_g__Erysipelotrichaceae-UCG-004_s__uncultured-bacterium	0.00000	0.00000	0.00000	0.00000	0.00000	0.00000	0.00000	0.00050	0.00000	0.00000	0.00000	0.00000	0.00000	0.00000	0.00000	0.00000	0.00000	0.00000	0.00000	0.00000	0.00000	0.00000	0.00000	0.00000	0.00000	0.00014	0.00014	0.00000	0.00000	0.00000	0.00000	0.00000	0.00000	0.00003	0.00000	0.00000	0.00000	0.00000	0.00000	0.00000	0.00000	0.00000	0.00000	0.00000	0.00007	0.00000	0.00000	0.00000	0.00000
o__Flavobacteriales_f__Weeksellaceae_s__	0.00000	0.00000	0.00000	0.00000	0.00000	0.00000	0.00000	0.00000	0.00000	0.00000	0.00000	0.00000	0.00000	0.00000	0.00003	0.00000	0.00000	0.00000	0.00000	0.00000	0.00000	0.00000	0.00000	0.00000	0.00000	0.00000	0.00000	0.00000	0.00000	0.00000	0.00000	0.00000	0.00000	0.00000	0.00000	0.00000	0.00000	0.00000	0.00000	0.00000	0.00010	0.00000	0.00000	0.00000	0.00000	0.00000	0.00000	0.00000	0.00000
f__Lachnospiraceae_g__Lachnospiraceae-NK4A136-group_s__metagenome	0.00010	0.00000	0.00000	0.00000	0.00000	0.00000	0.00000	0.00034	0.00000	0.00000	0.00000	0.00000	0.00000	0.00000	0.00000	0.00000	0.00000	0.00014	0.00000	0.00000	0.00000	0.00000	0.00000	0.00010	0.00000	0.00000	0.00007	0.00000	0.00000	0.00000	0.00000	0.00000	0.00000	0.00000	0.00000	0.00000	0.00000	0.00003	0.00037	0.00000	0.00047	0.00000	0.00000	0.00000	0.00000	0.00000	0.00000	0.00000	0.00000
f__Family-XIII_g__Family-XIII-AD3011-group_s__uncultured-Eubacterium-sp.	0.00000	0.00000	0.00000	0.00000	0.00000	0.00000	0.00003	0.00034	0.00000	0.00000	0.00000	0.00010	0.00000	0.00000	0.00000	0.00000	0.00000	0.00003	0.00000	0.00000	0.00003	0.00000	0.00000	0.00000	0.00000	0.00000	0.00000	0.00000	0.00000	0.00000	0.00000	0.00000	0.00000	0.00000	0.00000	0.00000	0.00010	0.00003	0.00000	0.00000	0.00000	0.00000	0.00000	0.00000	0.00000	0.00000	0.00000	0.00000	0.00000
f__Family-XIII_g__Mogibacterium_s__	0.00000	0.00000	0.00000	0.00000	0.00000	0.00000	0.00000	0.00000	0.00000	0.00000	0.00000	0.00000	0.00000	0.00000	0.00000	0.00000	0.00000	0.00000	0.00000	0.00000	0.00000	0.00000	0.00000	0.00000	0.00000	0.00000	0.00000	0.00000	0.00000	0.00000	0.00000	0.00000	0.00000	0.00000	0.00000	0.00000	0.00003	0.00000	0.00000	0.00000	0.00000	0.00000	0.00000	0.00000	0.00000	0.00000	0.00000	0.00000	0.00000
f__Family-XI_g__Finegoldia_s__	0.00000	0.00000	0.00000	0.00000	0.00000	0.00000	0.00000	0.00000	0.00000	0.00000	0.00000	0.00003	0.00000	0.00000	0.00000	0.00000	0.00000	0.00000	0.00000	0.00000	0.00000	0.00000	0.00000	0.00000	0.00000	0.00000	0.00000	0.00000	0.00000	0.00000	0.00000	0.00000	0.00000	0.00000	0.00000	0.00000	0.00003	0.00000	0.00000	0.00000	0.00000	0.00000	0.00000	0.00000	0.00000	0.00000	0.00000	0.00000	0.00000
f__Lachnospiraceae_g__GCA-900066755_s__uncultured-Clostridium-sp.	0.00000	0.00000	0.00000	0.00000	0.00038	0.00000	0.00000	0.00000	0.00000	0.00000	0.00000	0.00000	0.00000	0.00000	0.00000	0.00000	0.00000	0.00000	0.00000	0.00000	0.00000	0.00000	0.00000	0.00000	0.00000	0.00000	0.00000	0.00000	0.00000	0.00000	0.00000	0.00000	0.00000	0.00000	0.00000	0.00000	0.00000	0.00000	0.00000	0.00010	0.00000	0.00000	0.00000	0.00000	0.00000	0.00000	0.00000	0.00000	0.00000
f__Prevotellaceae_g__Prevotella-1_s__	0.00007	0.00000	0.00000	0.00000	0.00000	0.00000	0.00037	0.00003	0.00000	0.00000	0.00000	0.00003	0.00000	0.00000	0.00000	0.00000	0.00000	0.00000	0.00017	0.00000	0.00000	0.00000	0.00000	0.00000	0.00000	0.00000	0.00000	0.00000	0.00000	0.00000	0.00000	0.00000	0.00000	0.00000	0.00000	0.00000	0.00000	0.00000	0.00003	0.00003	0.00000	0.00000	0.00000	0.00000	0.00003	0.00000	0.00033	0.00000	0.00000
f__Ruminococcaceae_g__Faecalibacterium_s__uncultured-Firmicutes-bacterium	0.00000	0.00000	0.00000	0.00000	0.00000	0.00000	0.00000	0.00000	0.00000	0.00000	0.00000	0.00000	0.00000	0.00000	0.00000	0.00000	0.00000	0.00000	0.00000	0.00000	0.00000	0.00000	0.00000	0.00000	0.00000	0.00000	0.00000	0.00000	0.00000	0.00000	0.00000	0.00000	0.00000	0.00000	0.00000	0.00003	0.00000	0.00000	0.00000	0.00000	0.00000	0.00003	0.00000	0.00000	0.00000	0.00000	0.00000	0.00000	0.00000
f__Lachnospiraceae_g__[Ruminococcus]-torques-group_s__	0.00174	0.00000	0.00013	0.00021	0.00017	0.00000	0.00061	0.00590	0.00000	0.00000	0.00010	0.00142	0.00000	0.00027	0.00031	0.00000	0.00040	0.00069	0.00003	0.00047	0.00007	0.00000	0.00101	0.00000	0.00003	0.00058	0.00051	0.00000	0.00151	0.00269	0.00260	0.00293	0.00000	0.00003	0.00047	0.00000	0.00010	0.00570	0.00119	0.00031	0.00355	0.00779	0.00003	0.00130	0.00030	0.00020	0.00074	0.00185	0.00000
o__Rhodobacterales_f__Rhodobacteraceae_s__	0.00000	0.00000	0.00000	0.00000	0.00000	0.00000	0.00000	0.00000	0.00000	0.00000	0.00000	0.00000	0.00000	0.00000	0.00000	0.00000	0.00000	0.00000	0.00000	0.00000	0.00000	0.00000	0.00000	0.00000	0.00000	0.00000	0.00000	0.00000	0.00000	0.00000	0.00000	0.00000	0.00000	0.00000	0.00000	0.00000	0.00087	0.00000	0.00000	0.00000	0.00010	0.00000	0.00000	0.00000	0.00000	0.00000	0.00000	0.00000	0.00010
f__Erysipelotrichaceae_g__Solobacterium_s__unidentified	0.00000	0.00000	0.00003	0.00003	0.00000	0.00003	0.00017	0.00000	0.00000	0.00000	0.00000	0.00000	0.00000	0.00000	0.00010	0.00000	0.00000	0.00000	0.00000	0.00000	0.00000	0.00013	0.00000	0.00000	0.00000	0.00003	0.00000	0.00003	0.00003	0.00003	0.00010	0.00000	0.00000	0.00000	0.00000	0.00013	0.00000	0.00000	0.00003	0.00000	0.00000	0.00000	0.00003	0.00000	0.00000	0.00000	0.00000	0.00000	0.00000
f__Lachnospiraceae_g__Anaerostipes_s__uncultured-bacterium	0.00000	0.00000	0.00000	0.00000	0.00007	0.00000	0.00010	0.00000	0.00000	0.00000	0.00000	0.00000	0.00000	0.00000	0.00000	0.00000	0.00000	0.00000	0.00007	0.00000	0.00000	0.00000	0.00000	0.00000	0.00000	0.00003	0.00000	0.00000	0.00000	0.00000	0.00000	0.00000	0.00000	0.00000	0.00000	0.00000	0.00000	0.00000	0.00000	0.00000	0.00000	0.00000	0.00000	0.00000	0.00000	0.00000	0.00000	0.00000	0.00000
f__Lachnospiraceae_g__uncultured_s__human-gut-metagenome	0.00000	0.00000	0.00000	0.00000	0.00000	0.00000	0.00000	0.00000	0.00000	0.00000	0.00000	0.00000	0.00000	0.00000	0.00000	0.00000	0.00000	0.00000	0.00000	0.00000	0.00000	0.00000	0.00000	0.00000	0.00000	0.00000	0.00000	0.00000	0.00000	0.00000	0.00000	0.00000	0.00000	0.00017	0.00003	0.00000	0.00000	0.00003	0.00000	0.00003	0.00000	0.00000	0.00000	0.00000	0.00000	0.00000	0.00000	0.00003	0.00000
c__Bacteroidia_o__Bacteroidales_s__	0.00131	0.00157	0.00077	0.00246	0.01077	0.00114	0.00237	0.00111	0.00202	0.00034	0.00156	0.00888	0.00237	0.00531	0.00284	0.00331	0.00524	0.02183	0.00474	0.01054	0.00442	0.00081	0.00162	0.00693	0.00138	0.00750	0.00233	0.00455	0.00228	0.00858	0.00281	0.02746	0.00037	0.00027	0.00074	0.00030	0.00020	0.00198	0.00193	0.00629	0.01118	0.00293	0.00060	0.00147	0.01102	0.00409	0.00060	0.00205	0.01249
o__Bacteroidales_f__Prevotellaceae_s__	0.00519	0.00000	0.00003	0.00003	0.00014	0.00003	0.00905	0.02580	0.00003	0.00000	0.00000	0.00264	0.00003	0.00007	0.00260	0.00003	0.00027	0.01017	0.06498	0.00024	0.00020	0.00000	0.00236	0.00003	0.00007	0.01068	0.00666	0.00109	0.00060	0.00160	0.00007	0.00255	0.00000	0.00003	0.00284	0.00000	0.00000	0.00345	0.01007	0.00082	0.00164	0.00132	0.00044	0.00110	0.01426	0.00104	0.12357	0.00219	0.00034
f__Ruminococcaceae_g__Negativibacillus_s__uncultured-bacterium	0.00000	0.00000	0.00000	0.00000	0.00000	0.00000	0.00000	0.00000	0.00000	0.00000	0.00000	0.00000	0.00000	0.00000	0.00000	0.00000	0.00000	0.00000	0.00000	0.00000	0.00000	0.00000	0.00000	0.00000	0.00000	0.00000	0.00000	0.00000	0.00007	0.00007	0.00000	0.00000	0.00000	0.00000	0.00007	0.00000	0.00003	0.00000	0.00003	0.00000	0.00000	0.00000	0.00000	0.00000	0.00000	0.00000	0.00000	0.00000	0.00000
f__Marinifilaceae_g__Sanguibacteroides_s__Gabonibacter-timonensis	0.00000	0.00000	0.00000	0.00000	0.00000	0.00000	0.00000	0.00000	0.00000	0.00000	0.00000	0.00000	0.00000	0.00000	0.00000	0.00000	0.00000	0.00000	0.00000	0.00000	0.00000	0.00000	0.00000	0.00000	0.00000	0.00000	0.00000	0.00000	0.00000	0.00017	0.00000	0.00000	0.00000	0.00000	0.00000	0.00000	0.00000	0.00000	0.00000	0.00000	0.00000	0.00000	0.00000	0.00000	0.00000	0.00000	0.00000	0.00000	0.00000
f__Bacteroidaceae_g__Bacteroides_s__uncultured-bacterium-adhufec355	0.00000	0.00000	0.00000	0.00000	0.00000	0.00000	0.00000	0.00000	0.00000	0.00175	0.00000	0.00000	0.00000	0.00000	0.00000	0.00000	0.00000	0.00000	0.00000	0.00000	0.00000	0.00000	0.00000	0.00000	0.00000	0.00000	0.00000	0.00000	0.00000	0.00000	0.00000	0.00000	0.00000	0.00000	0.00000	0.00000	0.00000	0.00000	0.00000	0.00000	0.00000	0.00000	0.00003	0.00000	0.00000	0.00010	0.00000	0.00000	0.00000
f__Lachnospiraceae_g__[Ruminococcus]-gauvreauii-group_s__unidentified	0.00000	0.00000	0.00000	0.00000	0.00000	0.00000	0.00000	0.00000	0.00000	0.00000	0.00000	0.00000	0.00003	0.00000	0.00000	0.00000	0.00000	0.00000	0.00000	0.00000	0.00000	0.00000	0.00000	0.00000	0.00000	0.00000	0.00000	0.00000	0.00000	0.00000	0.00000	0.00000	0.00000	0.00000	0.00000	0.00000	0.00000	0.00000	0.00000	0.00000	0.00000	0.00000	0.00000	0.00000	0.00000	0.00000	0.00000	0.00000	0.00000
f__Veillonellaceae_g__Allisonella_s__uncultured-bacterium	0.00000	0.00000	0.00000	0.00000	0.00000	0.00000	0.00850	0.00003	0.00000	0.00000	0.00017	0.00000	0.00000	0.00000	0.00000	0.00000	0.00000	0.00000	0.00003	0.00003	0.00000	0.00064	0.00017	0.00000	0.00000	0.00000	0.00000	0.00000	0.00040	0.00044	0.00000	0.00000	0.00000	0.00000	0.00000	0.00000	0.00000	0.00000	0.00020	0.00000	0.00000	0.00000	0.00000	0.00050	0.00027	0.00000	0.00003	0.00010	0.00000
f__Bacteroidaceae_g__Bacteroides_s__Bacteroides-acidifaciens	0.00000	0.00000	0.00000	0.00000	0.00000	0.00389	0.00000	0.00000	0.00000	0.00353	0.00000	0.00000	0.00000	0.00000	0.00000	0.00000	0.00000	0.00000	0.00000	0.00000	0.00000	0.00000	0.00000	0.00000	0.00000	0.00000	0.00000	0.00000	0.00003	0.00020	0.00000	0.00000	0.00000	0.00000	0.00000	0.00000	0.00000	0.00000	0.00000	0.00000	0.00000	0.00000	0.00000	0.00000	0.00000	0.00000	0.00000	0.00000	0.00000
f__Leuconostocaceae_g__Weissella_s__	0.00000	0.00000	0.00000	0.00000	0.00000	0.00000	0.00220	0.00000	0.00000	0.00000	0.00000	0.00000	0.00000	0.00000	0.00000	0.00000	0.00000	0.00000	0.00000	0.00000	0.00000	0.00000	0.00000	0.00000	0.00000	0.00000	0.00000	0.00000	0.00000	0.00000	0.00000	0.00000	0.00010	0.00000	0.00000	0.00000	0.00000	0.00000	0.00000	0.00000	0.00000	0.00003	0.00000	0.00000	0.00000	0.00000	0.00000	0.00000	0.00000
f__Ruminococcaceae_g__Butyricicoccus_s__Butyricicoccus-sp.-N15.MGS-46	0.00000	0.00000	0.00000	0.00000	0.00000	0.00000	0.00000	0.00000	0.00000	0.00000	0.00000	0.00000	0.00000	0.00000	0.00000	0.00000	0.00000	0.00000	0.00000	0.00000	0.00000	0.00000	0.00000	0.00000	0.00000	0.00000	0.00000	0.00000	0.00000	0.00000	0.00000	0.00000	0.00000	0.00000	0.00003	0.00000	0.00000	0.00000	0.00000	0.00000	0.00000	0.00000	0.00000	0.00000	0.00000	0.00000	0.00000	0.00000	0.00000
f__Akkermansiaceae_g__Akkermansia_s__	0.00000	0.00000	0.00000	0.00000	0.00007	0.00000	0.00000	0.00000	0.00000	0.00000	0.00000	0.00000	0.00003	0.00000	0.00000	0.00000	0.00000	0.00010	0.00000	0.00000	0.00105	0.00000	0.00000	0.00003	0.00000	0.00000	0.00000	0.00000	0.00000	0.00000	0.00000	0.00000	0.00000	0.00000	0.00000	0.00000	0.00000	0.00000	0.00000	0.00003	0.00000	0.00000	0.00000	0.00000	0.00000	0.00000	0.00010	0.00000	0.00051
f__Erysipelotrichaceae_g__Holdemanella_s__	0.00010	0.00000	0.00000	0.00000	0.00000	0.00000	0.00000	0.00034	0.00000	0.00000	0.00000	0.00098	0.00000	0.00000	0.00000	0.00000	0.00000	0.00183	0.00014	0.00000	0.00000	0.00000	0.00074	0.00000	0.00000	0.02095	0.00081	0.00689	0.00000	0.00003	0.00000	0.00000	0.00000	0.00000	0.00489	0.00000	0.00000	0.00000	0.00024	0.00000	0.00198	0.00000	0.00000	0.00000	0.00014	0.00000	0.00000	0.00007	0.00000
f__Ruminococcaceae_g__Negativibacillus_s__uncultured-organism	0.00000	0.00000	0.00000	0.00000	0.00000	0.00000	0.00000	0.00000	0.00000	0.00000	0.00000	0.00000	0.00000	0.00000	0.00000	0.00000	0.00000	0.00000	0.00000	0.00000	0.00000	0.00000	0.00000	0.00000	0.00000	0.00000	0.00000	0.00000	0.00000	0.00000	0.00000	0.00000	0.00000	0.00000	0.00000	0.00000	0.00000	0.00000	0.00000	0.00000	0.00000	0.00000	0.00000	0.00000	0.00000	0.00000	0.00000	0.00000	0.00000
f__Bacteroidaceae_g__Bacteroides_s__uncultured-Bacteroides-sp.	0.00000	0.00063	0.00000	0.00000	0.00000	0.00003	0.00000	0.00000	0.00000	0.00000	0.00010	0.00000	0.00000	0.00017	0.00000	0.00000	0.00000	0.00000	0.00000	0.00047	0.00000	0.00000	0.00000	0.00000	0.00017	0.00007	0.00000	0.00000	0.00017	0.00017	0.00000	0.00017	0.00000	0.00000	0.00000	0.00000	0.00000	0.00000	0.00000	0.00017	0.00003	0.00007	0.00040	0.00003	0.00000	0.00000	0.00000	0.00037	0.00000
f__Lachnospiraceae_g__Lachnoclostridium_s__[Clostridium]-symbiosum-WAL-14673	0.00000	0.00000	0.00000	0.00000	0.00000	0.00007	0.00000	0.00000	0.00000	0.00000	0.00000	0.00000	0.00000	0.00000	0.00000	0.00000	0.00000	0.00000	0.00000	0.00000	0.00000	0.00000	0.00000	0.00000	0.00000	0.00000	0.00000	0.00000	0.00000	0.00000	0.00000	0.00000	0.00000	0.00000	0.00000	0.00000	0.00000	0.00000	0.00000	0.00000	0.00000	0.00000	0.00000	0.00000	0.00000	0.00000	0.00000	0.00000	0.00000
f__Streptococcaceae_g__Lactococcus_s__	0.00000	0.00000	0.00000	0.00000	0.00010	0.00000	0.00000	0.00000	0.00000	0.00000	0.00000	0.00000	0.00003	0.00000	0.00000	0.00000	0.00000	0.00000	0.00000	0.00000	0.00000	0.00000	0.00000	0.00000	0.00000	0.00000	0.00000	0.00000	0.00000	0.00000	0.00000	0.00000	0.00000	0.00000	0.00000	0.00000	0.00003	0.00000	0.00000	0.00000	0.00000	0.00000	0.00000	0.00000	0.00000	0.00000	0.00000	0.00000	0.00000
f__Burkholderiaceae_g__Sutterella_s__	0.00127	0.00000	0.00007	0.00000	0.00000	0.00000	0.00844	0.00000	0.00148	0.00003	0.00000	0.00549	0.00000	0.00000	0.00277	0.00000	0.00871	0.00207	0.00017	0.00000	0.00323	0.00003	0.00115	0.00000	0.00000	0.00972	0.00024	0.00166	0.00000	0.00007	0.00000	0.00000	0.00000	0.00023	0.00365	0.00000	0.00000	0.00000	0.00000	0.00010	0.00074	0.00003	0.00000	0.00000	0.00020	0.00000	0.00000	0.00000	0.00007
f__Actinomycetaceae_g__Actinomyces_s__Actinomyces-sp.-oral-clone-CT047	0.00000	0.00000	0.00000	0.00007	0.00000	0.00000	0.00000	0.00000	0.00000	0.00000	0.00000	0.00000	0.00000	0.00000	0.00003	0.00000	0.00000	0.00000	0.00000	0.00000	0.00000	0.00003	0.00000	0.00000	0.00000	0.00003	0.00000	0.00000	0.00000	0.00000	0.00000	0.00000	0.00000	0.00000	0.00000	0.00000	0.00167	0.00000	0.00000	0.00000	0.00000	0.00003	0.00000	0.00000	0.00007	0.00000	0.00000	0.00000	0.00000
f__Burkholderiaceae_g__Acidovorax_s__	0.00000	0.00000	0.00000	0.00000	0.00000	0.00000	0.00000	0.00000	0.00000	0.00000	0.00000	0.00000	0.00000	0.00000	0.00000	0.00000	0.00000	0.00000	0.00000	0.00000	0.00000	0.00000	0.00000	0.00000	0.00000	0.00000	0.00000	0.00000	0.00000	0.00000	0.00000	0.00000	0.00000	0.00000	0.00000	0.00000	0.00000	0.00000	0.00000	0.00000	0.00003	0.00000	0.00000	0.00000	0.00000	0.00000	0.00000	0.00000	0.00000
p__Firmicutes_c__Clostridia_s__	0.00000	0.00000	0.00000	0.00000	0.00000	0.00000	0.00000	0.00000	0.00000	0.00000	0.00000	0.00000	0.00000	0.00000	0.00007	0.00000	0.00000	0.00000	0.00000	0.00000	0.00000	0.00000	0.00000	0.00010	0.00000	0.00003	0.00003	0.00000	0.00000	0.00003	0.00007	0.00000	0.00000	0.00000	0.00000	0.00000	0.00000	0.00000	0.00000	0.00003	0.00003	0.00000	0.00000	0.00000	0.00000	0.00003	0.00000	0.00000	0.00000
f__Tannerellaceae_g__Parabacteroides_s__Parabacteroides-goldsteinii-CL02T12C30	0.00000	0.00000	0.00007	0.00010	0.00000	0.00000	0.00000	0.00000	0.00000	0.00000	0.00000	0.00000	0.00000	0.00003	0.00000	0.00000	0.00000	0.00000	0.00000	0.00000	0.00000	0.00000	0.00000	0.00099	0.00003	0.00003	0.00000	0.00034	0.00000	0.00003	0.00000	0.00003	0.00003	0.00003	0.00000	0.00000	0.00000	0.00013	0.00000	0.00014	0.00000	0.00148	0.00000	0.00000	0.00000	0.00000	0.00000	0.00000	0.00615
f__Bifidobacteriaceae_g__Bifidobacterium_s__Bifidobacterium-adolescentis-ATCC-15703	0.00000	0.00000	0.00000	0.00000	0.00000	0.00000	0.00003	0.00000	0.00000	0.00000	0.00000	0.00000	0.00000	0.00000	0.00000	0.00000	0.00000	0.00000	0.00000	0.00000	0.00000	0.00000	0.00000	0.00000	0.00000	0.00000	0.00000	0.00000	0.00000	0.00000	0.00000	0.00000	0.00000	0.00000	0.00000	0.00000	0.00000	0.00000	0.00000	0.00000	0.00003	0.00000	0.00000	0.00000	0.00000	0.00000	0.00000	0.00000	0.00000
f__Desulfovibrionaceae_g__Bilophila_s__	0.00000	0.00000	0.00000	0.00000	0.00000	0.00000	0.00000	0.00000	0.00000	0.00000	0.00000	0.00000	0.00003	0.00010	0.00000	0.00003	0.00000	0.00000	0.00000	0.00000	0.00003	0.00000	0.00000	0.00000	0.00000	0.00003	0.00000	0.00000	0.00000	0.00000	0.00000	0.00000	0.00000	0.00000	0.00000	0.00000	0.00000	0.00000	0.00000	0.00000	0.00000	0.00000	0.00000	0.00000	0.00000	0.00000	0.00000	0.00000	0.00000
f__Veillonellaceae_g__Pectinatus_s__	0.00000	0.00000	0.00000	0.00000	0.00000	0.00000	0.00000	0.00000	0.00000	0.00000	0.00000	0.00010	0.00007	0.00000	0.00000	0.00003	0.00000	0.00000	0.00000	0.00000	0.00000	0.00000	0.00027	0.00007	0.00000	0.00000	0.00000	0.00000	0.00003	0.00020	0.00000	0.00000	0.00000	0.00000	0.00000	0.00000	0.00000	0.00000	0.00000	0.00000	0.00000	0.00017	0.00000	0.00000	0.00017	0.00000	0.00000	0.00000	0.00000
f__Prevotellaceae_g__Prevotella-9_s__	0.12255	0.00017	0.00000	0.00000	0.00003	0.00010	0.16020	0.05860	0.00010	0.00000	0.00000	0.00987	0.00000	0.00051	0.00886	0.00007	0.00000	0.12122	0.06373	0.00010	0.00000	0.00000	0.13387	0.00000	0.00007	0.12221	0.11802	0.00139	0.01270	0.01022	0.00038	0.00007	0.00047	0.00010	0.14983	0.00000	0.00020	0.15491	0.18421	0.00000	0.14607	0.00003	0.00117	0.18203	0.09117	0.16154	0.04403	0.00094	0.00003
f__Synergistaceae_g__Fretibacterium_s__Synergistetes-bacterium-oral-taxon-360	0.00000	0.00000	0.00000	0.00000	0.00000	0.00000	0.00000	0.00000	0.00000	0.00000	0.00000	0.00000	0.00000	0.00000	0.00000	0.00000	0.00000	0.00000	0.00000	0.00000	0.00000	0.00000	0.00000	0.00000	0.00000	0.00000	0.00000	0.00000	0.00000	0.00000	0.00000	0.00000	0.00000	0.00000	0.00000	0.00000	0.00000	0.00000	0.00000	0.00000	0.00000	0.00000	0.00000	0.00000	0.00003	0.00000	0.00000	0.00000	0.00000
f__Pseudomonadaceae_g__Pseudomonas_s__	0.00000	0.00000	0.00003	0.00000	0.00000	0.00000	0.00003	0.00000	0.00007	0.00000	0.00000	0.00000	0.00000	0.00000	0.00000	0.00000	0.00000	0.00000	0.00000	0.00000	0.00000	0.00000	0.00000	0.00000	0.00000	0.00000	0.00000	0.00003	0.00000	0.00000	0.00000	0.00000	0.00000	0.00003	0.00000	0.00000	0.00184	0.00000	0.00000	0.00000	0.00000	0.00000	0.00000	0.00000	0.00000	0.00000	0.00000	0.00000	0.00000
f__Veillonellaceae_g__Dialister_s__Veillonellaceae-bacterium-DNF00626	0.00000	0.00000	0.00000	0.00000	0.00003	0.00000	0.00000	0.00000	0.00000	0.00000	0.00000	0.00000	0.00000	0.00000	0.00000	0.00000	0.00000	0.00000	0.00000	0.00000	0.00000	0.00000	0.00000	0.00000	0.00000	0.00000	0.00000	0.00000	0.00000	0.00000	0.00000	0.00000	0.00000	0.00000	0.00000	0.00000	0.00000	0.00000	0.00000	0.00000	0.00000	0.00000	0.00000	0.00000	0.00000	0.00000	0.00000	0.00000	0.00000
f__Ruminococcaceae_g__Ruminococcaceae-UCG-005_s__human-gut-metagenome	0.00000	0.00000	0.00000	0.00000	0.00000	0.00000	0.00000	0.00000	0.00000	0.00000	0.00000	0.00000	0.00000	0.00000	0.00000	0.00000	0.00000	0.00000	0.00000	0.00000	0.00000	0.00000	0.00000	0.00000	0.00000	0.00000	0.00000	0.00000	0.00000	0.00000	0.00000	0.00000	0.00000	0.00000	0.00000	0.00000	0.00000	0.00000	0.00000	0.00000	0.00000	0.00000	0.00000	0.00003	0.00000	0.00000	0.00000	0.00000	0.00000
f__Erysipelotrichaceae_g__Allobaculum_s__gut-metagenome	0.00000	0.00000	0.00000	0.00000	0.00000	0.00000	0.00000	0.00000	0.00000	0.00000	0.00000	0.00000	0.00000	0.00000	0.00000	0.00000	0.00000	0.00000	0.00000	0.00000	0.00000	0.00000	0.00000	0.00000	0.00000	0.00003	0.00003	0.00000	0.00000	0.00000	0.00000	0.00000	0.00000	0.00000	0.00000	0.00000	0.00000	0.00000	0.00003	0.00000	0.00000	0.00000	0.00000	0.00000	0.00000	0.00000	0.00000	0.00000	0.00000
o__Pasteurellales_f__Pasteurellaceae_s__	0.00000	0.00584	0.00077	0.00048	0.00007	0.00007	0.01721	0.00013	0.00000	0.00007	0.00014	0.00007	0.00020	0.00003	0.00000	0.00041	0.00000	0.00000	0.00000	0.00495	0.00003	0.00003	0.00095	0.00041	0.00625	0.00014	0.00014	0.00095	0.00064	0.00072	0.00168	0.00061	0.00181	0.00315	0.00057	0.00689	0.00020	0.00013	0.00068	0.00227	0.00003	0.00003	0.00315	0.01429	0.00041	0.00181	0.00033	0.00003	0.00000
f__Lachnospiraceae_g__Lachnospiraceae-ND3007-group_s__	0.00030	0.00000	0.00000	0.00003	0.00000	0.00000	0.00000	0.00003	0.00030	0.00000	0.00000	0.00000	0.00017	0.00010	0.00000	0.00000	0.00000	0.00034	0.00000	0.00003	0.00007	0.00000	0.00007	0.00069	0.00020	0.00014	0.00149	0.00051	0.00000	0.00020	0.00017	0.00000	0.00020	0.00027	0.00010	0.00033	0.00000	0.00007	0.00037	0.00000	0.00111	0.00007	0.00000	0.00000	0.00003	0.00000	0.00000	0.00020	0.00000
f__Barnesiellaceae_g__Coprobacter_s__Coprobacter-fastidiosus-NSB1	0.00000	0.00000	0.00000	0.00000	0.00000	0.00000	0.00000	0.00000	0.00030	0.00000	0.00000	0.00000	0.00000	0.00000	0.00000	0.00000	0.00000	0.00000	0.00000	0.00000	0.00000	0.00000	0.00000	0.00014	0.00000	0.00000	0.00000	0.00000	0.00000	0.00000	0.00000	0.00000	0.00000	0.00000	0.00000	0.00000	0.00000	0.00000	0.00000	0.00000	0.00000	0.00000	0.00000	0.00000	0.00000	0.00000	0.00000	0.00000	0.00000
f__Lachnospiraceae_g__Agathobacter_s__uncultured-bacterium	0.00000	0.00000	0.00000	0.00000	0.00000	0.00000	0.00000	0.00000	0.00000	0.00000	0.00014	0.00000	0.00000	0.00000	0.00000	0.00000	0.00000	0.00000	0.00000	0.00003	0.00058	0.00003	0.00000	0.00000	0.00000	0.00000	0.00000	0.00000	0.00000	0.00000	0.00000	0.00000	0.00000	0.00000	0.00000	0.00000	0.00000	0.00000	0.00000	0.00000	0.00000	0.00000	0.00000	0.00000	0.00000	0.00000	0.00000	0.00000	0.00000
o__Clostridiales_f__Peptostreptococcaceae_s__	0.00003	0.00000	0.00007	0.00003	0.00000	0.00003	0.00030	0.00023	0.00017	0.00000	0.00000	0.00000	0.00000	0.00000	0.00000	0.00003	0.00000	0.00000	0.00000	0.00007	0.00000	0.00037	0.00000	0.00000	0.00000	0.00007	0.00010	0.00007	0.00000	0.00000	0.00017	0.00000	0.00064	0.00000	0.00007	0.00000	0.00027	0.00000	0.00010	0.00000	0.00000	0.00007	0.00007	0.00003	0.00003	0.00000	0.00000	0.00000	0.00000
f__Ruminococcaceae_g__Ruminiclostridium-6_s__	0.00000	0.00000	0.00000	0.00000	0.00000	0.00000	0.00000	0.00020	0.00000	0.00000	0.00000	0.00000	0.00000	0.00000	0.00000	0.00000	0.00000	0.00000	0.00003	0.00000	0.00000	0.00000	0.00000	0.00000	0.00000	0.00000	0.00000	0.00000	0.00000	0.00000	0.00000	0.00000	0.00000	0.00000	0.00000	0.00000	0.00000	0.00013	0.00000	0.00000	0.00000	0.00000	0.00000	0.00000	0.00000	0.00000	0.00000	0.00000	0.00000
f__Ruminococcaceae_g__Flavonifractor_s__	0.00000	0.00003	0.00000	0.00000	0.00000	0.00007	0.00000	0.00000	0.00000	0.00000	0.00007	0.00003	0.00003	0.00000	0.00000	0.00000	0.00003	0.00003	0.00000	0.00000	0.00010	0.00000	0.00000	0.00000	0.00000	0.00000	0.00000	0.00000	0.00000	0.00000	0.00000	0.00000	0.00007	0.00000	0.00000	0.00000	0.00000	0.00000	0.00000	0.00000	0.00000	0.00003	0.00000	0.00000	0.00000	0.00000	0.00000	0.00000	0.00000
f__Bacteroidaceae_g__Bacteroides_s__bacterium-NLAE-zl-P277	0.00000	0.00000	0.00000	0.00000	0.00000	0.00000	0.00000	0.00000	0.00000	0.00000	0.00000	0.00000	0.00000	0.00000	0.00000	0.00000	0.00000	0.00000	0.00000	0.00000	0.00000	0.00000	0.00000	0.00000	0.00003	0.00000	0.00000	0.00000	0.00000	0.00000	0.00000	0.00000	0.00000	0.00000	0.00000	0.00000	0.00000	0.00000	0.00000	0.00000	0.00000	0.00000	0.00000	0.00000	0.00000	0.00000	0.00000	0.00000	0.00000
f__Erysipelotrichaceae_g__Holdemania_s__	0.00000	0.00000	0.00000	0.00000	0.00000	0.00000	0.00000	0.00000	0.00000	0.00000	0.00000	0.00000	0.00000	0.00000	0.00003	0.00000	0.00000	0.00000	0.00000	0.00000	0.00000	0.00000	0.00000	0.00000	0.00000	0.00000	0.00000	0.00000	0.00000	0.00000	0.00000	0.00000	0.00000	0.00000	0.00000	0.00000	0.00000	0.00000	0.00000	0.00000	0.00000	0.00000	0.00000	0.00000	0.00000	0.00000	0.00000	0.00000	0.00000
f__Ruminococcaceae_g__Negativibacillus_s__	0.00000	0.00000	0.00000	0.00000	0.00000	0.00000	0.00000	0.00000	0.00000	0.00000	0.00000	0.00000	0.00000	0.00000	0.00000	0.00000	0.00000	0.00000	0.00000	0.00000	0.00000	0.00000	0.00000	0.00000	0.00000	0.00000	0.00000	0.00000	0.00000	0.00000	0.00000	0.00000	0.00000	0.00003	0.00003	0.00000	0.00000	0.00000	0.00000	0.00000	0.00000	0.00000	0.00000	0.00000	0.00000	0.00000	0.00000	0.00000	0.00000
f__Streptococcaceae_g__Streptococcus_s__Streptococcus-salivarius-subsp.-salivarius	0.00000	0.00000	0.00000	0.00027	0.00010	0.00000	0.00034	0.00000	0.00037	0.00000	0.00000	0.00000	0.00000	0.00017	0.00034	0.00000	0.00000	0.00000	0.00047	0.00266	0.00000	0.00000	0.00003	0.00014	0.00003	0.00000	0.00007	0.00000	0.00010	0.00027	0.00014	0.00010	0.00047	0.00007	0.00010	0.00120	0.01179	0.00000	0.00000	0.00000	0.00000	0.00000	0.01213	0.00007	0.00365	0.00023	0.00007	0.00024	0.00000
f__Marinifilaceae_g__Butyricimonas_s__	0.00000	0.00000	0.00000	0.00000	0.00017	0.00000	0.00000	0.00000	0.00000	0.00000	0.00000	0.00071	0.00027	0.00017	0.00000	0.00055	0.00077	0.00000	0.00000	0.00000	0.00615	0.00017	0.00000	0.00045	0.00010	0.00003	0.00000	0.00051	0.00124	0.00266	0.00000	0.00000	0.00000	0.00000	0.00003	0.00067	0.00023	0.00017	0.00003	0.00034	0.00000	0.00010	0.00000	0.00000	0.00000	0.00000	0.00027	0.00040	0.00000
o__Vibrionales_f__Vibrionaceae_s__	0.00000	0.00000	0.00000	0.00000	0.00000	0.00000	0.00000	0.00000	0.00000	0.00000	0.00000	0.00000	0.00000	0.00000	0.00000	0.00000	0.00000	0.00000	0.00000	0.00000	0.00000	0.00000	0.00000	0.00000	0.00000	0.00000	0.00000	0.00000	0.00000	0.00000	0.00000	0.00000	0.00000	0.00000	0.00003	0.00000	0.00000	0.00000	0.00000	0.00000	0.00000	0.00000	0.00000	0.00000	0.00000	0.00000	0.00000	0.00000	0.00000
k__Bacteria_p__Bacteroidetes_s__	0.00000	0.00000	0.00000	0.00000	0.00000	0.00000	0.00000	0.00000	0.00000	0.00000	0.00000	0.00000	0.00000	0.00000	0.00000	0.00000	0.00000	0.00000	0.00000	0.00000	0.00000	0.00000	0.00000	0.00000	0.00000	0.00000	0.00000	0.00000	0.00000	0.00000	0.00000	0.00000	0.00000	0.00000	0.00000	0.00000	0.00000	0.00000	0.00010	0.00000	0.00000	0.00000	0.00000	0.00000	0.00000	0.00000	0.00000	0.00000	0.00000
o__Bacteroidales_f__Barnesiellaceae_s__	0.00000	0.00000	0.00000	0.00000	0.00000	0.00000	0.00000	0.00000	0.00003	0.00000	0.00000	0.00000	0.00000	0.00000	0.00000	0.00000	0.00000	0.00000	0.00000	0.00000	0.00000	0.00000	0.00000	0.00007	0.00000	0.00000	0.00000	0.00000	0.00000	0.00000	0.00000	0.00000	0.00003	0.00000	0.00000	0.00000	0.00000	0.00000	0.00000	0.00000	0.00000	0.00000	0.00000	0.00000	0.00000	0.00000	0.00000	0.00000	0.00000
f__Prevotellaceae_g__Paraprevotella_s__unidentified	0.00000	0.00000	0.00000	0.00000	0.00000	0.00000	0.00000	0.00000	0.00000	0.00000	0.00000	0.00000	0.00784	0.00000	0.00000	0.00000	0.00000	0.00000	0.00000	0.00000	0.00000	0.00000	0.00000	0.00971	0.00000	0.00000	0.00000	0.00000	0.00000	0.00000	0.00000	0.00000	0.00000	0.00000	0.00000	0.00000	0.00000	0.00000	0.00000	0.00000	0.00000	0.00000	0.00000	0.00000	0.00000	0.00000	0.00000	0.00000	0.00000
f__uncultured_g__gut-metagenome_s__gut-metagenome	0.00000	0.00003	0.00000	0.00000	0.00000	0.00000	0.00000	0.00000	0.00000	0.00000	0.00000	0.00000	0.00010	0.00000	0.00058	0.00000	0.00000	0.00000	0.00000	0.00000	0.00000	0.00000	0.00000	0.00161	0.00000	0.00000	0.00000	0.00584	0.00000	0.00000	0.00000	0.00017	0.00091	0.00000	0.00000	0.00000	0.00000	0.00000	0.00000	0.00000	0.00000	0.00064	0.00000	0.00000	0.00000	0.00000	0.00000	0.00000	0.00000
f__Desulfovibrionaceae_g__Mailhella_s__Mailhella-massiliensis	0.00000	0.00000	0.00000	0.00000	0.00000	0.00000	0.00000	0.00000	0.00000	0.00000	0.00000	0.00003	0.00000	0.00000	0.00000	0.00000	0.00000	0.00000	0.00000	0.00000	0.00000	0.00000	0.00000	0.00000	0.00000	0.00000	0.00000	0.00000	0.00000	0.00000	0.00000	0.00000	0.00000	0.00000	0.00000	0.00000	0.00000	0.00000	0.00000	0.00000	0.00000	0.00000	0.00000	0.00000	0.00000	0.00000	0.00000	0.00000	0.00000
f__Streptococcaceae_g__Streptococcus_s__Streptococcus-sp.-oral-clone-ASB02	0.00000	0.00000	0.00000	0.00000	0.00000	0.00000	0.00000	0.00000	0.00000	0.00000	0.00000	0.00000	0.00000	0.00000	0.00000	0.00000	0.00000	0.00000	0.00000	0.00000	0.00000	0.00000	0.00000	0.00000	0.00000	0.00000	0.00000	0.00000	0.00000	0.00000	0.00000	0.00000	0.00000	0.00000	0.00000	0.00000	0.00003	0.00000	0.00000	0.00000	0.00000	0.00000	0.00000	0.00000	0.00000	0.00000	0.00000	0.00000	0.00000
f__Ruminococcaceae_g__Ruminococcaceae-UCG-002_s__uncultured-bacterium	0.00000	0.00000	0.00000	0.00000	0.00000	0.00000	0.00000	0.00000	0.00000	0.00000	0.00000	0.00000	0.00000	0.00000	0.00000	0.00000	0.00000	0.00000	0.00000	0.00000	0.00000	0.00000	0.00000	0.00000	0.00003	0.00000	0.00000	0.00000	0.00000	0.00000	0.00000	0.00000	0.00000	0.00000	0.00000	0.00000	0.00000	0.00000	0.00000	0.00000	0.00000	0.00000	0.00000	0.00000	0.00000	0.00000	0.00000	0.00000	0.00000
f__Family-XI_g__Peptoniphilus_s__Peptoniphilus-sp.-BV3C26	0.00000	0.00000	0.00000	0.00000	0.00000	0.00000	0.00000	0.00000	0.00000	0.00000	0.00000	0.00000	0.00000	0.00000	0.00000	0.00000	0.00000	0.00000	0.00000	0.00000	0.00000	0.00000	0.00000	0.00000	0.00000	0.00000	0.00000	0.00000	0.00000	0.00000	0.00000	0.00000	0.00000	0.00000	0.00000	0.00003	0.00000	0.00000	0.00000	0.00000	0.00000	0.00000	0.00000	0.00000	0.00000	0.00000	0.00000	0.00000	0.00000
f__Lachnospiraceae_g__Acetitomaculum_s__Firmicutes-bacterium-CAG_194_44_15	0.00000	0.00000	0.00000	0.00000	0.00000	0.00000	0.00000	0.00000	0.00000	0.00000	0.00000	0.00000	0.00000	0.00000	0.00000	0.00000	0.00000	0.00000	0.00000	0.00000	0.00000	0.00000	0.00000	0.00007	0.00000	0.00000	0.00000	0.00000	0.00000	0.00000	0.00000	0.00000	0.00000	0.00000	0.00000	0.00000	0.00000	0.00000	0.00000	0.00000	0.00000	0.00000	0.00000	0.00000	0.00000	0.00000	0.00000	0.00000	0.00000
c__Clostridia_o__Clostridiales_s__	0.00111	0.00030	0.00194	0.00338	0.00720	0.00010	0.00085	0.00201	0.00454	0.00013	0.00227	0.01750	0.00176	0.00253	0.00363	0.00075	0.00057	0.00400	0.00027	0.00114	0.00200	0.00125	0.00108	0.00882	0.00191	0.00240	0.00257	0.00316	0.00111	0.00419	0.00541	0.00157	0.00141	0.00090	0.00147	0.00151	0.00244	0.00104	0.00468	0.00340	0.00144	0.00165	0.00007	0.00074	0.00210	0.00131	0.00064	0.00252	0.00095
f__Erysipelotrichaceae_g__Erysipelatoclostridium_s__Massiliomicrobiota-timonensis	0.00000	0.00000	0.00000	0.00000	0.00000	0.00000	0.00000	0.00000	0.00020	0.00000	0.00000	0.00000	0.00000	0.00000	0.00000	0.00000	0.00000	0.00000	0.00000	0.00000	0.00000	0.00000	0.00000	0.00000	0.00000	0.00000	0.00000	0.00000	0.00000	0.00000	0.00000	0.00000	0.00000	0.00003	0.00000	0.00000	0.00003	0.00000	0.00000	0.00000	0.00000	0.00000	0.00000	0.00000	0.00000	0.00000	0.00000	0.00000	0.00000
f__Lachnospiraceae_g__Dorea_s__uncultured-bacterium-A71	0.00000	0.00000	0.00000	0.00000	0.00000	0.00000	0.00000	0.00000	0.00000	0.00000	0.00003	0.00000	0.00000	0.00000	0.00000	0.00000	0.00000	0.00000	0.00000	0.00000	0.00000	0.00000	0.00000	0.00000	0.00000	0.00000	0.00000	0.00000	0.00000	0.00000	0.00000	0.00000	0.00000	0.00000	0.00000	0.00000	0.00000	0.00000	0.00000	0.00000	0.00000	0.00000	0.00000	0.00000	0.00000	0.00000	0.00000	0.00000	0.00000
f__Lachnospiraceae_g__UC5-1-2E3_s__uncultured-bacterium	0.00000	0.00000	0.00000	0.00000	0.00000	0.00000	0.00000	0.00000	0.00000	0.00000	0.00000	0.00000	0.00000	0.00000	0.00000	0.00000	0.00000	0.00000	0.00000	0.00000	0.00000	0.00000	0.00000	0.00000	0.00000	0.00000	0.00000	0.00000	0.00000	0.00000	0.00000	0.00000	0.00000	0.00007	0.00000	0.00000	0.00000	0.00000	0.00000	0.00000	0.00000	0.00000	0.00000	0.00000	0.00000	0.00000	0.00000	0.00000	0.00000
f__Burkholderiaceae_g__Sutterella_s__Sutterella-sp.-Marseille-P3660	0.00000	0.00000	0.00000	0.00000	0.00000	0.00000	0.00003	0.00000	0.00000	0.00000	0.00000	0.00000	0.00000	0.00000	0.00000	0.00000	0.00000	0.00000	0.00000	0.00000	0.00000	0.00000	0.00000	0.00000	0.00000	0.00000	0.00000	0.00000	0.00000	0.00000	0.00000	0.00000	0.00000	0.00000	0.00000	0.00000	0.00000	0.00000	0.00000	0.00000	0.00000	0.00000	0.00000	0.00000	0.00000	0.00000	0.00000	0.00000	0.00000
f__Muribaculaceae_g__Porphyromonadaceae-bacterium-C941_s__Porphyromonadaceae-bacterium-C941	0.00000	0.00000	0.00000	0.00000	0.00000	0.00000	0.00000	0.00000	0.00000	0.00000	0.00000	0.00000	0.00000	0.00000	0.00000	0.00000	0.00000	0.00000	0.00000	0.00000	0.00007	0.00000	0.00000	0.00000	0.00000	0.00000	0.00000	0.00000	0.00000	0.00000	0.00000	0.00000	0.00000	0.00000	0.00000	0.00003	0.00000	0.00000	0.00000	0.00000	0.00000	0.00000	0.00000	0.00000	0.00000	0.00000	0.00000	0.00000	0.00000
f__Lachnospiraceae_g__Lachnoclostridium_s__butyrate-producing-bacterium-SM4/1	0.00000	0.00000	0.00000	0.00000	0.00000	0.00000	0.00000	0.00000	0.00000	0.00000	0.00000	0.00000	0.00000	0.00000	0.00000	0.00000	0.00000	0.00000	0.00000	0.00000	0.00000	0.00000	0.00000	0.00000	0.00003	0.00000	0.00000	0.00000	0.00000	0.00000	0.00000	0.00000	0.00000	0.00000	0.00003	0.00000	0.00000	0.00000	0.00000	0.00000	0.00000	0.00013	0.00000	0.00000	0.00000	0.00000	0.00000	0.00000	0.00000
f__Lachnospiraceae_g__Lachnospiraceae-NK4A136-group_s__	0.00044	0.00017	0.00151	0.00195	0.00049	0.00000	0.00000	0.00047	0.00003	0.00000	0.00075	0.00027	0.00037	0.00061	0.00038	0.00003	0.00000	0.00383	0.00027	0.00003	0.00014	0.00020	0.00003	0.00209	0.00044	0.00048	0.00179	0.00017	0.00010	0.00048	0.00017	0.00282	0.00030	0.00023	0.00214	0.00003	0.00161	0.00013	0.00522	0.00024	0.00047	0.00017	0.00000	0.00000	0.00000	0.00027	0.00010	0.00000	0.00000
f__Eggerthellaceae_g__Gordonibacter_s__unidentified	0.00000	0.00000	0.00000	0.00000	0.00000	0.00000	0.00000	0.00000	0.00064	0.00000	0.00000	0.00000	0.00000	0.00000	0.00007	0.00000	0.00000	0.00000	0.00000	0.00000	0.00000	0.00000	0.00000	0.00003	0.00000	0.00000	0.00003	0.00000	0.00000	0.00000	0.00000	0.00000	0.00000	0.00000	0.00000	0.00000	0.00191	0.00000	0.00000	0.00000	0.00000	0.00000	0.00000	0.00000	0.00000	0.00000	0.00000	0.00000	0.00000
f__Lachnospiraceae_g__Tyzzerella_s__uncultured-Firmicutes-bacterium	0.00000	0.00000	0.00000	0.00000	0.00000	0.00007	0.00000	0.00000	0.00000	0.00010	0.00000	0.00000	0.00000	0.00000	0.00000	0.00000	0.00000	0.00000	0.00000	0.00000	0.00000	0.00000	0.00000	0.00000	0.00000	0.00000	0.00000	0.00000	0.00000	0.00000	0.00000	0.00000	0.00000	0.00000	0.00013	0.00003	0.00000	0.00000	0.00000	0.00000	0.00000	0.00000	0.00000	0.00000	0.00000	0.00000	0.00000	0.00000	0.00000
f__Lachnospiraceae_g__Dorea_s__	0.00167	0.00003	0.00057	0.00072	0.00073	0.00000	0.00315	0.01632	0.00000	0.00050	0.00088	0.00064	0.00020	0.00014	0.00010	0.00003	0.00013	0.00024	0.00007	0.00040	0.00061	0.00034	0.00030	0.00021	0.00027	0.00164	0.00041	0.00031	0.00037	0.00106	0.01520	0.00068	0.00161	0.00003	0.00044	0.00324	0.00000	0.00054	0.00081	0.00014	0.00121	0.00037	0.00003	0.00003	0.00139	0.00003	0.00003	0.00027	0.00000
f__Porphyromonadaceae_g__Porphyromonas_s__	0.00000	0.00000	0.00003	0.00000	0.00000	0.00000	0.00000	0.00000	0.00000	0.00000	0.00000	0.00000	0.00000	0.00000	0.00000	0.00000	0.00000	0.00000	0.00000	0.00000	0.00000	0.00000	0.00000	0.00000	0.00000	0.00000	0.00000	0.00000	0.00000	0.00000	0.00000	0.00000	0.00000	0.00000	0.00000	0.00000	0.00000	0.00000	0.00000	0.00000	0.00000	0.00000	0.00000	0.00000	0.00000	0.00000	0.00000	0.00000	0.00003
f__Atopobiaceae_g__Atopobium_s__uncultured-bacterium	0.00000	0.00000	0.00000	0.00000	0.00000	0.00000	0.00000	0.00000	0.00000	0.00000	0.00000	0.00000	0.00000	0.00000	0.00000	0.00000	0.00000	0.00000	0.00000	0.00000	0.00000	0.00000	0.00000	0.00000	0.00000	0.00000	0.00000	0.00000	0.00000	0.00000	0.00000	0.00000	0.00000	0.00000	0.00000	0.00000	0.00010	0.00000	0.00000	0.00000	0.00000	0.00000	0.00000	0.00000	0.00000	0.00000	0.00000	0.00000	0.00000
f__Erysipelotrichaceae_g__Solobacterium_s__uncultured-bacterium	0.00000	0.00000	0.00000	0.00000	0.00000	0.00000	0.00000	0.00007	0.00000	0.00000	0.00000	0.00000	0.00000	0.00000	0.00003	0.00000	0.00000	0.00000	0.00007	0.00000	0.00000	0.00000	0.00000	0.00000	0.00000	0.00000	0.00000	0.00000	0.00000	0.00000	0.00000	0.00000	0.00000	0.00000	0.00000	0.00000	0.00000	0.00000	0.00000	0.00000	0.00010	0.00000	0.00000	0.00000	0.00064	0.00000	0.00000	0.00000	0.00000
f__Bifidobacteriaceae_g__Bifidobacterium_s__Bifidobacterium-animalis	0.00000	0.00000	0.00000	0.00000	0.00000	0.00000	0.00000	0.00000	0.00007	0.00000	0.00000	0.00000	0.00000	0.00000	0.00000	0.00000	0.00000	0.00000	0.00000	0.00000	0.00000	0.00000	0.00000	0.00000	0.00000	0.00000	0.00000	0.00000	0.00000	0.00000	0.00000	0.00000	0.00000	0.00000	0.00000	0.00000	0.00000	0.00000	0.00000	0.00000	0.00000	0.00000	0.00000	0.00000	0.00000	0.00000	0.00000	0.00000	0.00000
f__Marinifilaceae_g__Butyricimonas_s__uncultured-organism	0.00010	0.00000	0.00000	0.00000	0.00049	0.00000	0.00000	0.00000	0.00000	0.00000	0.00000	0.00000	0.00014	0.00007	0.00000	0.00000	0.00003	0.00000	0.00000	0.00000	0.00017	0.00003	0.00000	0.00034	0.00000	0.00000	0.00000	0.00007	0.00003	0.00007	0.00000	0.00000	0.00000	0.00000	0.00000	0.00000	0.00003	0.00000	0.00000	0.00000	0.00000	0.00003	0.00000	0.00000	0.00000	0.00000	0.00003	0.00037	0.00000
o__Micrococcales_f__Microbacteriaceae_s__	0.00000	0.00000	0.00000	0.00000	0.00000	0.00000	0.00000	0.00000	0.00000	0.00000	0.00000	0.00000	0.00000	0.00000	0.00000	0.00000	0.00000	0.00000	0.00000	0.00000	0.00000	0.00000	0.00000	0.00000	0.00000	0.00000	0.00000	0.00000	0.00000	0.00000	0.00000	0.00000	0.00000	0.00003	0.00000	0.00000	0.00003	0.00000	0.00000	0.00000	0.00003	0.00000	0.00000	0.00000	0.00000	0.00000	0.00000	0.00000	0.00000
f__Family-XIII_g__S5-A14a_s__	0.00000	0.00000	0.00000	0.00000	0.00000	0.00000	0.00000	0.00000	0.00000	0.00000	0.00000	0.00000	0.00000	0.00000	0.00000	0.00000	0.00000	0.00000	0.00000	0.00000	0.00000	0.00000	0.00000	0.00000	0.00000	0.00000	0.00000	0.00000	0.00000	0.00000	0.00000	0.00000	0.00000	0.00000	0.00000	0.00000	0.00000	0.00000	0.00000	0.00000	0.00000	0.00000	0.00000	0.00000	0.00000	0.00000	0.00000	0.00000	0.00000
c__Fusobacteriia_o__Fusobacteriales_s__	0.00000	0.00000	0.00000	0.00000	0.00000	0.00000	0.00000	0.00000	0.00000	0.00000	0.00000	0.00000	0.00000	0.00000	0.00000	0.00000	0.00000	0.00000	0.00003	0.00000	0.00000	0.00000	0.00000	0.00000	0.00000	0.00000	0.00000	0.00000	0.00000	0.00000	0.00000	0.00000	0.00000	0.00000	0.00000	0.00000	0.00000	0.00000	0.00000	0.00000	0.00000	0.00000	0.00000	0.00000	0.00000	0.00000	0.00000	0.00000	0.00000
f__Intrasporangiaceae_g__Janibacter_s__	0.00000	0.00000	0.00000	0.00000	0.00000	0.00000	0.00000	0.00000	0.00000	0.00000	0.00000	0.00000	0.00000	0.00000	0.00000	0.00000	0.00000	0.00000	0.00000	0.00000	0.00000	0.00000	0.00000	0.00000	0.00000	0.00000	0.00000	0.00000	0.00000	0.00000	0.00000	0.00000	0.00000	0.00000	0.00000	0.00000	0.00003	0.00000	0.00000	0.00000	0.00000	0.00000	0.00000	0.00000	0.00000	0.00000	0.00000	0.00000	0.00000
f__Marinifilaceae_g__Sanguibacteroides_s__Gabonibacter-massiliensis	0.00000	0.00000	0.00000	0.00000	0.00000	0.00000	0.00000	0.00000	0.00000	0.00000	0.00000	0.00000	0.00000	0.00000	0.00000	0.00000	0.00000	0.00000	0.00000	0.00000	0.00000	0.00000	0.00000	0.00000	0.00000	0.00000	0.00000	0.00000	0.00000	0.00000	0.00000	0.00000	0.00000	0.00000	0.00000	0.00000	0.00000	0.00000	0.00000	0.00000	0.00000	0.00000	0.00000	0.00000	0.00000	0.00000	0.00000	0.00000	0.00000
f__Vibrionaceae_g__Photobacterium_s__	0.00000	0.00000	0.00000	0.00000	0.00000	0.00000	0.00000	0.00000	0.00000	0.00000	0.00000	0.00000	0.00000	0.00000	0.00000	0.00000	0.00000	0.00000	0.00000	0.00000	0.00000	0.00000	0.00000	0.00000	0.00000	0.00000	0.00000	0.00000	0.00000	0.00000	0.00000	0.00000	0.00003	0.00000	0.00000	0.00000	0.00000	0.00000	0.00000	0.00000	0.00000	0.00000	0.00000	0.00000	0.00000	0.00000	0.00000	0.00000	0.00000
f__Synergistaceae_g__Cloacibacillus_s__	0.00000	0.00000	0.00000	0.00000	0.00000	0.00000	0.00000	0.00000	0.00000	0.00000	0.00000	0.00000	0.00000	0.00000	0.00000	0.00000	0.00000	0.00000	0.00000	0.00000	0.00000	0.00000	0.00000	0.00000	0.00000	0.00003	0.00000	0.00000	0.00000	0.00000	0.00000	0.00000	0.00000	0.00000	0.00003	0.00000	0.00000	0.00000	0.00000	0.00000	0.00000	0.00010	0.00000	0.00000	0.00000	0.00000	0.00000	0.00000	0.00000
f__Lachnospiraceae_g__Lachnospiraceae-NK4A136-group_s__uncultured-Clostridium-sp.	0.00003	0.00000	0.00000	0.00000	0.00000	0.00000	0.00000	0.00020	0.00000	0.00000	0.00000	0.00003	0.00000	0.00000	0.00000	0.00000	0.00000	0.00052	0.00003	0.00000	0.00000	0.00000	0.00000	0.00000	0.00003	0.00000	0.00014	0.00000	0.00000	0.00000	0.00000	0.00000	0.00007	0.00000	0.00000	0.00000	0.00000	0.00007	0.00014	0.00000	0.00007	0.00000	0.00000	0.00000	0.00000	0.00000	0.00000	0.00000	0.00000
f__Desulfovibrionaceae_g__Desulfovibrio_s__bacterium-'New-Zealand-D'	0.00000	0.00000	0.00000	0.00000	0.00000	0.00000	0.00000	0.00000	0.00000	0.00000	0.00000	0.00000	0.00000	0.00000	0.00000	0.00000	0.00000	0.00000	0.00000	0.00000	0.00000	0.00000	0.00000	0.00000	0.00000	0.00000	0.00000	0.00000	0.00000	0.00000	0.00000	0.00000	0.00000	0.00000	0.00000	0.00000	0.00003	0.00000	0.00000	0.00000	0.00000	0.00000	0.00000	0.00000	0.00000	0.00000	0.00000	0.00000	0.00000
f__Lachnospiraceae_g__Agathobacter_s__uncultured-marine-bacterium	0.00000	0.00000	0.00027	0.00000	0.00000	0.00000	0.00000	0.00000	0.00000	0.00000	0.00003	0.00000	0.00000	0.00000	0.00000	0.00000	0.00000	0.00000	0.00000	0.00000	0.00003	0.00003	0.00000	0.00003	0.00003	0.00000	0.00000	0.00000	0.00000	0.00000	0.00000	0.00000	0.00003	0.00000	0.00000	0.00000	0.00000	0.00000	0.00000	0.00000	0.00000	0.00000	0.00000	0.00000	0.00000	0.00000	0.00000	0.00000	0.00000
f__Saccharimonadaceae_g__uncultured-Candidatus-Saccharibacteria-bacterium_s__uncultured-Candidatus-Saccharibacteria-bacterium	0.00000	0.00000	0.00000	0.00000	0.00000	0.00000	0.00000	0.00000	0.00000	0.00000	0.00000	0.00000	0.00000	0.00000	0.00000	0.00000	0.00000	0.00000	0.00000	0.00000	0.00000	0.00000	0.00000	0.00000	0.00000	0.00000	0.00000	0.00000	0.00000	0.00000	0.00000	0.00000	0.00000	0.00000	0.00000	0.00000	0.00000	0.00000	0.00000	0.00000	0.00000	0.00000	0.00000	0.00000	0.00000	0.00000	0.00000	0.00000	0.00000
o__Rickettsiales_f__Mitochondria_s__	0.00000	0.00000	0.00000	0.00000	0.00000	0.00000	0.00000	0.00000	0.00000	0.00000	0.00000	0.00000	0.00003	0.00000	0.00000	0.00000	0.00000	0.00000	0.00000	0.00000	0.00000	0.00000	0.00000	0.00000	0.00000	0.00000	0.00000	0.00000	0.00000	0.00000	0.00000	0.00000	0.00000	0.00000	0.00013	0.00000	0.00000	0.00000	0.00000	0.00000	0.00000	0.00000	0.00000	0.00000	0.00000	0.00000	0.00000	0.00000	0.00000
f__Carnobacteriaceae_g__Granulicatella_s__	0.00000	0.00000	0.00000	0.00000	0.00000	0.00000	0.00007	0.00000	0.00007	0.00000	0.00000	0.00000	0.00003	0.00007	0.00000	0.00000	0.00000	0.00000	0.00000	0.00000	0.00000	0.00007	0.00000	0.00000	0.00000	0.00000	0.00000	0.00003	0.00003	0.00000	0.00000	0.00010	0.00007	0.00000	0.00000	0.00007	0.00680	0.00000	0.00000	0.00000	0.00000	0.00007	0.00003	0.00000	0.00000	0.00000	0.00000	0.00000	0.00000
f__Lachnospiraceae_g__Coprococcus-1_s__metagenome	0.00000	0.00000	0.00000	0.00000	0.00003	0.00000	0.00007	0.00010	0.00000	0.00000	0.00000	0.00017	0.00000	0.00007	0.00000	0.00000	0.00000	0.00000	0.00000	0.00000	0.00000	0.00000	0.00000	0.00000	0.00017	0.00027	0.00003	0.00014	0.00000	0.00000	0.00000	0.00000	0.00044	0.00000	0.00003	0.00000	0.00000	0.00000	0.00003	0.00000	0.00047	0.00000	0.00000	0.00000	0.00044	0.00003	0.00000	0.00030	0.00000
f__Neisseriaceae_g__Neisseria_s__Neisseria-elongata-subsp.-glycolytica-ATCC-29315	0.00000	0.00000	0.00000	0.00000	0.00000	0.00000	0.00000	0.00000	0.00000	0.00000	0.00000	0.00000	0.00000	0.00000	0.00000	0.00000	0.00000	0.00000	0.00000	0.00000	0.00000	0.00000	0.00000	0.00000	0.00000	0.00000	0.00000	0.00000	0.00000	0.00000	0.00000	0.00000	0.00000	0.00000	0.00000	0.00000	0.00000	0.00000	0.00000	0.00000	0.00000	0.00000	0.00000	0.00000	0.00000	0.00000	0.00000	0.00000	0.00000
o__Clostridiales_f__Christensenellaceae_s__	0.00000	0.00000	0.00000	0.00000	0.00000	0.00000	0.00000	0.00007	0.00000	0.00000	0.00000	0.00000	0.00000	0.00000	0.00007	0.00000	0.00000	0.00000	0.00000	0.00000	0.00000	0.00000	0.00000	0.00000	0.00000	0.00000	0.00000	0.00000	0.00000	0.00000	0.00000	0.00000	0.00000	0.00000	0.00000	0.00000	0.00295	0.00000	0.00000	0.00000	0.00000	0.00003	0.00000	0.00000	0.00000	0.00000	0.00000	0.00000	0.00000
f__Lachnospiraceae_g__[Eubacterium]-hallii-group_s__	0.00017	0.00003	0.00000	0.00000	0.00014	0.00000	0.00051	0.00020	0.00000	0.00000	0.00010	0.00014	0.00037	0.00003	0.00000	0.00000	0.00007	0.00000	0.00000	0.00000	0.00017	0.00000	0.00000	0.00014	0.00057	0.00017	0.00034	0.00003	0.00000	0.00020	0.00003	0.00014	0.00034	0.00000	0.00010	0.00020	0.00007	0.00000	0.00000	0.00000	0.00003	0.00000	0.00000	0.00000	0.00000	0.00000	0.00017	0.00007	0.00000
f__Lachnospiraceae_g__[Ruminococcus]-torques-group_s__Ruminococcus-sp.-AT10	0.00000	0.00000	0.00000	0.00000	0.00000	0.00000	0.00000	0.00000	0.00000	0.00000	0.00000	0.00000	0.00000	0.00000	0.00000	0.00000	0.00000	0.00000	0.00000	0.00000	0.00000	0.00000	0.00000	0.00000	0.00000	0.00000	0.00000	0.00000	0.00000	0.00000	0.00000	0.00000	0.00000	0.00000	0.00000	0.00000	0.00007	0.00000	0.00000	0.00003	0.00000	0.00000	0.00000	0.00000	0.00000	0.00000	0.00000	0.00000	0.00000
f__Ruminococcaceae_g__Ruminococcaceae-UCG-005_s__uncultured-organism	0.00000	0.00000	0.00000	0.00000	0.00000	0.00000	0.00000	0.00000	0.00000	0.00000	0.00000	0.00000	0.00000	0.00000	0.00000	0.00000	0.00000	0.00000	0.00000	0.00000	0.00000	0.00000	0.00000	0.00000	0.00000	0.00000	0.00000	0.00000	0.00000	0.00000	0.00000	0.00000	0.00000	0.00000	0.00000	0.00000	0.00000	0.00000	0.00000	0.00000	0.00000	0.00000	0.00000	0.00000	0.00000	0.00000	0.00000	0.00000	0.00000
f__Atopobiaceae_g__Olsenella_s__	0.00000	0.00000	0.00000	0.00000	0.00000	0.00000	0.00000	0.00000	0.00000	0.00000	0.00000	0.00000	0.00000	0.00000	0.00000	0.00000	0.00000	0.00000	0.00000	0.00000	0.00000	0.00000	0.00000	0.00000	0.00000	0.00000	0.00000	0.00000	0.00000	0.00000	0.00000	0.00000	0.00000	0.00000	0.00000	0.00000	0.00000	0.00000	0.00000	0.00000	0.00000	0.00003	0.00000	0.00000	0.00000	0.00000	0.00000	0.00000	0.00000
f__Bacteroidaceae_g__Bacteroides_s__bacterium-ic1255	0.00000	0.00000	0.00000	0.00000	0.00000	0.00000	0.00000	0.00000	0.00000	0.00000	0.00000	0.00000	0.00000	0.00000	0.00000	0.00000	0.00000	0.00003	0.00000	0.00000	0.00000	0.00000	0.00000	0.00000	0.00000	0.00000	0.00000	0.00000	0.00000	0.00000	0.00000	0.00000	0.00000	0.00000	0.00000	0.00000	0.00000	0.00000	0.00000	0.00000	0.00000	0.00000	0.00000	0.00000	0.00000	0.00000	0.00000	0.00000	0.00000
f__Ruminococcaceae_g__CAG-352_s__uncultured-organism	0.00000	0.00000	0.00000	0.00000	0.00000	0.00000	0.00000	0.00000	0.00000	0.00000	0.00000	0.00000	0.00000	0.00000	0.00000	0.00000	0.00000	0.00000	0.00000	0.00000	0.00000	0.00000	0.00000	0.00000	0.00000	0.00000	0.00000	0.00000	0.00000	0.00000	0.00000	0.00000	0.00003	0.00000	0.00000	0.00000	0.00000	0.00000	0.00000	0.00000	0.00000	0.00000	0.00000	0.00000	0.00000	0.00000	0.00000	0.00000	0.00000
f__Lachnospiraceae_g__Lachnoanaerobaculum_s__uncultured-bacterium	0.00000	0.00000	0.00000	0.00000	0.00000	0.00000	0.00003	0.00000	0.00000	0.00000	0.00000	0.00000	0.00000	0.00000	0.00000	0.00000	0.00000	0.00000	0.00000	0.00000	0.00000	0.00000	0.00000	0.00000	0.00000	0.00000	0.00000	0.00000	0.00000	0.00000	0.00000	0.00000	0.00000	0.00000	0.00000	0.00007	0.00000	0.00000	0.00000	0.00000	0.00000	0.00000	0.00000	0.00000	0.00000	0.00000	0.00000	0.00000	0.00000
f__Lachnospiraceae_g__Eisenbergiella_s__uncultured-organism	0.00000	0.00000	0.00000	0.00000	0.00045	0.00000	0.00000	0.00000	0.00000	0.00000	0.00000	0.00000	0.00000	0.00000	0.00024	0.00000	0.00000	0.00010	0.00000	0.00000	0.00020	0.00000	0.00000	0.00000	0.00000	0.00000	0.00000	0.00000	0.00000	0.00000	0.00000	0.00000	0.00000	0.00000	0.00000	0.00000	0.00000	0.00000	0.00000	0.00000	0.00000	0.00000	0.00000	0.00000	0.00000	0.00000	0.00000	0.00003	0.00115
f__Lachnospiraceae_g__Lachnospiraceae-NK4A136-group_s__gut-metagenome	0.00000	0.00000	0.00000	0.00000	0.00000	0.00000	0.00000	0.00000	0.00000	0.00000	0.00000	0.00000	0.00000	0.00000	0.00000	0.00000	0.00000	0.00000	0.00000	0.00000	0.00000	0.00000	0.00000	0.00000	0.00000	0.00000	0.00000	0.00000	0.00000	0.00000	0.00000	0.00000	0.00000	0.00000	0.00000	0.00000	0.00000	0.00000	0.00000	0.00000	0.00000	0.00000	0.00000	0.00000	0.00000	0.00000	0.00000	0.00000	0.00000
f__Enterobacteriaceae_g__Klebsiella_s__	0.00000	0.00287	0.00003	0.00000	0.00000	0.00013	0.00000	0.00000	0.00000	0.00003	0.00000	0.00000	0.00000	0.00000	0.00000	0.00000	0.00000	0.00000	0.00000	0.00000	0.00000	0.00492	0.00000	0.00000	0.00000	0.00000	0.00000	0.00000	0.00000	0.00000	0.00000	0.00000	0.00020	0.00144	0.00017	0.00000	0.00121	0.00000	0.00129	0.00003	0.00000	0.00000	0.00000	0.00000	0.00003	0.00000	0.00000	0.00000	0.00020
f__Lachnospiraceae_g__Lachnospiraceae-UCG-008_s__uncultured-organism	0.00000	0.00000	0.00000	0.00000	0.00000	0.00000	0.00000	0.00000	0.00000	0.00000	0.00000	0.00000	0.00000	0.00000	0.00000	0.00000	0.00000	0.00000	0.00000	0.00000	0.00000	0.00000	0.00000	0.00000	0.00000	0.00000	0.00003	0.00000	0.00000	0.00003	0.00000	0.00000	0.00000	0.00000	0.00000	0.00000	0.00000	0.00000	0.00000	0.00000	0.00000	0.00000	0.00000	0.00000	0.00000	0.00000	0.00000	0.00000	0.00000
f__Moraxellaceae_g__Enhydrobacter_s__	0.00000	0.00000	0.00000	0.00000	0.00000	0.00000	0.00000	0.00000	0.00000	0.00000	0.00000	0.00000	0.00000	0.00010	0.00000	0.00007	0.00000	0.00000	0.00000	0.00000	0.00000	0.00000	0.00000	0.00000	0.00000	0.00000	0.00000	0.00000	0.00000	0.00000	0.00000	0.00000	0.00000	0.00000	0.00000	0.00000	0.00003	0.00000	0.00000	0.00000	0.00040	0.00000	0.00000	0.00000	0.00000	0.00000	0.00000	0.00000	0.00000
f__Lachnospiraceae_g__Coprococcus-2_s__uncultured-bacterium	0.00003	0.00000	0.00000	0.00000	0.00000	0.00000	0.00000	0.00157	0.00000	0.00000	0.00000	0.00010	0.00000	0.00003	0.00000	0.00000	0.00000	0.00017	0.00000	0.00000	0.00000	0.00000	0.00000	0.00000	0.00094	0.00038	0.00003	0.00000	0.00013	0.00017	0.00000	0.00000	0.00000	0.00000	0.00000	0.00000	0.00000	0.00000	0.00003	0.00000	0.00040	0.00000	0.00000	0.00000	0.00003	0.00000	0.00007	0.00000	0.00000
f__Veillonellaceae_g__Mitsuokella_s__uncultured-bacterium	0.00000	0.00000	0.00000	0.00000	0.00000	0.00000	0.00000	0.00000	0.00000	0.00000	0.00000	0.00000	0.00000	0.00000	0.00000	0.00000	0.00000	0.00000	0.00000	0.00000	0.00000	0.00000	0.00000	0.00000	0.00000	0.00000	0.00000	0.00000	0.00000	0.00000	0.00000	0.00000	0.00000	0.00000	0.00000	0.00000	0.00000	0.00000	0.00187	0.00000	0.00000	0.00000	0.00000	0.00000	0.01305	0.00000	0.00000	0.00000	0.00000
f__Lachnospiraceae_g__Lachnoclostridium_s__Clostridium-sp.-Marseille-P2538	0.00000	0.00000	0.00000	0.00000	0.00000	0.00000	0.00000	0.00000	0.00000	0.00000	0.00000	0.00000	0.00000	0.00000	0.00000	0.00000	0.00000	0.00000	0.00000	0.00000	0.00000	0.00000	0.00000	0.00000	0.00000	0.00000	0.00000	0.00000	0.00000	0.00000	0.00000	0.00000	0.00000	0.00000	0.00000	0.00000	0.00000	0.00000	0.00000	0.00000	0.00000	0.00000	0.00000	0.00000	0.00000	0.00000	0.00000	0.00000	0.00000
f__Rikenellaceae_g__Alistipes_s__Faecalibacterium-prausnitzii	0.00000	0.00000	0.00000	0.00000	0.00038	0.00000	0.00000	0.00000	0.00000	0.00000	0.00000	0.00003	0.00000	0.00014	0.00000	0.00000	0.00000	0.00000	0.00000	0.00000	0.00000	0.00000	0.00003	0.00072	0.00000	0.00000	0.00003	0.00017	0.00000	0.00000	0.00000	0.00000	0.00000	0.00000	0.00003	0.00000	0.00000	0.00007	0.00000	0.00000	0.00000	0.00000	0.00000	0.00000	0.00000	0.00000	0.00000	0.00017	0.00000
f__Lachnospiraceae_g__Blautia_s__metagenome	0.00000	0.00000	0.00000	0.00000	0.00000	0.00000	0.00000	0.00000	0.00000	0.00000	0.00000	0.00000	0.00000	0.00000	0.00000	0.00000	0.00000	0.00000	0.00000	0.00000	0.00000	0.00000	0.00000	0.00000	0.00000	0.00000	0.00000	0.00000	0.00000	0.00000	0.00000	0.00000	0.00000	0.00000	0.00000	0.00000	0.00000	0.00000	0.00000	0.00000	0.00000	0.00000	0.00000	0.00000	0.00000	0.00000	0.00000	0.00000	0.00000
f__Bacteroidaceae_g__Bacteroides_s__Bacteroides-gallinarum-DSM-18171-=-JCM-13658	0.00000	0.00000	0.00000	0.00000	0.00000	0.00000	0.00000	0.00000	0.00007	0.00000	0.00000	0.00000	0.00000	0.00000	0.00000	0.00000	0.00000	0.00000	0.00000	0.00000	0.00000	0.00000	0.00000	0.00000	0.00000	0.00000	0.00000	0.00000	0.00000	0.00000	0.00000	0.00000	0.00000	0.00000	0.00000	0.00000	0.00000	0.00000	0.00000	0.00000	0.00000	0.00000	0.00000	0.00000	0.00000	0.00000	0.00000	0.00000	0.00000
f__Bacteroidaceae_g__Bacteroides_s__Bacteroides-salyersiae-CL02T12C01	0.00007	0.00003	0.00000	0.00000	0.00003	0.00000	0.00000	0.00000	0.00000	0.00000	0.00112	0.00000	0.00000	0.00003	0.00000	0.00000	0.00000	0.00000	0.00000	0.00000	0.00000	0.00000	0.00000	0.00117	0.00000	0.00014	0.00000	0.00000	0.00000	0.00000	0.00000	0.00000	0.00000	0.00000	0.00013	0.00000	0.00000	0.00013	0.00007	0.00052	0.00000	0.00580	0.00000	0.00000	0.00000	0.00000	0.00000	0.00000	0.00000
f__Marinifilaceae_g__Butyricimonas_s__Butyricimonas-virosa	0.00000	0.00000	0.00000	0.00000	0.00224	0.00000	0.00000	0.00000	0.00000	0.00000	0.00000	0.00102	0.00000	0.00122	0.00000	0.00000	0.00034	0.00000	0.00000	0.00000	0.00194	0.00013	0.00000	0.00082	0.00044	0.00000	0.00007	0.00000	0.00023	0.00055	0.00003	0.00003	0.00010	0.00000	0.00010	0.00003	0.00000	0.00017	0.00003	0.00010	0.00000	0.00020	0.00000	0.00000	0.00000	0.00000	0.00013	0.00225	0.00000
f__Prevotellaceae_g__Prevotella-9_s__uncultured-organism	0.00107	0.00000	0.00000	0.00000	0.00000	0.00000	0.00014	0.00077	0.00000	0.00000	0.00000	0.00047	0.00000	0.00000	0.00003	0.00000	0.00000	0.00055	0.00000	0.00000	0.00000	0.00000	0.00007	0.00000	0.00000	0.00027	0.00003	0.00000	0.00017	0.00017	0.00000	0.00000	0.00000	0.00000	0.00127	0.00000	0.00000	0.00000	0.00017	0.00000	0.00000	0.00000	0.00000	0.00000	0.00041	0.00044	0.00033	0.00017	0.00000
f__Actinomycetaceae_g__Varibaculum_s__uncultured-bacterium	0.00000	0.00000	0.00000	0.00000	0.00000	0.00000	0.00000	0.00000	0.00000	0.00000	0.00000	0.00000	0.00000	0.00000	0.00000	0.00000	0.00000	0.00000	0.00000	0.00000	0.00000	0.00000	0.00000	0.00000	0.00000	0.00000	0.00000	0.00000	0.00000	0.00000	0.00000	0.00000	0.00000	0.00000	0.00000	0.00000	0.00000	0.00000	0.00000	0.00000	0.00000	0.00000	0.00000	0.00000	0.00000	0.00000	0.00000	0.00000	0.00000
f__Leuconostocaceae_g__Leuconostoc_s__	0.00000	0.00000	0.00000	0.00000	0.00000	0.00000	0.00000	0.00003	0.00000	0.00000	0.00000	0.00000	0.00000	0.00000	0.00000	0.00000	0.00000	0.00000	0.00000	0.00000	0.00000	0.00000	0.00000	0.00000	0.00000	0.00000	0.00003	0.00007	0.00000	0.00000	0.00000	0.00000	0.00013	0.00000	0.00003	0.00007	0.00000	0.00003	0.00003	0.00000	0.00000	0.00000	0.00034	0.00000	0.00000	0.00000	0.00000	0.00000	0.00000
f__unidentified-rumen-bacterium-RF9_g__unidentified-rumen-bacterium-RF9_s__unidentified-rumen-bacterium-RF9	0.00000	0.00000	0.00000	0.00000	0.00000	0.00000	0.00000	0.00000	0.00000	0.00000	0.00000	0.00000	0.00000	0.00000	0.00000	0.00000	0.00000	0.00003	0.00000	0.00000	0.00000	0.00000	0.00000	0.00000	0.00000	0.00000	0.00000	0.00000	0.00000	0.00000	0.00000	0.00000	0.00000	0.00000	0.00000	0.00000	0.00000	0.00000	0.00000	0.00000	0.00000	0.00000	0.00000	0.00000	0.00000	0.00000	0.00000	0.00000	0.00000
f__Ammopiptanthus-mongolicus_g__Ammopiptanthus-mongolicus_s__Ammopiptanthus-mongolicus	0.00000	0.00007	0.00000	0.00000	0.00000	0.00000	0.00000	0.00000	0.00000	0.00000	0.00000	0.00000	0.00000	0.00000	0.00000	0.00000	0.00000	0.00000	0.00000	0.00000	0.00000	0.00000	0.00000	0.00000	0.00000	0.00000	0.00000	0.00000	0.00000	0.00000	0.00000	0.00000	0.00000	0.00000	0.00000	0.00000	0.00000	0.00000	0.00000	0.00000	0.00000	0.00000	0.00000	0.00000	0.00000	0.00000	0.00000	0.00000	0.00000
f__Ruminococcaceae_g__Ruminiclostridium-5_s__Ruminococcus-sp.-A254.MGS-108	0.00000	0.00000	0.00000	0.00000	0.00000	0.00000	0.00000	0.00000	0.00000	0.00000	0.00000	0.00000	0.00000	0.00000	0.00000	0.00000	0.00000	0.00000	0.00000	0.00000	0.00000	0.00000	0.00000	0.00000	0.00000	0.00000	0.00000	0.00000	0.00000	0.00000	0.00000	0.00000	0.00000	0.00000	0.00000	0.00000	0.00000	0.00000	0.00000	0.00000	0.00003	0.00000	0.00000	0.00000	0.00000	0.00000	0.00000	0.00000	0.00000
f__Erysipelotrichaceae_g__Coprobacillus_s__	0.00000	0.00000	0.00037	0.00003	0.00031	0.00000	0.00000	0.00000	0.00000	0.00000	0.00047	0.00014	0.00000	0.00000	0.00113	0.00000	0.00000	0.00000	0.00000	0.00000	0.00000	0.00000	0.00000	0.00000	0.00000	0.00000	0.00000	0.00000	0.00000	0.00000	0.00003	0.00000	0.00000	0.00000	0.00000	0.00000	0.00000	0.00007	0.00000	0.00000	0.00194	0.00000	0.00000	0.00000	0.00000	0.00000	0.00000	0.00007	0.00003
o__Lactobacillales_f__Enterococcaceae_s__	0.00000	0.00000	0.00000	0.00000	0.00000	0.00000	0.00000	0.00000	0.00000	0.00000	0.00000	0.00000	0.00000	0.00000	0.00000	0.00000	0.00000	0.00000	0.00000	0.00000	0.00000	0.00000	0.00000	0.00000	0.00000	0.00000	0.00000	0.00000	0.00000	0.00000	0.00000	0.00000	0.00000	0.00000	0.00000	0.00000	0.00000	0.00000	0.00000	0.00000	0.00000	0.00000	0.00000	0.00003	0.00000	0.00000	0.00000	0.00000	0.00000
f__Actinomycetaceae_g__Actinomyces_s__Actinomyces-massiliensis-4401292	0.00000	0.00000	0.00000	0.00000	0.00000	0.00000	0.00000	0.00000	0.00000	0.00000	0.00000	0.00000	0.00000	0.00000	0.00003	0.00000	0.00000	0.00000	0.00000	0.00000	0.00000	0.00000	0.00000	0.00000	0.00000	0.00000	0.00000	0.00000	0.00000	0.00000	0.00000	0.00000	0.00000	0.00000	0.00000	0.00000	0.00000	0.00000	0.00000	0.00000	0.00000	0.00000	0.00000	0.00000	0.00000	0.00000	0.00000	0.00000	0.00000
f__Peptococcaceae_g__uncultured_s__	0.00000	0.00000	0.00000	0.00000	0.00000	0.00000	0.00000	0.00000	0.00000	0.00000	0.00000	0.00000	0.00000	0.00000	0.00003	0.00000	0.00000	0.00000	0.00000	0.00000	0.00000	0.00000	0.00000	0.00000	0.00000	0.00000	0.00003	0.00000	0.00000	0.00000	0.00000	0.00000	0.00000	0.00000	0.00000	0.00000	0.00131	0.00003	0.00000	0.00000	0.00003	0.00000	0.00000	0.00007	0.00000	0.00000	0.00000	0.00000	0.00000
f__Bacteroidaceae_g__Bacteroides_s__Bacteroides-sp.-3_2_5	0.00054	0.00077	0.00000	0.00000	0.00003	0.00000	0.00000	0.00000	0.00219	0.00010	0.00081	0.05514	0.00000	0.00135	0.00445	0.00123	0.01711	0.01759	0.00000	0.00000	0.04304	0.00000	0.00000	0.00000	0.00017	0.00051	0.00000	0.00000	0.00446	0.00978	0.00000	0.00065	0.00000	0.00000	0.00033	0.00301	0.00064	0.00000	0.00000	0.00471	0.00000	0.00000	0.00030	0.00003	0.00000	0.00640	0.00010	0.00135	0.10526
f__Bacteroidaceae_g__Bacteroides_s__Bacteroides-fragilis	0.00054	0.00160	0.01025	0.00619	0.01710	0.00000	0.00000	0.00000	0.00357	0.02394	0.00020	0.02974	0.00047	0.00264	0.00404	0.00075	0.01291	0.01486	0.00000	0.00000	0.01260	0.00607	0.00007	0.00000	0.00000	0.00007	0.00000	0.00000	0.01072	0.00555	0.00000	0.00105	0.00027	0.02545	0.00023	0.00465	0.00037	0.00003	0.00000	0.00399	0.00000	0.00007	0.00007	0.00000	0.00000	0.00874	0.00017	0.00730	0.07338
o__Lactobacillales_f__Leuconostocaceae_s__	0.00000	0.00000	0.00000	0.00000	0.00003	0.00000	0.00000	0.00000	0.00000	0.00000	0.00000	0.00000	0.00000	0.00000	0.00000	0.00000	0.00000	0.00000	0.00000	0.00000	0.00000	0.00000	0.00000	0.00000	0.00000	0.00000	0.00000	0.00000	0.00000	0.00000	0.00000	0.00000	0.00000	0.00000	0.00000	0.00000	0.00000	0.00000	0.00000	0.00000	0.00000	0.00000	0.00000	0.00000	0.00000	0.00000	0.00000	0.00000	0.00000
f__Leuconostocaceae_g__Leuconostoc_s__Leuconostoc-lactis	0.00000	0.00000	0.00000	0.00000	0.00000	0.00000	0.00000	0.00000	0.00000	0.00000	0.00000	0.00000	0.00000	0.00000	0.00000	0.00000	0.00000	0.00000	0.00000	0.00000	0.00000	0.00000	0.00000	0.00000	0.00000	0.00000	0.00000	0.00007	0.00000	0.00000	0.00000	0.00000	0.00000	0.00000	0.00000	0.00000	0.00000	0.00000	0.00000	0.00000	0.00000	0.00000	0.00000	0.00000	0.00000	0.00000	0.00000	0.00000	0.00000
f__Ruminococcaceae_g__Oscillospira_s__uncultured-bacterium	0.00000	0.00000	0.00000	0.00000	0.00000	0.00000	0.00000	0.00007	0.00000	0.00000	0.00000	0.00000	0.00000	0.00000	0.00000	0.00000	0.00000	0.00000	0.00000	0.00000	0.00000	0.00000	0.00000	0.00000	0.00000	0.00000	0.00000	0.00000	0.00000	0.00000	0.00000	0.00000	0.00000	0.00000	0.00000	0.00000	0.00000	0.00000	0.00000	0.00000	0.00000	0.00000	0.00000	0.00000	0.00000	0.00000	0.00000	0.00000	0.00000
f__Desulfovibrionaceae_g__Desulfovibrio_s__Desulfovibrio-fairfieldensis	0.00000	0.00000	0.00000	0.00000	0.00000	0.00000	0.00000	0.00000	0.00000	0.00000	0.00000	0.00003	0.00003	0.00000	0.00000	0.00000	0.00000	0.00000	0.00000	0.00000	0.00000	0.00000	0.00000	0.00048	0.00000	0.00000	0.00017	0.00000	0.00000	0.00000	0.00000	0.00000	0.00000	0.00000	0.00054	0.00000	0.00060	0.00000	0.00000	0.00000	0.00000	0.00000	0.00000	0.00000	0.00000	0.00000	0.00000	0.00000	0.00000
f__Ruminococcaceae_g__Ruminococcaceae-UCG-014_s__uncultured-Acetivibrio-sp.	0.00000	0.00000	0.00000	0.00000	0.00000	0.00000	0.00000	0.00000	0.00000	0.00000	0.00000	0.00000	0.00000	0.00000	0.00000	0.00000	0.00000	0.00000	0.00000	0.00000	0.00000	0.00000	0.00000	0.00000	0.00000	0.00000	0.00000	0.00000	0.00000	0.00000	0.00000	0.00000	0.00000	0.00000	0.00013	0.00000	0.00000	0.00000	0.00000	0.00000	0.00000	0.00000	0.00000	0.00000	0.00000	0.00000	0.00000	0.00000	0.00000
f__Desulfovibrionaceae_g__Desulfovibrio_s__Desulfovibrio-sp.-enrichment-culture-clone-Ecwsrb032	0.00000	0.00000	0.00000	0.00000	0.00000	0.00000	0.00000	0.00000	0.00000	0.00000	0.00000	0.00000	0.00000	0.00000	0.00000	0.00000	0.00000	0.00000	0.00000	0.00000	0.00000	0.00000	0.00000	0.00000	0.00000	0.00000	0.00000	0.00000	0.00000	0.00000	0.00000	0.00000	0.00000	0.00000	0.00000	0.00000	0.00000	0.00000	0.00000	0.00000	0.00000	0.00000	0.00000	0.00000	0.00000	0.00000	0.00000	0.00000	0.00000
f__Rikenellaceae_g__Alistipes_s__uncultured-Bacteroidaceae-bacterium	0.00000	0.00000	0.00000	0.00000	0.00000	0.00000	0.00000	0.00000	0.00000	0.00000	0.00000	0.00000	0.00000	0.00000	0.00000	0.00000	0.00000	0.00000	0.00000	0.00000	0.00000	0.00000	0.00000	0.00000	0.00000	0.00000	0.00003	0.00000	0.00000	0.00000	0.00000	0.00000	0.00000	0.00000	0.00000	0.00000	0.00000	0.00000	0.00000	0.00000	0.00000	0.00000	0.00000	0.00000	0.00000	0.00000	0.00000	0.00000	0.00000
f__Weeksellaceae_g__Empedobacter_s__	0.00000	0.00000	0.00000	0.00000	0.00000	0.00000	0.00000	0.00000	0.00000	0.00000	0.00000	0.00000	0.00000	0.00000	0.00000	0.00000	0.00000	0.00000	0.00000	0.00000	0.00000	0.00000	0.00000	0.00000	0.00000	0.00000	0.00000	0.00000	0.00000	0.00000	0.00000	0.00000	0.00000	0.00000	0.00000	0.00000	0.00000	0.00000	0.00000	0.00000	0.00003	0.00000	0.00000	0.00000	0.00000	0.00000	0.00000	0.00000	0.00000
f__Lactobacillaceae_g__Lactobacillus_s__Lactobacillus-mucosae	0.00000	0.00000	0.00000	0.00000	0.00000	0.00000	0.00000	0.00000	0.00010	0.00000	0.00000	0.00000	0.00000	0.00000	0.00021	0.00000	0.00000	0.00000	0.00576	0.00007	0.00000	0.00000	0.00000	0.00000	0.00000	0.00000	0.00000	0.00000	0.00000	0.00000	0.00000	0.00000	0.00000	0.00000	0.00003	0.00000	0.00000	0.00000	0.00000	0.00000	0.00000	0.00000	0.00677	0.00000	0.00000	0.00003	0.00000	0.00000	0.00000
f__Lachnospiraceae_g__Roseburia_s__uncultured-Roseburia-sp.	0.00010	0.00003	0.00000	0.00000	0.00000	0.00000	0.00000	0.00000	0.00000	0.00000	0.00000	0.00000	0.00000	0.00000	0.00000	0.00000	0.00000	0.00124	0.00000	0.00000	0.00000	0.00000	0.00000	0.00000	0.00027	0.00014	0.00007	0.00000	0.00000	0.00000	0.00003	0.00007	0.00000	0.00000	0.00000	0.00000	0.00000	0.00000	0.00014	0.00000	0.00007	0.00000	0.00000	0.00000	0.00000	0.00000	0.00000	0.00000	0.00000
o__Clostridiales_f__Lachnospiraceae_s__	0.01527	0.00083	0.01800	0.02276	0.02580	0.01357	0.01233	0.03029	0.01289	0.00336	0.02566	0.01787	0.01575	0.01075	0.00144	0.00314	0.00534	0.01700	0.00179	0.00721	0.01569	0.01500	0.00675	0.02504	0.02542	0.01414	0.01044	0.01667	0.00935	0.02650	0.06357	0.03896	0.03355	0.01393	0.01800	0.02776	0.00784	0.01910	0.02493	0.02952	0.01842	0.00837	0.00248	0.00529	0.01308	0.00439	0.00568	0.00659	0.00523
f__Neisseriaceae_g__Neisseria_s__	0.00000	0.00000	0.00000	0.00000	0.00000	0.00000	0.00000	0.00000	0.00000	0.00000	0.00000	0.00000	0.00000	0.00000	0.00000	0.00000	0.00000	0.00000	0.00000	0.00003	0.00000	0.00000	0.00000	0.00000	0.00007	0.00000	0.00000	0.00000	0.00000	0.00000	0.00000	0.00000	0.00000	0.00000	0.00000	0.00000	0.00000	0.00000	0.00000	0.00000	0.00000	0.00000	0.00013	0.00000	0.00000	0.00000	0.00000	0.00000	0.00000
f__Micrococcaceae_g__Rothia_s__uncultured-bacterium	0.00000	0.00000	0.00000	0.00000	0.00000	0.00000	0.00000	0.00000	0.00000	0.00000	0.00000	0.00000	0.00000	0.00000	0.00000	0.00000	0.00000	0.00000	0.00000	0.00000	0.00000	0.00000	0.00000	0.00000	0.00000	0.00000	0.00000	0.00000	0.00000	0.00000	0.00000	0.00000	0.00000	0.00000	0.00000	0.00000	0.00000	0.00000	0.00000	0.00000	0.00000	0.00000	0.00003	0.00000	0.00000	0.00000	0.00000	0.00000	0.00000
o__Clostridiales_f__Ruminococcaceae_s__	0.00023	0.00010	0.00013	0.00051	0.00084	0.00010	0.00010	0.00650	0.00094	0.00007	0.00027	0.00027	0.00061	0.00037	0.00038	0.00014	0.00027	0.00041	0.00020	0.00040	0.00058	0.00037	0.00024	0.00089	0.00030	0.00051	0.00088	0.00054	0.00030	0.00055	0.00164	0.00017	0.00057	0.00027	0.00064	0.00023	0.00080	0.00044	0.00102	0.00120	0.00050	0.00054	0.00000	0.00037	0.00057	0.00027	0.00017	0.00020	0.00007
f__Ruminococcaceae_g__Oscillibacter_s__human-gut-metagenome	0.00000	0.00000	0.00000	0.00000	0.00000	0.00000	0.00000	0.00000	0.00000	0.00000	0.00000	0.00000	0.00003	0.00000	0.00000	0.00000	0.00000	0.00000	0.00000	0.00000	0.00000	0.00000	0.00000	0.00000	0.00000	0.00000	0.00000	0.00000	0.00000	0.00000	0.00000	0.00000	0.00000	0.00000	0.00000	0.00000	0.00000	0.00000	0.00000	0.00000	0.00000	0.00000	0.00000	0.00000	0.00000	0.00000	0.00000	0.00000	0.00000
f__Muribaculaceae_g__uncultured-Porphyromonadaceae-bacterium_s__uncultured-Porphyromonadaceae-bacterium	0.00000	0.00000	0.00000	0.00000	0.00000	0.00000	0.00000	0.00080	0.00000	0.00000	0.00000	0.00000	0.00000	0.00000	0.00000	0.00000	0.00000	0.00000	0.00000	0.00000	0.00000	0.00000	0.00000	0.00000	0.00000	0.00000	0.00000	0.00000	0.00000	0.00000	0.00000	0.00000	0.00000	0.00000	0.00000	0.00000	0.00000	0.00000	0.00000	0.00000	0.00047	0.00000	0.00000	0.00000	0.00000	0.00000	0.00000	0.00000	0.00000
f__Erysipelotrichaceae_g__Catenibacterium_s__uncultured-bacterium	0.00000	0.00000	0.00000	0.00000	0.00000	0.00000	0.00894	0.01387	0.00000	0.00000	0.00000	0.00000	0.00000	0.00000	0.00041	0.00000	0.00000	0.00138	0.00247	0.00010	0.00000	0.00000	0.00000	0.00000	0.00000	0.00000	0.00301	0.00000	0.00000	0.00000	0.00000	0.00000	0.00000	0.00000	0.00000	0.00000	0.00000	0.00000	0.00014	0.00000	0.00104	0.00000	0.00000	0.00000	0.00044	0.00000	0.00000	0.00050	0.00000
f__Sphingobacteriaceae_g__Nubsella_s__uncultured-bacterium	0.00000	0.00000	0.00000	0.00000	0.00000	0.00000	0.00000	0.00000	0.00000	0.00000	0.00000	0.00000	0.00000	0.00003	0.00014	0.00000	0.00000	0.00000	0.00000	0.00000	0.00000	0.00003	0.00000	0.00000	0.00003	0.00000	0.00000	0.00000	0.00000	0.00000	0.00000	0.00000	0.00000	0.00000	0.00000	0.00000	0.00000	0.00000	0.00000	0.00000	0.00000	0.00000	0.00000	0.00000	0.00003	0.00000	0.00000	0.00000	0.00000
f__Erysipelotrichaceae_g__[Clostridium]-innocuum-group_s__	0.00000	0.00000	0.00007	0.00003	0.00000	0.00003	0.00000	0.00007	0.00040	0.00017	0.00007	0.00007	0.00007	0.00000	0.00089	0.00000	0.00000	0.00007	0.00003	0.00000	0.00027	0.00003	0.00000	0.00000	0.00000	0.00003	0.00000	0.00000	0.00003	0.00017	0.00000	0.00000	0.00003	0.00007	0.00000	0.00000	0.00154	0.00000	0.00000	0.00003	0.00000	0.00000	0.00000	0.00000	0.00000	0.00000	0.00000	0.00007	0.00226
f__Prevotellaceae_g__Prevotella_s__Prevotella-bivia-DSM-20514	0.00000	0.00000	0.00000	0.00000	0.00010	0.00000	0.00000	0.00000	0.00000	0.00000	0.00000	0.00081	0.00000	0.00000	0.00000	0.00000	0.00000	0.00000	0.00000	0.00000	0.00065	0.00017	0.00000	0.00000	0.00000	0.00000	0.00000	0.00000	0.00000	0.00000	0.00000	0.00000	0.00000	0.00000	0.00000	0.00000	0.00000	0.00000	0.00000	0.00010	0.00000	0.00000	0.00000	0.00000	0.00000	0.00000	0.00000	0.00000	0.00000
f__Family-XI_g__Ezakiella_s__	0.00000	0.00000	0.00003	0.00000	0.00000	0.00000	0.00000	0.00000	0.00000	0.00000	0.00000	0.00000	0.00000	0.00000	0.00000	0.00000	0.00000	0.00000	0.00000	0.00000	0.00000	0.00000	0.00000	0.00000	0.00000	0.00000	0.00000	0.00000	0.00000	0.00000	0.00000	0.00000	0.00000	0.00000	0.00000	0.00000	0.00000	0.00000	0.00000	0.00007	0.00000	0.00000	0.00000	0.00000	0.00000	0.00000	0.00000	0.00000	0.00000
f__Pasteurellaceae_g__Haemophilus_s__	0.00000	0.00013	0.00003	0.00007	0.00000	0.00000	0.00051	0.00003	0.00000	0.00000	0.00003	0.00000	0.00007	0.00000	0.00000	0.00007	0.00000	0.00000	0.00000	0.00000	0.00000	0.00003	0.00014	0.00034	0.00178	0.00000	0.00003	0.00014	0.00000	0.00007	0.00058	0.00024	0.00003	0.00234	0.00000	0.00030	0.00003	0.00000	0.00003	0.00007	0.00000	0.00000	0.00000	0.00033	0.00000	0.00000	0.00000	0.00000	0.00000
f__Prevotellaceae_g__Paraprevotella_s__uncultured-bacterium	0.00000	0.00000	0.00000	0.00000	0.00000	0.00000	0.00000	0.00000	0.00000	0.00000	0.00000	0.00000	0.00000	0.00000	0.00000	0.00000	0.00000	0.00000	0.00000	0.00000	0.00000	0.00000	0.00000	0.00000	0.00000	0.00000	0.00000	0.00000	0.00000	0.00000	0.00000	0.00000	0.00000	0.00000	0.00000	0.00000	0.00000	0.00000	0.00000	0.00000	0.00003	0.00000	0.00000	0.00000	0.00000	0.00000	0.00000	0.00000	0.00000
f__Actinomycetaceae_g__Actinomyces_s__Mycobacterium-tuberculosis	0.00000	0.00000	0.00000	0.00000	0.00000	0.00000	0.00000	0.00000	0.00000	0.00003	0.00003	0.00000	0.00003	0.00000	0.00003	0.00000	0.00000	0.00000	0.00000	0.00000	0.00000	0.00003	0.00000	0.00000	0.00000	0.00000	0.00000	0.00000	0.00000	0.00000	0.00003	0.00000	0.00003	0.00000	0.00000	0.00000	0.01534	0.00000	0.00000	0.00000	0.00000	0.00003	0.00003	0.00007	0.00010	0.00000	0.00000	0.00003	0.00000
k__Bacteria_s__	0.30311	0.51971	0.34437	0.32592	0.15009	0.40273	0.23063	0.30883	0.25574	0.30596	0.36154	0.31478	0.34783	0.45969	0.42936	0.43142	0.36068	0.29228	0.39249	0.43919	0.37575	0.34386	0.36699	0.34105	0.40185	0.36025	0.35217	0.37941	0.45292	0.35590	0.15943	0.38480	0.30446	0.30786	0.28480	0.29088	0.19003	0.28361	0.23173	0.30643	0.27995	0.25263	0.32414	0.40147	0.28996	0.42482	0.45772	0.38784	0.40892
f__Ruminococcaceae_g__Ruminococcaceae-UCG-009_s__	0.00000	0.00000	0.00000	0.00000	0.00000	0.00000	0.00000	0.00003	0.00000	0.00000	0.00000	0.00000	0.00000	0.00000	0.00000	0.00000	0.00000	0.00000	0.00000	0.00000	0.00000	0.00000	0.00000	0.00000	0.00000	0.00000	0.00000	0.00000	0.00000	0.00000	0.00000	0.00000	0.00000	0.00000	0.00000	0.00000	0.00000	0.00000	0.00000	0.00000	0.00000	0.00000	0.00000	0.00000	0.00000	0.00000	0.00000	0.00000	0.00000
k__Bacteria_p__Proteobacteria_s__	0.00003	0.00000	0.00040	0.00041	0.00101	0.00000	0.00003	0.00003	0.00013	0.00010	0.00024	0.00085	0.00074	0.00030	0.00010	0.00119	0.00027	0.00028	0.00024	0.00030	0.00061	0.00078	0.00044	0.00089	0.00003	0.00010	0.00010	0.00051	0.00010	0.00068	0.00062	0.00010	0.00017	0.00000	0.00013	0.00007	0.00007	0.00003	0.00014	0.00034	0.00003	0.00013	0.00003	0.00020	0.00017	0.00000	0.00000	0.00013	0.00115
f__Lactobacillaceae_g__Pediococcus_s__	0.00000	0.00000	0.00000	0.00000	0.00000	0.00000	0.00000	0.00000	0.00017	0.00000	0.00000	0.00000	0.00000	0.00000	0.00000	0.00000	0.00000	0.00000	0.00000	0.00000	0.00000	0.00000	0.00000	0.00000	0.00000	0.00000	0.00000	0.00000	0.00000	0.00000	0.00000	0.00000	0.00003	0.00000	0.00000	0.00000	0.00000	0.00000	0.00000	0.00000	0.00000	0.00000	0.00000	0.00000	0.00000	0.00000	0.00000	0.00000	0.00000
f__Barnesiellaceae_g__Coprobacter_s__Gabonia-massiliensis	0.00000	0.00000	0.00000	0.00000	0.00000	0.00000	0.00000	0.00000	0.00000	0.00000	0.00000	0.00000	0.00000	0.00007	0.00000	0.00000	0.00000	0.00000	0.00000	0.00000	0.00000	0.00000	0.00000	0.00000	0.00034	0.00000	0.00010	0.00000	0.00013	0.00041	0.00000	0.00010	0.00034	0.00000	0.00000	0.00000	0.00000	0.00000	0.00000	0.00010	0.00000	0.00000	0.00000	0.00000	0.00000	0.00000	0.00000	0.00000	0.00000
f__Lachnospiraceae_g__Tyzzerella-4_s__uncultured-organism	0.00000	0.00000	0.00000	0.00000	0.00000	0.00703	0.00000	0.00000	0.00000	0.00013	0.00014	0.00000	0.00000	0.00000	0.00000	0.00000	0.00007	0.00000	0.00000	0.00000	0.00000	0.00020	0.00000	0.00000	0.00000	0.00000	0.00000	0.00000	0.00000	0.00000	0.00000	0.00000	0.00003	0.00000	0.00003	0.00000	0.00104	0.00000	0.00000	0.00003	0.00000	0.00000	0.00000	0.00000	0.00000	0.00000	0.00000	0.00000	0.00000
f__Streptococcaceae_g__Streptococcus_s__Streptococcus-sp.-oral-clone-ASCC01	0.00000	0.00000	0.00000	0.00000	0.00000	0.00000	0.00000	0.00000	0.00000	0.00000	0.00000	0.00000	0.00003	0.00000	0.00000	0.00003	0.00000	0.00000	0.00000	0.00000	0.00000	0.00000	0.00000	0.00000	0.00000	0.00000	0.00000	0.00000	0.00000	0.00000	0.00000	0.00000	0.00000	0.00000	0.00000	0.00000	0.00000	0.00000	0.00000	0.00000	0.00000	0.00000	0.00000	0.00000	0.00003	0.00000	0.00000	0.00000	0.00000
f__Coriobacteriales-Incertae-Sedis_g__Phoenicibacter_s__Phoenicibacter-massiliensis	0.00000	0.00000	0.00000	0.00000	0.00000	0.00000	0.00000	0.00000	0.00000	0.00000	0.00000	0.00000	0.00000	0.00000	0.00000	0.00000	0.00000	0.00000	0.00000	0.00000	0.00000	0.00000	0.00000	0.00000	0.00000	0.00000	0.00000	0.00000	0.00000	0.00000	0.00000	0.00000	0.00000	0.00000	0.00000	0.00000	0.00000	0.00000	0.00000	0.00000	0.00007	0.00000	0.00000	0.00000	0.00000	0.00000	0.00000	0.00000	0.00000
f__Clostridiaceae-1_g__Clostridium-sensu-stricto-1_s__human-gut-metagenome	0.00000	0.00000	0.00000	0.00000	0.00000	0.00000	0.00000	0.00000	0.00000	0.00000	0.00000	0.00000	0.00000	0.00000	0.00000	0.00000	0.00000	0.00000	0.00000	0.00000	0.00000	0.00000	0.00000	0.00000	0.00000	0.00000	0.00000	0.00000	0.00000	0.00000	0.00000	0.00000	0.00000	0.00000	0.00000	0.00000	0.00000	0.00000	0.00000	0.00000	0.00000	0.00000	0.00000	0.00000	0.00000	0.00000	0.00000	0.00000	0.00000
o__Opitutales_f__Puniceicoccaceae_s__	0.00000	0.00000	0.00000	0.00000	0.00000	0.00000	0.00000	0.00000	0.00000	0.00000	0.00000	0.00000	0.00000	0.00000	0.00000	0.00000	0.00000	0.00000	0.00000	0.00000	0.00000	0.00000	0.00000	0.00000	0.00000	0.00000	0.00000	0.00007	0.00000	0.00000	0.00000	0.00000	0.00000	0.00000	0.00000	0.00000	0.00000	0.00000	0.00000	0.00000	0.00000	0.00000	0.00000	0.00000	0.00000	0.00000	0.00000	0.00000	0.00000
f__Veillonellaceae_g__Dialister_s__Dialister-pneumosintes	0.00000	0.00000	0.00000	0.00000	0.00000	0.00000	0.00000	0.00000	0.00000	0.00000	0.00000	0.00003	0.00000	0.00000	0.00000	0.00000	0.00000	0.00000	0.00000	0.00000	0.00003	0.00000	0.00000	0.00000	0.00000	0.00000	0.00000	0.00007	0.00000	0.00000	0.00000	0.00003	0.00000	0.00023	0.00000	0.00000	0.00000	0.00000	0.00000	0.00000	0.00000	0.00000	0.00000	0.00000	0.00000	0.00000	0.00000	0.00000	0.00000
f__Family-XIII_g__Family-XIII-AD3011-group_s__uncultured-organism	0.00000	0.00000	0.00000	0.00000	0.00007	0.00000	0.00000	0.00000	0.00000	0.00000	0.00000	0.00000	0.00000	0.00000	0.00000	0.00000	0.00000	0.00003	0.00000	0.00000	0.00000	0.00000	0.00000	0.00000	0.00000	0.00000	0.00000	0.00000	0.00000	0.00000	0.00000	0.00000	0.00000	0.00000	0.00003	0.00000	0.00000	0.00007	0.00000	0.00010	0.00000	0.00000	0.00000	0.00000	0.00000	0.00000	0.00003	0.00003	0.00000
f__Aeromonadaceae_g__Aeromonas_s__	0.00000	0.00000	0.00000	0.00000	0.00000	0.00000	0.00000	0.00000	0.00003	0.00729	0.00000	0.00000	0.00000	0.00000	0.00003	0.00000	0.00000	0.00000	0.00000	0.00000	0.00000	0.00000	0.00000	0.00000	0.00000	0.00000	0.00003	0.00000	0.00000	0.00000	0.00000	0.00000	0.00000	0.00000	0.00000	0.00000	0.00047	0.00000	0.00000	0.00000	0.00000	0.00003	0.00000	0.00000	0.00000	0.00000	0.00000	0.00000	0.00000
f__Synergistaceae_g__Pyramidobacter_s__	0.00000	0.00000	0.00000	0.00000	0.00000	0.00000	0.00000	0.00000	0.00000	0.00000	0.00000	0.00000	0.00000	0.00000	0.00000	0.00000	0.00000	0.00000	0.00000	0.00000	0.00000	0.00000	0.00000	0.00000	0.00000	0.00000	0.00000	0.00000	0.00000	0.00000	0.00000	0.00000	0.00000	0.00000	0.00003	0.00000	0.00000	0.00000	0.00000	0.00000	0.00000	0.00000	0.00000	0.00000	0.00000	0.00000	0.00000	0.00000	0.00000
f__Microbacteriaceae_g__Microbacterium_s__	0.00000	0.00000	0.00000	0.00000	0.00000	0.00000	0.00000	0.00000	0.00000	0.00000	0.00000	0.00000	0.00000	0.00000	0.00000	0.00000	0.00000	0.00000	0.00000	0.00000	0.00000	0.00000	0.00000	0.00000	0.00000	0.00000	0.00000	0.00000	0.00000	0.00000	0.00000	0.00000	0.00000	0.00000	0.00000	0.00000	0.00000	0.00000	0.00000	0.00000	0.00003	0.00000	0.00000	0.00000	0.00000	0.00000	0.00000	0.00000	0.00000
f__Lachnospiraceae_g__Tyzzerella_s__	0.00000	0.00000	0.00000	0.00000	0.00000	0.00000	0.00007	0.00000	0.00000	0.00000	0.00000	0.00007	0.00000	0.00007	0.00000	0.00000	0.00000	0.00000	0.00000	0.00007	0.00000	0.00007	0.00000	0.00000	0.00003	0.00000	0.00000	0.00007	0.00003	0.00000	0.00000	0.00000	0.00047	0.00003	0.00003	0.00000	0.00007	0.00000	0.00000	0.00000	0.00017	0.00000	0.00000	0.00000	0.00007	0.00000	0.00000	0.00013	0.00000
f__Lachnospiraceae_g__Lachnospiraceae-UCG-004_s__	0.00067	0.00000	0.00137	0.00027	0.00000	0.00000	0.00139	0.00040	0.00000	0.00037	0.00027	0.00007	0.00041	0.00000	0.00000	0.00007	0.00000	0.00045	0.00000	0.00010	0.00017	0.00061	0.00024	0.00051	0.00017	0.00007	0.00030	0.00024	0.00010	0.00031	0.00065	0.00361	0.00144	0.00258	0.00077	0.00485	0.00003	0.00137	0.00044	0.00072	0.00060	0.00010	0.00000	0.00013	0.00003	0.00000	0.00020	0.00010	0.00003
f__Christensenellaceae_g__Christensenellaceae-R-7-group_s__metagenome	0.00000	0.00000	0.00000	0.00000	0.00000	0.00000	0.00000	0.00000	0.00000	0.00000	0.00000	0.00000	0.00000	0.00000	0.00000	0.00000	0.00000	0.00000	0.00000	0.00000	0.00000	0.00000	0.00000	0.00000	0.00000	0.00000	0.00000	0.00000	0.00000	0.00000	0.00000	0.00000	0.00000	0.00000	0.00000	0.00000	0.00000	0.00000	0.00000	0.00000	0.00000	0.00000	0.00000	0.00000	0.00000	0.00000	0.00000	0.00000	0.00000
f__Ruminococcaceae_g__Ruminococcaceae-UCG-013_s__uncultured-bacterium	0.00000	0.00000	0.00000	0.00000	0.00000	0.00000	0.00000	0.00007	0.00000	0.00000	0.00000	0.00000	0.00000	0.00000	0.00000	0.00000	0.00000	0.00000	0.00000	0.00000	0.00000	0.00000	0.00000	0.00000	0.00003	0.00000	0.00000	0.00000	0.00000	0.00000	0.00000	0.00000	0.00003	0.00000	0.00000	0.00000	0.00000	0.00000	0.00000	0.00000	0.00000	0.00000	0.00000	0.00000	0.00000	0.00000	0.00000	0.00000	0.00000
f__Lachnospiraceae_g__Blautia_s__human-gut-metagenome	0.00067	0.00000	0.00054	0.00017	0.00080	0.00003	0.00024	0.00044	0.00007	0.00000	0.00071	0.00014	0.00034	0.00017	0.00000	0.00007	0.00003	0.00000	0.00010	0.00000	0.00034	0.00007	0.00024	0.00027	0.00282	0.00154	0.00000	0.00014	0.00007	0.00065	0.00062	0.00065	0.00003	0.00261	0.00013	0.00181	0.00178	0.00034	0.00000	0.00141	0.00037	0.00003	0.00010	0.00007	0.00000	0.00000	0.00013	0.00054	0.00000
f__Synergistaceae_g__Jonquetella_s__Jonquetella-anthropi-DSM-22815	0.00000	0.00000	0.00000	0.00000	0.00003	0.00000	0.00000	0.00000	0.00000	0.00000	0.00000	0.00000	0.00000	0.00000	0.00000	0.00000	0.00000	0.00000	0.00000	0.00000	0.00000	0.00000	0.00000	0.00000	0.00000	0.00000	0.00000	0.00000	0.00000	0.00000	0.00000	0.00000	0.00000	0.00000	0.00000	0.00000	0.00000	0.00000	0.00000	0.00000	0.00000	0.00000	0.00000	0.00000	0.00000	0.00000	0.00000	0.00000	0.00000
f__Succinivibrionaceae_g__Succinivibrio_s__	0.00000	0.00000	0.00000	0.00000	0.00000	0.00000	0.00000	0.00020	0.00000	0.00000	0.00000	0.00000	0.00000	0.00000	0.00000	0.00000	0.00000	0.00000	0.00000	0.00000	0.00000	0.00000	0.00000	0.00000	0.00000	0.00000	0.00000	0.00000	0.00000	0.00000	0.00000	0.00000	0.00000	0.00000	0.00000	0.00000	0.00000	0.00000	0.00000	0.00000	0.00000	0.00000	0.00000	0.00000	0.00000	0.00000	0.00000	0.00000	0.00000
f__uncultured-bacterium-adhufec202_g__uncultured-bacterium-adhufec202_s__uncultured-bacterium-adhufec202	0.00000	0.00000	0.00000	0.00000	0.00000	0.00000	0.00000	0.00000	0.00000	0.00000	0.00000	0.00000	0.00000	0.00000	0.00000	0.00000	0.00000	0.00335	0.00000	0.00000	0.00000	0.00000	0.00000	0.00000	0.00000	0.00000	0.00000	0.00000	0.00000	0.00000	0.00000	0.00000	0.00000	0.00000	0.00000	0.00000	0.00000	0.00000	0.00000	0.00000	0.00000	0.00000	0.00000	0.00000	0.00000	0.00000	0.00000	0.00000	0.00000
f__Bacteroidaceae_g__Bacteroides_s__uncultured-bacterium	0.00000	0.00007	0.00000	0.00000	0.00000	0.00335	0.00068	0.00000	0.00000	0.00000	0.00000	0.00000	0.00007	0.00000	0.00000	0.00000	0.00000	0.00000	0.00000	0.00000	0.00000	0.00000	0.00000	0.00000	0.00007	0.00007	0.00000	0.00000	0.00000	0.00000	0.00000	0.00003	0.00000	0.00000	0.00000	0.00000	0.00000	0.00000	0.00000	0.00000	0.00000	0.00027	0.00137	0.00013	0.00000	0.00000	0.00000	0.00000	0.00000
f__Ruminococcaceae_g__Ruminiclostridium-5_s__gut-metagenome	0.00000	0.00000	0.00000	0.00000	0.00000	0.00000	0.00000	0.00000	0.00000	0.00000	0.00000	0.00000	0.00000	0.00000	0.00003	0.00000	0.00000	0.00000	0.00000	0.00000	0.00000	0.00000	0.00000	0.00000	0.00000	0.00000	0.00000	0.00000	0.00000	0.00003	0.00000	0.00000	0.00000	0.00003	0.00000	0.00000	0.00000	0.00003	0.00000	0.00000	0.00000	0.00000	0.00000	0.00000	0.00000	0.00000	0.00000	0.00000	0.00000
f__gut-metagenome_g__gut-metagenome_s__gut-metagenome	0.00027	0.00000	0.00000	0.00000	0.00000	0.00000	0.00000	0.00781	0.00000	0.00000	0.00000	0.00000	0.00000	0.00034	0.00421	0.00000	0.00000	0.00214	0.00000	0.00000	0.00000	0.00000	0.00000	0.00148	0.00000	0.00000	0.00020	0.00003	0.00000	0.00000	0.00000	0.00000	0.00000	0.00010	0.00017	0.00000	0.00000	0.00000	0.00010	0.00000	0.00743	0.00030	0.00000	0.00027	0.00000	0.00000	0.00000	0.00003	0.00000
f__Prevotellaceae_g__Prevotella-2_s__	0.03155	0.00000	0.00003	0.00000	0.00000	0.00000	0.02202	0.00181	0.00000	0.00000	0.00000	0.02231	0.00000	0.00000	0.00000	0.00000	0.00000	0.00000	0.00271	0.00000	0.00000	0.00000	0.00000	0.00000	0.00003	0.02153	0.00000	0.00007	0.00000	0.00000	0.00000	0.00000	0.00017	0.00003	0.03072	0.00000	0.00000	0.02774	0.00200	0.02584	0.00003	0.02587	0.00134	0.00007	0.00020	0.00000	0.00100	0.00148	0.00000
f__Ruminococcaceae_g__Ruminococcaceae-UCG-003_s__metagenome	0.00003	0.00013	0.00000	0.00000	0.00000	0.00000	0.00000	0.00000	0.00000	0.00000	0.00010	0.00000	0.00007	0.00000	0.00000	0.00000	0.00000	0.00000	0.00000	0.00000	0.00003	0.00000	0.00007	0.00000	0.00003	0.00000	0.00003	0.00000	0.00000	0.00003	0.00000	0.00000	0.00000	0.00000	0.00003	0.00000	0.00000	0.00000	0.00007	0.00000	0.00000	0.00000	0.00000	0.00007	0.00000	0.00000	0.00000	0.00000	0.00000
f__metagenome_g__metagenome_s__metagenome	0.00000	0.00000	0.00000	0.00000	0.00000	0.00000	0.00000	0.00000	0.00000	0.00000	0.00000	0.00000	0.00000	0.00000	0.00000	0.00000	0.00000	0.00335	0.00000	0.00000	0.00000	0.00000	0.00000	0.00000	0.00000	0.00000	0.00000	0.00000	0.00000	0.00000	0.00000	0.00000	0.00000	0.00000	0.00000	0.00000	0.00000	0.00000	0.00000	0.00000	0.00000	0.00000	0.00000	0.00000	0.00000	0.00000	0.00000	0.00000	0.00000
f__Nocardiaceae_g__Rhodococcus_s__	0.00000	0.00000	0.00000	0.00000	0.00000	0.00000	0.00000	0.00000	0.00000	0.00000	0.00000	0.00000	0.00000	0.00000	0.00000	0.00000	0.00000	0.00000	0.00000	0.00000	0.00000	0.00000	0.00000	0.00000	0.00000	0.00000	0.00000	0.00000	0.00000	0.00000	0.00000	0.00000	0.00000	0.00000	0.00000	0.00000	0.00023	0.00000	0.00000	0.00000	0.00000	0.00000	0.00000	0.00000	0.00000	0.00000	0.00000	0.00000	0.00000
f__Christensenellaceae_g__Christensenellaceae-R-7-group_s__bacterium-YE57	0.00000	0.00000	0.00000	0.00000	0.00000	0.00000	0.00000	0.00070	0.00000	0.00000	0.00000	0.00000	0.00000	0.00000	0.00000	0.00000	0.00000	0.00000	0.00000	0.00000	0.00000	0.00000	0.00000	0.00000	0.00000	0.00000	0.00014	0.00000	0.00000	0.00000	0.00000	0.00000	0.00000	0.00000	0.00000	0.00000	0.00000	0.00000	0.00000	0.00000	0.00010	0.00000	0.00000	0.00000	0.00000	0.00000	0.00000	0.00000	0.00000
f__Desulfovibrionaceae_g__uncultured_s__uncultured-Desulfovibrionaceae-bacterium	0.00000	0.00000	0.00000	0.00000	0.00021	0.00000	0.00000	0.00000	0.00000	0.00000	0.00000	0.00000	0.00000	0.00000	0.00000	0.00000	0.00000	0.00000	0.00000	0.00000	0.00000	0.00000	0.00000	0.00062	0.00003	0.00000	0.00000	0.00000	0.00000	0.00000	0.00000	0.00000	0.00003	0.00000	0.00000	0.00000	0.00000	0.00064	0.00000	0.00000	0.00000	0.00010	0.00000	0.00067	0.00000	0.00000	0.00000	0.00000	0.00000
f__Beijerinckiaceae_g__Methylobacterium_s__	0.00000	0.00000	0.00000	0.00000	0.00000	0.00000	0.00000	0.00000	0.00000	0.00000	0.00000	0.00000	0.00000	0.00000	0.00000	0.00000	0.00000	0.00000	0.00000	0.00000	0.00000	0.00000	0.00000	0.00000	0.00000	0.00000	0.00000	0.00000	0.00000	0.00000	0.00000	0.00000	0.00000	0.00000	0.00000	0.00000	0.00017	0.00000	0.00000	0.00000	0.00000	0.00000	0.00000	0.00000	0.00000	0.00000	0.00000	0.00000	0.00000
f__Veillonellaceae_g__Veillonella_s__uncultured-Veillonellaceae-bacterium	0.00000	0.00000	0.00000	0.00000	0.00000	0.00000	0.00000	0.00000	0.00000	0.00000	0.00000	0.00000	0.00000	0.00000	0.00000	0.00000	0.00000	0.00000	0.00000	0.00000	0.00000	0.00000	0.00000	0.00000	0.00000	0.00000	0.00000	0.00000	0.00000	0.00000	0.00000	0.00007	0.00000	0.00000	0.00000	0.00000	0.00000	0.00000	0.00000	0.00000	0.00000	0.00000	0.00003	0.00000	0.00000	0.00000	0.00000	0.00000	0.00000
c__Melainabacteria_o__Gastranaerophilales_s__	0.00007	0.00000	0.00000	0.00000	0.00000	0.00000	0.00000	0.00000	0.00000	0.00000	0.00000	0.00000	0.00000	0.00000	0.00000	0.00000	0.00000	0.00003	0.00000	0.00000	0.00000	0.00000	0.00000	0.00000	0.00000	0.00000	0.00000	0.00017	0.00000	0.00000	0.00000	0.00000	0.00000	0.00000	0.00000	0.00000	0.00000	0.00000	0.00000	0.00000	0.00000	0.00000	0.00000	0.00000	0.00000	0.00000	0.00017	0.00000	0.00000
p__Nanoarchaeaeota_c__Woesearchaeia_s__	0.00003	0.00000	0.00070	0.00109	0.00028	0.00003	0.00014	0.00003	0.00000	0.00000	0.00088	0.00010	0.00027	0.00101	0.00003	0.00037	0.00007	0.00014	0.00010	0.00064	0.00048	0.00027	0.00030	0.00099	0.00071	0.00010	0.00014	0.00418	0.00034	0.00017	0.00113	0.00034	0.00077	0.00047	0.00060	0.00117	0.00114	0.00054	0.00027	0.00003	0.00023	0.00057	0.00007	0.00070	0.00183	0.00020	0.00000	0.00050	0.00118
f__Christensenellaceae_g__Christensenellaceae-R-7-group_s__gut-metagenome	0.00000	0.00000	0.00000	0.00000	0.00000	0.00000	0.00000	0.00000	0.00000	0.00000	0.00000	0.00000	0.00000	0.00000	0.00000	0.00000	0.00000	0.00003	0.00000	0.00000	0.00000	0.00000	0.00000	0.00000	0.00000	0.00000	0.00000	0.00000	0.00000	0.00000	0.00000	0.00000	0.00000	0.00000	0.00000	0.00000	0.00000	0.00000	0.00000	0.00000	0.00000	0.00000	0.00000	0.00000	0.00000	0.00000	0.00000	0.00000	0.00000
f__Lachnospiraceae_g__Blautia_s__uncultured-bacterium-adhufec35.25	0.00000	0.00000	0.00000	0.00000	0.00000	0.00000	0.00000	0.00007	0.00000	0.00000	0.00000	0.00000	0.00000	0.00000	0.00000	0.00000	0.00000	0.00000	0.00000	0.00000	0.00000	0.00000	0.00000	0.00000	0.00000	0.00000	0.00000	0.00000	0.00000	0.00000	0.00000	0.00000	0.00000	0.00000	0.00000	0.00003	0.00000	0.00000	0.00003	0.00003	0.00000	0.00000	0.00000	0.00000	0.00000	0.00000	0.00000	0.00000	0.00000
f__Sphingomonadaceae_g__Sphingomonas_s__	0.00000	0.00000	0.00000	0.00000	0.00000	0.00000	0.00000	0.00000	0.00000	0.00000	0.00000	0.00000	0.00000	0.00000	0.00000	0.00000	0.00000	0.00000	0.00000	0.00000	0.00000	0.00000	0.00000	0.00000	0.00000	0.00000	0.00000	0.00000	0.00000	0.00000	0.00000	0.00000	0.00000	0.00000	0.00000	0.00000	0.00010	0.00000	0.00000	0.00000	0.00000	0.00000	0.00000	0.00000	0.00000	0.00000	0.00000	0.00000	0.00000
f__Tannerellaceae_g__Parabacteroides_s__Parabacteroides-johnsonii-CL02T12C29	0.00000	0.00000	0.00000	0.00000	0.00000	0.00000	0.00000	0.00000	0.00000	0.00000	0.00000	0.00000	0.00000	0.00000	0.00000	0.00000	0.00000	0.00000	0.00000	0.00000	0.00000	0.00000	0.00000	0.00422	0.00003	0.00000	0.00000	0.00000	0.00000	0.00000	0.00000	0.00020	0.00000	0.00000	0.00000	0.00000	0.00013	0.00000	0.00000	0.00000	0.00000	0.00020	0.00000	0.00000	0.00000	0.00000	0.00000	0.00000	0.00000
o__Saccharimonadales_f__Saccharimonadaceae_s__	0.00000	0.00000	0.00000	0.00000	0.00000	0.00000	0.00000	0.00000	0.00000	0.00003	0.00000	0.00000	0.00000	0.00000	0.00000	0.00000	0.00000	0.00000	0.00000	0.00000	0.00000	0.00000	0.00000	0.00000	0.00000	0.00000	0.00000	0.00000	0.00000	0.00000	0.00000	0.00000	0.00000	0.00000	0.00000	0.00000	0.00000	0.00000	0.00000	0.00000	0.00000	0.00000	0.00000	0.00000	0.00000	0.00000	0.00000	0.00000	0.00000
f__Coriobacteriaceae_g__Collinsella_s__Collinsella-aerofaciens	0.00000	0.00000	0.00000	0.00000	0.00000	0.00000	0.00000	0.00000	0.00000	0.00000	0.00010	0.00000	0.00007	0.00000	0.00003	0.00000	0.00000	0.00000	0.00000	0.00000	0.00000	0.00000	0.00000	0.00000	0.00007	0.00003	0.00000	0.00000	0.00000	0.00000	0.00010	0.00000	0.00000	0.00000	0.00000	0.00000	0.00000	0.00000	0.00000	0.00000	0.00003	0.00000	0.00000	0.00010	0.00000	0.00000	0.00000	0.00000	0.00000
f__Burkholderiaceae_g__Sutterella_s__uncultured-bacterium	0.00000	0.00000	0.00000	0.00000	0.00000	0.00000	0.00000	0.00000	0.00000	0.00000	0.00000	0.00000	0.00000	0.00000	0.00000	0.00000	0.00000	0.00000	0.00000	0.00000	0.00000	0.00000	0.00489	0.00003	0.00000	0.00291	0.00000	0.00007	0.00000	0.00000	0.00003	0.00000	0.00000	0.00000	0.00000	0.00000	0.00000	0.00000	0.00000	0.00000	0.00000	0.00000	0.00000	0.00000	0.00017	0.00000	0.00000	0.00000	0.00000
f__Bacteroidaceae_g__Bacteroides_s__Bacteroides-sp.-Marseille-P2653	0.00010	0.00000	0.00000	0.00000	0.00014	0.00000	0.00000	0.00000	0.00000	0.00000	0.00000	0.00000	0.00000	0.00000	0.00000	0.00000	0.00000	0.00000	0.00000	0.00000	0.00000	0.00000	0.00000	0.00000	0.00010	0.00106	0.00041	0.00020	0.00000	0.00000	0.00000	0.00000	0.00003	0.00000	0.00000	0.00000	0.00000	0.00017	0.00000	0.00000	0.00000	0.00000	0.00000	0.00000	0.00000	0.00000	0.00000	0.00000	0.00000
o__Aeromonadales_f__Succinivibrionaceae_s__	0.00000	0.00000	0.00000	0.00000	0.00000	0.00000	0.00000	0.00020	0.00000	0.00000	0.00000	0.00000	0.00000	0.00000	0.00000	0.00000	0.00000	0.00000	0.00000	0.00000	0.00000	0.00000	0.00000	0.00000	0.00000	0.00000	0.00000	0.00000	0.00000	0.00000	0.00000	0.00000	0.00000	0.00000	0.00000	0.00000	0.00000	0.00000	0.00000	0.00000	0.00000	0.00000	0.00000	0.00000	0.00000	0.00000	0.00000	0.00000	0.00000
f__Veillonellaceae_g__Dialister_s__gut-metagenome	0.00000	0.00000	0.00000	0.00000	0.00003	0.00000	0.07998	0.00000	0.00000	0.00000	0.00000	0.00000	0.00000	0.00000	0.00301	0.00000	0.00000	0.00000	0.00000	0.01667	0.00000	0.00000	0.00000	0.00065	0.01353	0.00000	0.03599	0.00000	0.00000	0.00000	0.00000	0.00000	0.00000	0.00000	0.01118	0.00000	0.00000	0.00000	0.00000	0.00000	0.00000	0.00000	0.04081	0.00003	0.00000	0.00013	0.03705	0.00003	0.00000
f__Bacillaceae_g__Geobacillus_s__	0.00000	0.00000	0.00000	0.00000	0.00000	0.00000	0.00000	0.00000	0.00000	0.00000	0.00000	0.00000	0.00000	0.00000	0.00003	0.00000	0.00000	0.00000	0.00000	0.00000	0.00000	0.00000	0.00000	0.00000	0.00000	0.00000	0.00000	0.00000	0.00000	0.00000	0.00000	0.00000	0.00000	0.00000	0.00000	0.00000	0.00000	0.00000	0.00000	0.00000	0.00000	0.00000	0.00000	0.00000	0.00000	0.00000	0.00000	0.00000	0.00000
f__Erysipelotrichaceae_g__Holdemanella_s__uncultured-bacterium	0.00107	0.00000	0.00000	0.00000	0.00000	0.00000	0.00000	0.00151	0.00000	0.00000	0.00000	0.02557	0.00003	0.00000	0.00024	0.00000	0.00000	0.01452	0.00068	0.00000	0.00000	0.00000	0.00763	0.00000	0.00003	0.00284	0.00105	0.00384	0.00000	0.00000	0.00000	0.00071	0.00000	0.00000	0.00064	0.00000	0.00000	0.00000	0.00000	0.00000	0.00131	0.00000	0.00000	0.00000	0.00159	0.00000	0.00000	0.00003	0.00000
f__Erysipelotrichaceae_g__Turicibacter_s__	0.00000	0.00000	0.00010	0.00000	0.00000	0.00000	0.00000	0.00010	0.00000	0.00000	0.00000	0.00003	0.00000	0.00017	0.00000	0.00003	0.00000	0.00000	0.00000	0.00000	0.00000	0.00000	0.00003	0.00003	0.00000	0.00000	0.00000	0.00000	0.00007	0.00000	0.00086	0.00000	0.00003	0.00010	0.00017	0.00000	0.00000	0.00017	0.00017	0.00003	0.00000	0.00000	0.00010	0.00405	0.00000	0.00003	0.00000	0.00000	0.00000
f__Coriobacteriales-Incertae-Sedis_g__uncultured_s__uncultured-organism	0.00000	0.00000	0.00000	0.00000	0.00000	0.00000	0.00000	0.00000	0.00024	0.00000	0.00000	0.00000	0.00000	0.00000	0.00000	0.00000	0.00000	0.00000	0.00000	0.00000	0.00000	0.00000	0.00000	0.00000	0.00000	0.00000	0.00000	0.00003	0.00000	0.00000	0.00000	0.00000	0.00000	0.00000	0.00000	0.00000	0.00003	0.00000	0.00000	0.00000	0.00000	0.00000	0.00000	0.00000	0.00000	0.00000	0.00000	0.00000	0.00000
p__Proteobacteria_c__Alphaproteobacteria_s__	0.00000	0.00000	0.00000	0.00000	0.00000	0.00000	0.00000	0.00000	0.00000	0.00000	0.00000	0.00000	0.00000	0.00000	0.00007	0.00000	0.00000	0.00000	0.00000	0.00000	0.00000	0.00000	0.00000	0.00000	0.00000	0.00000	0.00000	0.00003	0.00000	0.00000	0.00000	0.00000	0.00000	0.00000	0.00000	0.00000	0.00000	0.00000	0.00000	0.00000	0.00000	0.00000	0.00000	0.00000	0.00000	0.00000	0.00000	0.00000	0.00000
f__Erysipelotrichaceae_g__uncultured-bacterium_s__uncultured-bacterium	0.00000	0.00000	0.00000	0.00000	0.00000	0.00000	0.00000	0.00000	0.00000	0.00000	0.00000	0.00000	0.00000	0.00000	0.00000	0.00000	0.00000	0.00000	0.00000	0.00000	0.00000	0.00000	0.00000	0.00000	0.00000	0.00000	0.00000	0.00000	0.00000	0.00000	0.00000	0.00000	0.00000	0.00000	0.00000	0.00000	0.00000	0.00003	0.00000	0.00000	0.00000	0.00000	0.00000	0.00000	0.00000	0.00000	0.00000	0.00000	0.00000
f__Muribaculaceae_g__uncultured-bacterium_s__uncultured-bacterium	0.00000	0.00000	0.00000	0.00000	0.00157	0.00000	0.00000	0.00000	0.00000	0.00000	0.00000	0.00017	0.00000	0.00010	0.00000	0.00010	0.00000	0.00000	0.00000	0.00182	0.00000	0.00000	0.00000	0.00000	0.00000	0.00000	0.00000	0.00000	0.00030	0.00027	0.00000	0.00000	0.00000	0.00000	0.00000	0.00000	0.00000	0.00000	0.00000	0.00000	0.00000	0.00000	0.00000	0.00000	0.00000	0.00000	0.00000	0.00000	0.00000
f__Desulfovibrionaceae_g__Bilophila_s__gut-metagenome	0.00000	0.00000	0.00154	0.00034	0.00538	0.00171	0.00017	0.00201	0.03070	0.00040	0.00461	0.01980	0.02254	0.01649	0.00130	0.01704	0.00686	0.00048	0.00003	0.02896	0.01352	0.00418	0.00138	0.00868	0.00235	0.01136	0.00531	0.00757	0.02654	0.02402	0.00695	0.00000	0.00208	0.00194	0.00000	0.00090	0.00000	0.00529	0.00071	0.00000	0.00452	0.00354	0.00000	0.00401	0.00000	0.00553	0.04303	0.06492	0.00436
f__Veillonellaceae_g__Selenomonas_s__uncultured-bacterium	0.00000	0.00000	0.00000	0.00000	0.00000	0.00000	0.00000	0.00000	0.00003	0.00000	0.00000	0.00000	0.00000	0.00000	0.00000	0.00000	0.00000	0.00000	0.00000	0.00000	0.00000	0.00000	0.00000	0.00000	0.00000	0.00000	0.00000	0.00000	0.00000	0.00000	0.00000	0.00000	0.00000	0.00000	0.00000	0.00000	0.00000	0.00000	0.00000	0.00000	0.00000	0.00000	0.00000	0.00000	0.00000	0.00000	0.00000	0.00000	0.00000
f__Erysipelotrichaceae_g__Erysipelatoclostridium_s__uncultured-bacterium	0.00000	0.00000	0.00000	0.00000	0.00000	0.00000	0.00000	0.00000	0.00017	0.00000	0.00000	0.00000	0.00000	0.00000	0.00000	0.00000	0.00000	0.00000	0.00000	0.00000	0.00000	0.00000	0.00000	0.00000	0.00000	0.00000	0.00000	0.00000	0.00000	0.00000	0.00000	0.00000	0.00000	0.00003	0.00003	0.00000	0.00020	0.00000	0.00027	0.00000	0.00000	0.00000	0.00000	0.00000	0.00000	0.00000	0.00000	0.00000	0.00000
f__Tannerellaceae_g__Parabacteroides_s__swine-fecal-bacterium-SD-Xyl5	0.00174	0.00000	0.00238	0.00147	0.00780	0.00194	0.00041	0.00134	0.00926	0.00144	0.00041	0.00102	0.00274	0.00024	0.00000	0.00000	0.00168	0.00052	0.00000	0.00077	0.00058	0.00000	0.00014	0.00110	0.00040	0.00134	0.00044	0.00071	0.00174	0.00273	0.00274	0.00078	0.00141	0.00094	0.00017	0.00000	0.00010	0.00164	0.00014	0.00416	0.00050	0.00240	0.00000	0.00017	0.00010	0.00000	0.00020	0.00178	0.00068
f__Lachnospiraceae_g__Coprococcus-3_s__	0.00221	0.00003	0.00017	0.00021	0.00206	0.00000	0.00020	0.00425	0.00000	0.00000	0.00051	0.00010	0.00027	0.00074	0.00007	0.00024	0.00003	0.00000	0.00017	0.00037	0.00037	0.00061	0.00030	0.00024	0.00148	0.00116	0.00003	0.00112	0.00094	0.00273	0.00986	0.00225	0.00003	0.00003	0.00087	0.00000	0.00044	0.00302	0.00068	0.00034	0.00047	0.00000	0.00000	0.00007	0.00064	0.00007	0.00017	0.00010	0.00000
f__Burkholderiaceae_g__Sutterella_s__Sutturella-timonensis	0.00000	0.00000	0.00000	0.00000	0.00000	0.00000	0.00000	0.00000	0.00000	0.00000	0.00000	0.00000	0.00000	0.00000	0.00000	0.00000	0.00000	0.00000	0.00000	0.00000	0.00000	0.00000	0.00000	0.00000	0.00000	0.00000	0.00000	0.00000	0.00000	0.00000	0.00000	0.00000	0.00000	0.00000	0.00044	0.00000	0.00000	0.00000	0.00000	0.00000	0.00000	0.00000	0.00000	0.00000	0.00000	0.00000	0.00000	0.00000	0.00000
f__Neisseriaceae_g__uncultured_s__unidentified-marine-bacterioplankton	0.00000	0.00000	0.00000	0.00000	0.00000	0.00000	0.00000	0.00000	0.00000	0.00000	0.00000	0.00000	0.00000	0.00000	0.00000	0.00000	0.00000	0.00000	0.00000	0.00000	0.00003	0.00000	0.00000	0.00000	0.00000	0.00000	0.00000	0.00000	0.00000	0.00000	0.00000	0.00000	0.00000	0.00000	0.00000	0.00000	0.00000	0.00000	0.00000	0.00000	0.00000	0.00000	0.00000	0.00000	0.00000	0.00000	0.00000	0.00000	0.00000
f__Micrococcaceae_g__Rothia_s__uncultured-actinobacterium	0.00000	0.00000	0.00000	0.00000	0.00000	0.00000	0.00000	0.00000	0.00000	0.00000	0.00000	0.00000	0.00000	0.00027	0.00000	0.00000	0.00000	0.00000	0.00000	0.00000	0.00000	0.00000	0.00000	0.00000	0.00000	0.00000	0.00000	0.00000	0.00000	0.00000	0.00000	0.00000	0.00000	0.00000	0.00000	0.00000	0.00000	0.00000	0.00000	0.00000	0.00100	0.00000	0.00000	0.00000	0.00000	0.00000	0.00000	0.00000	0.00000
o__Rhodospirillales_f__uncultured_s__	0.00000	0.00000	0.00000	0.00000	0.00000	0.00000	0.00000	0.00000	0.00000	0.00000	0.00000	0.00000	0.00000	0.00000	0.00000	0.00000	0.00000	0.00000	0.00000	0.00000	0.00000	0.00000	0.00000	0.00021	0.00000	0.00000	0.00000	0.00037	0.00000	0.00000	0.00000	0.00003	0.00000	0.00000	0.00000	0.00000	0.00000	0.00000	0.00000	0.00000	0.00000	0.00003	0.00000	0.00000	0.00000	0.00000	0.00000	0.00000	0.00000
f__Prevotellaceae_g__Prevotella-9_s__uncultured-bacterium	0.13357	0.00083	0.00000	0.00000	0.00000	0.00010	0.11775	0.10517	0.00020	0.00000	0.00000	0.01767	0.00000	0.00808	0.00493	0.00024	0.00000	0.05570	0.13961	0.00003	0.00000	0.00000	0.20132	0.00000	0.00010	0.08750	0.13583	0.00092	0.04011	0.03117	0.00048	0.00003	0.00037	0.00010	0.10957	0.00000	0.00017	0.00000	0.09701	0.00003	0.08995	0.00000	0.00174	0.09013	0.05780	0.12865	0.12642	0.00054	0.00000
f__Prevotellaceae_g__Alloprevotella_s__uncultured-organism	0.00000	0.00000	0.00000	0.00000	0.00000	0.00000	0.00000	0.00000	0.00000	0.00000	0.00000	0.00000	0.00000	0.00000	0.00000	0.00000	0.00000	0.00000	0.00000	0.00000	0.00000	0.00000	0.00007	0.00000	0.00000	0.00000	0.00203	0.00000	0.00000	0.00000	0.00000	0.00000	0.00000	0.00000	0.00000	0.00000	0.00000	0.01066	0.00044	0.00000	0.00000	0.00000	0.00000	0.00000	0.00000	0.00000	0.00000	0.00000	0.00000
f__Marinifilaceae_g__Odoribacter_s__Culturomica-massiliensis	0.00000	0.00000	0.00000	0.00000	0.00000	0.00000	0.00000	0.00000	0.00000	0.00000	0.00000	0.00000	0.00000	0.00000	0.00000	0.00000	0.00000	0.00000	0.00000	0.00000	0.00000	0.00000	0.00000	0.00000	0.00000	0.00000	0.00000	0.00000	0.00000	0.00000	0.00000	0.00000	0.00000	0.00000	0.00037	0.00000	0.00000	0.00000	0.00000	0.00000	0.00000	0.00000	0.00000	0.00000	0.00000	0.00000	0.00000	0.00000	0.00000
f__Actinomycetaceae_g__Mobiluncus_s__	0.00000	0.00000	0.00000	0.00000	0.00000	0.00000	0.00000	0.00000	0.00000	0.00000	0.00000	0.00000	0.00000	0.00000	0.00000	0.00000	0.00000	0.00000	0.00000	0.00000	0.00000	0.00000	0.00000	0.00000	0.00000	0.00000	0.00000	0.00000	0.00000	0.00000	0.00000	0.00000	0.00000	0.00000	0.00000	0.00000	0.00000	0.00000	0.00000	0.00000	0.00003	0.00000	0.00000	0.00000	0.00000	0.00000	0.00000	0.00000	0.00000
o__Betaproteobacteriales_f__Burkholderiaceae_s__	0.00000	0.00003	0.00000	0.00000	0.00000	0.00000	0.00003	0.00104	0.00000	0.00000	0.00003	0.00020	0.00000	0.01014	0.00000	0.00003	0.00003	0.00038	0.00010	0.00003	0.00129	0.00007	0.00010	0.00003	0.00003	0.00250	0.00044	0.00003	0.00030	0.00041	0.00003	0.00007	0.00047	0.00000	0.00030	0.00000	0.00010	0.00027	0.00000	0.00014	0.00114	0.00067	0.00000	0.00003	0.00000	0.00198	0.00017	0.00000	0.00007
f__Lachnospiraceae_g__Lachnoclostridium_s__human-gut-metagenome	0.00030	0.00000	0.00034	0.00007	0.00052	0.00107	0.00068	0.00060	0.00000	0.00000	0.00024	0.00014	0.00010	0.00014	0.00000	0.00000	0.00003	0.00007	0.00000	0.00003	0.00003	0.00037	0.00020	0.00007	0.00003	0.00003	0.00007	0.00003	0.00007	0.00000	0.00051	0.00007	0.00000	0.00040	0.00047	0.00000	0.00000	0.00047	0.00000	0.00038	0.00007	0.00013	0.00000	0.00010	0.00007	0.00007	0.00017	0.00007	0.00000
f__Microbacteriaceae_g__Agrococcus_s__	0.00000	0.00000	0.00000	0.00000	0.00000	0.00000	0.00000	0.00000	0.00000	0.00000	0.00000	0.00000	0.00000	0.00000	0.00000	0.00000	0.00000	0.00000	0.00000	0.00000	0.00000	0.00000	0.00000	0.00000	0.00000	0.00000	0.00000	0.00000	0.00000	0.00000	0.00000	0.00000	0.00000	0.00000	0.00000	0.00000	0.00003	0.00000	0.00000	0.00000	0.00000	0.00000	0.00000	0.00000	0.00000	0.00000	0.00000	0.00000	0.00000
f__Tannerellaceae_g__Parabacteroides_s__	0.00234	0.00337	0.00302	0.00543	0.00836	0.00640	0.00030	0.00121	0.04096	0.01504	0.01278	0.00685	0.00733	0.00561	0.05824	0.00184	0.00571	0.00255	0.00000	0.00404	0.01495	0.01072	0.00084	0.00648	0.00181	0.00411	0.00656	0.01212	0.00687	0.01421	0.00264	0.00316	0.00858	0.00784	0.00458	0.00214	0.00070	0.00663	0.00197	0.01983	0.00248	0.01380	0.00000	0.00054	0.00128	0.00332	0.00428	0.00804	0.00881
f__Moraxellaceae_g__Acinetobacter_s__gamma-proteobacterium-RBE2CD-34	0.00000	0.00000	0.00000	0.00000	0.00000	0.00000	0.00000	0.00000	0.00000	0.00000	0.00000	0.00000	0.00000	0.00000	0.00000	0.00000	0.00000	0.00000	0.00000	0.00000	0.00000	0.00000	0.00000	0.00000	0.00000	0.00000	0.00000	0.00000	0.00000	0.00000	0.00000	0.00000	0.00000	0.00000	0.00000	0.00000	0.00007	0.00000	0.00000	0.00000	0.00003	0.00000	0.00000	0.00000	0.00000	0.00000	0.00000	0.00000	0.00000
f__Erysipelotrichaceae_g__Holdemania_s__Holdemania-massiliensis-AP2	0.00007	0.00000	0.00000	0.00007	0.00000	0.00000	0.00000	0.00000	0.00000	0.00000	0.00000	0.00000	0.00000	0.00000	0.00328	0.00000	0.00003	0.00000	0.00000	0.00007	0.00020	0.00000	0.00000	0.00000	0.00000	0.00000	0.00000	0.00020	0.00007	0.00000	0.00000	0.00000	0.00000	0.00000	0.00000	0.00000	0.00064	0.00000	0.00000	0.00000	0.00013	0.00003	0.00000	0.00000	0.00007	0.00003	0.00000	0.00000	0.00000
f__Bacteroidaceae_g__Bacteroides_s__human-gut-metagenome	0.00000	0.00003	0.00003	0.00000	0.00206	0.00141	0.00000	0.00000	0.00000	0.00003	0.00000	0.00000	0.00010	0.01828	0.00209	0.00000	0.00034	0.00000	0.00000	0.00003	0.00014	0.00007	0.00000	0.00007	0.00017	0.00000	0.00000	0.00027	0.00003	0.00000	0.00003	0.00034	0.00003	0.00007	0.00000	0.00000	0.00000	0.00003	0.00000	0.00003	0.00000	0.00000	0.00000	0.00000	0.00000	0.00027	0.00000	0.00034	0.00000
f__Clostridium-sp.-K4410.MGS-306_g__Clostridium-sp.-K4410.MGS-306_s__Clostridium-sp.-K4410.MGS-306	0.00000	0.00000	0.00000	0.00000	0.00000	0.00000	0.00000	0.00000	0.00000	0.00000	0.00000	0.00000	0.00000	0.00000	0.00000	0.00000	0.00000	0.00000	0.00000	0.00000	0.00000	0.00000	0.00000	0.00000	0.00000	0.00000	0.00000	0.00024	0.00000	0.00000	0.00000	0.00000	0.00000	0.00000	0.00000	0.00000	0.00000	0.00000	0.00000	0.00000	0.00000	0.00000	0.00000	0.00000	0.00000	0.00000	0.00000	0.00000	0.00000
f__Veillonellaceae_g__Veillonella_s__uncultured-bacterium	0.00000	0.00000	0.00000	0.00000	0.00000	0.00000	0.00000	0.00000	0.00000	0.00000	0.00000	0.00000	0.00000	0.00000	0.00000	0.00000	0.00000	0.00000	0.00000	0.00000	0.00000	0.00000	0.00000	0.00000	0.00000	0.00000	0.00000	0.00000	0.00000	0.00000	0.00000	0.00003	0.00000	0.00000	0.00000	0.00000	0.00000	0.00000	0.00000	0.00000	0.00000	0.00000	0.00013	0.00003	0.00000	0.00003	0.00000	0.00000	0.00000
f__Ruminococcaceae_g__Anaerotruncus_s__Anaerotruncus-sp.-AT3	0.00000	0.00000	0.00000	0.00000	0.00000	0.00000	0.00000	0.00000	0.00000	0.00000	0.00000	0.00000	0.00000	0.00000	0.00000	0.00000	0.00000	0.00000	0.00000	0.00000	0.00000	0.00000	0.00000	0.00000	0.00000	0.00000	0.00000	0.00000	0.00000	0.00000	0.00000	0.00000	0.00000	0.00000	0.00000	0.00000	0.00003	0.00000	0.00000	0.00000	0.00000	0.00000	0.00000	0.00000	0.00000	0.00000	0.00000	0.00000	0.00000
f__Lachnospiraceae_g__Incertae-Sedis_s__Hungatella-hathewayi-WAL-18680	0.00000	0.00000	0.00000	0.00000	0.00000	0.00000	0.00000	0.00000	0.00000	0.00000	0.00000	0.00000	0.00000	0.00000	0.00000	0.00000	0.00000	0.00000	0.00000	0.00000	0.00007	0.00000	0.00000	0.00000	0.00000	0.00000	0.00000	0.00000	0.00000	0.00000	0.00000	0.00000	0.00000	0.00000	0.00000	0.00000	0.00000	0.00000	0.00000	0.00000	0.00000	0.00000	0.00000	0.00000	0.00000	0.00000	0.00000	0.00000	0.00000
o__Bifidobacteriales_f__Bifidobacteriaceae_s__	0.00000	0.00000	0.00000	0.00000	0.00007	0.00000	0.00000	0.00000	0.00000	0.00000	0.00000	0.00000	0.00000	0.00000	0.00014	0.00000	0.00000	0.00000	0.00000	0.00000	0.00000	0.00000	0.00000	0.00000	0.00000	0.00000	0.00000	0.00000	0.00000	0.00000	0.00003	0.00000	0.00000	0.00000	0.00000	0.00000	0.00000	0.00000	0.00000	0.00003	0.00000	0.00000	0.00000	0.00000	0.00000	0.00000	0.00000	0.00003	0.00000
f__Rhodobacteraceae_g__Paracoccus_s__Paracoccus-cavernae	0.00000	0.00000	0.00000	0.00000	0.00000	0.00000	0.00000	0.00000	0.00000	0.00000	0.00000	0.00000	0.00000	0.00000	0.00000	0.00000	0.00000	0.00000	0.00000	0.00000	0.00000	0.00000	0.00000	0.00000	0.00000	0.00000	0.00000	0.00000	0.00000	0.00000	0.00000	0.00000	0.00000	0.00000	0.00000	0.00000	0.00017	0.00000	0.00000	0.00000	0.00000	0.00000	0.00000	0.00000	0.00000	0.00000	0.00000	0.00000	0.00000
f__Erysipelotrichaceae_g__Dielma_s__Clostridium-sp.-MLG480	0.00000	0.00000	0.00000	0.00000	0.00000	0.00000	0.00000	0.00000	0.00000	0.00000	0.00000	0.00000	0.00000	0.00000	0.00000	0.00000	0.00000	0.00000	0.00000	0.00000	0.00000	0.00000	0.00000	0.00000	0.00000	0.00000	0.00000	0.00000	0.00000	0.00000	0.00003	0.00000	0.00000	0.00000	0.00000	0.00000	0.00000	0.00000	0.00000	0.00000	0.00000	0.00000	0.00000	0.00000	0.00000	0.00000	0.00000	0.00000	0.00000
f__Lachnospiraceae_g__Tyzzerella-4_s__	0.00000	0.00000	0.00000	0.00000	0.00000	0.00737	0.00000	0.00000	0.00000	0.00269	0.00017	0.00000	0.00000	0.00000	0.00000	0.00000	0.00000	0.00000	0.00000	0.00000	0.00000	0.00013	0.00000	0.00000	0.00000	0.00000	0.00000	0.00000	0.00000	0.00000	0.00000	0.00000	0.00000	0.00000	0.00000	0.00000	0.00000	0.00000	0.00000	0.00000	0.00000	0.00000	0.00000	0.00000	0.00000	0.00000	0.00000	0.00000	0.00000
f__Prevotellaceae_g__Prevotella-9_s__Prevotellaceae-bacterium-DJF_CR21k6	0.00000	0.00000	0.00000	0.00000	0.00000	0.00000	0.00000	0.00000	0.00000	0.00000	0.00000	0.00000	0.00000	0.00000	0.00000	0.00000	0.00000	0.00000	0.00000	0.00000	0.00000	0.00000	0.00000	0.00000	0.00000	0.00000	0.00000	0.00000	0.00000	0.00000	0.00000	0.00000	0.00000	0.00000	0.00000	0.00000	0.00000	0.00000	0.00003	0.00000	0.00000	0.00000	0.00000	0.00000	0.00000	0.00000	0.00000	0.00000	0.00000
f__Enterobacteriaceae_g__Enterobacter_s__	0.00000	0.00000	0.00000	0.00000	0.00000	0.00000	0.00000	0.00000	0.00000	0.00000	0.00000	0.00000	0.00000	0.00000	0.00000	0.00000	0.00000	0.00000	0.00000	0.00000	0.00000	0.00007	0.00000	0.00000	0.00000	0.00000	0.00000	0.00000	0.00000	0.00000	0.00000	0.00000	0.00000	0.00003	0.00000	0.00000	0.00000	0.00000	0.00000	0.00000	0.00000	0.00000	0.00003	0.00000	0.00000	0.00000	0.00000	0.00000	0.00000
f__Lachnospiraceae_g__Lachnospiraceae-UCG-010_s__	0.00000	0.00000	0.00000	0.00000	0.00000	0.00000	0.00000	0.00003	0.00000	0.00000	0.00000	0.00000	0.00000	0.00000	0.00000	0.00000	0.00000	0.00000	0.00000	0.00000	0.00000	0.00000	0.00000	0.00000	0.00000	0.00000	0.00000	0.00003	0.00000	0.00000	0.00000	0.00000	0.00000	0.00000	0.00003	0.00000	0.00000	0.00000	0.00000	0.00000	0.00000	0.00000	0.00000	0.00000	0.00000	0.00000	0.00000	0.00000	0.00000
f__Ruminococcaceae_g__uncultured_s__gut-metagenome	0.00000	0.00000	0.00000	0.00000	0.00000	0.00000	0.00000	0.00007	0.00000	0.00000	0.00000	0.00000	0.00000	0.00078	0.00000	0.00000	0.00000	0.00003	0.00000	0.00000	0.00000	0.00000	0.00000	0.00000	0.00000	0.00000	0.00000	0.00000	0.00000	0.00000	0.00000	0.00000	0.00000	0.00000	0.00000	0.00000	0.00000	0.00000	0.00000	0.00000	0.00060	0.00000	0.00000	0.00000	0.00000	0.00000	0.00000	0.00000	0.00000
f__Trifolium-pratense_g__Trifolium-pratense_s__Trifolium-pratense	0.00000	0.00000	0.00000	0.00000	0.00000	0.00000	0.00000	0.00000	0.00000	0.00000	0.00000	0.00000	0.00000	0.00000	0.00000	0.00000	0.00000	0.00000	0.00000	0.00000	0.00000	0.00000	0.00000	0.00000	0.00000	0.00000	0.00000	0.00000	0.00000	0.00000	0.00000	0.00000	0.00000	0.00000	0.00000	0.00000	0.00000	0.00000	0.00000	0.00000	0.00000	0.00000	0.00000	0.00000	0.00000	0.00000	0.00000	0.00000	0.00000
f__Erysipelotrichaceae_g__Solobacterium_s__metagenome	0.00000	0.00000	0.00000	0.00000	0.00000	0.00000	0.00000	0.00000	0.00000	0.00000	0.00000	0.00000	0.00000	0.00000	0.00000	0.00000	0.00000	0.00000	0.00000	0.00000	0.00000	0.00000	0.00000	0.00000	0.00000	0.00000	0.00000	0.00000	0.00000	0.00000	0.00000	0.00000	0.00000	0.00000	0.00000	0.00000	0.00000	0.00000	0.00000	0.00000	0.00000	0.00000	0.00000	0.00000	0.00010	0.00000	0.00000	0.00000	0.00000
f__Puniceicoccaceae_g__uncultured_s__uncultured-bacterium	0.00000	0.00000	0.00000	0.00000	0.00000	0.00000	0.00000	0.00000	0.00000	0.00000	0.00000	0.00000	0.00000	0.00000	0.00000	0.00000	0.00000	0.00000	0.00000	0.00000	0.00000	0.00000	0.00000	0.00000	0.00000	0.00000	0.00003	0.00000	0.00000	0.00000	0.00000	0.00000	0.00000	0.00000	0.00000	0.00000	0.00000	0.00000	0.00000	0.00000	0.00000	0.00000	0.00000	0.00000	0.00000	0.00000	0.00000	0.00000	0.00000
f__Lachnospiraceae_g__Marvinbryantia_s__	0.00000	0.00000	0.00000	0.00000	0.00000	0.00000	0.00000	0.00010	0.00000	0.00000	0.00000	0.00000	0.00000	0.00000	0.00000	0.00000	0.00000	0.00000	0.00003	0.00000	0.00003	0.00000	0.00000	0.00000	0.00000	0.00000	0.00000	0.00000	0.00000	0.00000	0.00000	0.00000	0.00000	0.00000	0.00000	0.00000	0.00000	0.00000	0.00000	0.00000	0.00000	0.00000	0.00000	0.00000	0.00000	0.00000	0.00000	0.00000	0.00000
f__Eubacteriaceae_g__Eubacterium_s__	0.00000	0.00000	0.00000	0.00000	0.00000	0.00000	0.00000	0.00000	0.00000	0.00000	0.00000	0.00000	0.00000	0.00000	0.00000	0.00000	0.00000	0.00000	0.00000	0.00000	0.00000	0.00000	0.00000	0.00000	0.00000	0.00000	0.00000	0.00000	0.00000	0.00000	0.00000	0.00000	0.00000	0.00000	0.00000	0.00000	0.00000	0.00000	0.00000	0.00000	0.00000	0.00003	0.00000	0.00000	0.00000	0.00000	0.00000	0.00000	0.00000
f__Bacteroidaceae_g__Bacteroides_s__Bacteroides-eggerthii-DSM-20697	0.00000	0.00000	0.00003	0.00000	0.00000	0.00000	0.00000	0.00007	0.01676	0.00000	0.00000	0.00000	0.00000	0.00000	0.00000	0.00000	0.00000	0.00000	0.00102	0.00030	0.00000	0.00000	0.00000	0.00000	0.00151	0.00000	0.00017	0.00000	0.00000	0.00000	0.00000	0.00000	0.00027	0.00000	0.00000	0.00000	0.00000	0.03612	0.00003	0.00897	0.00107	0.00806	0.00000	0.00037	0.00000	0.00000	0.00000	0.00000	0.00000
f__Eggerthellaceae_g__Slackia_s__Slackia-piriformis-YIT-12062	0.00000	0.00000	0.00000	0.00000	0.00000	0.00000	0.00000	0.00000	0.00000	0.00000	0.00000	0.00000	0.00000	0.00000	0.00000	0.00000	0.00000	0.00000	0.00000	0.00000	0.00000	0.00000	0.00000	0.00000	0.00000	0.00000	0.00000	0.00000	0.00000	0.00000	0.00000	0.00000	0.00000	0.00000	0.00000	0.00000	0.00010	0.00000	0.00000	0.00000	0.00000	0.00000	0.00000	0.00000	0.00000	0.00000	0.00000	0.00000	0.00000
f__Erysipelotrichaceae_g__Erysipelotrichaceae-UCG-003_s__	0.00489	0.00030	0.00174	0.00373	0.00157	0.00214	0.00122	0.00060	0.00003	0.00000	0.00492	0.00176	0.00210	0.00267	0.00003	0.00017	0.00013	0.00028	0.00000	0.00003	0.00717	0.00000	0.00118	0.00233	0.00238	0.00103	0.00007	0.00177	0.00178	0.00668	0.00195	0.00102	0.00154	0.00003	0.00231	0.00197	0.00509	0.00194	0.00044	0.00151	0.00164	0.00078	0.00077	0.00060	0.00000	0.00054	0.00191	0.00040	0.00010
f__Bifidobacteriaceae_g__Bifidobacterium_s__uncultured-bacterium	0.00000	0.00000	0.00000	0.00007	0.00000	0.00000	0.00058	0.00000	0.00017	0.00000	0.00000	0.00000	0.00010	0.00000	0.00003	0.00000	0.00000	0.00000	0.00000	0.00000	0.00000	0.00000	0.00000	0.00000	0.00000	0.00000	0.00000	0.00000	0.00000	0.00000	0.00031	0.00000	0.00000	0.00000	0.00000	0.00000	0.00000	0.00000	0.00000	0.00000	0.00000	0.00000	0.00007	0.00000	0.00000	0.00000	0.00000	0.00030	0.00000
f__Erysipelotrichaceae_g__Erysipelatoclostridium_s__Clostridiales-bacterium-VE202-01	0.00000	0.00000	0.00000	0.00000	0.00000	0.00000	0.00000	0.00000	0.00000	0.00000	0.00000	0.00000	0.00000	0.00000	0.00000	0.00000	0.00000	0.00000	0.00000	0.00000	0.00000	0.00000	0.00000	0.00000	0.00000	0.00000	0.00000	0.00000	0.00000	0.00000	0.00000	0.00000	0.00000	0.00000	0.00000	0.00000	0.00000	0.00000	0.00000	0.00000	0.00000	0.00000	0.00000	0.00000	0.00000	0.00000	0.00003	0.00003	0.00000
f__Beggiatoaceae_g__uncultured_s__uncultured-Alkalilimnicola-sp.	0.00000	0.00000	0.00000	0.00000	0.00000	0.00000	0.00000	0.00000	0.00000	0.00000	0.00000	0.00000	0.00000	0.00000	0.00000	0.00000	0.00000	0.00000	0.00000	0.00000	0.00000	0.00000	0.00000	0.00000	0.00000	0.00000	0.00000	0.00000	0.00000	0.00000	0.00000	0.00000	0.00000	0.00000	0.00000	0.00000	0.00013	0.00000	0.00000	0.00000	0.00000	0.00000	0.00000	0.00000	0.00000	0.00000	0.00000	0.00000	0.00000
o__Coriobacteriales_f__Eggerthellaceae_s__	0.00000	0.00000	0.00000	0.00000	0.00024	0.00000	0.00007	0.00000	0.00000	0.00000	0.00000	0.00003	0.00014	0.00000	0.00003	0.00000	0.00000	0.00000	0.00000	0.00000	0.00020	0.00003	0.00000	0.00000	0.00000	0.00000	0.00003	0.00000	0.00000	0.00007	0.00010	0.00000	0.00003	0.00000	0.00000	0.00000	0.00211	0.00000	0.00000	0.00000	0.00000	0.00000	0.00000	0.00000	0.00010	0.00000	0.00000	0.00000	0.00000
f__Lactobacillaceae_g__Lactobacillus_s__Lactobacillus-sp.-AB5262	0.00000	0.00000	0.00000	0.00000	0.00000	0.00000	0.00007	0.00000	0.00000	0.00000	0.00000	0.00000	0.00000	0.00000	0.00007	0.00000	0.00000	0.00000	0.00000	0.00000	0.00000	0.00000	0.00000	0.00000	0.00000	0.00000	0.00000	0.00000	0.00000	0.00000	0.00000	0.00000	0.00000	0.00000	0.00000	0.00000	0.00000	0.00000	0.00000	0.00000	0.00000	0.00000	0.00338	0.00000	0.00000	0.00010	0.00000	0.00000	0.00000
f__Ruminococcaceae_g__Ruminococcaceae-UCG-002_s__	0.00003	0.00000	0.00000	0.00000	0.00007	0.00000	0.00000	0.00084	0.00003	0.00000	0.00003	0.00003	0.00000	0.00000	0.00000	0.00000	0.00000	0.00003	0.00000	0.00000	0.00014	0.00000	0.00000	0.00007	0.00003	0.00007	0.00003	0.00000	0.00000	0.00003	0.00000	0.00000	0.00000	0.00000	0.00010	0.00000	0.00003	0.00000	0.00000	0.00007	0.00007	0.00000	0.00000	0.00003	0.00000	0.00000	0.00000	0.00003	0.00000
c__Mollicutes_o__Mollicutes-RF39_s__	0.00007	0.00000	0.00000	0.00000	0.00000	0.00000	0.00000	0.00020	0.00000	0.00000	0.00000	0.00000	0.00000	0.00027	0.00000	0.00000	0.00000	0.01897	0.00000	0.00677	0.00000	0.00000	0.00000	0.00021	0.00003	0.00000	0.00000	0.00435	0.00000	0.00000	0.00000	0.00000	0.00000	0.00000	0.00003	0.00000	0.00094	0.00003	0.00207	0.00000	0.00064	0.00000	0.00000	0.00020	0.00000	0.00000	0.00685	0.00000	0.00000
f__Veillonellaceae_g__Megasphaera_s__Megasphaera-indica	0.00000	0.00000	0.00000	0.00000	0.00000	0.00000	0.00000	0.00000	0.00000	0.00000	0.00000	0.00000	0.00000	0.00000	0.00000	0.00000	0.00000	0.00010	0.00000	0.00000	0.00000	0.00013	0.00000	0.00000	0.00000	0.00000	0.00000	0.00000	0.00000	0.00000	0.00000	0.00000	0.00000	0.00000	0.00000	0.00000	0.00000	0.00000	0.00000	0.00000	0.00000	0.00000	0.00000	0.00000	0.00000	0.00000	0.00000	0.00000	0.00003
o__Bacteroidales_f__Marinifilaceae_s__	0.00000	0.00000	0.00000	0.00000	0.00042	0.00000	0.00000	0.00000	0.00000	0.00000	0.00000	0.00007	0.00057	0.00014	0.00000	0.00000	0.00134	0.00000	0.00000	0.00000	0.00170	0.00020	0.00000	0.00089	0.00000	0.00003	0.00000	0.00031	0.00030	0.00078	0.00000	0.00000	0.00000	0.00000	0.00017	0.00000	0.00000	0.00000	0.00000	0.00010	0.00000	0.00010	0.00000	0.00000	0.00000	0.00000	0.00003	0.00077	0.00000
f__Family-XI_g__Ezakiella_s__Fenollaria-timonensis	0.00000	0.00000	0.00000	0.00000	0.00000	0.00000	0.00000	0.00000	0.00000	0.00000	0.00000	0.00000	0.00000	0.00000	0.00000	0.00000	0.00000	0.00000	0.00000	0.00000	0.00003	0.00000	0.00000	0.00000	0.00000	0.00000	0.00000	0.00000	0.00000	0.00000	0.00000	0.00000	0.00000	0.00000	0.00000	0.00000	0.00000	0.00000	0.00000	0.00000	0.00000	0.00000	0.00000	0.00000	0.00000	0.00000	0.00000	0.00000	0.00000
f__Erysipelotrichaceae_g__Faecalitalea_s__Eubacterium-sp.-1-5	0.00000	0.00000	0.00000	0.00000	0.00000	0.00000	0.00000	0.00000	0.00000	0.00000	0.00000	0.00000	0.00000	0.00000	0.00000	0.00000	0.00000	0.00000	0.00000	0.00000	0.00000	0.00000	0.00000	0.00000	0.00000	0.00000	0.00000	0.00000	0.00000	0.00000	0.00000	0.00000	0.00000	0.00000	0.00000	0.00000	0.00000	0.00000	0.00000	0.00000	0.00000	0.00000	0.00000	0.00000	0.00000	0.00000	0.00000	0.00000	0.00000
f__Burkholderiaceae_g__Oxalobacter_s__Oxalobacter-formigenes	0.00000	0.00003	0.00000	0.00000	0.00000	0.00000	0.00000	0.00000	0.00000	0.00000	0.00000	0.00007	0.00000	0.00000	0.00000	0.00000	0.00000	0.00000	0.00000	0.00000	0.00000	0.00000	0.00003	0.00031	0.00000	0.00000	0.00000	0.00000	0.00000	0.00014	0.00003	0.00000	0.00000	0.00000	0.00000	0.00000	0.00000	0.00000	0.00000	0.00000	0.00000	0.00000	0.00000	0.00000	0.00000	0.00000	0.00000	0.00000	0.00000
Unassigned	0.18773	0.07058	0.14417	0.15005	0.22984	0.09376	0.21742	0.18966	0.20246	0.16068	0.10550	0.16745	0.13561	0.13710	0.13317	0.11446	0.20626	0.16299	0.15498	0.14917	0.11302	0.16185	0.13695	0.18451	0.10440	0.14661	0.15861	0.12918	0.12905	0.11089	0.24937	0.10714	0.17715	0.21444	0.21743	0.18158	0.25918	0.21669	0.25839	0.16608	0.21037	0.20260	0.16470	0.12298	0.20204	0.09033	0.10004	0.17309	0.13113
p__Tenericutes_c__Mollicutes_s__	0.00000	0.00000	0.00000	0.00000	0.00000	0.00000	0.00000	0.00000	0.00000	0.00000	0.00000	0.00000	0.00000	0.00003	0.00000	0.00000	0.00000	0.00000	0.00000	0.00000	0.00000	0.00000	0.00000	0.00000	0.00000	0.00000	0.00000	0.00000	0.00000	0.00000	0.00000	0.00000	0.00000	0.00000	0.00000	0.00000	0.00000	0.00000	0.00000	0.00000	0.00000	0.00000	0.00000	0.00000	0.00000	0.00000	0.00000	0.00000	0.00000
f__Lachnospiraceae_g__[Ruminococcus]-gauvreauii-group_s__uncultured-bacterium	0.00044	0.00003	0.00003	0.00003	0.00000	0.00000	0.00007	0.00147	0.00000	0.00000	0.00000	0.00014	0.00010	0.00030	0.00003	0.00000	0.00000	0.00007	0.00000	0.00000	0.00000	0.00000	0.00017	0.00000	0.00000	0.00000	0.00014	0.00007	0.00000	0.00000	0.00000	0.00007	0.00000	0.00000	0.00010	0.00010	0.00000	0.00000	0.00003	0.00000	0.00020	0.00000	0.00000	0.00000	0.00007	0.00003	0.00000	0.00000	0.00000
f__Beijerinckiaceae_g__Methylobacterium_s__Methylobacterium-sp.-LR-2006a	0.00000	0.00000	0.00000	0.00000	0.00000	0.00000	0.00000	0.00000	0.00000	0.00000	0.00000	0.00000	0.00000	0.00000	0.00000	0.00000	0.00000	0.00000	0.00000	0.00000	0.00000	0.00000	0.00000	0.00000	0.00000	0.00000	0.00000	0.00000	0.00000	0.00000	0.00000	0.00000	0.00000	0.00000	0.00000	0.00000	0.00003	0.00000	0.00000	0.00000	0.00000	0.00000	0.00000	0.00000	0.00000	0.00000	0.00000	0.00000	0.00000
f__Bifidobacteriaceae_g__Bifidobacterium_s__uncultured-Bifidobacterium-sp.-9A	0.00000	0.00000	0.00000	0.00000	0.00000	0.00000	0.00000	0.00000	0.00000	0.00000	0.00000	0.00000	0.00000	0.00000	0.00000	0.00000	0.00000	0.00003	0.00000	0.00000	0.00000	0.00000	0.00000	0.00000	0.00000	0.00000	0.00000	0.00000	0.00000	0.00000	0.00000	0.00000	0.00000	0.00000	0.00000	0.00000	0.00000	0.00000	0.00000	0.00000	0.00000	0.00000	0.00000	0.00000	0.00000	0.00000	0.00000	0.00000	0.00000
[truncated: 5 more columns]
