# Supplementary material for: Gut Microbiome: A Potential Indicator for Differential Diagnosis of Major Depressive Disorder and General Anxiety Disorder
Source: Front Psychiatry. 2021 Sep 13;12:651536. doi: 10.3389/fpsyt.2021.651536 (PMC8473618; doi:10.3389/fpsyt.2021.651536)
Supplement: Supplementary file 1 [file Data_Sheet_1.ZIP › Supplement/Taxon/s.result.xls]

OTU ID	GAD_DFB002	GAD_DFB005	GAD_DFB007	GAD_DFB009	GAD_DFB010	GAD_DFB011	GAD_DFB015	GAD_DFB017	GAD_DFB019	GAD_DFB021	GAD_DFB025	GAD_DFB026	GAD_DFB028	GAD_DFB030	GAD_DFB032	GAD_DFB033	GAD_DFB035	GAD_DFB038	GAD_DFB040	GAD_DFB042	GAD_DFB046	HC_HFB001	HC_HFB002	HC_HFB003	HC_HFB004	HC_HFB005	HC_HFB006	HC_HFB007	HC_HFB008	HC_HFB009	HC_HFB011	MDD_DFB003	MDD_DFB004	MDD_DFB006	MDD_DFB008	MDD_DFB014	MDD_DFB016	MDD_DFB018	MDD_DFB020	MDD_DFB022	MDD_DFB023	MDD_DFB024	MDD_DFB029	MDD_DFB031	MDD_DFB034	MDD_DFB036	MDD_DFB037	MDD_DFB039	MDD_DFB041
f__Muribaculaceae_g__metagenome_s__metagenome	0	0	286	773	0	0	0	5	0	0	0	0	0	0	0	1	0	0	0	0	0	0	0	0	0	227	120	5	0	0	927	0	0	0	0	0	0	38	0	0	51	2	0	0	57	0	18	152	2
f__Ruminococcaceae_g__Ruminococcaceae-UCG-010_s__uncultured-organism	0	0	0	0	0	0	0	0	0	0	0	0	0	0	0	0	0	0	0	0	0	0	0	1	0	0	0	0	0	0	0	0	0	0	0	0	0	0	0	0	0	0	0	0	0	0	0	0	0
f__Lactobacillaceae_g__Lactobacillus_s__Lactobacillus-iners-AB-1	0	0	0	0	1	0	0	0	0	0	0	0	0	0	0	0	0	0	0	0	0	0	0	1	0	0	0	0	0	0	0	0	0	0	0	0	0	0	0	0	0	0	0	0	0	0	0	0	21
f__Aerococcaceae_g__Abiotrophia_s__uncultured-bacterium	0	0	0	0	0	0	0	0	1	0	0	0	0	0	0	0	0	0	0	0	0	0	0	0	0	0	0	0	0	0	0	0	0	0	0	0	1	0	0	0	0	0	0	0	1	0	0	0	0
f__Lachnospiraceae_g__[Ruminococcus]-torques-group_s__uncultured-organism	0	0	0	0	0	0	0	0	0	0	0	1	0	0	0	0	0	0	0	0	0	0	0	0	0	2	1	0	0	0	0	0	0	0	1	3	0	0	0	0	1	0	0	0	0	0	0	0	0
f__Rhizobiaceae_g__Phyllobacterium_s__	0	0	0	0	0	0	0	0	1	0	0	0	0	0	0	0	0	0	0	0	0	0	0	0	0	0	0	0	0	0	0	0	0	0	0	0	6	0	0	0	0	0	0	0	0	0	0	0	0
f__Lachnospiraceae_g__Roseburia_s__	176	22	159	39	3	0	1	38	0	0	102	115	50	40	0	13	19	86	1	9	15	41	19	36	9	24	48	33	43	59	529	316	462	204	65	52	7	118	64	85	154	78	8	1	57	13	15	9	0
f__Eggerthellaceae_g__Senegalimassilia_s__uncultured-bacterium	0	0	0	0	0	0	0	0	0	0	0	0	0	0	0	0	0	0	0	0	0	0	0	0	0	0	0	0	0	0	0	0	0	0	0	0	0	0	0	0	0	0	0	0	0	0	0	0	0
f__Christensenellaceae_g__Christensenellaceae-R-7-group_s__	6	0	0	0	13	0	0	52	0	0	0	2	1	30	21	1	0	31	0	22	22	0	2	355	113	13	49	189	10	37	8	0	5	0	0	0	265	184	9	3	28	39	0	1	3	0	7	10	0
f__Lachnospiraceae_g__Agathobacter_s__	59	0	830	394	41	0	2	28	1	0	494	17	193	48	0	21	1	23	0	62	367	215	36	181	73	5	38	9	0	0	742	4	401	0	397	871	33	430	0	0	103	0	0	47	149	9	24	25	3
f__Family-XI_g__Parvimonas_s__	0	0	0	0	0	0	0	0	0	0	0	0	0	0	0	0	0	0	0	0	0	0	0	0	0	0	0	0	0	0	0	0	0	0	0	0	0	0	0	0	0	0	0	0	0	0	0	0	0
f__Tannerellaceae_g__Parabacteroides_s__Parabacteroides-distasonis-CL03T12C09	18	0	0	0	6	33	1	0	1	0	0	4	0	36	0	2	22	0	0	2	1	4	3	28	0	3	14	0	0	0	8	2	0	61	1	0	0	23	1	0	8	0	0	0	3	0	0	10	0
f__Rhodobacteraceae_g__Paracoccus_s__Paracoccus-denitrificans-SD1	0	0	0	0	0	0	0	0	0	0	0	0	0	0	0	0	0	0	0	0	0	0	0	0	0	0	0	0	0	0	0	0	0	0	0	0	2	0	0	0	0	0	0	0	0	0	0	0	0
f__Burkholderiaceae_g__Ottowia_s__	0	0	0	0	0	0	0	0	0	0	0	0	0	0	0	0	0	0	0	0	0	0	0	0	0	0	0	0	0	0	0	0	0	0	0	0	0	0	0	0	20	0	0	0	0	0	0	0	0
f__Lachnospiraceae_g__Tyzzerella-3_s__unidentified	0	0	0	0	0	0	2	0	3	0	0	0	0	0	0	4	3	0	0	6	20	0	0	0	0	0	0	2	0	0	17	0	0	0	0	31	0	0	0	5	3	0	0	0	0	0	0	6	0
f__Corynebacteriaceae_g__Corynebacterium_s__	0	1	0	0	0	0	0	0	0	0	0	0	1	0	2	0	0	0	0	0	0	0	0	0	0	0	0	0	0	0	1	0	0	0	0	0	18	0	0	0	0	0	0	1	0	0	0	0	0
f__Lachnospiraceae_g__CAG-56_s__uncultured-organism	3	0	7	0	0	0	0	0	0	0	0	1	0	3	0	1	0	6	0	0	17	0	0	9	7	0	0	9	2	9	3	4	0	0	0	12	0	7	0	0	3	2	0	3	5	0	0	6	0
f__Streptococcaceae_g__Streptococcus_s__uncultured-Lactobacillales-bacterium	0	0	0	0	0	0	0	0	0	0	0	0	0	0	0	0	0	0	0	0	0	0	0	0	0	0	0	0	0	0	0	0	0	0	0	0	0	1	0	0	0	0	0	0	0	0	0	0	0
f__Marinifilaceae_g__Odoribacter_s__uncultured-organism	0	0	0	0	0	0	0	0	0	0	0	0	0	1	0	0	0	0	0	0	0	0	0	0	0	0	0	0	0	0	0	0	0	0	0	0	0	0	0	0	0	0	0	0	0	0	0	0	0
f__Nocardioidaceae_g__Marmoricola_s__Marmoricola-sp.-Leaf446	0	0	0	0	0	0	0	0	0	0	0	0	0	0	0	0	0	0	0	0	0	0	0	0	0	0	0	0	0	0	0	0	0	0	0	0	1	0	0	0	0	0	0	0	0	0	0	0	0
f__Lachnospiraceae_g__uncultured_s__Coprococcus-sp.-HPP0074	0	0	0	0	0	2	0	0	0	94	0	0	0	0	0	0	0	0	0	0	0	0	0	0	0	0	0	0	0	0	0	0	0	0	0	0	0	0	0	0	0	1	0	0	0	0	0	0	0
f__Lachnospiraceae_g__Lachnospiraceae-UCG-006_s__uncultured-organism	0	0	0	0	0	0	0	0	0	0	0	0	0	0	0	0	0	0	0	0	0	0	0	0	0	0	0	0	0	0	0	1	2	0	0	0	0	0	0	0	0	0	0	1	0	0	0	0	0
f__Lachnospiraceae_g__[Eubacterium]-ventriosum-group_s__human-gut-metagenome	0	0	1	0	0	0	0	0	0	0	0	0	0	0	0	1	0	0	0	0	0	0	0	0	0	0	0	0	0	0	0	0	0	0	0	0	0	0	0	0	0	0	0	0	0	0	0	0	0
f__Christensenellaceae_g__uncultured_s__	0	0	0	0	1	0	0	0	0	0	0	0	0	0	0	0	0	0	0	0	0	0	0	0	0	0	0	0	0	0	0	0	0	0	0	0	3	0	0	0	0	0	0	0	0	0	0	0	0
f__Prevotellaceae_g__Prevotella-2_s__uncultured-organism	230	0	0	0	0	1	129	0	0	0	0	39	0	0	0	0	0	0	4	0	0	0	0	0	0	88	0	1	0	0	0	0	1	0	58	0	0	255	40	29	0	3	11	0	0	0	0	13	0
f__Atopobiaceae_g__Olsenella_s__Olsenella-sp.-Marseille-P2300	0	0	0	0	0	0	0	0	0	0	0	0	0	0	0	0	0	0	0	0	0	0	0	0	0	0	0	0	0	0	0	0	0	0	0	0	0	0	0	0	0	1	0	0	0	0	0	0	0
f__Lachnospiraceae_g__[Eubacterium]-ventriosum-group_s__uncultured-bacterium	0	0	0	0	0	0	0	1	0	0	0	0	0	0	0	0	0	0	0	0	0	0	0	1	0	0	0	0	0	0	0	0	0	0	0	0	0	0	0	0	0	0	0	0	0	0	0	0	0
f__Lachnospiraceae_g__Roseburia_s__uncultured-organism	1	0	1	0	0	0	0	1	0	0	0	2	1	1	0	1	0	5	0	0	2	0	0	0	0	1	0	0	1	1	24	13	0	2	1	1	0	0	0	0	1	0	1	0	6	0	6	0	0
o__Clostridiales_f__Family-XIII_s__	1	0	0	0	0	0	0	26	2	0	0	1	0	5	16	0	0	0	0	0	0	0	1	0	0	0	1	2	1	0	0	0	4	0	2	0	90	0	1	1	6	0	0	0	1	0	0	0	0
f__Paenibacillaceae_g__Paenibacillus_s__	0	0	0	0	0	0	0	0	0	0	0	0	0	0	0	0	0	1	0	0	0	0	0	0	0	0	0	0	0	0	0	0	0	0	0	0	0	0	0	0	0	0	0	0	0	0	0	0	0
f__Family-XI_g__Gemella_s__uncultured-organism	0	0	0	0	0	0	0	0	0	0	0	0	0	0	0	0	0	0	0	1	0	0	0	0	0	0	0	0	0	0	0	0	0	0	0	0	0	0	0	0	0	0	0	0	0	0	0	0	0
f__Rhizobiaceae_g__Shinella_s__	0	0	0	0	0	0	0	0	0	0	0	0	0	0	0	0	0	0	0	0	0	0	0	0	0	0	0	0	0	0	0	0	0	0	0	0	1	0	0	0	3	0	0	0	0	0	0	0	0
f__Family-XI_g__Parvimonas_s__Peptostreptococcus-sp.-oral-clone-FL008	0	0	0	0	0	0	0	0	0	0	0	0	0	0	0	0	0	0	0	0	0	0	0	0	0	0	0	0	0	0	0	0	0	0	0	0	0	0	0	0	0	0	0	0	0	0	0	0	0
o__Lactobacillales_f__Carnobacteriaceae_s__	0	0	0	0	0	0	0	0	0	0	0	0	0	0	0	0	0	0	0	0	0	0	0	0	0	0	0	0	0	0	0	0	0	0	0	1	3	2	0	0	0	0	1	0	1	0	1	0	0
f__Sphingobacteriaceae_g__Sphingobacterium_s__	1	0	0	0	0	0	0	0	0	0	0	0	0	0	0	0	0	0	0	0	0	0	0	0	0	0	0	0	0	0	0	0	0	0	0	0	0	0	0	0	2	0	0	0	0	0	0	0	1
f__Lachnospiraceae_g__Blautia_s__	30	0	7	1	12	3	10	160	0	0	9	11	14	8	3	0	12	6	0	1	11	5	6	13	16	27	1	3	16	36	10	3	22	21	7	12	11	5	3	6	7	1	5	5	6	0	11	7	1
f__Clostridiaceae-1_g__Clostridium-sensu-stricto-1_s__uncultured-Firmicutes-bacterium	0	0	0	0	0	0	0	0	0	0	0	0	0	0	0	0	0	0	0	0	0	0	0	0	0	0	0	0	0	0	0	0	0	1	0	0	0	0	0	0	0	0	0	1	0	0	0	0	0
f__Christensenellaceae_g__uncultured_s__uncultured-bacterium	0	0	0	0	1	0	0	0	0	0	0	0	0	0	0	0	0	0	0	0	0	0	0	0	0	0	0	0	0	0	0	0	0	0	0	0	0	0	0	1	0	0	0	0	0	0	0	0	0
f__Weeksellaceae_g__Soonwooa_s__	0	0	0	0	0	0	0	0	0	0	0	0	0	0	0	0	0	0	0	0	0	0	0	0	0	0	0	0	0	0	0	0	0	0	0	0	0	0	0	0	1	0	0	0	0	0	0	0	0
f__Tannerellaceae_g__Macellibacteroides_s__	0	0	0	0	0	0	0	0	0	0	0	0	0	0	0	0	0	0	0	0	0	0	0	0	0	0	0	0	0	0	0	0	0	0	0	0	0	0	0	0	0	0	0	0	0	0	0	0	0
f__uncultured-bacterium_g__uncultured-bacterium_s__uncultured-bacterium	36	0	0	0	0	0	0	1	0	0	0	0	0	12	1	0	0	82	0	0	0	0	0	15	7	0	0	28	0	4	0	0	0	0	0	0	21	0	11	0	20	0	0	0	0	0	4	0	0
f__Ruminococcaceae_g__Ruminococcaceae-UCG-003_s__	0	0	0	0	0	0	0	1	0	0	0	0	1	0	0	0	0	1	0	0	0	0	0	0	0	0	0	1	0	0	0	0	0	0	1	0	0	0	0	1	0	0	0	0	0	1	0	0	0
f__Ruminococcaceae_g__Ruminococcaceae-UCG-010_s__uncultured-bacterium	0	0	0	0	0	0	0	0	0	0	0	0	0	0	0	0	0	0	0	0	0	0	0	0	0	0	0	0	0	0	0	0	0	0	0	0	0	1	0	0	0	0	0	0	0	0	0	0	0
f__Fusobacteriaceae_g__Fusobacterium_s__uncultured-bacterium	0	0	0	0	0	0	1	0	0	0	0	0	0	0	0	0	0	0	0	0	0	0	0	0	0	0	0	0	0	0	0	0	0	0	0	0	0	0	0	0	0	0	0	0	0	0	0	0	0
f__Ruminococcaceae_g__Ruminococcaceae-UCG-014_s__uncultured-bacterium	0	0	0	0	0	0	0	0	0	0	0	0	0	0	0	0	0	1	0	0	0	0	0	0	0	0	0	0	0	0	0	0	0	0	1	0	0	0	0	0	1	0	0	0	0	0	0	0	0
f__Erysipelotrichaceae_g__Coprobacillus_s__Coprobacillus-cateniformis-JCM-10604	0	0	0	0	0	0	0	0	0	0	1	0	0	0	0	0	0	0	0	0	0	0	0	0	0	0	0	0	0	0	0	0	0	0	0	0	0	0	0	0	0	0	0	0	0	0	0	0	0
f__Ruminococcaceae_g__Ruminococcaceae-UCG-004_s__uncultured-bacterium	0	0	0	0	0	0	0	0	0	0	0	0	0	0	0	0	0	0	0	0	0	0	0	0	0	0	0	0	0	0	0	0	0	0	0	0	0	0	0	0	0	0	0	0	0	0	0	0	0
f__Prevotellaceae_g__Prevotellaceae-NK3B31-group_s__uncultured-organism	0	0	0	4	0	0	0	0	0	0	0	0	0	0	0	0	41	0	0	0	0	0	0	0	0	0	0	0	0	0	0	1364	0	0	0	0	0	0	0	0	0	23	0	0	0	0	0	0	0
f__Erysipelotrichaceae_g__Catenibacterium_s__uncultured-organism	0	0	0	0	0	1	5	700	0	0	0	0	0	0	8	0	0	4	2	0	0	0	0	0	0	0	0	0	0	0	0	0	0	0	0	0	0	0	0	0	2	0	0	0	5	0	0	1	0
f__Lachnospiraceae_g__Coprococcus-1_s__uncultured-organism	0	0	0	0	0	0	0	3	0	0	1	0	0	2	0	0	0	1	0	0	0	0	0	0	0	1	0	0	1	2	2	0	6	0	0	0	0	3	3	0	2	1	0	0	6	0	2	0	0
f__Erysipelotrichaceae_g__Faecalitalea_s__Eubacterium-sp.-3_1_31	0	0	0	0	0	0	0	0	0	0	0	0	0	0	0	0	0	0	0	0	0	0	0	0	0	0	0	0	0	0	0	0	0	0	0	0	8	0	0	0	0	0	0	0	0	0	0	0	2
f__Lachnospiraceae_g__Blautia_s__Blautia-obeum	1	0	0	0	0	0	1	0	0	0	0	0	1	3	0	0	0	0	0	1	0	0	1	0	5	3	0	1	2	1	1	0	0	0	0	1	0	0	0	2	0	0	1	0	0	1	2	0	0
f__Lachnospiraceae_g__Tyzzerella_s__uncultured-organism	0	0	0	0	0	0	0	0	0	0	0	1	0	0	0	0	0	0	0	0	0	0	0	0	0	0	0	0	0	0	0	0	0	0	0	0	0	0	0	0	0	0	0	1	0	0	0	0	0
o__Lactobacillales_f__Streptococcaceae_s__	0	0	0	0	0	0	0	0	0	0	0	1	0	0	0	0	0	0	0	0	0	0	0	0	0	0	0	0	0	0	0	0	0	0	0	1	0	1	0	0	0	0	0	0	0	0	1	0	0
f__Tannerellaceae_g__Parabacteroides_s__uncultured-organism	0	0	2	3	0	0	0	0	14	2	1	1	0	0	0	0	12	0	0	0	1	0	0	0	0	0	1	0	3	2	0	0	0	0	1	0	1	3	0	1	0	6	0	0	1	0	0	0	0
f__Lachnospiraceae_g__Lachnoclostridium_s__	30	1	22	4	102	127	37	27	808	28	12	26	16	10	6	8	26	11	2	9	24	69	13	7	8	9	11	9	25	27	97	62	16	59	41	115	1	40	2	48	7	43	1	16	19	6	14	15	17
f__Coriobacteriales-Incertae-Sedis_g__uncultured_s__uncultured-bacterium	0	0	0	0	0	0	0	0	0	0	0	0	0	0	0	0	0	0	0	0	0	0	0	0	0	0	0	0	0	0	0	0	0	0	0	0	0	0	1	0	2	0	0	0	0	0	0	0	0
f__Lachnospiraceae_g__Roseburia_s__Roseburia-sp.-499	0	0	0	0	0	0	0	0	0	0	0	1	0	0	0	0	0	0	0	0	0	0	0	6	0	0	0	0	0	0	0	0	0	0	0	0	0	0	0	0	0	0	0	0	0	0	0	0	0
f__Corynebacteriaceae_g__Corynebacterium_s__uncultured-bacterium	0	0	0	0	0	0	0	0	0	0	0	0	0	0	0	0	0	0	0	0	0	0	0	0	0	0	0	0	0	0	0	0	0	0	0	0	5	1	0	0	0	0	0	0	0	0	0	0	0
f__Acidaminococcaceae_g__Phascolarctobacterium_s__uncultured-bacterium	328	0	0	0	0	0	0	0	55	0	1	42	0	0	0	0	0	621	0	0	0	0	788	0	0	719	1	5	0	0	3	0	1	0	0	0	0	0	688	0	28	116	15	0	29	0	0	0	0
f__Lachnospiraceae_g__Marvinbryantia_s__uncultured-Clostridium-sp.	1	0	0	0	0	0	0	0	0	0	0	0	0	0	0	0	0	0	0	0	0	0	0	0	0	0	0	0	0	0	0	0	0	0	0	0	0	0	0	0	1	0	0	0	0	0	0	0	0
f__Bacteroidaceae_g__Bacteroides_s__Bacteroides-uniformis-CL03T12C37	102	873	0	0	289	101	0	0	357	37	311	43	270	1009	237	404	465	7	3	548	256	0	7	743	158	9	7	300	166	24	8	143	381	333	21	230	370	608	8	216	8	323	3	59	154	32	14	240	71
f__Peptostreptococcaceae_g__Paraclostridium_s__	0	0	0	0	0	0	1	0	0	0	0	0	0	0	0	0	0	0	0	0	0	0	0	0	0	0	0	0	0	0	0	0	0	0	0	0	0	0	0	0	0	0	0	0	0	0	0	0	0
f__Rhodobacteraceae_g__Paracoccus_s__	1	0	0	0	0	0	0	0	0	0	0	0	0	0	0	0	0	0	0	0	0	0	0	0	0	0	0	0	0	0	0	0	0	0	0	0	0	0	0	0	6	0	0	0	0	0	0	0	1
f__Bacteroidaceae_g__Bacteroides_s__gut-metagenome	0	0	0	0	0	0	35	0	0	0	0	0	0	25	0	0	1	0	0	0	0	0	0	0	0	0	0	0	0	0	0	234	0	0	0	0	0	0	0	0	218	0	0	0	125	0	0	0	0
k__Archaea_p__Nanoarchaeaeota_s__	2	0	2	0	1	0	1	1	0	0	1	5	0	4	1	2	3	1	0	1	0	3	2	2	5	0	0	31	1	0	0	9	10	9	0	3	0	4	1	1	1	4	1	0	1	3	1	1	0
f__Burkholderiaceae_g__Sutterella_s__uncultured-organism	0	4	1	1	0	0	1	0	0	0	0	0	0	0	14	0	0	6	0	0	0	0	0	0	0	44	0	0	6	55	0	0	0	99	27	0	0	0	0	131	0	0	0	1	0	0	97	0	0
k__Bacteria_p__Firmicutes_s__	43	6	42	145	338	15	179	88	51	9	110	71	56	53	136	34	22	135	93	38	100	47	126	252	41	141	181	134	32	112	171	91	23	16	29	36	28	34	199	106	37	76	12	29	98	29	31	79	11
f__Acholeplasmatales-bacterium-canine-oral-taxon-316_g__Acholeplasmatales-bacterium-canine-oral-taxon-316_s__Acholeplasmatales-bacterium-canine-oral-taxon-316	0	0	0	0	0	0	0	0	0	0	0	0	0	0	0	0	0	0	0	0	0	0	0	0	0	0	0	0	0	0	0	0	0	0	0	0	0	0	3	0	0	0	0	0	0	0	0	0	0
f__Erysipelotrichaceae_g__Firmicutes-bacterium-CAG:345_s__Firmicutes-bacterium-CAG:345	0	0	0	0	0	0	0	0	0	0	0	0	0	0	0	0	0	0	0	0	0	0	0	0	0	16	0	0	0	0	0	0	0	0	0	0	0	0	0	0	0	0	0	0	0	0	0	0	0
f__Ruminococcaceae_g__uncultured_s__uncultured-Ruminococcus-sp.	0	0	0	0	0	0	0	0	0	0	0	0	0	0	0	0	0	0	0	0	0	0	0	1	0	1	1	0	0	0	0	0	0	0	0	0	0	0	1	0	0	0	0	0	0	0	0	0	0
c__Deltaproteobacteria_o__Desulfovibrionales_s__	0	0	0	0	0	0	0	0	0	0	0	0	0	0	0	0	0	0	0	0	0	1	0	0	0	1	0	0	0	0	0	0	0	0	0	0	0	0	0	0	0	0	0	0	0	0	0	0	0
f__Veillonellaceae_g__Megamonas_s__uncultured-bacterium	0	0	0	0	0	0	0	0	0	0	0	717	608	1	0	302	198	0	0	0	0	0	732	357	9	0	697	1085	1194	778	4	0	0	0	25	0	6	0	0	0	0	4589	0	0	524	0	0	701	0
f__Eubacteriaceae_g__Eubacterium_s__Eubacterium-limosum-KIST612	0	0	0	0	0	0	0	0	0	0	0	0	0	0	0	0	0	0	0	0	0	0	0	0	0	0	0	0	0	0	0	0	0	0	0	0	0	0	0	1	0	1	0	0	0	0	0	0	0
f__Lachnospiraceae_g__Lachnospiraceae-ND3007-group_s__uncultured-bacterium	0	0	0	1	1	0	0	2	0	0	0	0	2	0	0	0	0	4	0	0	0	0	0	5	1	2	9	1	1	5	6	2	0	1	1	0	0	0	4	0	2	0	0	0	0	0	0	0	0
f__Erysipelotrichaceae_g__Erysipelatoclostridium_s__bacterium-NLAE-zl-G262	0	0	0	0	1	2	0	0	570	12	0	1	0	0	23	0	6	0	0	0	150	13	0	0	0	0	0	0	0	0	0	0	0	16	0	0	80	0	0	0	0	0	0	0	0	0	0	0	3
f__Ruminococcaceae_g__Ruminococcaceae-UCG-002_s__uncultured-rumen-bacterium	0	0	0	0	0	0	0	0	0	0	0	0	0	0	0	0	0	0	0	0	0	0	0	0	0	0	0	0	0	0	0	0	0	0	0	0	0	0	0	0	0	0	0	0	0	0	0	0	0
f__Erysipelotrichaceae_g__Holdemanella_s__human-gut-metagenome	0	0	0	0	0	0	0	0	0	0	0	0	0	0	0	0	0	0	0	0	0	0	0	0	1	0	0	0	0	0	0	0	0	0	1	0	0	0	0	0	0	0	0	0	0	0	0	0	0
f__Lachnospiraceae_g__Lachnospiraceae-UCG-008_s__Ruminococcus-sp.-CE2	1	0	0	0	1	0	1	0	0	0	0	0	0	1	0	0	0	0	0	0	0	1	1	0	0	1	0	0	0	0	0	0	0	0	0	0	2	0	0	0	0	0	0	0	0	0	0	1	0
f__Erysipelotrichaceae_g__Merdibacter_s__Clostridiales-bacterium-10-3b	0	0	0	0	1	0	0	0	0	0	0	0	0	0	0	0	0	0	0	0	0	0	0	0	0	0	0	0	0	0	0	0	0	0	0	0	0	0	0	0	0	0	0	0	0	0	0	0	0
f__Prevotellaceae_g__Prevotella-9_s__metagenome	0	0	0	0	0	0	0	0	0	0	0	0	0	0	0	0	0	0	0	0	0	0	0	0	0	1	0	0	0	0	0	0	0	0	0	0	0	0	0	0	1	0	0	2	0	3	0	0	0
f__Ruminococcaceae_g__[Eubacterium]-coprostanoligenes-group_s__uncultured-organism	0	0	0	0	0	0	0	1	0	0	0	0	0	0	0	0	0	1	0	0	0	0	0	0	0	1	0	0	0	0	0	0	0	0	0	0	0	0	0	0	0	0	0	0	0	0	0	0	0
f__Marinifilaceae_g__Butyricimonas_s__Butyricimonas-sp.-Marseille-P2440	0	0	1	0	0	0	0	0	0	0	5	1	0	0	0	0	0	0	0	0	0	0	0	2	4	0	0	17	1	3	0	0	0	0	4	0	0	2	0	0	0	1	0	0	0	0	1	0	0
f__Lachnospiraceae_g__Johnsonella_s__uncultured-Lachnospiraceae-bacterium	0	0	0	0	0	0	1	0	0	0	0	0	0	0	0	0	0	0	0	0	0	0	0	0	0	0	0	0	0	0	1	0	0	0	0	0	0	0	0	0	0	0	0	0	0	0	0	0	0
f__Ruminococcaceae_g__DTU089_s__Clostridia-bacterium-UC5.1-1E11	0	0	0	0	0	0	0	0	0	0	0	0	0	0	0	0	0	0	0	0	0	0	0	0	0	0	0	0	0	0	0	0	0	0	0	0	0	0	0	0	0	0	0	0	0	0	0	0	0
f__Ruminococcaceae_g__Ruminiclostridium-6_s__gut-metagenome	0	0	0	0	0	0	0	0	0	0	0	0	0	0	0	0	0	0	0	0	0	0	0	0	1	0	0	0	0	0	0	0	0	0	0	0	0	0	0	0	0	0	0	0	0	0	0	0	0
f__Coriobacteriaceae_g__Collinsella_s__uncultured-bacterium	0	0	0	0	0	0	0	0	0	0	0	1	0	0	0	0	0	0	0	0	0	0	1	0	0	1	0	0	0	0	2	0	0	0	0	0	0	0	0	0	0	0	0	0	0	0	0	0	0
f__Ruminococcaceae_g__Ruminiclostridium-9_s__Anaerostipes-hadrus	0	2	0	0	0	0	1	1	0	0	0	1	0	0	0	0	0	0	0	0	0	0	0	0	0	0	2	0	0	0	0	0	0	0	2	0	0	0	0	0	0	0	0	0	0	0	0	0	0
f__Lachnospiraceae_g__Sellimonas_s__Lachnoclostridium-phocaeense	0	0	0	0	0	0	0	0	0	0	0	0	0	0	0	0	0	0	0	0	0	0	0	0	0	0	0	0	0	0	0	0	0	1	0	0	0	0	0	0	0	0	0	0	0	0	0	0	0
f__Bifidobacteriaceae_g__Bifidobacterium_s__	19	0	7	5	65	1	580	0	722	0	20	0	84	1	147	2	0	8	0	3	61	3	18	47	4	5	7	44	0	1	598	0	16	108	0	4	49	7	1	55	20	41	55	0	0	0	0	190	2
f__Veillonellaceae_g__Megasphaera_s__Megasphaera-sp.-MH	0	0	0	0	0	0	0	0	0	0	0	0	0	0	0	0	0	0	0	0	0	2	0	0	0	0	0	0	0	0	0	0	0	0	0	0	0	0	0	0	0	0	0	0	0	0	0	0	16
f__Defluviitaleaceae_g__Defluviitaleaceae-UCG-011_s__uncultured-bacterium	0	0	0	0	0	0	0	0	0	0	0	3	15	0	33	0	0	0	0	0	11	0	1	11	0	0	0	1	0	0	0	0	0	0	0	0	0	0	1	4	0	0	0	0	0	0	2	2	0
f__Prevotellaceae_g__Prevotella-7_s__	4	0	0	0	0	0	0	0	0	0	0	0	0	0	1	0	0	0	315	0	0	0	0	0	0	0	0	0	0	0	0	0	0	0	1	0	0	0	0	0	0	0	0	0	12	0	0	0	0
f__Moraxellaceae_g__Psychrobacter_s__	2	0	0	0	0	0	0	0	0	0	0	0	0	1	0	0	0	0	0	0	0	0	0	0	0	0	0	0	0	0	0	0	0	0	0	0	0	0	0	0	0	0	0	0	0	0	1	0	1
f__Ruminococcaceae_g__Ruminococcus-1_s__	4	5	0	0	9	0	0	8	0	0	11	0	1	0	1	0	0	0	0	0	0	0	1	0	1	1	0	1	0	1	0	0	3	0	7	0	1	2	1	0	3	0	0	0	0	0	1	6	0
f__Erysipelotrichaceae_g__Catenibacterium_s__	0	0	0	0	0	1	288	298	0	0	0	0	0	0	30	0	0	0	23	4	0	0	0	0	0	0	32	0	0	0	0	0	0	0	0	0	0	0	0	0	25	0	0	0	17	0	0	47	0
f__Peptococcaceae_g__uncultured_s__metagenome	0	0	0	0	0	0	0	0	0	0	0	0	1	0	3	0	0	0	0	0	0	0	0	2	0	0	0	0	0	0	0	0	0	0	0	0	1	0	0	0	0	0	0	0	0	0	0	1	0
f__Lachnospiraceae_g__Hungatella_s__uncultured-organism	0	0	44	16	2	0	0	0	0	0	0	0	1	0	0	0	0	0	0	0	0	0	0	0	0	0	0	0	0	0	0	0	0	0	1	0	0	1	0	0	2	0	0	0	0	1	0	0	0
f__Marinifilaceae_g__uncultured-bacterium_s__uncultured-bacterium	1	0	0	0	0	0	0	0	0	0	0	5	0	0	0	0	0	0	0	0	0	0	0	0	0	5	2	4	0	0	0	0	0	0	0	0	0	0	0	0	0	0	0	0	0	0	0	0	0
o__Clostridiales_f__Clostridiaceae-1_s__	0	0	5	6	0	0	0	0	1	2	2	0	2	0	0	2	0	0	34	1	0	4	6	10	3	5	1	6	2	2	0	1	1	42	2	0	1	0	37	0	2	71	0	15	1	0	0	0	0
f__Prevotellaceae_g__Prevotella_s__Prevotella-disiens-JCM-6334-=-ATCC-29426	0	0	0	0	2	0	0	0	0	0	1	0	0	0	0	0	0	0	0	0	0	0	0	0	0	3	0	0	1	0	0	0	0	0	1	0	0	0	0	10	0	0	0	0	0	0	0	0	0
f__Erysipelotrichaceae_g__Turicibacter_s__Turicibacter-sp.-H121	0	0	0	0	0	0	0	0	0	0	0	0	0	0	0	0	0	0	0	0	0	0	0	0	0	0	0	0	0	0	2	0	0	0	0	0	0	0	0	0	0	0	0	2	0	0	0	0	0
f__Burkholderiaceae_g__Parasutterella_s__	3	0	3	4	7	84	0	0	0	0	269	12	234	56	0	39	2	0	0	25	7	347	1	164	35	3	8	4	5	28	187	1	161	14	0	225	0	58	8	14	0	0	159	9	0	26	16	32	11
f__Bacteroidaceae_g__Bacteroides_s__Bacteroides-stercoris-CC31F	0	0	501	277	0	0	1	0	607	0	4	57	82	0	270	0	0	0	0	10	0	125	9	96	0	0	0	0	0	0	11	75	583	99	45	0	36	1	4	31	1	0	0	10	0	0	0	4	0
f__Lachnospiraceae_g__Lachnospiraceae-UCG-010_s__uncultured-organism	1	0	0	0	0	0	0	0	0	0	0	0	0	0	0	0	0	0	0	0	0	0	0	0	0	0	0	0	0	0	0	0	0	0	1	0	0	0	0	0	0	0	0	0	0	0	0	0	0
f__TM7-phylum-sp.-oral-clone-FR058_g__TM7-phylum-sp.-oral-clone-FR058_s__TM7-phylum-sp.-oral-clone-FR058	0	0	0	0	0	0	0	0	0	0	0	0	0	0	0	0	0	0	0	0	0	0	0	0	0	0	0	0	0	0	0	0	0	0	0	0	0	0	0	0	0	1	0	0	0	0	0	0	0
f__Lachnospiraceae_g__[Eubacterium]-oxidoreducens-group_s__uncultured-organism	0	0	0	0	0	0	0	0	0	0	1	0	3	3	0	0	0	0	0	1	0	0	1	0	1	0	0	0	2	4	0	0	2	0	0	1	0	1	0	0	0	0	0	0	0	0	1	0	0
f__Christensenellaceae_g__Christensenellaceae-R-7-group_s__uncultured-Clostridium-sp.	0	0	0	0	0	0	0	0	0	0	0	0	0	0	0	0	0	0	0	0	0	0	0	0	0	0	0	0	0	0	0	0	0	0	0	0	0	0	0	0	0	1	0	0	0	0	1	0	0
f__Burkholderiaceae_g__Lautropia_s__	0	0	0	0	0	0	0	0	0	0	0	0	0	0	0	0	0	0	0	0	0	0	0	0	0	0	0	0	0	1	0	0	0	0	0	0	0	0	0	0	0	0	0	0	0	0	0	0	0
f__Ruminococcaceae_g__Ruminococcus-1_s__Ruminococcus-flavefaciens	0	0	0	0	0	0	0	0	0	0	0	0	0	0	0	0	0	0	0	0	0	0	0	0	0	0	0	0	0	0	0	0	0	0	0	0	0	1	0	0	0	0	0	0	0	0	0	0	0
f__Anaeroplasmataceae_g__Anaeroplasma_s__uncultured-bacterium	0	0	0	0	0	0	0	1	0	0	0	0	0	0	0	0	0	0	0	0	0	0	0	0	0	0	0	0	0	0	0	0	0	0	0	0	0	0	0	0	0	0	0	0	0	4	0	0	0
f__Veillonellaceae_g__Dialister_s__Dialister-succinatiphilus-YIT-11850	0	0	0	0	0	0	0	0	0	0	0	0	0	0	0	0	0	0	0	0	0	0	0	0	0	0	0	0	0	0	0	0	0	0	0	0	0	0	0	0	0	0	0	0	0	0	0	15	0
f__Lachnospiraceae_g__Dorea_s__Dorea-formicigenerans-ATCC-27755	0	0	0	0	0	0	0	0	0	0	0	0	0	0	0	0	0	0	0	0	0	0	0	0	0	0	0	0	0	0	0	0	0	0	0	0	0	0	0	0	0	0	0	1	0	0	0	0	0
f__Synergistaceae_g__Pyramidobacter_s__Synergistes-sp.-RMA-14551	0	0	0	0	1	0	0	0	0	0	0	0	0	0	0	0	0	0	0	0	0	0	0	0	0	0	0	0	0	0	0	0	0	0	0	0	0	0	0	0	0	0	0	0	0	0	0	0	0
p__Proteobacteria_c__Deltaproteobacteria_s__	0	0	0	0	0	0	0	0	0	0	0	4	0	1	0	0	0	0	0	0	0	0	0	1	0	3	1	0	0	0	0	0	0	0	0	0	0	0	1	0	0	1	0	0	0	0	1	0	1
f__Bacillaceae_g__Bacillus_s__	0	0	0	0	0	0	0	0	0	0	0	0	0	0	0	0	0	0	0	0	0	0	0	0	0	0	0	0	0	0	0	1	0	0	0	0	4	0	0	0	0	0	0	0	0	0	0	0	0
f__Lachnospiraceae_g__Lachnoclostridium_s__bacterium-NLAE-zl-G203	0	0	0	0	1	0	0	0	48	0	0	0	0	0	0	0	0	0	0	0	0	0	0	0	0	0	0	0	0	1	0	0	0	0	1	1	25	0	0	0	0	0	0	0	0	0	0	0	0
f__Corynebacteriaceae_g__Corynebacterium-1_s__Corynebacterium-nuruki-S6-4	0	0	0	0	0	0	0	0	0	0	0	0	0	0	0	0	0	0	0	0	0	0	0	0	0	0	0	0	0	0	0	0	0	0	0	0	1	0	0	0	0	0	0	0	0	0	0	0	0
o__Clostridiales_f__Clostridiales-vadinBB60-group_s__	1	0	0	0	0	0	0	8	0	0	0	0	0	0	0	0	0	0	0	0	1	0	0	0	0	0	6	1	0	0	0	0	0	0	0	0	0	0	0	0	0	0	0	1	0	0	0	0	0
f__Lachnospiraceae_g__Lachnospiraceae-UCG-004_s__uncultured-Lachnospiraceae-bacterium	0	0	0	2	0	0	0	0	0	0	0	0	0	0	0	1	0	0	0	1	0	0	0	2	0	0	0	0	0	2	7	0	0	0	0	0	0	0	1	2	0	0	0	0	0	0	0	0	0
f__Christensenellaceae_g__Christensenellaceae-R-7-group_s__uncultured-prokaryote	0	0	0	0	0	0	0	0	0	0	0	0	0	0	0	0	0	0	0	0	0	0	0	0	1	0	0	0	0	0	1	0	0	0	0	0	0	0	0	0	0	2	0	2	0	0	0	0	0
f__Rikenellaceae_g__Rikenellaceae-RC9-gut-group_s__uncultured-bacterium	0	0	0	0	0	0	0	19	0	0	0	0	0	0	0	0	0	80	0	0	0	0	0	0	0	0	0	0	0	0	0	0	0	0	0	0	0	0	0	0	3	0	0	0	0	0	16	0	0
f__Caulobacteraceae_g__Caulobacter_s__	0	0	0	0	0	0	0	0	0	0	0	0	0	0	0	0	0	0	0	0	0	0	0	0	0	0	0	0	0	0	0	0	0	0	0	0	1	0	0	0	0	0	0	0	0	0	0	0	0
f__Marinifilaceae_g__Odoribacter_s__	0	0	1	2	9	0	0	0	2	0	0	3	6	0	1	0	0	7	0	3	2	0	0	6	0	0	1	2	1	7	0	0	0	0	2	0	0	1	4	3	0	0	0	0	0	0	1	0	1
c__Gammaproteobacteria_o__Aeromonadales_s__	0	0	0	0	0	0	0	0	0	681	0	0	0	0	0	0	0	0	0	0	0	0	0	0	0	0	0	0	0	0	0	0	0	0	0	0	4	0	0	0	0	4	0	0	0	0	0	0	0
f__Veillonellaceae_g__Megamonas_s__	0	0	0	0	0	0	0	0	0	0	0	392	9	0	0	0	64	0	0	0	0	0	389	5	1	0	228	220	11	21	0	0	0	0	0	0	3	0	0	0	0	356	0	0	350	0	0	6	0
f__Veillonellaceae_g__Negativicoccus_s__uncultured-bacterium	0	0	0	0	0	0	0	0	0	0	0	0	0	0	0	0	3	0	0	0	1	0	0	0	0	0	0	0	0	0	0	0	0	0	0	0	0	0	0	0	0	0	0	0	0	0	0	0	0
o__Rhizobiales_f__Rhizobiaceae_s__	0	0	0	0	0	0	0	0	0	0	0	0	0	0	0	0	0	0	0	0	0	0	0	0	0	0	0	0	0	0	0	0	0	0	0	0	0	0	0	0	1	0	0	0	0	0	0	0	0
f__Lachnospiraceae_g__[Eubacterium]-hallii-group_s__uncultured-bacterium	1	0	0	0	1	0	1	0	0	0	1	0	0	0	0	0	0	0	0	0	0	0	0	0	3	0	0	0	0	0	0	0	1	0	0	0	0	0	0	0	0	0	1	0	0	0	0	0	0
f__Actinomycetaceae_g__Actinomyces_s__Actinomyces-genomosp.-P1-oral-clone-MB6_C03	0	0	0	0	0	0	0	0	0	0	0	0	0	0	0	0	0	0	0	0	0	0	0	0	0	0	0	0	0	0	0	0	0	0	0	0	1	0	0	0	0	0	0	0	0	0	0	0	0
f__Actinomycetaceae_g__Actinomyces_s__Actinomyces-graevenitzii-F0530	0	0	0	0	0	0	0	0	1	0	0	0	0	0	0	0	0	0	0	0	0	0	0	0	0	0	0	0	0	0	0	0	0	0	0	0	1	0	1	0	1	0	0	0	1	0	0	0	0
f__Micrococcaceae_g__Rothia_s__	0	0	0	3	1	0	8	0	0	0	1	0	0	0	0	0	0	0	0	0	0	0	0	0	0	1	0	0	0	0	0	0	5	1	1	3	61	0	0	0	1	1	4	1	10	0	1	0	0
f__Ruminococcaceae_g__Ruminococcaceae-NK4A214-group_s__	0	0	0	0	2	0	0	6	0	0	0	0	0	0	0	0	0	0	0	0	0	0	0	1	0	1	0	0	2	0	0	0	2	0	6	0	0	2	0	0	8	0	0	0	0	0	0	0	0
p__Cyanobacteria_c__Oxyphotobacteria_s__	0	0	0	0	0	0	0	0	0	0	0	1	0	0	0	0	0	0	0	0	0	0	0	0	0	1	0	0	0	0	0	0	0	0	0	0	0	0	0	0	0	0	0	0	0	0	0	0	0
f__Lactobacillaceae_g__Lactobacillus_s__	0	1	0	0	5	0	61	1	3	0	0	0	8	0	1876	0	0	8	37	146	0	0	0	0	0	0	0	0	0	0	0	1	0	0	8	0	0	0	0	0	18	0	32	0	87	1	0	0	0
f__Lachnospiraceae_g__Anaerostipes_s__	5	0	0	0	2	3	21	160	0	0	15	0	7	3	1	0	0	1	0	0	2	1	0	0	20	9	0	1	2	7	1	9	153	6	3	10	111	5	0	7	1	0	14	0	0	2	0	3	0
f__Lachnospiraceae_g__Fusicatenibacter_s__uncultured-bacterium	0	0	0	0	1	0	0	20	0	0	0	3	1	0	0	0	0	3	0	0	0	0	3	0	1	0	0	3	1	3	3	0	1	0	0	0	0	10	0	0	3	1	0	0	0	0	0	0	0
f__Enterobacteriaceae_g__Klebsiella_s__Enterobacter-sp.-NISOC_03	0	0	0	0	0	0	0	0	0	0	0	0	0	0	0	0	0	0	0	0	0	0	0	0	0	0	0	0	0	0	0	0	0	1	0	0	0	0	0	0	0	0	0	0	0	0	0	0	0
f__Beijerinckiaceae_g__Bosea_s__	0	0	0	0	0	0	0	0	0	0	0	0	0	0	0	0	0	0	0	0	0	0	0	0	0	0	0	0	0	0	0	0	0	0	0	0	0	0	0	0	1	0	0	0	0	0	0	0	0
f__Burkholderiaceae_g__Parasutterella_s__Parasutterella-secunda	0	0	0	0	0	0	0	0	0	0	0	0	0	0	0	0	0	0	0	0	0	0	0	0	0	0	0	0	0	0	0	0	0	0	0	0	0	38	0	0	0	0	0	0	0	0	0	0	0
f__Atopobiaceae_g__uncultured_s__uncultured-bacterium	0	0	0	0	0	0	0	0	0	0	0	0	0	0	0	0	0	0	0	0	0	0	0	0	0	0	0	0	0	1	0	0	0	0	0	0	0	0	0	0	0	0	0	0	0	0	0	0	0
f__Acidaminococcaceae_g__Phascolarctobacterium_s__uncultured-Firmicutes-bacterium	0	0	0	0	0	0	0	0	0	0	0	0	0	0	0	0	0	0	0	0	0	0	0	0	0	0	0	0	0	0	0	0	0	0	0	0	0	1	0	1	0	0	0	0	0	0	0	0	0
f__Rikenellaceae_g__Alistipes_s__Alistipes-sp.-AL-1	3	0	0	0	6	0	0	0	1	0	0	0	0	1	0	0	4	0	0	4	1	0	0	0	0	0	0	0	5	0	0	1	0	0	0	0	0	0	0	0	0	0	0	0	1	0	0	13	1
f__Ruminococcaceae_g__Ruminococcaceae-UCG-013_s__gut-metagenome	0	0	0	0	0	0	0	0	0	0	0	0	0	0	1	0	0	0	0	0	1	0	0	0	0	0	0	0	0	0	0	0	0	0	0	0	0	0	0	0	0	0	0	0	0	0	0	0	0
f__Streptococcaceae_g__Lactococcus_s__Lactococcus-garvieae-subsp.-garvieae	0	0	0	0	0	0	0	0	0	0	0	0	0	0	0	0	0	0	0	0	0	0	0	0	0	0	0	0	0	0	0	0	0	0	5	0	0	0	0	0	0	0	0	0	0	0	0	0	0
f__Ruminococcaceae_g__Ruminiclostridium-5_s__	0	0	0	0	0	0	0	0	0	0	0	0	0	0	0	0	0	0	0	0	0	0	0	0	0	0	1	0	0	0	0	0	0	0	0	0	0	0	0	0	1	1	0	0	0	0	0	0	0
f__Family-XIII_g__Family-XIII-UCG-001_s__uncultured-bacterium	1	0	0	0	0	0	0	3	0	0	0	0	0	0	0	0	0	0	0	0	0	0	0	0	0	0	0	2	1	1	0	0	0	0	0	0	0	0	0	1	0	0	0	0	0	0	0	0	0
f__Veillonellaceae_g__Megasphaera_s__	0	0	0	0	0	0	0	0	0	0	0	0	0	0	154	0	0	159	0	0	0	397	0	0	19	0	0	0	0	0	0	0	0	0	0	0	0	0	0	0	0	0	0	0	0	0	0	0	33
f__Ruminococcaceae_g__Phocea_s__uncultured-bacterium	0	0	0	0	0	0	1	0	0	0	0	0	0	0	0	0	0	0	0	0	0	0	0	0	0	0	0	0	0	0	0	0	0	0	0	0	0	0	0	0	0	0	0	0	0	0	0	0	0
f__Prevotellaceae_g__Prevotella_s__	0	0	0	0	0	0	0	0	0	0	0	0	1	0	0	0	0	0	0	0	0	0	0	0	0	0	0	0	0	0	1	0	0	0	0	0	0	0	0	0	0	0	0	0	0	0	0	0	0
f__Lachnospiraceae_g__Lachnospiraceae-NK4A136-group_s__human-gut-metagenome	134	10	131	62	10	0	0	35	0	0	64	6	12	21	5	0	3	175	12	0	21	13	1	125	34	21	101	3	13	32	3	76	53	80	50	1	114	133	231	29	83	15	0	10	1	27	10	3	0
f__Family-XIII_g__S5-A14a_s__Clostridiales-bacterium-S5-A14a	0	0	0	0	0	0	0	0	0	0	0	0	0	0	0	0	0	0	0	0	0	0	0	0	0	0	0	0	0	0	0	0	0	0	0	0	0	0	0	0	0	0	0	0	0	0	0	0	0
f__Ruminococcaceae_g__Ruminococcaceae-UCG-010_s__	1	0	0	0	0	0	0	2	0	0	0	0	0	1	1	0	0	0	0	2	0	0	0	0	0	0	2	0	0	0	0	0	0	0	0	0	0	0	1	0	1	0	0	0	0	0	0	1	0
f__Lachnospiraceae_g__[Eubacterium]-ruminantium-group_s__	0	0	0	0	0	0	0	1	0	0	0	0	0	0	0	0	0	0	0	0	0	0	1	0	0	0	1	0	4	1	0	0	0	0	0	0	0	0	0	0	0	0	0	3	0	0	0	0	0
o__Xanthomonadales_f__Xanthomonadaceae_s__	0	0	0	0	0	0	0	0	0	0	0	0	0	0	0	0	0	0	0	0	0	0	0	0	0	0	0	0	0	0	0	0	0	0	0	0	0	0	0	0	6	0	0	0	0	0	0	0	1
f__Veillonellaceae_g__Dialister_s__	0	5	0	0	2	0	5	131	25	0	0	2	445	22	2	0	0	0	2333	2	95	0	0	2	1	0	1	3	397	219	232	1	0	1	5	0	2	0	0	1	643	0	0	11	1543	1	0	620	101
f__Lachnospiraceae_g__Eisenbergiella_s__uncultured-Blautia-sp.	0	0	0	0	0	0	0	0	0	0	0	0	0	0	0	0	0	0	0	0	0	0	0	0	0	0	0	0	0	0	0	0	0	0	0	0	0	0	0	0	0	0	0	0	0	0	0	0	0
f__Erysipelotrichaceae_g__Faecalitalea_s__uncultured-Firmicutes-bacterium	0	0	0	0	0	1	0	0	0	0	0	0	0	0	0	0	0	0	0	0	0	0	0	0	0	0	0	0	0	1	0	0	0	0	0	0	0	0	0	0	0	0	0	0	0	0	0	0	0
c__Bacilli_o__Lactobacillales_s__	1	0	2	9	12	1	60	0	11	2	1	5	3	3	41	5	4	2	3	15	1	9	1	6	1	1	0	4	1	6	15	10	6	2	2	12	442	1	2	0	18	1	60	14	37	4	2	0	1
f__Ruminococcaceae_g__Ruminococcaceae-UCG-010_s__gut-metagenome	2	0	0	0	0	0	0	0	0	0	0	0	0	0	0	0	0	0	0	0	0	0	0	0	0	0	0	0	0	0	0	0	0	0	0	0	0	0	0	1	0	0	0	0	0	0	0	0	0
c__Oxyphotobacteria_o__Chloroplast_s__	0	3	0	0	0	0	0	0	0	0	0	0	0	0	0	0	0	0	0	0	0	0	0	0	0	0	0	0	0	1	0	0	0	0	0	0	4	0	0	0	0	0	0	0	0	0	0	0	0
f__Vibrionaceae_g__Vibrio_s__	0	0	0	0	0	0	0	0	0	0	0	0	0	0	0	0	0	0	0	0	0	0	0	0	0	0	0	0	0	0	0	0	0	0	4	0	0	0	0	0	0	0	0	0	0	0	0	0	0
f__Erysipelotrichaceae_g__Faecalitalea_s__[Eubacterium]-dolichum	0	0	0	1	0	0	0	0	0	0	0	0	0	0	0	0	0	0	0	0	0	0	0	0	1	0	0	0	0	0	0	0	0	0	0	0	0	0	0	0	0	0	0	0	0	0	0	0	0
f__Ruminococcaceae_g__Faecalibacterium_s__	11	0	24	24	0	0	2	36	1	1	11	2	11	17	0	1	0	4	0	19	9	9	3	14	19	5	19	25	1	13	49	18	136	21	60	88	37	38	57	42	64	24	4	4	9	5	3	1	1
f__Succinivibrionaceae_g__Succinivibrio_s__uncultured-bacterium	0	0	0	0	0	0	0	4	0	0	0	0	0	0	0	0	0	0	0	0	0	0	0	0	0	0	0	0	0	0	0	0	0	0	0	0	0	0	0	0	0	0	0	0	0	0	0	0	0
f__Veillonellaceae_g__Megamonas_s__Megamonas-funiformis-YIT-11815	0	0	0	0	0	0	0	0	0	0	0	19	14	0	0	2	7	0	0	0	0	0	11	6	3	0	13	11	3	12	0	0	0	0	1	0	0	0	0	0	0	53	0	0	12	0	0	2	0
f__Prevotellaceae_g__Paraprevotella_s__	0	0	0	0	0	0	1	0	25	1	0	0	0	0	0	0	1	5	0	0	0	0	0	0	0	2	2	115	0	0	15	0	0	0	1	0	2	2	2	0	28	0	0	4	1	0	0	55	0
f__Muribaculaceae_g__gut-metagenome_s__gut-metagenome	0	0	0	0	22	0	0	0	0	0	0	0	0	0	0	0	0	0	0	0	0	0	1	0	0	0	0	0	0	0	13	0	0	0	0	0	0	0	0	0	0	0	0	0	0	0	0	0	0
c__Actinobacteria_o__Micrococcales_s__	0	0	0	0	0	0	0	0	0	0	0	0	0	0	0	0	0	0	0	0	0	0	0	0	0	0	0	0	0	0	0	0	0	0	0	0	2	0	0	0	0	0	0	0	1	0	0	0	0
f__Prevotellaceae_g__Prevotella-7_s__Massiliprevotella-massiliensis	35	0	0	0	0	0	0	10	0	0	0	0	0	0	0	0	0	0	25	0	0	0	0	0	0	0	0	0	0	0	0	0	0	0	0	0	0	0	0	0	0	0	0	0	6	0	0	0	0
o__Enterobacteriales_f__Enterobacteriaceae_s__	1358	1577	556	1211	3785	1093	263	57	1152	879	496	794	992	191	301	2518	2419	1171	32	938	151	1200	479	1	8	33	4	39	829	841	4521	283	217	1602	1605	144	734	440	585	1993	1752	2230	3785	2739	3517	1332	256	1153	2671
f__Lachnospiraceae_g__Lachnospira_s__uncultured-bacterium	0	0	0	0	0	0	0	0	0	0	0	1	0	0	0	0	0	0	0	0	0	0	1	0	9	0	0	0	0	0	0	0	0	0	0	2	0	0	0	0	0	0	0	0	0	0	0	1	0
f__Tannerellaceae_g__Parabacteroides_s__Parabacteroides-sp.-MC_17	0	0	0	0	0	0	0	0	0	0	5	0	2	0	0	0	3	0	0	2	0	2	0	0	0	0	0	2	0	1	0	1	0	0	0	0	0	0	0	2	0	0	0	0	0	0	0	0	0
f__Christensenellaceae_g__Christensenellaceae-R-7-group_s__uncultured-organism	0	0	0	0	0	0	0	0	0	0	0	0	0	1	0	0	0	0	0	1	1	0	0	0	1	0	0	0	0	1	0	0	0	0	0	0	0	0	0	0	0	0	0	0	0	0	0	0	0
o__Selenomonadales_f__Veillonellaceae_s__	0	0	0	0	1	0	2	0	0	0	0	3	0	0	0	1	0	0	2	0	0	4	6	0	0	0	11	6	0	4	0	0	0	0	0	0	0	0	3	0	0	15	0	0	7	0	0	0	0
f__Lachnospiraceae_g__[Eubacterium]-xylanophilum-group_s__metagenome	0	0	0	0	0	0	0	0	0	0	0	0	0	9	0	0	0	0	1	1	0	0	0	6	2	0	0	1	0	0	0	0	0	0	0	0	522	31	0	3	0	0	0	0	0	0	0	0	0
f__Burkholderiaceae_g__Parasutterella_s__uncultured-bacterium	0	0	0	0	0	1	0	0	0	0	3	1	2	1	0	1	0	0	0	0	0	18	0	6	4	0	0	0	0	0	1	0	8	0	0	9	0	0	1	1	0	0	0	0	0	0	0	1	2
f__Lachnospiraceae_g__Howardella_s__uncultured-bacterium	0	0	0	0	0	0	0	0	0	0	0	0	0	0	0	0	0	0	0	0	0	0	0	0	0	0	0	0	0	0	0	0	0	0	0	0	0	0	0	0	0	0	0	0	0	0	0	0	0
f__Lachnospiraceae_g__FD2005_s__	0	0	0	0	0	0	0	0	0	0	0	0	0	0	0	0	0	0	0	0	0	0	0	0	0	0	0	0	0	1	0	0	0	0	0	0	0	0	0	0	0	0	0	0	2	8	0	0	0
f__Coriobacteriaceae_g__Collinsella_s__Collinsella-tanakaei-YIT-12063	0	0	0	0	0	0	0	0	0	0	0	0	0	0	0	0	0	0	0	0	0	0	0	0	1	0	0	0	0	0	0	0	0	0	0	0	0	0	0	0	0	0	0	0	0	0	0	0	0
f__Lachnospiraceae_g__Roseburia_s__Roseburia-sp.-831b	0	0	0	0	0	0	0	0	0	0	0	0	0	0	0	0	0	0	0	0	0	0	0	0	0	0	0	0	0	0	0	0	0	0	0	0	0	0	0	0	0	0	0	0	1	0	0	0	0
f__Ruminococcaceae_g__Ruminococcaceae-UCG-002_s__Trichuris-trichiura-(human-whipworm)	1	0	0	0	0	0	0	0	0	0	0	0	0	0	0	0	0	0	0	0	0	0	0	0	0	0	0	0	0	0	0	0	0	0	0	0	0	0	0	0	0	0	0	0	0	0	0	0	0
f__Rhizobiaceae_g__Pseudochrobactrum_s__	1	0	0	0	0	0	0	0	0	0	0	0	0	0	0	0	0	0	0	0	0	0	0	0	0	0	0	0	0	0	0	0	0	0	0	0	1	0	0	0	2	0	0	0	0	0	0	0	0
f__Arcobacteraceae_g__Arcobacter_s__	0	0	0	0	0	0	0	0	0	0	0	0	0	0	0	0	0	0	0	0	0	0	0	0	0	0	0	0	0	0	0	0	0	0	0	0	0	0	0	0	0	0	0	0	0	0	0	0	1
f__Family-XIII_g__Mogibacterium_s__Mogibacterium-vescum	0	0	0	0	0	0	0	0	0	0	0	0	0	0	0	0	0	0	0	0	0	0	0	0	0	0	0	1	0	0	0	0	0	0	0	0	41	0	0	0	0	0	0	0	0	0	0	0	0
f__Burkholderiaceae_g__Sutterella_s__Duodenibacillus-massiliensis	0	0	0	0	0	0	0	25	0	18	0	0	0	0	0	1	0	15	223	0	0	0	0	0	0	0	0	0	0	0	0	0	0	0	0	0	0	0	0	0	0	0	0	0	0	0	0	0	0
f__Muribaculaceae_g__uncultured-organism_s__uncultured-organism	0	0	0	0	0	0	0	0	0	0	0	0	0	1	0	0	0	0	0	0	0	0	0	0	0	0	0	0	0	0	0	0	0	0	0	0	0	0	0	0	0	0	0	0	0	0	0	0	0
f__Tannerellaceae_g__Parabacteroides_s__swine-fecal-bacterium-SD-Xyl6	0	0	0	0	2	0	0	0	0	0	0	0	0	0	0	0	0	0	0	0	0	0	0	0	0	0	0	0	0	0	0	0	0	0	0	0	0	0	28	0	6	0	0	0	0	0	0	0	0
p__Actinobacteria_c__Coriobacteriia_s__	0	0	0	0	1	0	0	0	0	0	0	0	0	0	2	0	0	0	0	0	0	0	0	0	0	0	0	0	0	0	0	0	0	0	0	0	23	0	0	0	0	1	0	0	0	0	0	0	0
f__Coriobacteriales-Incertae-Sedis_g__uncultured_s__gut-metagenome	0	1	0	0	2	0	0	0	0	0	0	0	2	0	11	0	0	0	0	2	0	0	0	0	0	0	0	0	0	3	0	0	0	0	0	0	0	0	0	0	0	0	0	0	2	0	0	0	0
f__Prevotellaceae_g__Prevotellaceae-UCG-001_s__Marseilla-massiliensis	0	0	0	0	0	0	0	0	0	0	0	0	0	0	0	0	0	0	0	0	0	0	0	0	0	0	0	0	0	0	0	0	0	0	0	0	0	0	0	0	0	0	0	0	0	0	0	205	0
f__Lachnospiraceae_g__Blautia_s__Blautia-sp.-Marseille-P3201T	0	0	0	0	0	0	0	0	0	0	0	0	0	0	0	0	0	0	0	0	0	0	0	1	0	0	0	0	0	0	0	0	0	2	0	0	0	0	0	0	0	0	0	0	0	0	0	0	0
f__Tannerellaceae_g__Parabacteroides_s__Parabacteroides-faecis	0	0	0	0	0	0	0	0	0	0	0	1	0	0	21	0	0	0	0	0	0	0	0	0	0	0	0	0	0	0	0	0	0	0	0	0	2	0	0	5	0	0	0	0	0	0	0	0	0
f__Xanthobacteraceae_g__Bradyrhizobium_s__	0	0	0	0	0	0	0	0	0	0	0	0	0	0	0	0	0	0	0	0	0	0	0	0	0	0	0	0	0	0	0	0	0	0	0	0	1	0	0	0	0	0	0	0	0	0	0	0	0
f__Lachnospiraceae_g__Lachnospira_s__uncultured-organism	0	0	0	0	0	0	0	0	0	0	0	0	0	0	0	0	0	0	0	0	0	0	0	2	0	0	0	0	0	0	0	0	0	0	0	0	0	0	0	4	0	0	0	0	0	0	0	0	0
f__Lachnospiraceae_g__Blautia_s__Ruminococcus-sp.-Marseille-P328	6	0	12	1	0	0	0	12	0	1	3	0	5	0	0	0	1	2	0	0	8	1	0	7	11	2	0	2	1	5	3	2	14	19	6	15	10	10	0	2	4	7	0	0	0	0	1	2	0
f__Ruminococcaceae_g__UBA1819_s__	0	0	0	0	0	0	0	0	1	0	0	0	0	0	0	0	0	0	0	0	0	0	0	0	0	0	0	0	0	0	0	0	0	0	0	0	0	0	0	0	0	0	0	0	0	0	0	0	0
f__Bifidobacteriaceae_g__Bifidobacterium_s__Bifidobacterium-angulatum	0	0	0	0	0	0	0	2	0	0	0	0	0	0	0	0	0	0	0	0	0	0	3	0	0	0	0	0	0	0	0	0	0	0	0	0	0	0	0	0	1	0	0	0	0	0	0	0	0
f__Actinomycetaceae_g__Actinomyces_s__Actinomyces-cardiffensis-F0333	0	0	0	0	0	0	0	0	0	0	0	0	0	0	0	0	0	0	0	0	0	0	0	0	0	0	0	0	0	0	0	0	0	0	0	0	1	0	0	0	1	0	0	0	0	0	0	0	1
f__Ruminococcaceae_g__Ruminococcaceae-UCG-005_s__	0	0	0	0	0	0	0	2	0	0	0	0	0	0	0	0	0	0	0	0	0	0	0	0	0	0	0	0	0	0	0	0	0	0	0	0	0	0	0	0	1	0	0	0	0	0	0	2	0
f__Erysipelotrichaceae_g__Candidatus-Stoquefichus_s__Candidatus-Stoquefichus-sp.-KLE1796	0	0	0	0	0	0	0	0	0	0	0	0	0	0	0	0	0	0	0	0	0	0	0	0	0	0	0	0	0	0	0	0	0	0	0	0	0	0	0	9	0	0	0	13	0	0	0	0	0
f__Burkholderiaceae_g__Sutterella_s__gut-metagenome	0	3	0	0	0	0	0	0	0	0	0	0	0	1	3	0	0	0	0	0	0	117	0	0	111	4	0	0	19	1	26	0	0	11	1	0	0	0	0	11	0	27	0	8	0	0	54	63	0
f__Ruminococcaceae_g__Ruminococcus-2_s__uncultured-organism	0	0	0	0	0	0	0	0	0	0	0	0	0	0	0	0	0	0	0	0	0	0	0	0	0	0	0	0	0	0	0	0	0	0	0	0	0	0	0	0	0	0	0	0	0	0	0	0	0
f__Lachnospiraceae_g__FD2005_s__uncultured-Lachnospiraceae-bacterium	4	0	0	0	0	0	0	0	0	0	0	0	0	0	0	0	0	0	0	1	0	0	0	0	0	0	0	0	0	2	2	0	0	0	0	0	0	0	0	0	0	0	0	0	0	0	0	0	0
f__Streptococcaceae_g__Streptococcus_s__	2	1	8	66	44	8	281	0	768	8	24	110	23	8	90	13	3	4	42	95	3	31	13	47	9	9	40	30	11	36	63	71	215	24	34	184	8007	3	11	10	22	16	543	27	337	42	8	22	3
f__Erysipelotrichaceae_g__Erysipelatoclostridium_s__[Clostridium]-spiroforme	0	0	0	0	0	0	0	0	0	1	0	0	1	0	0	0	0	0	0	0	0	0	0	0	0	0	0	0	0	0	0	0	5	0	0	0	0	0	0	0	0	0	0	0	0	0	0	0	0
f__uncultured-organism_g__uncultured-organism_s__uncultured-organism	0	0	0	0	0	0	0	0	0	0	0	0	0	0	0	0	0	0	0	0	0	0	0	0	0	0	0	0	0	0	0	0	0	0	0	0	0	0	25	0	34	1	0	0	0	0	0	0	0
f__Eggerthellaceae_g__Eggerthella_s__uncultured-bacterium	0	0	0	0	0	1	0	0	0	0	0	0	0	0	0	0	0	0	0	0	0	0	0	0	0	0	0	0	0	0	0	0	0	0	0	0	0	0	0	0	0	0	0	0	0	0	0	0	0
f__Weeksellaceae_g__uncultured-Wautersiella-sp._s__uncultured-Wautersiella-sp.	0	0	0	0	0	0	0	0	0	0	0	0	0	0	0	0	0	0	0	0	0	0	0	0	0	0	0	0	0	0	0	0	0	0	0	0	0	0	0	0	1	0	0	0	0	0	0	0	0
f__Enterobacteriaceae_g__Serratia_s__	0	0	0	0	0	0	0	0	0	0	0	0	0	0	0	0	0	0	0	0	0	0	0	0	0	0	0	0	0	0	0	0	0	0	0	0	3	0	0	0	0	0	0	0	0	0	0	0	0
f__Erysipelotrichaceae_g__Erysipelotrichaceae-UCG-003_s__human-gut-metagenome	1	0	10	1	4	0	1	1	0	0	1	1	4	1	0	0	0	4	0	0	1	0	3	3	1	5	2	5	3	12	7	26	27	13	16	42	0	2	0	3	5	4	0	0	0	1	0	0	0
f__Burkholderiaceae_g__Comamonas_s__	0	0	0	0	0	0	0	0	0	0	0	0	0	0	0	0	0	0	0	0	0	0	0	0	0	0	0	0	0	0	0	0	0	0	0	0	4	0	0	0	0	0	0	0	0	0	0	0	1
f__Ruminococcaceae_g__Ruminiclostridium-9_s__metagenome	0	0	0	0	0	0	0	7	0	0	0	0	0	0	0	0	0	0	0	0	2	0	0	0	0	0	0	0	1	0	0	0	0	0	0	0	0	0	2	0	0	0	0	0	0	0	0	0	0
f__Rikenellaceae_g__Alistipes_s__Alistipes-obesi	8	7	0	0	29	0	0	0	35	0	0	14	84	0	0	10	0	0	0	0	37	5	0	57	7	105	13	49	22	45	2	0	1	0	0	0	3	2	3	18	0	0	0	0	3	0	1	87	0
f__Rikenellaceae_g__Alistipes_s__gut-metagenome	1	0	0	0	34	0	0	0	0	0	0	0	0	2	31	0	0	0	0	3	8	0	0	0	0	1	0	1	0	0	0	0	2	0	0	0	18	1	0	0	0	0	0	0	0	0	0	0	0
f__Neisseriaceae_g__Uruburuella_s__metagenome	0	0	0	0	0	0	0	0	0	0	0	0	0	0	0	0	0	0	0	0	0	0	0	0	0	0	0	0	0	0	0	0	0	0	0	0	3	0	0	0	0	0	0	0	0	0	0	0	1
f__Burkholderiaceae_g__Sutterella_s__Sutterella-wadsworthensis-HGA0223	2	0	0	0	0	0	0	0	0	0	0	1	0	0	0	0	0	1	0	0	2	0	0	0	0	0	0	1	0	0	0	0	0	0	0	0	0	0	0	0	0	0	0	0	0	0	0	0	0
f__Atopobiaceae_g__Olsenella_s__metagenome	0	0	0	0	0	0	0	0	0	0	0	0	0	0	0	0	0	0	0	0	0	0	0	0	0	0	0	0	0	0	0	0	0	0	0	0	0	0	0	0	1	0	0	0	0	0	0	0	0
f__Erysipelotrichaceae_g__Turicibacter_s__uncultured-organism	0	0	0	1	0	0	0	0	0	0	0	0	0	0	0	0	0	0	0	0	0	0	0	0	0	0	0	0	0	0	0	0	0	0	0	0	0	0	0	1	0	0	0	25	0	0	0	0	0
f__Bifidobacteriaceae_g__Gardnerella_s__Gardnerella-vaginalis-00703Bmash	0	0	0	0	0	0	0	0	0	0	0	0	0	0	0	0	0	0	0	0	0	0	0	0	0	0	0	0	0	0	0	0	0	1	0	0	0	0	0	0	0	0	0	0	0	0	0	0	0
f__Lachnospiraceae_g__Butyrivibrio_s__	2	0	0	0	0	0	0	0	0	0	0	0	0	0	0	0	0	0	0	0	0	0	0	0	0	0	4	0	0	0	0	0	0	0	130	0	0	0	11	0	0	0	0	0	0	0	0	0	0
f__Family-XI_g__Parvimonas_s__uncultured-organism	0	0	0	0	0	0	0	0	0	0	0	0	0	0	0	0	0	0	0	0	0	0	0	0	0	0	0	0	0	0	0	0	0	0	0	0	0	0	0	0	1	0	0	0	0	0	0	0	0
f__Bifidobacteriaceae_g__Bifidobacterium_s__Bifidobacterium-breve	0	0	0	0	0	0	0	0	0	0	0	0	0	0	0	0	0	0	0	0	0	0	0	0	0	0	0	0	0	0	0	0	0	0	0	0	0	0	0	0	0	0	15	0	0	0	0	0	0
f__Lachnospiraceae_g__Eisenbergiella_s__Clostridium-sp.-KLE-1755	0	0	0	0	0	0	0	0	1	0	0	0	0	0	0	0	0	0	0	0	0	0	0	0	0	0	0	0	0	0	0	0	0	0	0	0	0	0	0	0	0	0	0	0	0	0	0	0	0
f__Erysipelotrichaceae_g__Faecalicoccus_s__	0	0	0	0	0	0	0	0	0	0	0	0	0	0	0	0	0	0	0	0	0	0	0	0	0	0	0	0	0	0	0	0	0	0	0	0	0	0	0	0	0	1	0	0	0	0	0	0	0
f__Lachnospiraceae_g__Howardella_s__uncultured-organism	0	0	0	0	0	0	0	0	0	0	0	0	0	0	0	0	0	0	0	0	0	0	0	0	0	0	0	0	0	0	0	0	0	0	0	0	0	0	1	0	1	0	0	0	0	0	0	0	0
c__Mollicutes_o__Izimaplasmatales_s__	0	0	0	0	0	0	0	0	0	0	0	0	0	0	0	0	0	3	0	0	0	0	0	0	0	0	0	0	0	0	0	0	0	0	0	0	0	0	0	0	0	0	0	0	0	0	0	0	0
f__Ruminococcaceae_g__UBA1819_s__uncultured-organism	0	0	0	0	0	0	0	0	5	0	0	0	0	0	0	0	0	0	0	0	0	0	0	0	0	0	0	0	0	0	0	0	0	0	0	0	1	0	0	0	0	0	0	0	0	0	0	0	0
f__Ruminococcaceae_g__Ruminococcaceae-UCG-013_s__uncultured-Clostridium-sp.	0	0	0	0	0	0	0	0	0	0	0	0	0	0	0	0	0	0	0	0	0	0	0	0	0	0	0	0	0	0	0	0	1	0	0	0	0	0	0	0	0	0	0	0	0	0	0	0	0
f__Lachnospiraceae_g__[Eubacterium]-hallii-group_s__metagenome	10	0	0	0	5	1	5	172	0	0	0	0	5	0	7	0	0	0	1	0	0	1	1	1	0	0	0	0	2	1	0	0	17	0	0	0	3	0	0	0	1	1	0	1	1	0	1	3	0
f__Acidaminococcaceae_g__Acidaminococcus_s__human-gut-metagenome	0	0	0	0	0	0	0	0	0	0	0	0	73	0	0	0	59	0	0	0	0	0	0	0	0	0	0	0	0	0	0	0	0	0	0	0	0	0	0	0	0	0	0	0	0	0	0	0	0
f__Prevotellaceae_g__Prevotella-2_s__metagenome	0	0	0	0	0	0	0	0	0	0	0	1	0	0	0	0	0	0	0	0	0	0	0	0	0	0	0	0	0	0	0	0	0	0	0	0	0	0	0	1	0	0	0	0	0	0	0	0	0
f__Eggerthellaceae_g__Senegalimassilia_s__	0	0	0	0	0	0	0	0	0	0	0	0	0	0	0	0	0	0	0	0	0	0	0	0	0	0	0	0	0	0	0	0	0	0	0	0	0	0	0	0	0	0	0	0	0	0	0	0	0
f__Lachnospiraceae_g__Coprococcus-2_s__	19	0	0	0	0	0	0	162	0	0	0	0	0	0	0	0	0	0	0	0	0	0	0	0	1	0	0	0	0	0	0	0	0	0	0	0	0	0	0	0	11	0	0	0	0	0	0	0	0
f__Lachnospiraceae_g__Agathobacter_s__bacterium-YE62	0	0	0	3	0	0	0	0	0	0	2	0	0	2	0	0	0	0	0	0	1	0	0	0	0	1	0	0	0	0	1	0	0	0	0	0	0	0	0	0	0	0	0	1	2	1	0	0	0
f__Ruminococcaceae_g__Ruminococcus-1_s__uncultured-Ruminococcus-sp.	1	0	0	0	2	0	0	0	0	0	1	0	3	0	0	0	0	0	0	0	0	0	0	0	0	0	0	0	0	0	0	0	0	0	0	0	0	1	0	0	0	0	0	0	0	0	0	1	0
f__Burkholderiaceae_g__Parasutterella_s__Burkholderiales-bacterium-YL45	0	0	0	0	0	0	0	0	0	0	0	0	0	0	0	0	0	0	0	0	0	0	0	0	0	0	0	0	0	0	0	173	0	0	0	0	0	0	0	0	0	0	0	0	0	0	0	11	0
f__Atopobiaceae_g__Atopobium_s__uncultured-Actinomyces-sp.	0	0	0	0	0	0	1	0	0	0	0	0	0	0	0	0	0	0	0	0	0	0	0	0	0	0	0	0	1	0	0	0	0	0	0	0	24	0	0	0	0	1	0	1	0	0	0	0	0
f__Carnobacteriaceae_g__Granulicatella_s__Abiotrophia-sp.-oral-clone-OH2A	0	0	0	0	0	0	0	0	0	0	0	0	0	0	0	0	0	0	0	0	0	0	0	0	0	0	0	0	0	0	0	0	0	0	0	0	0	0	0	0	0	0	0	0	0	0	0	0	0
f__Lachnospiraceae_g__Lachnoclostridium_s__bacterium-NLAE-zl-C393	0	0	0	0	5	0	0	0	78	5	0	1	0	0	0	0	0	0	0	0	9	0	0	0	0	0	0	0	0	0	0	0	0	0	0	0	0	0	0	0	0	0	0	0	0	0	0	0	0
f__Ruminococcaceae_g__Oscillibacter_s__gut-metagenome	0	0	0	0	1	0	0	0	0	0	0	0	0	0	0	0	0	0	0	0	0	0	0	0	0	0	0	0	0	0	0	0	0	2	0	0	0	0	0	0	0	0	0	0	0	0	0	0	0
o__Desulfovibrionales_f__Desulfovibrionaceae_s__	0	0	0	1	5	1	0	0	1	0	7	202	161	6	0	74	1	7	0	3	2	2	4	276	0	9	156	1	0	19	17	0	0	1	204	0	112	1	13	0	1	6	0	1	0	1	6	6	10
f__Erysipelotrichaceae_g__Erysipelotrichaceae-UCG-003_s__uncultured-bacterium	1	0	0	16	5	0	1	0	0	0	9	2	6	1	0	1	0	0	0	0	4	0	3	5	3	1	0	3	2	16	4	0	1	0	3	0	0	0	0	3	0	0	0	0	0	0	0	0	0
f__Family-XI_g__Peptoniphilus_s__uncultured-bacterium	0	0	1	0	0	0	0	0	0	0	0	0	0	0	0	0	0	0	0	0	0	0	0	1	0	0	0	0	0	0	0	0	0	0	0	0	0	0	0	0	0	0	0	0	0	0	0	0	0
f__Bifidobacteriaceae_g__Bifidobacterium_s__uncultured-bacterium-(human-infant)-S7B	0	0	0	0	0	0	0	0	0	0	0	0	0	0	0	0	0	0	0	0	0	0	0	0	0	0	0	0	0	0	0	0	0	1	0	0	0	0	0	0	0	0	0	0	0	0	0	0	0
f__Ruminococcaceae_g__Ruminococcaceae-UCG-005_s__metagenome	0	0	0	0	0	0	0	0	0	0	0	0	0	0	0	0	0	0	0	0	0	0	0	0	0	0	0	0	0	0	0	0	0	0	0	0	0	0	0	0	0	0	0	0	0	0	0	0	0
f__Bacteroidaceae_g__Bacteroides_s__Bacteroides-sp.-Marseille-P3108	0	0	0	0	0	0	0	0	0	0	0	0	0	0	0	0	0	0	0	0	0	0	0	0	0	0	0	0	0	0	0	4	0	0	0	0	0	0	0	0	0	0	0	0	0	0	0	0	0
o__Corynebacteriales_f__Corynebacteriaceae_s__	0	0	0	0	0	0	0	0	0	0	0	0	0	0	0	0	0	0	0	0	0	0	0	0	0	0	0	0	0	0	0	0	0	0	0	0	1	0	0	0	0	0	0	0	0	0	0	0	0
f__Erysipelotrichaceae_g__Faecalitalea_s__	0	0	1	0	0	18	0	0	0	0	0	0	0	0	0	0	0	0	0	0	0	1	0	0	0	0	0	0	6	20	2	0	0	0	0	0	39	0	0	17	0	0	0	0	0	0	0	0	72
f__Lachnospiraceae_g__Tyzzerella-3_s__	0	0	0	0	0	0	0	0	0	0	0	0	0	0	0	0	0	0	0	0	1	0	0	0	0	0	0	0	0	0	1	0	0	0	0	1	0	0	0	0	0	0	0	0	0	0	0	0	0
f__Bacteroidaceae_g__Bacteroides_s__bacterium-NLAE-zl-P560	0	0	0	0	0	0	0	0	0	326	9	0	3	0	0	0	1	0	0	6	5	0	0	0	0	0	0	0	65	10	0	0	42	0	0	0	0	1	0	10	0	0	0	0	2	0	0	0	1
f__Lachnospiraceae_g__Sellimonas_s__uncultured-Firmicutes-bacterium	0	0	0	0	0	0	0	0	0	0	0	0	0	0	0	0	0	0	0	0	0	0	0	0	0	0	0	0	0	0	0	0	0	8	0	0	0	0	0	0	0	0	0	0	0	0	0	0	0
f__Prevotellaceae_g__Prevotella-9_s__human-gut-metagenome	0	0	0	0	0	0	0	0	0	0	0	0	0	0	0	0	0	1	0	0	0	0	0	0	0	0	0	0	0	0	0	0	0	0	0	0	0	3	0	0	0	0	0	0	0	0	0	0	0
f__Burkholderiaceae_g__Alicycliphilus_s__Alicycliphilus-sp.-EPL6	0	0	0	0	0	0	0	0	0	0	0	0	0	0	0	0	0	0	0	0	0	0	0	0	0	0	0	0	0	0	0	0	0	0	0	0	0	0	0	0	2	0	0	0	0	0	0	0	0
f__Candidatus-Melainabacteria-bacterium-MEL.A1_g__Candidatus-Melainabacteria-bacterium-MEL.A1_s__Candidatus-Melainabacteria-bacterium-MEL.A1	0	0	0	0	0	0	0	0	0	0	0	0	0	0	0	0	0	0	0	0	0	0	0	0	0	0	0	0	0	0	0	0	0	0	0	0	0	0	1	0	0	0	0	0	0	0	0	0	0
f__Acidaminococcaceae_g__Acidaminococcus_s__	0	0	0	0	0	0	0	0	0	0	0	0	2	0	0	0	0	0	0	0	0	0	0	0	0	0	0	0	0	0	0	0	0	0	0	0	0	0	0	0	0	0	0	0	0	0	0	0	0
f__Veillonellaceae_g__Anaeroglobus_s__uncultured-bacterium	0	0	0	0	0	0	0	0	46	0	0	0	0	0	0	0	0	0	0	0	0	0	0	0	0	0	0	1	0	0	0	0	0	0	0	0	0	0	0	0	0	0	0	0	0	0	0	0	0
f__Lachnospiraceae_g__Agathobacter_s__uncultured-organism	4	0	11	8	2	0	0	0	0	0	24	2	2	4	0	3	0	0	0	1	3	4	2	5	1	0	1	0	0	0	28	0	2	0	2	3	0	5	0	0	0	0	0	3	5	0	0	0	0
f__Lachnospiraceae_g__Lachnospiraceae-UCG-003_s__	0	0	0	0	0	0	0	0	0	0	0	0	0	0	0	0	0	0	0	0	0	0	0	0	0	0	0	0	0	0	0	0	0	0	0	0	0	0	0	0	0	0	0	0	0	0	0	0	0
f__Clostridiales-vadinBB60-group_g__metagenome_s__metagenome	20	0	0	0	0	0	0	197	0	0	0	0	0	0	0	0	0	1	0	0	1	0	0	0	0	9	3	0	0	0	0	0	0	0	0	0	0	1	1	0	1	0	0	0	0	0	0	0	0
f__Lachnospiraceae_g__Butyrivibrio_s__uncultured-organism	76	0	0	0	0	0	0	0	0	0	0	0	0	0	0	0	0	0	0	0	0	0	0	0	0	0	0	0	0	0	0	0	0	0	0	0	0	0	0	0	0	0	12	0	0	0	0	0	0
k__Bacteria_p__Actinobacteria_s__	0	0	0	0	0	0	3	0	2	0	0	0	0	0	0	0	0	1	0	0	0	0	0	0	0	0	1	0	0	0	2	0	0	0	0	0	0	0	1	1	1	0	0	0	0	0	0	0	0
f__Peptostreptococcaceae_g__Romboutsia_s__	0	0	0	0	0	0	0	0	0	0	0	0	0	0	0	0	0	0	0	0	0	0	0	0	0	0	0	0	0	0	1	0	0	0	0	0	0	0	0	0	0	1	0	0	0	0	0	0	0
f__Veillonellaceae_g__Megasphaera_s__uncultured-Ruminococcus-sp.	0	0	0	0	0	0	0	0	0	0	0	0	0	0	0	0	0	0	0	0	0	0	0	0	0	0	0	0	0	0	0	0	0	0	0	0	6	0	0	0	0	0	0	0	0	0	0	0	0
f__Burkholderiaceae_g__Sutterella_s__unidentified	0	0	217	307	0	0	0	0	0	0	0	0	0	0	0	15	0	0	0	0	0	0	0	0	0	0	0	0	92	173	0	0	0	0	0	0	0	0	0	0	0	0	0	0	0	0	0	0	1
f__Ruminococcaceae_g__Ruminiclostridium-9_s__	3	0	0	0	1	0	3	5	0	0	0	1	0	0	0	0	0	0	0	0	0	0	0	0	0	0	2	1	0	0	1	0	2	4	1	2	0	2	0	1	2	8	0	1	0	0	0	0	0
f__Marinifilaceae_g__Odoribacter_s__gut-metagenome	6	0	26	16	13	0	0	0	59	0	25	53	116	6	14	4	18	51	0	13	104	4	0	58	41	32	5	129	27	156	1	3	14	0	0	0	0	31	2	53	10	16	0	1	0	25	6	14	26
p__Proteobacteria_c__Gammaproteobacteria_s__	6	8	6	43	25	12	107	4	3	119	19	15	9	1	5	61	4	17	0	22	18	43	23	4	28	6	2	11	3	39	98	7	8	85	15	47	83	3	71	84	122	23	41	35	29	9	2	5	57
f__Lachnospiraceae_g__Sellimonas_s__uncultured-bacterium	0	0	0	0	0	0	0	0	0	0	0	0	0	0	0	0	0	0	0	0	0	0	0	0	0	0	0	0	0	0	0	0	0	1	0	0	0	0	0	0	0	0	0	0	0	0	0	0	0
c__Gammaproteobacteria_o__Betaproteobacteriales_s__	0	0	1	0	1	0	0	0	0	1	2	0	0	4	0	1	0	1	8	0	0	0	0	0	0	2	0	1	0	0	0	0	0	2	0	0	2	0	0	1	0	0	1	0	0	0	1	0	0
f__Ruminococcaceae_g__DTU089_s__uncultured-bacterium	0	0	0	0	0	0	0	0	0	0	0	0	0	0	0	0	0	0	0	0	0	0	0	0	0	0	0	0	0	0	0	0	0	2	0	0	0	0	0	0	0	0	0	0	0	0	0	0	0
f__Ruminococcaceae_g__[Eubacterium]-coprostanoligenes-group_s__metagenome	0	0	0	0	0	0	0	0	0	0	0	0	0	0	0	0	0	0	0	0	0	0	0	0	0	0	0	0	0	0	0	0	0	0	0	0	16	0	0	0	0	0	0	0	0	0	0	0	0
o__Sphingomonadales_f__Sphingomonadaceae_s__	0	0	0	0	0	0	0	0	0	0	0	0	0	0	0	0	0	0	0	0	0	0	0	0	0	0	0	0	0	0	0	0	0	0	0	0	0	0	0	0	1	0	0	0	0	0	0	0	0
f__Ruminococcaceae_g__Anaerotruncus_s__Anaerotruncus-colihominis-DSM-17241	0	0	0	0	1	0	0	0	0	0	0	0	1	0	0	0	0	0	0	0	2	0	0	0	0	0	0	0	0	0	0	0	0	0	0	0	0	0	0	0	0	0	0	0	0	0	0	0	0
o__Erysipelotrichales_f__Erysipelotrichaceae_s__	0	0	0	9	9	1	13	69	1	1	2	1	1	3	0	0	0	3	10	2	3	3	2	2	2	8	13	2	2	1	2	1	0	0	6	0	1	0	1	1	1	3	0	1	2	0	1	4	0
f__Corynebacteriaceae_g__Lawsonella_s__uncultured-bacterium	0	1	0	0	0	0	0	0	0	0	0	0	0	0	0	0	0	0	0	0	0	0	0	0	0	0	0	0	0	0	0	0	0	0	0	0	0	0	0	0	0	0	0	0	0	0	0	0	0
f__Rikenellaceae_g__Alistipes_s__	55	64	43	36	2521	0	1	0	1116	0	43	281	695	87	198	71	574	94	0	265	786	10	1	406	118	90	49	318	201	297	110	27	66	73	94	0	91	76	5	116	23	81	0	28	32	62	34	565	1211
f__Bacteroidaceae_g__Bacteroides_s__Bacteroides-massiliensis-B84634-=-Timone-84634-=-DSM-17679-=-JCM-13223	0	0	0	0	0	0	0	0	0	0	1098	249	0	5	0	0	0	52	0	7	0	0	3	241	637	0	1	58	0	0	102	0	1920	0	0	0	3	310	0	0	0	607	0	82	0	28	0	0	0
o__Propionibacteriales_f__Propionibacteriaceae_s__	0	0	0	0	0	0	0	0	0	0	0	0	0	0	0	0	0	0	0	0	0	0	0	0	0	0	0	0	0	0	1	0	0	0	0	0	0	0	0	0	0	0	0	0	0	0	0	0	0
f__Lachnospiraceae_g__[Ruminococcus]-gnavus-group_s__	0	0	22	13	1	183	0	0	4	390	21	0	14	0	0	0	0	0	0	0	1	34	0	0	0	0	0	0	4	10	0	25	13	286	0	13	0	0	0	21	0	17	1	0	0	0	0	0	0
f__Veillonellaceae_g__Megasphaera_s__uncultured-bacterium	0	0	0	0	0	0	0	0	0	0	0	0	0	0	1	0	0	8	0	0	0	7	0	0	0	0	0	0	0	0	0	0	0	0	0	0	0	0	0	0	0	0	0	0	0	0	0	0	4
f__Ruminococcaceae_g__Ruminiclostridium-5_s__uncultured-organism	0	0	0	0	1	0	0	0	0	0	0	0	0	0	0	0	0	0	0	0	1	0	0	0	0	0	0	0	0	0	0	0	0	0	0	0	0	0	0	0	0	0	0	0	0	0	0	0	0
f__Synergistaceae_g__Cloacibacillus_s__bacterium-NLAE-zl-C284	0	0	0	0	0	0	0	0	0	0	0	0	0	0	0	0	0	0	0	0	0	0	0	0	0	0	0	0	0	0	0	0	0	0	0	0	0	0	0	0	0	11	0	0	0	0	0	0	0
o__Bacteroidales_f__Tannerellaceae_s__	0	0	0	1	0	0	0	0	0	0	0	1	0	0	0	0	0	0	0	0	0	0	0	1	0	1	0	0	1	0	0	1	0	0	1	0	1	0	0	1	0	0	0	0	0	0	0	0	0
f__Lachnospiraceae_g__Moryella_s__human-gut-metagenome	0	0	0	0	4	0	0	0	0	0	0	0	0	0	0	0	0	0	0	0	0	0	0	0	0	0	0	0	0	0	0	0	0	0	1	0	0	0	0	2	0	3	0	1	0	0	0	0	0
f__Ruminococcaceae_g__Subdoligranulum_s__	1	0	1	5	0	0	0	7	0	0	0	0	1	0	0	1	0	0	0	0	0	0	0	2	1	3	0	3	2	0	1	0	10	1	4	1	6	0	3	1	16	5	0	2	0	1	0	0	0
o__Clostridiales_f__Family-XI_s__	0	0	0	0	0	0	0	0	0	0	0	0	0	0	0	0	0	0	0	0	0	0	0	0	0	0	0	0	0	0	0	0	0	0	0	0	0	0	0	1	0	0	0	0	0	0	0	0	0
f__Prevotellaceae_g__Alloprevotella_s__uncultured-bacterium	0	0	0	0	0	0	0	0	0	0	0	0	0	0	0	0	0	0	0	0	0	0	0	0	0	0	1	0	0	0	0	0	0	0	0	0	0	0	0	0	0	0	0	0	0	0	0	0	0
f__Ruminococcaceae_g__Ruminococcaceae-UCG-013_s__uncultured-rumen-bacterium-4C28d-12	0	0	0	0	0	0	0	1	0	0	0	0	0	0	0	0	0	0	0	0	0	0	0	0	0	0	0	0	0	0	0	0	0	0	0	0	0	0	0	0	0	0	0	0	0	0	0	0	0
f__uncultured_g__Azospirillum-sp.-47_25_s__Azospirillum-sp.-47_25	0	1	0	0	0	0	0	0	0	0	0	0	0	0	0	0	0	0	0	0	0	0	0	2	0	0	0	0	0	0	0	0	0	0	0	0	0	0	0	0	0	0	0	0	0	0	0	0	0
f__Prevotellaceae_g__Alloprevotella_s__Prevotellamassilia-timonensis	557	0	0	0	0	0	0	0	0	0	0	0	0	0	0	0	0	0	0	0	0	0	0	0	0	0	0	0	0	0	0	0	3	2	0	0	0	0	1339	0	0	0	0	0	0	0	0	0	0
f__Lachnospiraceae_g__Roseburia_s__gut-metagenome	0	0	0	0	0	0	0	0	0	0	0	0	2	0	0	0	0	0	0	0	0	0	0	0	0	0	0	0	1	0	0	0	0	0	0	0	0	0	0	0	0	0	0	0	0	0	0	0	0
f__Lachnospiraceae_g__Lachnospira_s__human-gut-metagenome	42	3	35	40	6	0	5	175	74	5	0	51	92	8	2	4	5	0	4	62	0	210	45	95	55	28	89	59	18	35	229	42	309	0	124	572	4	349	27	209	122	3	0	6	23	0	22	0	0
f__Clostridiaceae-1_g__Clostridium-sensu-stricto-1_s__	4	0	1	2	0	0	0	2	24	8	0	0	0	0	0	0	0	0	0	0	0	1	1	28	0	0	6	34	0	1	1	0	0	51	7	2	0	0	16	1	4	11	0	25	0	1	0	0	0
f__Ruminococcaceae_g__Ruminococcus-1_s__human-gut-metagenome	0	0	0	0	0	0	0	4	0	0	1	0	0	0	0	0	0	0	0	0	0	0	0	0	0	0	0	0	0	1	0	0	0	0	0	0	0	0	0	0	3	0	0	0	0	0	0	0	0
f__Barnesiellaceae_g__Barnesiella_s__uncultured-organism	42	12	0	1	0	0	0	0	22	0	0	22	0	59	0	0	26	2	0	0	0	48	0	10	62	0	0	272	0	0	0	0	2	0	0	0	35	0	7	14	0	0	0	0	0	1	0	103	14
f__Erysipelotrichaceae_g__Holdemanella_s__metagenome	0	0	0	0	0	0	0	0	0	0	0	5	0	0	0	0	0	0	0	0	0	0	3	0	0	4	0	4	0	0	0	0	0	0	7	0	0	0	0	0	2	0	0	0	1	0	0	0	0
f__Lachnospiraceae_g__Agathobacter_s__Eubacterium-ramulus	8	0	3	6	0	0	0	11	0	0	0	6	0	2	0	0	0	1	0	2	0	0	1	0	2	0	2	1	0	0	3	24	0	0	6	0	0	10	1	4	0	0	1	2	9	0	0	0	0
f__Ruminococcaceae_g__[Eubacterium]-coprostanoligenes-group_s__gut-metagenome	0	0	0	0	0	0	0	1	0	0	0	0	0	0	0	0	0	0	0	0	0	0	0	1	0	0	0	0	1	0	0	0	0	0	0	0	0	0	0	0	0	0	0	0	0	0	0	0	0
f__Bacteroidaceae_g__Bacteroides_s__bacterium-NLAE-zl-C186	0	0	0	0	0	0	0	0	0	0	0	0	11	0	0	0	0	0	0	0	0	0	0	0	0	0	0	0	0	0	0	0	0	0	0	0	0	0	0	0	0	0	0	0	0	0	0	0	0
f__Actinomycetaceae_g__Actinomyces_s__Actinomyces-gerencseriae-DSM-6844	0	0	0	0	0	0	0	0	0	0	0	0	0	0	0	0	0	0	0	0	0	0	0	0	0	0	0	0	0	0	0	0	0	0	0	0	2	0	0	0	0	0	0	0	0	0	0	0	0
f__Peptostreptococcaceae_g__uncultured_s__uncultured-Peptostreptococcaceae-bacterium	0	0	0	0	0	0	0	0	0	0	0	0	0	0	0	0	0	0	0	0	0	0	0	0	0	0	0	0	0	0	0	0	0	0	0	0	0	0	0	0	0	0	0	1	0	0	0	0	0
f__Burkholderiaceae_g__Parasutterella_s__uncultured-organism	0	0	1	0	1	12	0	0	0	0	61	0	13	2	0	2	1	0	0	0	0	32	0	20	2	0	1	0	0	2	2	1	43	0	4	8	0	2	1	2	0	0	0	18	0	3	0	0	1
f__Ruminococcaceae_g__Negativibacillus_s__Negativibacillus-massiliensis	0	0	0	0	0	0	0	0	0	0	0	0	0	0	0	0	0	0	0	0	0	0	0	0	0	0	0	0	0	0	0	0	0	1	0	0	0	1	0	0	0	0	0	0	0	0	0	0	0
f__Weeksellaceae_g__Bergeyella_s__uncultured-Bacteroidetes-bacterium	0	0	0	0	0	0	0	0	0	0	0	0	0	0	0	0	0	0	0	1	0	0	0	0	0	0	1	0	0	0	1	0	0	0	0	0	0	0	0	0	0	0	0	0	0	0	0	0	0
f__Actinomycetaceae_g__Actinomyces_s__Actinomyces-sp.-oral-taxon-448-str.-F0400	0	0	0	0	0	0	0	0	0	0	0	0	0	0	0	0	0	0	0	0	0	0	0	0	0	0	0	0	0	0	0	0	0	0	0	0	0	0	1	0	0	0	0	0	0	0	0	0	0
f__Ruminococcaceae_g__Oscillibacter_s__	1	0	0	0	0	0	0	0	0	0	0	0	0	0	0	0	0	0	0	0	1	0	0	1	0	1	0	0	0	0	0	0	0	0	0	0	0	0	0	0	0	0	0	0	0	0	0	0	0
f__Lachnospiraceae_g__Anaerostipes_s__metagenome	0	0	0	0	0	0	0	0	0	0	0	0	0	0	0	0	0	0	0	0	0	0	0	0	0	0	0	0	0	0	0	0	0	0	0	0	0	0	0	0	0	0	0	0	0	0	0	0	0
f__Marinifilaceae_g__Butyricimonas_s__Butyricimonas-sp.-AT11	0	0	0	0	0	0	0	0	0	0	0	6	1	1	0	0	4	0	0	0	26	1	0	3	0	0	0	1	5	12	0	0	0	0	1	0	1	2	0	2	0	3	0	0	0	0	0	1	0
p__Bacteroidetes_c__Bacteroidia_s__	1	0	3	4	14	1	1	0	1	1	4	3	5	4	4	1	1	9	12	2	8	3	6	7	1	9	2	4	2	4	1	1	0	1	2	1	2	1	5	6	0	2	0	0	0	0	0	0	1
f__Barnesiellaceae_g__Coprobacter_s__	0	0	0	0	0	0	2	0	1362	0	0	0	0	0	0	0	0	0	0	0	0	0	1	366	0	0	198	0	16	30	0	0	0	0	0	0	0	0	0	0	0	0	0	2	0	0	0	0	0
f__Erysipelotrichaceae_g__Solobacterium_s__	0	0	0	0	0	0	0	0	0	0	0	0	0	0	0	0	0	0	0	0	0	0	0	0	0	0	0	0	0	0	0	0	0	0	0	0	0	0	0	0	1	0	0	0	1	0	0	0	0
f__Fusobacteriaceae_g__Fusobacterium_s__Fusobacterium-necrophorum-subsp.-funduliforme-ATCC-51357	0	0	0	0	0	0	0	0	0	0	0	0	0	0	0	0	0	0	0	0	0	0	1	0	0	0	0	0	0	0	0	0	0	0	0	0	0	0	0	0	0	0	0	0	0	0	0	0	0
f__Desulfovibrionaceae_g__Desulfovibrio_s__Desulfovibrio-desulfuricans-subsp.-desulfuricans	0	0	1	0	0	0	0	0	0	0	0	0	0	0	0	0	0	0	0	0	0	0	0	0	0	0	0	0	0	0	0	0	0	0	0	0	0	0	0	0	0	7	0	0	0	0	0	0	0
f__Propionibacteriaceae_g__Cutibacterium_s__	0	0	0	0	0	0	0	0	0	0	0	0	0	0	0	0	0	0	0	0	0	0	0	0	0	0	0	0	0	0	0	0	0	0	0	0	7	0	0	0	0	0	0	0	0	0	0	0	0
f__Lactobacillaceae_g__Lactobacillus_s__Lactobacillus-sp.-OR-11	0	0	0	0	0	0	0	0	0	0	0	0	0	0	0	0	0	0	0	0	0	0	0	0	0	0	0	0	0	0	0	0	0	0	0	0	0	0	1	0	0	0	0	0	0	0	0	0	0
f__Marinifilaceae_g__Butyricimonas_s__uncultured-bacterium	12	0	2	0	1	0	0	0	0	0	0	49	0	50	0	20	0	0	0	0	0	0	6	26	12	43	18	53	26	73	0	0	0	0	0	0	4	2	0	0	3	0	0	5	0	0	7	0	0
f__wallaby-gut-metagenome_g__wallaby-gut-metagenome_s__wallaby-gut-metagenome	0	0	0	0	0	0	0	0	0	0	0	0	0	0	0	0	0	1	0	0	0	0	0	0	0	0	0	0	0	0	0	0	0	0	0	0	0	0	0	0	0	0	0	0	0	0	0	0	0
f__Ruminococcaceae_g__Flavonifractor_s__unidentified	0	0	0	0	0	0	0	0	0	0	0	0	0	0	0	0	0	0	0	0	0	0	0	0	0	0	0	0	0	0	0	0	0	1	0	0	0	0	0	0	0	0	0	0	0	0	0	0	0
f__Veillonellaceae_g__Dialister_s__uncultured-bacterium	0	0	0	0	0	0	0	0	0	0	0	0	0	0	0	0	0	0	2	0	0	0	0	0	0	0	0	0	0	1	0	0	0	0	0	0	0	0	0	0	0	0	0	0	4	0	0	0	0
k__Archaea_s__	25	3	30	46	3	0	3	75	0	5	27	11	7	19	6	2	3	4	0	14	32	10	4	19	15	7	7	16	25	18	30	30	33	14	48	17	11	65	8	45	20	8	0	15	37	1	8	20	3
f__Acidaminococcaceae_g__Phascolarctobacterium_s__uncultured-organism	0	0	257	485	2795	0	4	0	0	177	264	424	0	444	1373	215	262	0	31	0	414	293	0	307	21	0	19	119	23	0	584	464	285	432	112	87	34	640	0	172	0	4	3	297	0	332	123	31	0
o__Clostridiales_f__Peptococcaceae_s__	0	0	0	0	0	0	0	0	0	0	0	0	0	0	0	0	0	0	0	0	0	0	0	3	0	0	0	0	0	0	0	0	0	0	0	0	0	0	0	0	0	0	0	0	0	0	0	0	0
o__Lactobacillales_f__Lactobacillaceae_s__	0	0	0	0	2	0	0	0	0	0	0	0	0	0	0	0	0	0	0	0	0	0	0	0	0	0	0	0	0	0	0	0	0	0	0	0	0	0	0	0	0	0	0	0	0	0	0	0	0
f__Veillonellaceae_g__Dialister_s__Dialister-sp.-oral-clone-FY011	0	0	0	0	0	0	0	0	0	0	0	0	3	0	0	0	0	0	0	0	0	0	0	0	0	0	0	0	0	0	0	0	0	0	0	0	0	0	0	0	0	0	0	0	0	0	0	0	1
f__Actinomycetaceae_g__Actinomyces_s__	1	1	0	3	0	0	2	0	4	1	0	0	1	0	12	0	0	0	0	1	0	6	0	0	0	0	0	1	0	2	5	0	2	1	1	0	366	1	0	0	1	4	4	3	3	0	0	1	2
f__Erysipelotrichaceae_g__Erysipelotrichaceae-UCG-006_s__uncultured-bacterium	0	0	0	0	0	0	0	3	0	0	0	0	0	0	0	0	0	0	0	0	0	0	0	0	0	0	0	0	0	0	0	0	0	0	0	0	0	0	0	0	0	0	0	0	0	0	0	0	0
f__Lachnospiraceae_g__Lachnospiraceae-UCG-004_s__uncultured-organism	48	0	37	3	3	0	23	26	0	4	6	4	19	5	2	0	1	5	0	8	20	7	16	6	8	4	17	2	11	8	9	104	50	26	7	70	0	21	17	6	32	4	1	1	9	8	14	1	0
f__Lachnospiraceae_g__Roseburia_s__metagenome	0	0	0	0	0	0	0	0	0	0	0	1	2	2	0	0	0	0	0	0	1	0	0	0	0	0	0	0	0	0	2	0	1	0	0	0	0	0	0	0	0	0	0	0	2	0	0	0	0
f__Bacillaceae_g__Anoxybacillus_s__	0	0	0	0	0	0	0	0	0	0	0	0	0	0	1	0	0	0	0	0	0	0	0	0	0	0	0	0	0	0	0	0	0	0	0	0	0	0	0	0	0	0	0	0	0	0	0	0	0
f__Lachnospiraceae_g__Moryella_s__uncultured-bacterium	0	0	0	0	0	0	0	0	0	0	0	0	0	0	0	0	0	0	0	0	1	0	0	0	0	0	0	0	0	0	0	0	0	0	0	0	0	0	0	0	0	0	0	0	0	0	0	0	0
f__Ruminococcaceae_g__Ruminococcus-2_s__uncultured-Ruminococcaceae-bacterium	0	0	0	0	0	0	0	0	0	0	0	0	0	0	0	0	0	0	0	0	0	0	0	0	0	0	0	0	0	0	0	0	0	0	0	0	0	0	0	0	0	0	0	0	0	0	0	0	0
f__Lachnospiraceae_g__Lachnospiraceae-UCG-001_s__metagenome	2	0	0	0	0	0	0	0	0	0	0	0	0	0	0	0	0	1	0	0	0	4	0	5	32	0	0	0	0	0	1	0	0	0	0	0	3	4	1	30	4	0	0	0	1	0	0	1	0
f__Desulfovibrionaceae_g__Desulfovibrio_s__gut-metagenome	0	0	0	0	0	0	0	0	0	0	0	0	0	0	0	0	46	0	0	0	0	0	0	0	0	0	0	0	0	0	0	0	0	0	5	0	0	0	14	0	0	0	0	12	0	0	45	250	0
f__Lachnospiraceae_g__Lachnospiraceae-UCG-010_s__uncultured-bacterium	1	0	2	0	0	0	2	2	0	0	0	0	4	0	0	0	0	0	0	0	0	0	0	0	2	0	0	0	2	2	0	0	0	0	0	0	0	1	0	0	0	0	0	0	0	0	0	0	0
f__Erysipelotrichaceae_g__Holdemania_s__Holdemania-sp.-Marseille-P2844	0	0	10	2	5	0	0	1	0	8	5	7	13	1	0	1	0	0	0	0	10	14	0	6	4	3	0	0	2	17	0	0	0	0	0	9	0	2	0	15	0	1	0	1	0	0	0	14	0
f__Acidaminococcaceae_g__Acidaminococcus_s__Acidaminococcus-intestini-DSM-21505	0	0	0	0	0	0	0	0	0	0	0	0	0	0	0	0	0	0	0	0	0	0	0	0	1	0	0	0	0	0	0	0	0	0	0	0	0	0	0	0	0	0	0	0	0	0	0	0	0
f__Lachnospiraceae_g__UC5-1-2E3_s__	0	0	0	0	0	0	0	0	0	0	0	0	0	0	0	0	0	0	0	0	0	0	0	0	0	0	0	0	0	0	0	0	0	1	0	0	0	0	0	0	0	0	0	0	0	0	0	0	0
f__Clostridiales-vadinBB60-group_g__gut-metagenome_s__gut-metagenome	0	0	0	0	0	0	0	38	0	0	0	0	0	0	0	0	0	1	0	0	0	0	0	0	0	0	1	0	0	0	0	0	0	0	2	0	0	0	0	0	0	0	0	0	2	0	2	0	0
f__Lachnospiraceae_g__Blautia_s__Blautia-sp.-Marseille-P3441	1	0	1	0	0	0	0	0	0	0	0	2	0	0	0	0	0	1	0	0	2	0	0	0	1	0	0	0	0	0	1	1	1	0	0	1	0	0	0	0	2	0	0	0	0	0	0	0	0
f__Streptococcaceae_g__Lactococcus_s__uncultured-Streptococcus-sp.	0	0	0	1	1	0	0	0	0	0	0	0	0	0	0	0	0	0	0	0	0	0	0	0	0	0	0	0	0	0	0	0	0	0	0	0	0	0	0	0	0	0	0	0	0	0	0	0	0
f__Akkermansiaceae_g__Akkermansia_s__unidentified	0	0	0	0	25	0	0	0	0	0	0	1	6	0	0	0	0	4	0	0	877	0	0	11	0	0	0	6	0	0	0	0	0	87	0	0	0	0	0	3	18	36	0	0	0	0	22	0	171
f__Prevotellaceae_g__Prevotellaceae-UCG-001_s__	0	0	0	0	0	0	0	0	0	0	0	0	0	0	0	0	0	0	0	0	0	0	0	0	0	0	0	0	0	0	0	0	0	0	0	0	0	0	0	0	0	0	0	0	0	0	0	1	0
o__Pseudomonadales_f__Pseudomonadaceae_s__	0	0	0	0	0	0	0	0	0	0	0	0	0	0	0	0	0	0	0	0	0	0	0	0	0	0	0	0	0	0	0	0	0	0	0	0	0	0	0	0	0	0	0	0	0	0	0	0	1
f__Bacteroidaceae_g__Bacteroides_s__Bacteroides-timonensis	0	0	0	0	0	0	0	0	0	0	0	0	0	0	11	0	0	0	0	0	0	0	0	0	0	0	0	0	0	0	0	0	0	0	0	0	0	0	0	0	0	0	0	0	0	0	0	0	0
f__Peptococcaceae_g__Peptococcus_s__	0	0	0	0	0	0	0	0	0	0	0	0	0	4	1	1	0	0	0	0	0	0	0	1	0	0	0	0	1	3	0	0	0	0	0	0	0	0	0	0	0	0	0	0	0	0	0	0	0
f__Burkholderiaceae_g__Sutterella_s__Burkholderia-sp.-K4410.MGS-135	44	0	1	0	0	1	7	2	91	0	0	351	0	0	11	0	35	100	0	0	220	0	19	1	1	0	27	213	0	0	0	0	4	0	0	0	0	1	0	0	6	0	0	0	0	0	0	0	0
f__Ruminococcaceae_g__Ruminococcaceae-UCG-014_s__uncultured-Ruminococcaceae-bacterium	0	0	0	0	0	0	0	0	0	0	0	0	0	0	0	0	0	0	0	0	0	0	0	0	0	0	0	0	0	0	0	0	0	0	0	0	0	0	0	0	0	0	0	0	0	0	0	0	0
f__Bacteroidaceae_g__Bacteroides_s__Bacteroides-dorei	0	0	1	0	0	75	0	0	1	0	0	0	0	21	47	0	0	0	0	0	0	0	0	0	9	0	0	15	0	0	0	6	17	14	0	2	0	0	0	0	0	0	1	0	0	27	0	17	0
f__Ruminococcaceae_g__CAG-352_s__	0	0	0	0	0	0	0	0	0	0	0	0	0	0	0	0	0	0	0	0	0	0	0	0	0	0	0	0	0	0	0	0	1	0	0	0	0	0	0	0	0	0	0	0	0	0	0	0	0
f__Ruminococcaceae_g__Ruminococcaceae-UCG-014_s__	0	0	0	0	0	0	0	0	0	0	0	0	0	19	0	0	0	2	0	0	0	0	0	0	1	2	0	5	0	1	0	0	0	0	3	0	0	0	0	0	7	0	0	0	0	0	0	0	0
f__Eggerthellaceae_g__Eggerthella_s__Eggerthella-lenta-DSM-2243	0	0	0	0	0	0	0	0	0	0	0	0	0	0	0	0	0	0	0	0	0	0	0	0	0	0	0	0	0	0	0	0	0	0	0	1	0	0	0	0	0	0	0	0	0	0	0	0	0
f__Prevotellaceae_g__Paraprevotella_s__gut-metagenome	29	0	0	0	0	0	3	0	32	5	0	7	0	0	0	0	284	24	0	226	0	0	0	0	0	29	58	129	0	0	11	0	0	0	9	0	15	78	15	0	186	8	0	20	7	183	19	62	1
f__Bacteroidaceae_g__Bacteroides_s__Bacteroides-finegoldii-CL09T03C10	0	0	0	0	0	0	0	0	0	38	0	0	0	0	0	0	0	0	0	1	0	8	0	0	0	0	0	35	0	0	0	0	0	0	1	0	0	0	0	0	0	0	0	0	0	0	0	0	0
f__Lachnospiraceae_g__Lachnospiraceae-FCS020-group_s__uncultured-organism	2	0	0	0	5	0	0	12	0	0	0	0	7	1	0	0	0	1	0	2	4	0	1	0	2	1	0	3	0	3	1	1	0	0	0	3	1	2	0	0	11	2	0	1	1	1	0	3	0
f__Eggerthellaceae_g__Senegalimassilia_s__unidentified	0	0	0	0	0	0	0	0	0	0	0	0	0	0	0	0	0	0	0	0	0	0	0	0	0	0	0	0	0	0	0	0	0	0	0	0	0	0	0	0	0	0	0	0	0	0	0	0	0
f__Acidaminococcaceae_g__Phascolarctobacterium_s__gut-metagenome	0	0	0	0	0	0	0	0	0	0	0	0	0	0	0	0	0	0	0	0	0	0	0	0	0	0	0	0	1	3	0	0	0	0	0	0	0	0	0	0	0	0	0	0	0	0	0	0	0
f__Lachnospiraceae_g__Coprococcus-3_s__uncultured-organism	0	0	0	0	0	0	0	0	0	0	0	0	0	0	0	0	0	0	0	0	0	0	0	0	0	0	0	0	0	0	0	0	0	0	0	0	0	0	0	0	0	0	0	0	1	0	0	0	0
f__Bacteroidaceae_g__Bacteroides_s__Bacteroides-sp.	0	0	0	0	0	0	0	0	0	0	1	1	0	14	152	2	0	0	0	0	0	0	0	52	1	0	1	17	0	0	0	0	1	36	1	0	2	37	12	12	1	0	0	0	0	0	0	5	0
f__Bacteroidaceae_g__Bacteroides_s__metagenome	0	69	0	0	0	0	0	0	0	0	0	1	0	13	0	38	61	0	0	51	0	0	0	0	24	0	0	0	0	0	0	0	0	0	0	0	0	0	0	0	3	0	0	16	0	0	2	0	0
f__Actinomycetaceae_g__Varibaculum_s__	0	0	0	0	0	0	0	0	0	0	0	0	0	0	0	0	0	0	0	0	0	0	0	0	0	0	0	0	0	0	0	0	0	0	0	0	0	0	0	0	0	0	0	0	0	1	0	0	0
f__Acidaminococcaceae_g__Phascolarctobacterium_s__	69	0	4	4	40	0	0	0	0	1	43	14	0	14	22	11	3	13	0	0	9	4	4	4	2	1	0	6	0	0	9	3	1	5	3	1	0	7	209	129	0	14	0	6	0	3	3	1	0
f__Sporolactobacillaceae_g__uncultured_s__unidentified	0	0	0	0	0	0	1	0	0	0	0	0	0	0	0	0	0	0	0	0	0	0	0	0	0	0	0	0	0	0	0	0	0	0	0	0	1	0	0	0	0	0	0	0	0	0	0	0	0
f__Lachnospiraceae_g__uncultured_s__uncultured-Eubacterium-sp.	0	0	0	0	0	0	0	0	0	0	0	0	0	0	0	0	0	0	0	0	0	0	0	0	0	0	0	0	0	0	0	0	0	0	0	0	0	0	0	0	0	0	0	0	0	0	0	0	0
f__Rikenellaceae_g__Alistipes_s__Alistipes-indistinctus-YIT-12060	28	0	0	0	17	0	0	0	0	0	0	81	0	3	43	0	1	0	0	0	0	0	0	25	4	81	22	4	12	18	0	1	2	0	8	1	4	2	1	5	0	2	0	1	0	0	1	15	0
f__Lachnospiraceae_g__Howardella_s__	0	0	0	0	0	0	0	0	0	0	0	0	0	0	0	0	0	0	0	0	0	0	0	0	0	0	0	0	0	0	0	0	0	0	0	0	0	0	0	0	0	0	0	0	0	0	0	0	0
f__Bacteroidaceae_g__Bacteroides_s__bacterium-NLAE-zl-C31	0	1	7	8	1	36	0	1	0	3	9	0	1	0	4	0	0	6	0	0	32	7	0	1	4	5	1	3	1	8	4	0	4	1	0	90	0	1	0	21	0	0	0	0	1	4	0	4	0
f__Actinomycetaceae_g__Actinomyces_s__Actinomyces-turicensis-ACS-279-V-Col4	0	0	0	0	0	0	0	0	0	0	0	0	0	0	0	0	0	0	0	0	0	0	0	0	0	0	0	0	0	0	0	0	0	0	0	0	1	0	0	0	0	0	0	0	0	0	0	0	0
f__Prevotellaceae_g__Prevotella-7_s__uncultured-Bacteroidetes-bacterium	0	0	0	0	0	0	0	0	0	0	0	0	0	0	0	0	0	0	0	0	0	0	0	0	0	0	0	0	0	0	0	0	0	0	0	0	0	0	0	0	0	0	0	0	0	0	0	0	0
o__Victivallales_f__vadinBE97_s__	0	0	0	0	0	0	0	0	0	0	0	0	0	0	0	0	0	0	0	0	0	0	0	0	0	0	2	1	0	0	0	0	0	0	0	0	0	0	0	0	0	0	0	0	9	0	0	0	0
f__Rikenellaceae_g__Alistipes_s__Alistipes-timonensis-JC136	0	0	0	0	0	0	0	0	0	0	1	0	0	0	0	0	0	0	0	0	44	0	0	0	0	0	0	0	0	0	0	0	0	0	0	0	1	0	0	0	0	0	0	0	0	0	0	0	0
f__Barnesiellaceae_g__Barnesiella_s__uncultured-bacterium	2	2	0	0	0	0	0	0	71	0	0	7	0	3	0	0	3	42	0	0	0	11	0	26	1	1	2	29	0	0	0	0	37	0	0	0	0	0	1	2	0	0	0	0	0	6	0	24	0
f__Lachnospiraceae_g__Anaerosporobacter_s__uncultured-organism	0	0	0	0	0	0	0	28	0	0	0	0	0	0	4	0	0	0	0	0	0	0	0	0	0	0	0	0	0	0	0	0	0	1	0	0	0	0	3	0	0	0	0	0	1	0	0	0	0
f__Erysipelotrichaceae_g__uncultured_s__uncultured-bacterium	0	0	0	0	0	0	0	1	0	0	0	0	0	0	0	0	0	0	0	0	0	0	0	0	0	0	0	0	0	0	0	0	0	0	0	0	0	0	0	0	0	0	0	0	0	0	0	0	0
f__Flavobacteriaceae_g__uncultured_s__gut-metagenome	0	0	0	0	0	0	0	0	0	0	0	0	0	0	0	0	0	0	0	0	0	0	0	0	0	1	1	0	0	0	0	0	0	0	0	0	0	0	0	7	0	0	0	0	0	0	0	0	0
o__Micrococcales_f__Micrococcaceae_s__	0	0	0	0	1	0	0	0	0	0	2	0	0	0	0	0	0	0	0	0	0	0	0	0	0	0	0	0	0	0	0	0	0	0	0	0	0	0	0	0	0	0	0	1	0	0	0	0	0
f__Enterobacteriaceae_g__Escherichia-Shigella_s__	375	4	250	567	888	649	24	11	682	2682	272	173	286	39	20	86	348	1143	0	2	99	899	92	0	4	11	1	20	58	253	968	234	54	1027	70	37	925	144	84	920	235	897	3308	100	112	43	5	82	1134
f__Erysipelotrichaceae_g__Erysipelotrichaceae-UCG-004_s__	0	0	0	0	0	0	0	1	0	0	0	0	0	0	0	0	0	0	0	0	0	0	0	0	0	0	0	0	0	0	0	0	0	0	0	0	0	0	0	0	0	0	0	0	0	0	0	0	0
f__Lachnospiraceae_g__Sellimonas_s__	0	0	0	0	0	0	0	0	0	0	0	0	0	0	0	0	0	0	0	0	0	0	0	0	0	0	0	0	3	11	0	0	0	26	0	0	17	0	0	0	0	0	0	0	0	0	0	0	0
f__Lachnospiraceae_g__Fusicatenibacter_s__	9	0	6	1	6	0	0	7	0	5	29	3	30	17	10	1	23	8	0	6	9	39	17	66	24	1	5	8	23	33	57	24	65	0	0	50	4	16	0	7	10	2	22	1	3	0	7	9	0
f__Ruminococcaceae_g__DTU089_s__	0	0	0	0	0	0	0	0	0	0	0	0	0	0	0	0	0	0	0	0	0	0	0	0	0	0	0	0	0	0	0	0	0	0	0	0	0	0	0	0	0	0	0	0	0	0	0	0	0
f__Ruminococcaceae_g__Ruminococcaceae-UCG-014_s__gut-metagenome	0	0	0	0	0	0	0	0	0	0	0	0	0	0	0	0	0	0	0	0	0	0	0	0	0	0	0	0	0	0	0	0	0	0	1	0	0	0	0	0	0	0	0	0	0	0	0	0	0
f__Akkermansiaceae_g__Akkermansia_s__uncultured-bacterium	0	0	0	0	2	0	0	0	0	0	0	0	0	0	0	0	0	2	0	0	26	0	0	3	0	0	0	0	0	0	0	0	0	1	0	0	0	0	0	0	0	0	0	0	0	0	0	0	3
f__Enterococcaceae_g__Enterococcus_s__	0	0	0	0	0	0	2	0	0	0	0	0	0	0	0	0	0	0	0	0	0	0	0	0	0	0	0	0	0	0	0	0	0	0	7	0	0	0	0	0	0	2	0	0	0	0	0	0	0
f__Bacteroidaceae_g__Bacteroides_s__Bacteroides-sp.-HPS0048	2	0	5	2	20	0	0	6	0	30	0	3	0	2	0	3	0	0	0	0	0	0	0	1	7	0	1	1	2	6	0	1	2	2	1	0	0	4	0	3	0	1	0	0	0	0	0	3	0
c__Bacilli_o__Bacillales_s__	0	0	0	0	0	0	1	0	0	0	0	0	0	0	0	0	0	1	0	1	0	0	0	0	0	0	0	1	0	1	0	0	0	0	0	0	0	0	0	1	0	0	0	0	1	0	0	0	0
f__Succinivibrionaceae_g__uncultured_s__uncultured-bacterium	0	0	0	0	0	0	0	94	0	0	0	0	0	0	0	0	0	0	0	0	0	0	0	0	0	0	0	0	0	0	0	0	0	0	0	0	0	0	0	0	0	0	0	0	0	0	0	0	0
f__Ruminococcaceae_g__uncultured_s__human-gut-metagenome	0	0	0	0	0	0	0	0	0	0	0	0	0	0	0	0	0	0	0	0	0	0	0	0	0	0	0	0	0	0	0	0	0	0	0	0	0	1	0	0	0	1	0	0	0	0	0	0	0
f__Leuconostocaceae_g__Weissella_s__Weissella-viridescens	0	0	0	0	0	0	0	0	0	0	0	0	0	0	0	0	0	0	0	0	0	0	0	0	0	0	0	0	0	0	0	0	0	0	0	0	0	0	0	0	0	0	0	0	0	0	0	0	0
f__Prevotellaceae_g__Prevotella-9_s__uncultured-Wautersiella-sp.	212	0	0	0	0	0	0	249	0	0	0	0	0	0	21	0	0	362	35	0	0	0	234	0	0	8	993	0	0	0	2	0	0	0	71	1	0	0	1	0	8	0	0	19	62	0	9	0	0
f__Victivallaceae_g__Victivallis_s__unidentified	0	0	0	0	0	0	0	0	0	0	0	0	0	0	0	0	0	0	0	0	0	0	0	1	0	0	0	0	0	0	0	0	0	0	0	0	0	1	0	0	0	0	0	0	0	0	0	0	0
f__Ruminococcaceae_g__Anaerotruncus_s__uncultured-bacterium	0	0	0	0	0	0	0	0	0	0	0	0	0	0	0	0	0	0	0	0	1	0	0	0	0	0	0	0	0	0	0	0	0	0	0	0	0	0	0	0	0	0	0	0	0	0	0	0	0
f__Burkholderiaceae_g__Variovorax_s__	0	0	0	0	0	0	0	0	0	0	0	0	0	0	0	0	0	0	0	0	0	0	0	0	0	0	0	0	0	0	0	0	0	0	0	0	1	0	0	0	0	0	0	0	0	0	0	0	0
f__Dietziaceae_g__Dietzia_s__	0	0	0	0	0	0	0	0	0	0	0	0	0	0	0	0	0	0	0	0	0	0	0	0	0	0	0	0	0	0	0	0	0	0	0	0	0	2	0	0	0	0	0	0	0	0	0	0	0
f__Lachnospiraceae_g__[Eubacterium]-eligens-group_s__	0	0	516	614	276	0	1	2	0	0	597	24	119	69	0	3	5	37	0	91	0	42	5	125	179	37	23	192	8	7	68	298	608	1150	139	1019	25	57	62	12	75	2	0	14	8	154	29	13	4
o__Selenomonadales_f__Acidaminococcaceae_s__	0	0	0	0	0	0	0	0	0	0	2	1	0	0	0	0	1	0	0	2	0	1	6	0	0	0	1	0	0	0	0	0	0	0	0	0	0	0	0	0	0	1	0	1	0	0	0	0	0
f__Veillonellaceae_g__Mitsuokella_s__	0	0	0	0	0	0	0	0	0	0	0	0	0	0	0	0	0	0	0	0	0	0	0	0	0	0	0	0	0	0	0	0	0	0	0	0	0	0	78	0	0	0	0	0	166	0	0	0	0
o__Pseudomonadales_f__Moraxellaceae_s__	0	0	0	0	0	0	0	0	0	0	0	0	0	0	0	0	0	0	0	0	0	0	0	0	0	0	0	0	0	0	0	0	0	0	0	0	0	0	0	0	12	0	0	0	0	0	0	0	0
f__Lachnospiraceae_g__[Eubacterium]-fissicatena-group_s__	0	0	0	0	2	0	0	0	0	0	0	0	0	0	0	0	0	0	0	0	1	0	0	0	0	0	0	0	0	0	0	0	0	0	0	0	1	0	1	0	0	0	0	0	0	0	0	0	1
f__uncultured-rumen-bacterium_g__uncultured-rumen-bacterium_s__uncultured-rumen-bacterium	0	0	0	0	0	0	0	0	0	0	0	0	0	0	0	0	0	0	0	0	0	0	0	0	0	0	0	1	0	0	0	0	0	0	0	0	0	0	8	0	0	0	0	0	0	0	0	0	0
f__Ruminococcaceae_g__Ruminococcus-2_s__uncultured-bacterium	0	0	0	0	1	0	0	3	0	0	0	0	0	0	0	0	0	0	0	0	0	0	1	0	0	1	0	0	0	0	8	0	0	0	0	0	0	0	0	1	0	0	0	0	0	0	0	0	0
f__Moraxellaceae_g__Acinetobacter_s__	0	0	0	0	0	0	1	0	0	0	0	0	0	1	3	0	0	0	0	0	0	0	0	0	0	0	0	0	0	0	0	0	0	0	0	0	46	1	0	0	222	0	0	1	0	0	1	0	2
f__Legionellaceae_g__Legionella_s__	0	0	0	0	0	0	0	0	0	0	0	0	0	0	0	0	0	0	0	0	0	0	0	0	0	0	0	0	0	0	0	0	0	0	0	0	1	0	0	0	0	0	0	0	0	0	0	0	0
f__Lactobacillaceae_g__Lactobacillus_s__Lactobacillus-salivarius	0	0	0	0	0	0	0	0	0	0	0	0	0	0	0	0	0	0	0	0	0	0	0	0	0	0	0	0	0	0	0	0	0	0	1	0	0	0	0	0	0	0	0	0	0	0	0	0	0
f__Tannerellaceae_g__Parabacteroides_s__bacterium-NLAE-zl-P241	0	1	0	0	0	0	0	0	0	0	0	1	1	0	2	1	0	0	0	0	0	1	1	1	0	1	0	2	1	0	0	1	0	2	0	0	0	0	0	0	0	2	0	0	0	0	1	0	0
f__Prevotellaceae_g__Prevotella-7_s__uncultured-organism	88	0	0	0	0	0	0	20	0	0	0	0	0	0	1	1	0	0	1232	0	0	0	0	0	0	0	0	0	1	0	0	0	0	0	0	0	0	0	0	0	0	0	0	0	198	0	0	0	0
f__Prevotellaceae_g__Prevotella-2_s__Prevotellaceae-bacterium-DJF_CR62	6	0	0	0	0	0	84	0	0	0	0	0	0	0	0	0	0	0	0	0	0	0	0	0	0	0	0	0	0	0	0	0	0	0	0	0	0	0	0	0	0	0	0	0	0	0	0	0	0
f__Ruminococcaceae_g__Subdoligranulum_s__uncultured-bacterium	0	0	0	0	0	0	0	0	0	0	0	0	0	0	0	0	0	0	0	0	0	0	0	0	0	0	0	0	0	0	0	0	1	0	0	0	0	0	0	0	0	0	0	0	0	0	0	0	0
p__Actinobacteria_c__Actinobacteria_s__	0	0	0	0	3	0	15	1	0	0	0	0	8	0	9	1	0	2	2	1	3	0	2	4	0	0	1	1	0	0	40	0	0	2	0	0	0	0	0	14	1	0	6	1	0	0	1	3	0
f__Family-XI_g__Anaerococcus_s__	0	0	0	0	0	0	0	0	0	0	0	0	0	0	0	0	0	0	0	0	0	0	0	0	0	0	0	0	0	0	0	0	0	0	0	0	0	0	0	0	0	0	0	0	0	0	0	0	0
f__Lachnospiraceae_g__Lachnoclostridium_s__uncultured-organism	0	0	2	0	0	4	0	0	0	0	0	0	0	0	0	0	1	0	0	0	0	1	2	0	0	0	0	0	0	0	1	0	0	1	1	1	0	0	0	0	0	2	0	0	0	0	0	1	0
f__Eggerthellaceae_g__Eggerthella_s__	0	0	0	0	0	0	0	0	45	0	0	0	0	0	0	0	0	0	0	0	0	0	0	0	0	0	0	0	0	0	0	0	0	0	0	0	0	0	0	0	0	0	0	0	0	0	0	0	0
f__Bacteroidaceae_g__Bacteroides_s__	470	8924	9376	8189	2878	10581	214	253	1902	7629	9084	2704	7490	5858	3398	8264	5401	1395	128	6448	6606	8595	431	5173	10397	2495	286	7180	5003	6587	2673	7212	6625	5772	391	9419	373	1336	123	6660	956	3251	4180	963	457	1799	252	4137	1051
f__Weeksellaceae_g__uncultured_s__uncultured-Flavobacterium-sp.	0	0	0	0	0	0	0	0	0	0	0	0	0	0	0	0	0	0	0	0	0	0	0	0	0	0	0	0	0	0	0	0	0	0	0	0	0	0	0	0	0	0	0	0	0	0	0	0	2
f__Rhodobacteraceae_g__Paracoccus_s__metagenome	0	0	0	0	0	0	0	0	0	0	0	0	0	0	0	0	0	0	0	0	0	0	0	0	0	0	0	0	0	0	0	0	0	0	0	0	0	0	0	0	0	0	0	0	0	0	0	0	1
f__Burkholderiaceae_g__Sutterella_s__metagenome	0	0	0	0	0	0	0	0	0	0	0	0	0	0	0	0	0	0	0	0	0	0	1	0	0	6	0	0	0	0	0	0	0	0	0	0	0	0	0	0	0	0	0	0	0	0	0	0	0
f__Christensenellaceae_g__Catabacter_s__	0	0	0	0	0	0	0	0	0	0	0	0	0	0	1	0	0	0	0	0	0	0	0	0	0	0	0	0	0	0	0	0	0	0	0	0	0	0	0	0	0	0	0	0	0	0	0	0	0
f__Ruminococcaceae_g__Ruminococcus-1_s__Ruminococcus-sp.-UNK.MGS-30	0	0	0	0	0	0	0	0	0	0	21	0	0	0	0	0	0	2	1	0	0	0	0	0	0	0	0	2	0	1	0	0	0	0	0	0	0	0	0	0	0	0	0	1	3	2	0	1	0
f__Pasteurellaceae_g__Aggregatibacter_s__	0	0	0	0	0	0	2	0	0	0	0	0	0	0	0	0	0	0	0	0	0	0	0	0	1	0	0	0	0	0	0	0	1	0	0	0	0	0	0	0	0	0	0	0	0	0	0	0	0
f__Clostridiales-vadinBB60-group_g__uncultured-Thermoanaerobacterales-bacterium_s__uncultured-Thermoanaerobacterales-bacterium	0	0	0	0	19	0	0	0	0	0	0	0	0	1	0	0	0	0	0	0	0	0	0	0	0	0	0	0	0	0	0	0	0	0	0	0	62	0	0	0	0	1	0	0	0	0	0	0	0
f__Ruminococcaceae_g__[Eubacterium]-coprostanoligenes-group_s__	2	1	0	0	0	0	0	50	0	0	0	0	0	0	16	0	0	1	0	1	0	0	0	0	0	10	1	0	0	2	1	0	0	0	0	0	2	0	0	0	0	1	0	0	12	0	0	2	0
f__Clostridiales-vadinBB60-group_g__uncultured-bacterium_s__uncultured-bacterium	0	0	0	0	0	0	0	34	0	0	0	0	0	0	0	0	0	0	0	0	0	0	0	0	0	0	6	1	0	0	0	0	0	0	0	0	0	0	0	0	2	0	0	0	0	0	0	0	0
o__Coriobacteriales_f__Atopobiaceae_s__	0	0	0	0	0	0	0	0	0	0	0	0	0	0	0	0	0	0	0	0	0	0	0	0	0	0	0	0	0	0	0	0	0	0	0	0	0	0	0	0	0	1	0	0	0	0	0	0	0
f__Prevotellaceae_g__Alloprevotella_s__	15	0	0	0	0	1	0	1264	0	0	0	0	0	0	68	0	0	0	13	0	0	0	0	0	0	0	156	0	0	0	0	0	0	2	0	0	0	544	267	0	0	0	0	0	0	0	0	0	0
f__Staphylococcaceae_g__Staphylococcus_s__	0	0	0	0	1	0	0	0	0	0	0	0	0	0	0	0	0	0	0	0	0	0	0	0	0	0	0	0	0	0	0	0	0	0	0	0	1	0	0	0	0	0	1	0	1	0	0	0	1
f__Puniceicoccaceae_g__uncultured_s__	0	0	0	0	0	0	0	0	0	0	0	0	0	0	0	0	0	0	0	0	0	0	0	0	0	0	0	12	0	0	0	0	0	0	0	0	0	0	0	0	0	0	0	0	0	0	0	0	0
f__Bacteroidaceae_g__Bacteroides_s__Bacteroidaceae-bacterium-DJF_B220	0	0	0	0	0	0	0	44	0	0	0	0	0	0	29	0	0	0	13	0	0	0	0	0	0	0	0	0	0	0	0	0	0	0	0	0	0	0	0	0	162	0	0	0	0	0	0	0	0
f__Barnesiellaceae_g__uncultured_s__gut-metagenome	0	0	0	0	0	0	0	0	0	0	0	0	0	0	0	0	0	0	0	0	0	0	0	0	0	0	0	0	0	0	0	0	15	0	0	0	0	0	0	0	0	0	0	0	0	0	0	0	0
f__Lachnospiraceae_g__Anaerostipes_s__uncultured-eubacterium-AA02	0	0	0	0	0	0	0	0	1	0	0	0	0	0	0	0	0	0	0	0	0	0	0	0	0	0	0	0	0	0	0	0	0	0	0	0	0	0	0	0	0	0	0	0	0	0	0	0	0
o__Betaproteobacteriales_f__Neisseriaceae_s__	0	0	0	0	0	0	0	0	0	0	0	0	0	0	0	0	0	0	0	0	0	0	0	0	0	0	0	0	0	0	0	0	0	0	0	0	0	0	0	0	0	0	1	0	0	0	0	0	0
f__Fusobacteriaceae_g__Fusobacterium_s__unidentified	0	0	0	1	0	0	0	0	0	0	0	0	0	0	0	0	0	0	0	0	0	0	0	0	0	0	0	0	0	0	0	0	0	0	2	0	0	0	0	0	0	0	0	0	0	0	0	0	0
f__Lachnospiraceae_g__Lachnoclostridium_s__Clostridiales-bacterium-VE202-15	0	0	0	0	0	0	0	0	23	0	0	0	0	0	1	0	0	0	0	0	0	0	0	0	0	0	0	0	0	0	0	0	0	0	1	0	0	0	0	2	0	2	0	0	0	0	0	0	0
f__Ruminococcaceae_g__Butyricicoccus_s__	0	10	2	0	1	3	0	0	0	1	0	1	1	1	0	0	0	0	0	1	0	0	1	0	0	0	0	0	0	3	2	0	1	0	3	1	0	0	1	0	3	0	0	3	2	0	0	0	0
f__Lachnospiraceae_g__Lachnospiraceae-FCS020-group_s__uncultured-Clostridium-sp.	1	0	0	0	0	0	0	0	0	0	0	0	0	0	0	0	0	0	0	0	0	0	0	0	0	0	0	0	0	2	0	0	0	0	0	0	0	0	0	0	0	0	0	0	0	0	0	1	0
f__Pseudomonadaceae_g__Thiopseudomonas_s__	0	0	0	0	0	0	0	0	0	0	0	0	0	0	0	0	0	0	0	0	0	0	0	0	0	0	0	0	0	0	0	0	0	0	0	0	0	0	0	0	0	0	0	0	0	0	0	0	1
f__Family-XIII_g__Family-XIII-AD3011-group_s__	0	0	0	0	0	0	0	0	0	0	0	3	0	0	0	0	0	0	0	0	0	0	0	0	0	0	0	0	0	0	0	0	0	0	0	0	1	0	0	0	2	0	0	0	0	0	0	0	0
f__Desulfovibrionaceae_g__Desulfovibrio_s__	0	0	0	0	0	0	0	0	0	0	0	7	4	0	0	0	0	0	1	0	0	0	0	12	3	0	4	0	1	5	0	0	0	0	7	0	3	0	2	0	0	3	0	0	0	0	5	5	0
f__Moraxellaceae_g__Acinetobacter_s__Acinetobacter-sp.-BN-HKY5	0	0	0	0	0	0	0	0	0	0	0	0	0	0	0	0	0	1	0	0	0	0	0	0	0	0	0	0	0	0	0	0	0	0	0	0	0	0	0	0	0	0	0	0	0	0	0	0	0
f__Erysipelotrichaceae_g__Dielma_s__Dielma-fastidiosa	0	0	0	1	0	0	0	0	0	0	0	5	0	0	0	0	0	0	0	0	1	0	0	0	0	0	0	0	0	0	0	0	0	0	0	0	0	0	0	0	0	2	0	0	0	1	0	1	0
f__Bacteroidaceae_g__Bacteroides_s__Bacteroides-oleiciplenus-YIT-12058	0	0	0	0	0	0	0	0	0	0	0	0	0	0	0	0	0	0	0	0	0	0	0	0	0	0	0	0	0	0	0	0	0	0	0	0	0	0	0	0	0	0	0	0	0	0	0	0	0
c__Negativicutes_o__Selenomonadales_s__	0	0	0	2	0	0	0	0	0	0	2	2	0	1	1	2	0	1	0	0	1	3	2	2	0	0	1	1	0	1	0	0	0	0	2	0	0	0	4	4	0	4	0	0	0	0	0	0	2
f__Ruminococcaceae_g__CAG-352_s__uncultured-bacterium	0	0	0	0	0	0	0	0	0	0	0	0	0	0	0	0	0	0	0	0	0	0	0	0	0	0	0	0	0	0	0	0	3	0	0	0	0	0	0	0	0	0	0	0	0	0	0	0	0
f__Ruminococcaceae_g__Ruminococcus-1_s__metagenome	0	2	0	0	1	0	0	3	0	0	0	0	0	0	0	0	0	0	0	0	0	0	0	1	0	0	0	0	0	0	0	0	0	0	0	0	0	0	1	0	0	0	0	4	0	0	0	0	0
o__Fusobacteriales_f__Fusobacteriaceae_s__	0	0	0	3	0	0	0	0	0	1	0	0	0	0	0	0	1	0	0	0	0	0	0	0	0	0	0	0	0	0	0	0	0	0	0	0	0	0	0	0	0	0	0	0	0	0	0	0	0
f__Erysipelotrichaceae_g__Erysipelatoclostridium_s__Erysipelatoclostridium-ramosum	0	0	2	0	2	2	0	0	634	20	0	0	0	0	11	0	20	0	0	0	19	4	0	0	0	0	0	0	0	0	0	0	0	13	1	0	77	0	0	0	0	2	0	0	0	0	0	0	3
f__Weeksellaceae_g__Chryseobacterium_s__	1	0	0	0	0	0	0	0	0	0	0	0	1	0	4	0	0	0	0	0	1	0	1	0	0	0	0	1	0	0	1	0	0	0	0	0	2	0	0	0	5	0	0	0	0	0	0	0	0
f__Ruminococcaceae_g__Ruminococcaceae-UCG-013_s__uncultured-organism	0	0	2	1	0	0	0	0	0	0	0	0	0	0	0	0	0	0	0	0	0	0	0	1	0	0	0	0	0	0	0	0	0	0	0	0	0	0	0	0	1	0	0	1	0	0	0	0	0
f__Lachnospiraceae_g__Blautia_s__Blautia-hydrogenotrophica	0	0	0	0	0	0	0	0	0	0	0	0	0	0	0	0	0	0	0	0	0	0	0	0	0	0	0	0	0	0	1	0	0	0	0	0	16	0	0	0	0	0	0	0	0	0	0	0	0
f__Burkholderiaceae_g__Pelomonas_s__	0	0	0	0	0	0	0	0	0	0	0	0	0	0	0	0	0	0	0	0	0	0	0	0	0	0	0	0	0	0	0	0	0	0	0	0	4	0	0	0	0	0	0	0	0	0	0	0	0
f__Desulfovibrionaceae_g__uncultured_s__uncultured-Desulfovibrionales-bacterium	0	0	0	0	0	0	0	0	0	0	0	0	0	0	0	0	0	0	0	0	0	0	0	0	1	0	0	0	0	0	0	0	0	0	0	0	0	0	0	0	0	0	0	0	0	0	0	0	0
f__Peptostreptococcaceae_g__Romboutsia_s__Romboutsia-timonensis	0	0	0	0	0	0	0	0	0	0	0	0	0	0	0	0	0	0	0	0	0	0	0	0	0	0	0	0	0	0	0	0	0	0	0	0	0	0	0	0	0	0	0	0	0	0	0	0	0
f__Rikenellaceae_g__Alistipes_s__Alistipes-finegoldii	6	0	0	0	4	0	0	0	0	0	2	3	0	1	33	6	7	4	0	11	8	4	0	10	0	0	0	0	23	36	0	0	2	0	4	0	6	0	1	0	0	0	0	0	0	1	5	0	25
f__Desulfovibrionaceae_g__Desulfovibrio_s__Desulfovibrio-sp.	0	0	0	0	0	0	0	0	0	0	0	0	0	0	0	0	0	0	0	0	0	0	0	0	0	0	0	0	0	1	0	0	0	0	0	0	0	0	0	0	0	0	0	0	0	0	0	0	0
f__Ruminococcaceae_g__Ruminococcaceae-UCG-013_s__	1	1	3	0	0	0	0	0	1	0	0	0	1	0	0	0	0	0	0	0	0	0	0	2	2	0	0	0	0	0	0	0	11	0	0	0	0	1	0	0	1	0	0	0	0	0	0	0	0
f__Peptococcaceae_g__uncultured_s__uncultured-soil-bacterium	0	0	0	0	0	0	0	0	0	0	0	0	0	0	0	0	0	0	0	0	0	0	0	1	0	0	0	0	0	0	0	0	0	0	0	0	49	0	0	0	0	0	0	0	0	0	0	0	0
f__Lachnospiraceae_g__Oribacterium_s__Oribacterium-parvum-ACB1	0	0	0	0	0	0	2	0	0	0	0	0	0	0	0	0	0	0	0	0	0	0	0	0	0	0	0	0	0	0	0	0	0	0	0	1	0	0	0	0	0	0	0	0	0	0	0	0	0
f__Lachnospiraceae_g__Butyrivibrio_s__uncultured-bacterium	0	0	0	0	0	0	0	0	0	0	0	0	0	0	0	0	0	0	0	0	0	0	0	0	0	0	0	0	0	0	0	0	0	0	2	0	0	0	0	0	0	0	0	0	0	0	0	0	0
f__Ruminococcaceae_g__Ruminococcus-2_s__	0	0	0	0	0	0	0	4	0	0	0	0	1	0	0	0	0	0	0	0	0	0	0	1	0	0	1	0	0	0	1	0	0	0	0	0	0	0	0	3	0	0	0	0	0	0	0	1	0
f__Lachnospiraceae_g__Coprococcus-1_s__	14	0	0	2	9	0	1	9	0	0	1	2	5	139	16	0	1	0	1	2	13	0	3	0	3	1	2	0	8	6	8	0	1	0	0	0	0	6	3	4	1	3	0	0	24	0	0	1	0
p__Firmicutes_c__Bacilli_s__	0	0	2	7	13	0	38	1	2	0	0	2	1	2	35	1	0	1	8	19	0	0	0	2	0	2	3	0	0	2	2	4	1	0	0	1	26	0	9	0	8	0	5	1	15	1	1	0	2
f__Barnesiellaceae_g__Coprobacter_s__uncultured-organism	0	0	0	0	0	0	0	0	3	0	0	0	0	24	0	0	0	0	0	0	0	0	0	1	0	0	0	0	0	0	0	0	0	0	0	0	0	0	1	0	0	0	0	0	0	0	0	0	0
f__Prevotellaceae_g__Prevotella-6_s__	0	0	0	0	0	0	0	0	0	0	0	0	0	0	0	0	0	0	0	0	0	0	0	0	0	0	0	0	0	0	0	0	0	0	0	0	0	0	0	0	0	0	0	0	0	0	0	0	1
f__Lachnospiraceae_g__GCA-900066755_s__	0	0	0	0	0	0	0	0	0	0	0	0	0	0	0	0	0	0	0	0	0	0	0	0	0	0	0	0	0	0	0	0	1	0	0	0	0	0	0	1	0	0	0	0	0	0	0	0	0
f__Streptococcaceae_g__Streptococcus_s__Streptococcus-thermophilus-TH1435	0	0	0	0	0	0	0	0	0	0	0	0	0	0	0	0	0	0	0	0	0	0	0	0	0	0	0	0	0	0	0	0	0	0	0	0	1	0	0	0	0	0	0	0	0	0	0	0	0
f__Micrococcaceae_g__Rothia_s__Rothia-aeria	0	0	0	0	0	0	1	0	0	0	0	0	0	0	0	0	0	0	0	0	0	0	0	0	0	0	0	0	0	0	0	0	0	0	0	0	13	0	0	0	0	0	1	0	1	0	0	0	0
f__Veillonellaceae_g__Veillonella_s__	0	5	1	3	1	24	8	0	6	87	24	1	7	0	0	5	0	0	4	59	1	43	3	2	3	0	0	25	17	11	5	54	10	144	2	105	26	0	1	29	1	0	530	12	1	83	6	2	5
f__Lachnospiraceae_g__[Eubacterium]-fissicatena-group_s__uncultured-bacterium	0	0	0	0	1	0	0	0	0	0	2	0	0	2	0	0	0	1	0	1	3	1	1	0	0	1	0	0	1	3	24	2	0	0	0	0	0	0	0	1	0	0	0	0	0	0	0	0	0
f__Family-XIII_g__Family-XIII-AD3011-group_s__gut-metagenome	0	0	0	0	0	0	0	0	0	0	0	0	0	0	11	0	0	0	0	0	0	0	0	0	0	0	0	0	0	0	0	0	0	0	0	0	0	0	0	0	0	0	0	0	0	0	0	0	0
f__Lachnospiraceae_g__Roseburia_s__uncultured-rumen-bacterium-4C28d-8	20	0	0	0	0	0	0	0	0	0	0	0	0	1	0	1	0	0	0	3	1	0	0	0	0	0	0	0	3	1	0	0	0	0	0	0	0	0	0	1	0	0	0	0	11	0	0	0	0
f__Lachnospiraceae_g__Lachnospira_s__	1	0	0	6	1	0	1	3	10	0	1	3	83	1	2	4	1	0	0	14	0	19	44	87	10	7	16	11	12	25	63	25	6	0	35	130	0	2	29	93	1	2	0	3	5	29	1	107	0
f__Enterobacteriaceae_g__Dickeya_s__	0	0	0	0	0	0	0	0	0	0	0	0	0	0	0	0	0	0	0	0	0	0	0	0	0	0	0	0	0	0	0	0	0	0	0	0	1	0	0	0	0	0	0	0	0	0	0	0	0
f__Ruminococcaceae_g__Faecalibacterium_s__uncultured-bacterium	1	0	0	0	0	0	0	2	0	0	0	0	0	0	0	0	0	1	0	0	0	0	1	0	0	1	1	2	0	0	0	1	6	1	3	16	1	1	0	1	5	0	0	0	0	0	0	0	0
f__Lachnospiraceae_g__[Eubacterium]-eligens-group_s__uncultured-bacterium	3	0	0	2	1	0	0	0	0	0	0	0	0	0	0	0	0	6	0	0	0	1	0	54	0	0	1	0	0	0	0	1	0	0	0	1	0	0	17	0	35	0	0	0	1	15	0	0	0
f__Ruminococcaceae_g__Faecalibacterium_s__Trichuris-trichiura-(human-whipworm)	0	0	0	0	0	0	0	1	0	0	0	0	0	0	1	0	0	2	0	0	0	0	0	0	0	0	0	0	0	0	0	0	0	0	0	0	0	0	0	0	0	0	0	0	0	0	0	0	0
f__uncultured_g__uncultured-bacterium_s__uncultured-bacterium	0	0	0	0	0	0	0	0	0	0	0	0	0	0	0	0	0	0	0	0	0	0	0	0	0	0	0	0	0	0	0	0	0	0	0	0	2	0	0	0	0	0	0	0	0	0	0	0	0
f__Lachnospiraceae_g__Stomatobaculum_s__	0	0	0	0	0	0	2	0	0	0	0	0	0	0	0	0	0	0	0	0	0	0	0	0	0	0	0	0	0	0	0	0	0	0	0	0	0	0	0	0	0	0	0	1	0	0	0	0	0
f__Veillonellaceae_g__Megasphaera_s__uncultured-Megasphaera-sp.	0	0	0	0	0	0	2	0	0	0	0	0	0	0	0	0	0	0	1	0	0	0	0	0	0	0	0	0	0	0	0	1	0	4	0	0	0	0	0	0	0	0	2	0	0	0	0	0	0
f__Rikenellaceae_g__Alistipes_s__uncultured-Alistipes-sp.	0	0	15	29	83	0	0	1	0	0	46	392	592	40	77	65	30	87	0	155	142	37	2	418	72	110	61	1	81	243	66	2	16	56	63	0	16	3	1	88	0	0	0	20	0	44	2	0	1
f__Micrococcaceae_g__Kocuria_s__	0	0	0	0	0	0	0	0	0	0	0	0	0	0	0	0	0	0	0	0	0	0	0	0	0	0	0	0	0	0	0	0	0	0	0	0	1	0	0	0	0	0	0	0	0	0	0	0	0
f__Flavobacteriaceae_g__Flavobacterium_s__	0	0	0	0	0	0	0	0	0	0	0	0	0	0	0	0	0	0	0	0	0	0	0	0	0	0	0	0	0	0	0	0	0	0	0	0	0	0	0	0	2	0	0	0	0	0	0	0	0
f__Family-XI_g__Anaerococcus_s__uncultured-organism	0	0	0	0	0	0	0	0	0	0	0	0	0	0	0	0	0	0	0	0	0	0	0	0	0	0	0	0	0	0	0	0	0	0	0	0	0	0	0	0	0	0	0	0	0	0	0	0	0
f__Lachnospiraceae_g__[Eubacterium]-ventriosum-group_s__	0	0	0	0	16	0	0	4	0	0	2	2	1	0	0	0	0	0	0	0	2	2	0	3	1	0	1	0	2	9	1	0	2	0	0	1	0	0	3	12	0	3	0	2	0	0	0	0	0
f__Marinifilaceae_g__uncultured-organism_s__uncultured-organism	0	0	0	0	2	0	0	0	0	0	0	0	1	0	0	0	1	0	0	0	0	0	0	0	0	0	0	0	0	0	0	0	0	0	0	0	0	0	0	0	0	0	0	0	0	0	0	0	0
f__Veillonellaceae_g__Selenomonas-3_s__	0	0	0	0	0	0	0	0	0	0	0	0	0	0	0	0	0	0	0	0	0	0	0	0	0	0	0	0	0	0	0	0	0	0	0	0	0	0	0	0	0	0	1	0	0	0	0	0	0
f__Bacteroidaceae_g__Bacteroides_s__uncultured-organism	0	0	0	0	1	0	0	0	0	0	0	0	0	0	0	0	0	0	0	0	0	0	0	0	0	0	0	0	0	1	0	0	0	0	0	0	0	0	0	0	0	0	0	0	0	0	0	0	0
f__Lachnospiraceae_g__CAG-56_s__	4	0	0	0	0	0	0	0	0	0	0	1	0	3	0	0	0	1	0	0	4	0	0	0	1	0	0	0	0	5	0	1	0	0	0	2	0	0	0	0	0	0	0	1	3	1	0	0	0
f__Lachnospiraceae_g__Hungatella_s__	0	1	43	9	48	25	0	0	155	7	1	0	4	1	0	1	19	0	0	0	3	0	0	0	1	1	0	0	1	0	0	0	0	0	1	2	0	0	0	1	13	1	0	0	0	1	0	0	90
f__Lachnospiraceae_g__Blautia_s__Blautia-massiliensis	0	0	0	0	1	0	0	0	0	0	2	0	0	0	0	0	0	0	1	0	0	0	0	0	0	0	0	0	1	3	0	0	11	0	0	0	0	0	0	0	0	0	0	0	0	0	0	0	0
f__Muribaculaceae_g__mouse-gut-metagenome_s__mouse-gut-metagenome	0	0	0	0	0	0	0	0	0	0	0	0	0	0	0	1	0	0	0	0	0	0	1	0	0	0	0	0	0	0	0	0	0	0	0	0	0	0	0	0	0	0	0	0	0	0	0	0	0
f__Porphyromonadaceae_g__Porphyromonas_s__Porphyromonas-sp.-HMSC065F10	0	0	0	0	0	0	0	1	0	0	0	4	0	0	0	0	0	0	0	0	0	0	0	0	0	0	0	0	0	0	0	0	0	0	0	0	0	0	0	0	0	0	0	0	0	0	0	0	0
f__Lachnospiraceae_g__[Eubacterium]-eligens-group_s__uncultured-organism	0	0	0	0	0	0	0	0	0	0	74	3	0	0	0	0	0	1	0	0	0	12	0	16	1	0	0	0	0	0	6	1	189	1	0	1	0	10	16	0	13	0	0	0	0	0	0	0	0
f__Tannerellaceae_g__Parabacteroides_s__uncultured-bacterium	0	1	0	0	0	1	0	4	0	0	3	0	0	0	0	0	0	0	0	1	0	0	0	0	0	0	0	0	0	0	0	6	0	0	0	0	0	0	0	10	0	0	0	17	0	0	0	0	0
f__Bifidobacteriaceae_g__Bifidobacterium_s__Bifidobacterium-pseudolongum-PV8-2	0	0	0	0	0	0	0	0	25	0	0	0	0	0	0	0	0	0	0	0	0	0	0	0	0	0	0	0	0	0	0	0	0	0	0	0	0	0	0	0	0	0	0	0	0	0	0	0	0
f__Prevotellaceae_g__Alloprevotella_s__uncultured-Alloprevotella-sp.	0	0	0	0	0	1	0	847	0	0	0	0	0	0	40	0	0	0	0	0	0	0	0	0	0	0	0	0	0	0	0	0	0	0	0	0	0	0	0	0	0	0	0	0	0	0	0	0	0
f__Lachnospiraceae_g__Lachnospiraceae-ND3007-group_s__uncultured-Clostridiales-bacterium	9	0	0	3	0	0	0	19	6	0	0	2	10	0	0	0	1	5	0	2	1	0	0	22	11	3	32	5	2	14	12	3	5	5	24	4	2	2	9	2	46	5	0	0	0	1	0	2	0
f__Lachnospiraceae_g__[Eubacterium]-ruminantium-group_s__uncultured-bacterium	0	0	0	0	0	0	0	0	1	0	0	11	0	0	0	0	0	1	0	0	0	0	0	0	0	0	0	0	0	0	0	0	0	0	0	0	0	0	40	0	0	0	0	0	2	0	0	0	0
c__Saccharimonadia_o__Saccharimonadales_s__	0	0	0	0	0	0	0	1	0	0	0	0	0	0	0	0	0	0	0	0	0	0	0	0	0	0	0	0	0	0	1	0	0	0	0	0	4	0	0	0	0	0	0	0	0	0	0	0	0
f__Family-XIII_g__[Eubacterium]-nodatum-group_s__Eubacterium-infirmum-F0142	0	0	0	0	0	0	0	0	0	0	0	0	0	0	0	0	0	0	0	0	0	0	0	0	0	0	0	0	0	0	2	0	1	0	0	4	2	0	0	0	0	1	0	0	0	0	1	0	0
f__Prevotellaceae_g__Prevotellaceae-NK3B31-group_s__gut-metagenome	0	0	0	0	0	0	0	0	0	0	0	0	0	0	0	0	9	0	0	0	0	0	0	0	0	0	0	0	0	0	0	148	0	0	0	0	0	0	0	0	0	66	0	0	0	0	0	0	0
f__Mitochondria_g__uncultured-bacterium_s__uncultured-bacterium	0	0	0	0	0	0	0	1	0	0	0	0	1	0	0	0	0	0	0	0	0	0	0	2	0	0	0	0	0	0	0	0	0	0	0	0	0	0	0	0	0	0	0	0	0	0	0	0	0
f__Lachnospiraceae_g__Eisenbergiella_s__	0	0	0	0	5	0	0	0	14	0	0	0	0	0	2	0	0	0	0	0	1	1	0	0	0	0	0	0	0	0	0	0	0	0	0	0	3	0	0	0	0	0	0	0	0	0	0	0	21
f__Burkholderiaceae_g__Alcaligenes_s__	0	0	0	0	0	0	0	0	0	0	0	0	0	0	0	0	0	0	0	0	0	0	0	0	0	0	0	0	0	0	0	0	0	0	0	0	1	1	0	0	0	0	0	0	0	0	0	0	0
f__Ruminococcaceae_g__Ruminococcaceae-NK4A214-group_s__gut-metagenome	1	0	0	0	1	0	0	2	0	0	0	0	0	0	0	0	0	0	0	0	0	0	0	0	0	0	0	0	0	0	0	0	0	0	3	0	0	0	0	0	0	0	0	0	0	0	0	0	0
f__Fusobacteriaceae_g__Fusobacterium_s__	0	0	185	190	0	279	2	0	0	666	52	0	0	0	0	0	153	0	0	0	1	7	0	1	0	0	0	0	0	0	0	119	0	0	35	6	0	0	0	0	0	1	10	0	2	0	0	0	47
f__Synergistaceae_g__Pyramidobacter_s__Pyramidobacter-piscolens	0	0	0	0	0	0	0	0	0	0	0	0	0	0	0	0	0	0	0	0	0	0	0	2	0	1	0	0	0	0	0	0	0	0	0	0	0	0	0	0	0	0	0	0	0	0	0	0	0
f__vadinBE97_g__Bacteroidales-bacterium-55_9_s__Bacteroidales-bacterium-55_9	0	0	0	0	0	0	0	4	0	0	0	0	0	0	0	0	0	0	0	0	0	0	0	0	0	0	9	3	0	0	0	0	0	0	0	0	0	0	0	0	0	0	0	0	1	0	0	0	0
f__Lachnospiraceae_g__uncultured_s__uncultured-bacterium-adhufec236	0	0	0	0	0	0	0	0	0	0	0	0	0	0	0	0	0	0	0	0	0	0	0	16	17	0	0	0	0	0	0	0	0	0	0	0	0	0	0	0	0	0	0	0	0	0	0	0	0
o__Bacteroidales_f__Muribaculaceae_s__	0	0	0	0	42	0	0	0	0	0	0	1	0	489	0	1	0	0	0	39	1	0	2	138	0	1	1	23	12	18	2	0	0	0	0	0	0	0	0	0	0	0	0	0	0	0	0	0	0
f__Lachnospiraceae_g__[Eubacterium]-ruminantium-group_s__gut-metagenome	9	0	0	0	0	0	0	18	0	0	0	12	0	1	0	0	0	6	0	0	0	0	13	0	0	0	44	0	12	56	0	0	0	0	2	0	0	0	110	0	0	0	0	3	0	0	0	0	0
f__Barnesiellaceae_g__Barnesiella_s__	11	17	0	0	0	0	0	0	81	0	0	22	0	3	0	0	9	156	0	0	0	3	5	210	8	0	8	283	0	0	0	0	66	0	9	0	41	0	5	1	4	2	0	2	0	83	0	376	2
f__Atopobiaceae_g__Atopobium_s__	0	0	0	0	0	0	0	0	0	0	0	0	0	0	0	0	0	0	0	0	0	0	0	0	0	0	0	0	0	0	0	0	0	0	0	0	0	0	0	0	0	0	0	0	0	0	0	0	0
f__Prevotellaceae_g__uncultured_s__metagenome	0	0	0	0	0	0	0	70	0	0	0	0	0	0	0	0	0	0	53	0	0	0	0	0	0	0	303	0	0	0	0	0	0	0	0	0	0	0	0	0	0	0	0	0	0	0	0	0	0
f__Lachnospiraceae_g__Lachnospiraceae-FCS020-group_s__metagenome	0	0	0	0	0	0	0	0	0	0	0	0	0	0	0	0	0	0	0	0	0	0	0	0	1	0	0	0	0	0	0	0	2	0	1	0	0	1	1	0	1	3	0	0	0	0	0	1	0
f__Tannerellaceae_g__Parabacteroides_s__Parabacteroides-sp.-HGS0025	0	0	0	0	0	0	0	0	0	0	0	1	0	0	56	0	0	0	0	0	0	0	0	0	0	0	0	0	0	0	0	1	0	0	0	0	0	1	0	0	0	0	0	0	0	0	0	0	0
f__Streptococcaceae_g__Streptococcus_s__Streptococcus-thermophilus-TH985	0	0	0	1	2	1	20	0	20	0	1	0	0	0	1	0	1	0	0	15	0	0	2	0	0	1	4	2	1	0	0	3	3	0	1	7	29	0	0	0	0	0	40	0	16	6	1	2	0
f__Ruminococcaceae_g__Butyricicoccus_s__uncultured-bacterium	0	0	0	0	0	0	1	4	0	0	0	2	0	3	1	0	0	0	0	0	2	0	0	1	2	1	0	1	0	1	1	0	5	3	0	0	0	0	1	1	0	0	0	0	0	0	0	0	0
f__Tannerellaceae_g__Parabacteroides_s__Parabacteroides-distasonis	1	21	6	5	68	86	0	4	330	44	31	21	22	19	128	11	59	11	0	6	16	16	6	30	8	6	23	148	16	41	13	38	23	42	21	4	2	31	8	100	22	83	0	3	9	11	5	20	1
f__Campylobacteraceae_g__Campylobacter_s__unidentified	0	0	0	0	0	0	0	0	0	0	0	0	0	0	0	0	0	0	0	0	0	0	0	0	0	0	0	0	0	1	0	0	0	0	0	0	0	0	0	0	0	0	0	0	0	0	0	0	0
f__Lachnospiraceae_g__GCA-900066575_s__uncultured-Clostridium-sp.	0	0	0	0	0	0	0	0	0	0	0	0	0	1	0	0	0	1	0	0	0	0	0	1	1	4	2	1	0	0	0	0	5	0	8	0	0	1	2	0	2	0	0	0	1	0	0	0	0
f__Ruminococcaceae_g__Ruminococcaceae-UCG-004_s__	0	0	0	0	0	0	0	0	0	0	0	1	0	0	0	0	0	0	0	0	0	0	0	0	0	0	0	0	0	0	0	0	0	0	0	0	0	0	0	0	0	0	0	0	0	0	0	0	0
f__Peptococcaceae_g__Peptococcus_s__uncultured-bacterium	0	0	0	0	0	0	0	0	0	0	0	0	0	0	0	0	0	3	0	0	0	0	2	0	0	0	8	22	0	0	0	3	0	0	2	0	0	0	8	0	1	0	0	0	1	41	0	0	0
f__uncultured-Lachnospiraceae-bacterium_g__uncultured-Lachnospiraceae-bacterium_s__uncultured-Lachnospiraceae-bacterium	0	0	0	0	0	0	0	0	0	0	0	0	0	0	0	0	0	0	0	0	0	0	0	0	0	0	0	0	0	0	0	0	0	0	0	0	0	0	5	0	0	0	0	0	0	0	0	0	0
f__Burkholderiaceae_g__Parasutterella_s__gut-metagenome	0	0	0	0	0	0	0	0	0	0	0	6	0	0	0	0	0	0	0	0	0	0	0	0	0	0	0	0	0	0	0	0	0	0	0	0	0	0	0	0	0	0	0	0	0	0	0	0	0
f__Streptococcaceae_g__Streptococcus_s__Streptococcus-anginosus-C238	0	0	1	0	0	0	1	0	0	0	0	0	0	0	0	0	0	0	0	1	0	0	0	0	0	0	0	0	0	0	0	0	0	0	0	0	0	0	0	0	0	0	0	0	12	0	0	0	0
f__Lactobacillaceae_g__Lactobacillus_s__Lactobacillus-crispatus	0	0	0	0	0	0	0	0	0	0	0	0	0	0	0	0	0	0	0	0	0	0	0	0	0	0	0	0	0	0	0	0	0	0	0	0	1	0	0	0	0	0	0	0	0	0	0	0	0
f__Coriobacteriaceae_g__Collinsella_s__	0	0	0	2	0	0	5	0	0	0	0	0	0	0	0	0	0	1	0	0	1	0	0	0	0	0	0	0	0	0	0	0	0	0	0	0	0	0	0	0	0	0	0	1	0	0	0	1	0
f__Ruminococcaceae_g__Fournierella_s__	0	0	0	0	0	0	0	0	0	0	0	0	0	0	0	0	0	0	0	0	0	0	0	0	0	0	0	0	0	0	0	0	0	0	0	0	3	0	0	0	0	0	0	0	0	0	0	0	0
f__Ruminococcaceae_g__Ruminococcaceae-UCG-010_s__metagenome	0	0	0	0	0	0	0	3	0	0	0	0	0	0	0	0	0	1	0	0	0	0	0	0	0	0	0	0	0	0	0	0	0	0	0	0	0	0	0	0	0	0	0	0	0	0	0	0	0
f__Eggerthellaceae_g__CHKCI002_s__uncultured-bacterium	0	0	0	0	0	0	0	0	0	0	0	0	0	0	0	0	0	0	0	0	0	0	0	2	0	1	0	0	0	0	0	0	0	0	1	0	0	0	0	0	0	0	0	0	0	0	0	0	0
f__Peptococcaceae_g__Peptococcus_s__uncultured-organism	0	0	0	0	0	0	0	0	0	0	0	0	0	0	0	0	0	0	0	0	0	0	0	13	0	0	0	0	0	0	0	0	0	0	0	0	0	0	0	0	0	4	0	0	0	0	0	0	0
f__Leuconostocaceae_g__Leuconostoc_s__Leuconostoc-fallax	0	0	0	0	0	0	0	1	0	0	0	0	0	0	0	0	0	0	0	0	0	0	0	0	0	0	0	0	0	0	0	0	0	0	0	0	0	0	0	0	0	0	0	0	0	0	0	0	0
f__Prevotellaceae_g__Prevotellaceae-NK3B31-group_s__	0	0	0	0	0	0	0	0	0	0	0	0	0	0	0	0	3	0	0	0	0	0	0	0	0	0	0	0	0	0	0	230	0	0	0	0	0	0	0	0	0	60	0	0	0	0	0	0	0
f__Veillonellaceae_g__Allisonella_s__	0	0	0	0	0	0	0	0	0	0	0	0	0	0	0	0	0	1	0	0	0	0	0	0	0	0	0	0	0	0	0	0	0	0	0	0	0	0	0	0	0	0	0	0	0	0	0	0	0
f__Lachnospiraceae_g__Butyrivibrio_s__gut-metagenome	0	0	0	0	0	0	0	0	0	0	0	0	0	0	0	0	0	0	0	0	0	0	0	0	0	0	1	0	0	0	0	0	0	0	6	0	0	0	1	0	0	0	0	0	0	0	0	0	0
f__Rikenellaceae_g__Rikenellaceae-RC9-gut-group_s__	0	0	0	0	0	0	0	0	0	0	0	0	0	0	0	0	0	0	0	0	0	0	0	0	0	0	0	0	0	0	0	0	0	0	0	0	0	0	0	0	21	0	0	0	0	0	0	0	0
f__Ruminococcaceae_g__[Eubacterium]-coprostanoligenes-group_s__human-gut-metagenome	1	0	0	0	3	0	0	0	0	0	0	0	0	0	0	0	0	0	0	0	0	0	0	0	1	0	1	0	0	0	0	0	0	0	0	0	0	1	0	0	0	0	0	1	0	0	0	2	0
f__Family-XI_g__Gemella_s__	0	0	2	4	0	1	14	0	1	0	1	1	0	0	2	0	0	0	1	0	1	5	1	0	0	0	1	0	0	0	2	2	1	0	0	8	150	1	0	0	0	0	6	3	5	0	0	0	0
f__Prevotellaceae_g__Prevotella-9_s__uncultured-bacterium-adhufec235	154	0	0	0	0	0	16	1	0	0	0	0	0	0	9	0	0	10	40	0	0	0	0	0	0	17	5	0	1	0	0	0	0	0	9	0	0	0	48	0	0	0	10	93	34	0	0	0	0
f__Lachnospiraceae_g__Lachnospiraceae-UCG-008_s__metagenome	0	0	0	0	0	0	0	1	0	0	0	0	0	0	0	0	0	0	0	0	0	0	0	0	0	0	0	0	0	0	0	0	1	0	0	0	0	0	1	0	3	0	0	0	0	0	0	0	0
f__Eggerthellaceae_g__Enterorhabdus_s__uncultured-bacterium	0	0	0	0	0	0	0	0	0	0	0	0	0	1	0	0	0	0	0	0	0	0	0	0	0	0	0	0	0	0	0	0	0	0	0	0	0	0	3	0	0	0	0	0	0	0	0	0	0
f__Erysipelotrichaceae_g__Erysipelatoclostridium_s__	1	0	0	1	0	0	0	0	12	3	0	0	2	0	4	0	0	0	0	0	13	1	0	0	0	0	0	0	0	3	0	0	7	1	0	0	0	0	0	2	0	0	0	0	0	0	0	0	0
f__Prevotellaceae_g__Prevotella_s__Chlamydia-trachomatis	0	0	0	0	7	0	0	0	1	0	0	0	0	0	0	0	0	0	0	0	0	0	0	0	0	0	0	0	0	0	0	0	0	0	0	0	0	0	0	6	0	0	0	0	0	0	0	0	2
f__Rikenellaceae_g__Alistipes_s__uncultured-bacterium	0	0	0	0	5	0	0	0	0	0	0	1	1	0	0	0	0	3	0	0	1	0	0	2	0	0	0	0	0	0	0	0	0	0	0	0	0	0	0	0	0	0	0	0	0	0	0	0	2
c__Coriobacteriia_o__Coriobacteriales_s__	0	0	0	0	0	0	2	0	1	0	0	1	1	0	1	0	0	0	0	0	0	0	0	0	0	0	1	0	0	4	0	0	1	0	0	0	0	0	0	0	0	2	0	0	1	0	0	1	0
f__Bacteroidaceae_g__Bacteroides_s__Bacteroides-stercoris-ATCC-43183	0	0	31	19	0	0	0	0	26	0	0	2	3	0	12	0	0	0	0	0	0	4	0	6	0	0	0	0	0	0	0	3	4	3	3	0	0	0	0	1	0	0	0	0	0	0	0	0	0
o__Bacteroidales_f__Rikenellaceae_s__	0	0	0	5	28	0	0	0	1	0	1	3	11	0	3	4	3	3	0	2	2	2	0	12	1	2	1	1	2	2	4	0	0	1	0	0	0	0	0	4	0	0	0	0	0	1	1	0	3
f__Erysipelotrichaceae_g__Erysipelotrichaceae-UCG-004_s__uncultured-bacterium	0	0	0	0	0	0	0	15	0	0	0	0	0	0	0	0	0	0	0	0	0	0	0	0	0	4	4	0	0	0	0	0	0	1	0	0	0	0	0	0	0	0	0	0	2	0	0	0	0
o__Flavobacteriales_f__Weeksellaceae_s__	0	0	0	0	0	0	0	0	0	0	0	0	0	0	1	0	0	0	0	0	0	0	0	0	0	0	0	0	0	0	0	0	0	0	0	0	0	0	0	0	3	0	0	0	0	0	0	0	0
f__Lachnospiraceae_g__Lachnospiraceae-NK4A136-group_s__metagenome	3	0	0	0	0	0	0	10	0	0	0	0	0	0	0	0	0	4	0	0	0	0	0	3	0	0	2	0	0	0	0	0	0	0	0	0	0	1	11	0	14	0	0	0	0	0	0	0	0
f__Family-XIII_g__Family-XIII-AD3011-group_s__uncultured-Eubacterium-sp.	0	0	0	0	0	0	1	10	0	0	0	3	0	0	0	0	0	1	0	0	1	0	0	0	0	0	0	0	0	0	0	0	0	0	0	0	3	1	0	0	0	0	0	0	0	0	0	0	0
f__Family-XIII_g__Mogibacterium_s__	0	0	0	0	0	0	0	0	0	0	0	0	0	0	0	0	0	0	0	0	0	0	0	0	0	0	0	0	0	0	0	0	0	0	0	0	1	0	0	0	0	0	0	0	0	0	0	0	0
f__Family-XI_g__Finegoldia_s__	0	0	0	0	0	0	0	0	0	0	0	1	0	0	0	0	0	0	0	0	0	0	0	0	0	0	0	0	0	0	0	0	0	0	0	0	1	0	0	0	0	0	0	0	0	0	0	0	0
f__Lachnospiraceae_g__GCA-900066755_s__uncultured-Clostridium-sp.	0	0	0	0	11	0	0	0	0	0	0	0	0	0	0	0	0	0	0	0	0	0	0	0	0	0	0	0	0	0	0	0	0	0	0	0	0	0	0	3	0	0	0	0	0	0	0	0	0
f__Prevotellaceae_g__Prevotella-1_s__	2	0	0	0	0	0	11	1	0	0	0	1	0	0	0	0	0	0	5	0	0	0	0	0	0	0	0	0	0	0	0	0	0	0	0	0	0	0	1	1	0	0	0	0	1	0	10	0	0
f__Ruminococcaceae_g__Faecalibacterium_s__uncultured-Firmicutes-bacterium	0	0	0	0	0	0	0	0	0	0	0	0	0	0	0	0	0	0	0	0	0	0	0	0	0	0	0	0	0	0	0	0	0	0	0	1	0	0	0	0	0	1	0	0	0	0	0	0	0
f__Lachnospiraceae_g__[Ruminococcus]-torques-group_s__	52	0	4	6	5	0	18	176	0	0	3	42	0	8	9	0	12	20	1	14	2	0	30	0	1	17	15	0	45	79	76	86	0	1	14	0	3	170	35	9	106	231	1	39	9	6	22	55	0
o__Rhodobacterales_f__Rhodobacteraceae_s__	0	0	0	0	0	0	0	0	0	0	0	0	0	0	0	0	0	0	0	0	0	0	0	0	0	0	0	0	0	0	0	0	0	0	0	0	26	0	0	0	3	0	0	0	0	0	0	0	3
f__Erysipelotrichaceae_g__Solobacterium_s__unidentified	0	0	1	1	0	1	5	0	0	0	0	0	0	0	3	0	0	0	0	0	0	4	0	0	0	1	0	1	1	1	3	0	0	0	0	4	0	0	1	0	0	0	1	0	0	0	0	0	0
f__Lachnospiraceae_g__Anaerostipes_s__uncultured-bacterium	0	0	0	0	2	0	3	0	0	0	0	0	0	0	0	0	0	0	2	0	0	0	0	0	0	1	0	0	0	0	0	0	0	0	0	0	0	0	0	0	0	0	0	0	0	0	0	0	0
f__Lachnospiraceae_g__uncultured_s__human-gut-metagenome	0	0	0	0	0	0	0	0	0	0	0	0	0	0	0	0	0	0	0	0	0	0	0	0	0	0	0	0	0	0	0	0	0	5	1	0	0	1	0	1	0	0	0	0	0	0	0	1	0
c__Bacteroidia_o__Bacteroidales_s__	39	47	23	72	308	34	70	33	60	10	46	262	70	157	83	97	156	633	140	313	130	24	48	202	41	219	69	134	68	252	82	807	11	8	22	9	6	59	57	183	334	87	18	44	326	122	18	61	370
o__Bacteroidales_f__Prevotellaceae_s__	155	0	1	1	4	1	267	770	1	0	0	78	1	2	76	1	8	295	1919	7	6	0	70	1	2	312	197	32	18	47	2	75	0	1	85	0	0	103	297	24	49	39	13	33	422	31	3696	65	10
f__Ruminococcaceae_g__Negativibacillus_s__uncultured-bacterium	0	0	0	0	0	0	0	0	0	0	0	0	0	0	0	0	0	0	0	0	0	0	0	0	0	0	0	0	2	2	0	0	0	0	2	0	1	0	1	0	0	0	0	0	0	0	0	0	0
f__Marinifilaceae_g__Sanguibacteroides_s__Gabonibacter-timonensis	0	0	0	0	0	0	0	0	0	0	0	0	0	0	0	0	0	0	0	0	0	0	0	0	0	0	0	0	0	5	0	0	0	0	0	0	0	0	0	0	0	0	0	0	0	0	0	0	0
f__Bacteroidaceae_g__Bacteroides_s__uncultured-bacterium-adhufec355	0	0	0	0	0	0	0	0	0	52	0	0	0	0	0	0	0	0	0	0	0	0	0	0	0	0	0	0	0	0	0	0	0	0	0	0	0	0	0	0	0	0	1	0	0	3	0	0	0
f__Lachnospiraceae_g__[Ruminococcus]-gauvreauii-group_s__unidentified	0	0	0	0	0	0	0	0	0	0	0	0	1	0	0	0	0	0	0	0	0	0	0	0	0	0	0	0	0	0	0	0	0	0	0	0	0	0	0	0	0	0	0	0	0	0	0	0	0
f__Veillonellaceae_g__Allisonella_s__uncultured-bacterium	0	0	0	0	0	0	251	1	0	0	5	0	0	0	0	0	0	0	1	1	0	19	5	0	0	0	0	0	12	13	0	0	0	0	0	0	0	0	6	0	0	0	0	15	8	0	1	3	0
f__Bacteroidaceae_g__Bacteroides_s__Bacteroides-acidifaciens	0	0	0	0	0	116	0	0	0	105	0	0	0	0	0	0	0	0	0	0	0	0	0	0	0	0	0	0	1	6	0	0	0	0	0	0	0	0	0	0	0	0	0	0	0	0	0	0	0
f__Leuconostocaceae_g__Weissella_s__	0	0	0	0	0	0	65	0	0	0	0	0	0	0	0	0	0	0	0	0	0	0	0	0	0	0	0	0	0	0	0	0	3	0	0	0	0	0	0	0	0	1	0	0	0	0	0	0	0
f__Ruminococcaceae_g__Butyricicoccus_s__Butyricicoccus-sp.-N15.MGS-46	0	0	0	0	0	0	0	0	0	0	0	0	0	0	0	0	0	0	0	0	0	0	0	0	0	0	0	0	0	0	0	0	0	0	1	0	0	0	0	0	0	0	0	0	0	0	0	0	0
f__Akkermansiaceae_g__Akkermansia_s__	0	0	0	0	2	0	0	0	0	0	0	0	1	0	0	0	0	3	0	0	31	0	0	1	0	0	0	0	0	0	0	0	0	0	0	0	0	0	0	1	0	0	0	0	0	0	3	0	15
f__Erysipelotrichaceae_g__Holdemanella_s__	3	0	0	0	0	0	0	10	0	0	0	29	0	0	0	0	0	53	4	0	0	0	22	0	0	612	24	203	0	1	0	0	0	0	146	0	0	0	7	0	59	0	0	0	4	0	0	2	0
f__Ruminococcaceae_g__Negativibacillus_s__uncultured-organism	0	0	0	0	0	0	0	0	0	0	0	0	0	0	0	0	0	0	0	0	0	0	0	0	0	0	0	0	0	0	0	0	0	0	0	0	0	0	0	0	0	0	0	0	0	0	0	0	0
f__Bacteroidaceae_g__Bacteroides_s__uncultured-Bacteroides-sp.	0	19	0	0	0	1	0	0	0	0	3	0	0	5	0	0	0	0	0	14	0	0	0	0	5	2	0	0	5	5	0	5	0	0	0	0	0	0	0	5	1	2	12	1	0	0	0	11	0
f__Lachnospiraceae_g__Lachnoclostridium_s__[Clostridium]-symbiosum-WAL-14673	0	0	0	0	0	2	0	0	0	0	0	0	0	0	0	0	0	0	0	0	0	0	0	0	0	0	0	0	0	0	0	0	0	0	0	0	0	0	0	0	0	0	0	0	0	0	0	0	0
f__Streptococcaceae_g__Lactococcus_s__	0	0	0	0	3	0	0	0	0	0	0	0	1	0	0	0	0	0	0	0	0	0	0	0	0	0	0	0	0	0	0	0	0	0	0	0	1	0	0	0	0	0	0	0	0	0	0	0	0
f__Burkholderiaceae_g__Sutterella_s__	38	0	2	0	0	0	249	0	44	1	0	162	0	0	81	0	259	60	5	0	95	1	34	0	0	284	7	49	0	2	0	0	0	7	109	0	0	0	0	3	22	1	0	0	6	0	0	0	2
f__Actinomycetaceae_g__Actinomyces_s__Actinomyces-sp.-oral-clone-CT047	0	0	0	2	0	0	0	0	0	0	0	0	0	0	1	0	0	0	0	0	0	1	0	0	0	1	0	0	0	0	0	0	0	0	0	0	50	0	0	0	0	1	0	0	2	0	0	0	0
f__Burkholderiaceae_g__Acidovorax_s__	0	0	0	0	0	0	0	0	0	0	0	0	0	0	0	0	0	0	0	0	0	0	0	0	0	0	0	0	0	0	0	0	0	0	0	0	0	0	0	0	1	0	0	0	0	0	0	0	0
p__Firmicutes_c__Clostridia_s__	0	0	0	0	0	0	0	0	0	0	0	0	0	0	2	0	0	0	0	0	0	0	0	3	0	1	1	0	0	1	2	0	0	0	0	0	0	0	0	1	1	0	0	0	0	1	0	0	0
f__Tannerellaceae_g__Parabacteroides_s__Parabacteroides-goldsteinii-CL02T12C30	0	0	2	3	0	0	0	0	0	0	0	0	0	1	0	0	0	0	0	0	0	0	0	29	1	1	0	10	0	1	0	1	1	1	0	0	0	4	0	4	0	44	0	0	0	0	0	0	182
f__Bifidobacteriaceae_g__Bifidobacterium_s__Bifidobacterium-adolescentis-ATCC-15703	0	0	0	0	0	0	1	0	0	0	0	0	0	0	0	0	0	0	0	0	0	0	0	0	0	0	0	0	0	0	0	0	0	0	0	0	0	0	0	0	1	0	0	0	0	0	0	0	0
f__Desulfovibrionaceae_g__Bilophila_s__	0	0	0	0	0	0	0	0	0	0	0	0	1	3	0	1	0	0	0	0	1	0	0	0	0	1	0	0	0	0	0	0	0	0	0	0	0	0	0	0	0	0	0	0	0	0	0	0	0
f__Veillonellaceae_g__Pectinatus_s__	0	0	0	0	0	0	0	0	0	0	0	3	2	0	0	1	0	0	0	0	0	0	8	2	0	0	0	0	1	6	0	0	0	0	0	0	0	0	0	0	0	5	0	0	5	0	0	0	0
f__Prevotellaceae_g__Prevotella-9_s__	3659	5	0	0	1	3	4729	1749	3	0	0	291	0	15	259	2	0	3515	1882	3	0	0	3966	0	2	3570	3492	41	379	300	11	2	14	3	4477	0	6	4623	5431	0	4362	1	35	5441	2697	4823	1317	28	1
f__Synergistaceae_g__Fretibacterium_s__Synergistetes-bacterium-oral-taxon-360	0	0	0	0	0	0	0	0	0	0	0	0	0	0	0	0	0	0	0	0	0	0	0	0	0	0	0	0	0	0	0	0	0	0	0	0	0	0	0	0	0	0	0	0	1	0	0	0	0
f__Pseudomonadaceae_g__Pseudomonas_s__	0	0	1	0	0	0	1	0	2	0	0	0	0	0	0	0	0	0	0	0	0	0	0	0	0	0	0	1	0	0	0	0	0	1	0	0	55	0	0	0	0	0	0	0	0	0	0	0	0
f__Veillonellaceae_g__Dialister_s__Veillonellaceae-bacterium-DNF00626	0	0	0	0	1	0	0	0	0	0	0	0	0	0	0	0	0	0	0	0	0	0	0	0	0	0	0	0	0	0	0	0	0	0	0	0	0	0	0	0	0	0	0	0	0	0	0	0	0
f__Ruminococcaceae_g__Ruminococcaceae-UCG-005_s__human-gut-metagenome	0	0	0	0	0	0	0	0	0	0	0	0	0	0	0	0	0	0	0	0	0	0	0	0	0	0	0	0	0	0	0	0	0	0	0	0	0	0	0	0	0	0	0	1	0	0	0	0	0
f__Erysipelotrichaceae_g__Allobaculum_s__gut-metagenome	0	0	0	0	0	0	0	0	0	0	0	0	0	0	0	0	0	0	0	0	0	0	0	0	0	1	1	0	0	0	0	0	0	0	0	0	0	0	1	0	0	0	0	0	0	0	0	0	0
o__Pasteurellales_f__Pasteurellaceae_s__	0	175	23	14	2	2	508	4	0	2	4	2	6	1	0	12	0	0	0	147	1	1	28	12	186	4	4	28	19	21	49	18	54	94	17	206	6	4	20	66	1	1	94	427	12	54	10	1	0
f__Lachnospiraceae_g__Lachnospiraceae-ND3007-group_s__	9	0	0	1	0	0	0	1	9	0	0	0	5	3	0	0	0	10	0	1	2	0	2	20	6	4	44	15	0	6	5	0	6	8	3	10	0	2	11	0	33	2	0	0	1	0	0	6	0
f__Barnesiellaceae_g__Coprobacter_s__Coprobacter-fastidiosus-NSB1	0	0	0	0	0	0	0	0	9	0	0	0	0	0	0	0	0	0	0	0	0	0	0	4	0	0	0	0	0	0	0	0	0	0	0	0	0	0	0	0	0	0	0	0	0	0	0	0	0
f__Lachnospiraceae_g__Agathobacter_s__uncultured-bacterium	0	0	0	0	0	0	0	0	0	0	4	0	0	0	0	0	0	0	0	1	17	1	0	0	0	0	0	0	0	0	0	0	0	0	0	0	0	0	0	0	0	0	0	0	0	0	0	0	0
o__Clostridiales_f__Peptostreptococcaceae_s__	1	0	2	1	0	1	9	7	5	0	0	0	0	0	0	1	0	0	0	2	0	11	0	0	0	2	3	2	0	0	5	0	19	0	2	0	8	0	3	0	0	2	2	1	1	0	0	0	0
f__Ruminococcaceae_g__Ruminiclostridium-6_s__	0	0	0	0	0	0	0	6	0	0	0	0	0	0	0	0	0	0	1	0	0	0	0	0	0	0	0	0	0	0	0	0	0	0	0	0	0	4	0	0	0	0	0	0	0	0	0	0	0
f__Ruminococcaceae_g__Flavonifractor_s__	0	1	0	0	0	2	0	0	0	0	2	1	1	0	0	0	1	1	0	0	3	0	0	0	0	0	0	0	0	0	0	0	2	0	0	0	0	0	0	0	0	1	0	0	0	0	0	0	0
f__Bacteroidaceae_g__Bacteroides_s__bacterium-NLAE-zl-P277	0	0	0	0	0	0	0	0	0	0	0	0	0	0	0	0	0	0	0	0	0	0	0	0	1	0	0	0	0	0	0	0	0	0	0	0	0	0	0	0	0	0	0	0	0	0	0	0	0
f__Erysipelotrichaceae_g__Holdemania_s__	0	0	0	0	0	0	0	0	0	0	0	0	0	0	1	0	0	0	0	0	0	0	0	0	0	0	0	0	0	0	0	0	0	0	0	0	0	0	0	0	0	0	0	0	0	0	0	0	0
f__Ruminococcaceae_g__Negativibacillus_s__	0	0	0	0	0	0	0	0	0	0	0	0	0	0	0	0	0	0	0	0	0	0	0	0	0	0	0	0	0	0	0	0	0	1	1	0	0	0	0	0	0	0	0	0	0	0	0	0	0
f__Streptococcaceae_g__Streptococcus_s__Streptococcus-salivarius-subsp.-salivarius	0	0	0	8	3	0	10	0	11	0	0	0	0	5	10	0	0	0	14	79	0	0	1	4	1	0	2	0	3	8	4	3	14	2	3	36	352	0	0	0	0	0	362	2	108	7	2	7	0
f__Marinifilaceae_g__Butyricimonas_s__	0	0	0	0	5	0	0	0	0	0	0	21	8	5	0	16	23	0	0	0	181	5	0	13	3	1	0	15	37	78	0	0	0	0	1	20	7	5	1	10	0	3	0	0	0	0	8	12	0
o__Vibrionales_f__Vibrionaceae_s__	0	0	0	0	0	0	0	0	0	0	0	0	0	0	0	0	0	0	0	0	0	0	0	0	0	0	0	0	0	0	0	0	0	0	1	0	0	0	0	0	0	0	0	0	0	0	0	0	0
k__Bacteria_p__Bacteroidetes_s__	0	0	0	0	0	0	0	0	0	0	0	0	0	0	0	0	0	0	0	0	0	0	0	0	0	0	0	0	0	0	0	0	0	0	0	0	0	0	3	0	0	0	0	0	0	0	0	0	0
o__Bacteroidales_f__Barnesiellaceae_s__	0	0	0	0	0	0	0	0	1	0	0	0	0	0	0	0	0	0	0	0	0	0	0	2	0	0	0	0	0	0	0	0	1	0	0	0	0	0	0	0	0	0	0	0	0	0	0	0	0
f__Prevotellaceae_g__Paraprevotella_s__unidentified	0	0	0	0	0	0	0	0	0	0	0	0	232	0	0	0	0	0	0	0	0	0	0	283	0	0	0	0	0	0	0	0	0	0	0	0	0	0	0	0	0	0	0	0	0	0	0	0	0
f__uncultured_g__gut-metagenome_s__gut-metagenome	0	1	0	0	0	0	0	0	0	0	0	0	3	0	17	0	0	0	0	0	0	0	0	47	0	0	0	172	0	0	0	5	27	0	0	0	0	0	0	0	0	19	0	0	0	0	0	0	0
f__Desulfovibrionaceae_g__Mailhella_s__Mailhella-massiliensis	0	0	0	0	0	0	0	0	0	0	0	1	0	0	0	0	0	0	0	0	0	0	0	0	0	0	0	0	0	0	0	0	0	0	0	0	0	0	0	0	0	0	0	0	0	0	0	0	0
f__Streptococcaceae_g__Streptococcus_s__Streptococcus-sp.-oral-clone-ASB02	0	0	0	0	0	0	0	0	0	0	0	0	0	0	0	0	0	0	0	0	0	0	0	0	0	0	0	0	0	0	0	0	0	0	0	0	1	0	0	0	0	0	0	0	0	0	0	0	0
f__Ruminococcaceae_g__Ruminococcaceae-UCG-002_s__uncultured-bacterium	0	0	0	0	0	0	0	0	0	0	0	0	0	0	0	0	0	0	0	0	0	0	0	0	1	0	0	0	0	0	0	0	0	0	0	0	0	0	0	0	0	0	0	0	0	0	0	0	0
f__Family-XI_g__Peptoniphilus_s__Peptoniphilus-sp.-BV3C26	0	0	0	0	0	0	0	0	0	0	0	0	0	0	0	0	0	0	0	0	0	0	0	0	0	0	0	0	0	0	0	0	0	0	0	1	0	0	0	0	0	0	0	0	0	0	0	0	0
f__Lachnospiraceae_g__Acetitomaculum_s__Firmicutes-bacterium-CAG_194_44_15	0	0	0	0	0	0	0	0	0	0	0	0	0	0	0	0	0	0	0	0	0	0	0	2	0	0	0	0	0	0	0	0	0	0	0	0	0	0	0	0	0	0	0	0	0	0	0	0	0
c__Clostridia_o__Clostridiales_s__	33	9	58	99	206	3	25	60	135	4	67	516	52	75	106	22	17	116	8	34	59	37	32	257	57	70	76	93	33	123	158	46	42	27	44	45	73	31	138	99	43	49	2	22	62	39	19	75	28
f__Erysipelotrichaceae_g__Erysipelatoclostridium_s__Massiliomicrobiota-timonensis	0	0	0	0	0	0	0	0	6	0	0	0	0	0	0	0	0	0	0	0	0	0	0	0	0	0	0	0	0	0	0	0	0	1	0	0	1	0	0	0	0	0	0	0	0	0	0	0	0
f__Lachnospiraceae_g__Dorea_s__uncultured-bacterium-A71	0	0	0	0	0	0	0	0	0	0	1	0	0	0	0	0	0	0	0	0	0	0	0	0	0	0	0	0	0	0	0	0	0	0	0	0	0	0	0	0	0	0	0	0	0	0	0	0	0
f__Lachnospiraceae_g__UC5-1-2E3_s__uncultured-bacterium	0	0	0	0	0	0	0	0	0	0	0	0	0	0	0	0	0	0	0	0	0	0	0	0	0	0	0	0	0	0	0	0	0	2	0	0	0	0	0	0	0	0	0	0	0	0	0	0	0
f__Burkholderiaceae_g__Sutterella_s__Sutterella-sp.-Marseille-P3660	0	0	0	0	0	0	1	0	0	0	0	0	0	0	0	0	0	0	0	0	0	0	0	0	0	0	0	0	0	0	0	0	0	0	0	0	0	0	0	0	0	0	0	0	0	0	0	0	0
f__Muribaculaceae_g__Porphyromonadaceae-bacterium-C941_s__Porphyromonadaceae-bacterium-C941	0	0	0	0	0	0	0	0	0	0	0	0	0	0	0	0	0	0	0	0	2	0	0	0	0	0	0	0	0	0	0	0	0	0	0	1	0	0	0	0	0	0	0	0	0	0	0	0	0
f__Lachnospiraceae_g__Lachnoclostridium_s__butyrate-producing-bacterium-SM4/1	0	0	0	0	0	0	0	0	0	0	0	0	0	0	0	0	0	0	0	0	0	0	0	0	1	0	0	0	0	0	0	0	0	0	1	0	0	0	0	0	0	4	0	0	0	0	0	0	0
f__Lachnospiraceae_g__Lachnospiraceae-NK4A136-group_s__	13	5	45	57	14	0	0	14	1	0	22	8	11	18	11	1	0	111	8	1	4	6	1	61	13	14	53	5	3	14	5	83	9	7	64	1	48	4	154	7	14	5	0	0	0	8	3	0	0
f__Eggerthellaceae_g__Gordonibacter_s__unidentified	0	0	0	0	0	0	0	0	19	0	0	0	0	0	2	0	0	0	0	0	0	0	0	1	0	0	1	0	0	0	0	0	0	0	0	0	57	0	0	0	0	0	0	0	0	0	0	0	0
f__Lachnospiraceae_g__Tyzzerella_s__uncultured-Firmicutes-bacterium	0	0	0	0	0	2	0	0	0	3	0	0	0	0	0	0	0	0	0	0	0	0	0	0	0	0	0	0	0	0	0	0	0	0	4	1	0	0	0	0	0	0	0	0	0	0	0	0	0
f__Lachnospiraceae_g__Dorea_s__	50	1	17	21	21	0	93	487	0	15	26	19	6	4	3	1	4	7	2	12	18	10	9	6	8	48	12	9	11	31	444	20	48	1	13	97	0	16	24	4	36	11	1	1	41	1	1	8	0
f__Porphyromonadaceae_g__Porphyromonas_s__	0	0	1	0	0	0	0	0	0	0	0	0	0	0	0	0	0	0	0	0	0	0	0	0	0	0	0	0	0	0	0	0	0	0	0	0	0	0	0	0	0	0	0	0	0	0	0	0	1
f__Atopobiaceae_g__Atopobium_s__uncultured-bacterium	0	0	0	0	0	0	0	0	0	0	0	0	0	0	0	0	0	0	0	0	0	0	0	0	0	0	0	0	0	0	0	0	0	0	0	0	3	0	0	0	0	0	0	0	0	0	0	0	0
f__Erysipelotrichaceae_g__Solobacterium_s__uncultured-bacterium	0	0	0	0	0	0	0	2	0	0	0	0	0	0	1	0	0	0	2	0	0	0	0	0	0	0	0	0	0	0	0	0	0	0	0	0	0	0	0	0	3	0	0	0	19	0	0	0	0
f__Bifidobacteriaceae_g__Bifidobacterium_s__Bifidobacterium-animalis	0	0	0	0	0	0	0	0	2	0	0	0	0	0	0	0	0	0	0	0	0	0	0	0	0	0	0	0	0	0	0	0	0	0	0	0	0	0	0	0	0	0	0	0	0	0	0	0	0
f__Marinifilaceae_g__Butyricimonas_s__uncultured-organism	3	0	0	0	14	0	0	0	0	0	0	0	4	2	0	0	1	0	0	0	5	1	0	10	0	0	0	2	1	2	0	0	0	0	0	0	1	0	0	0	0	1	0	0	0	0	1	11	0
o__Micrococcales_f__Microbacteriaceae_s__	0	0	0	0	0	0	0	0	0	0	0	0	0	0	0	0	0	0	0	0	0	0	0	0	0	0	0	0	0	0	0	0	0	1	0	0	1	0	0	0	1	0	0	0	0	0	0	0	0
f__Family-XIII_g__S5-A14a_s__	0	0	0	0	0	0	0	0	0	0	0	0	0	0	0	0	0	0	0	0	0	0	0	0	0	0	0	0	0	0	0	0	0	0	0	0	0	0	0	0	0	0	0	0	0	0	0	0	0
c__Fusobacteriia_o__Fusobacteriales_s__	0	0	0	0	0	0	0	0	0	0	0	0	0	0	0	0	0	0	1	0	0	0	0	0	0	0	0	0	0	0	0	0	0	0	0	0	0	0	0	0	0	0	0	0	0	0	0	0	0
f__Intrasporangiaceae_g__Janibacter_s__	0	0	0	0	0	0	0	0	0	0	0	0	0	0	0	0	0	0	0	0	0	0	0	0	0	0	0	0	0	0	0	0	0	0	0	0	1	0	0	0	0	0	0	0	0	0	0	0	0
f__Marinifilaceae_g__Sanguibacteroides_s__Gabonibacter-massiliensis	0	0	0	0	0	0	0	0	0	0	0	0	0	0	0	0	0	0	0	0	0	0	0	0	0	0	0	0	0	0	0	0	0	0	0	0	0	0	0	0	0	0	0	0	0	0	0	0	0
f__Vibrionaceae_g__Photobacterium_s__	0	0	0	0	0	0	0	0	0	0	0	0	0	0	0	0	0	0	0	0	0	0	0	0	0	0	0	0	0	0	0	0	1	0	0	0	0	0	0	0	0	0	0	0	0	0	0	0	0
f__Synergistaceae_g__Cloacibacillus_s__	0	0	0	0	0	0	0	0	0	0	0	0	0	0	0	0	0	0	0	0	0	0	0	0	0	1	0	0	0	0	0	0	0	0	1	0	0	0	0	0	0	3	0	0	0	0	0	0	0
f__Lachnospiraceae_g__Lachnospiraceae-NK4A136-group_s__uncultured-Clostridium-sp.	1	0	0	0	0	0	0	6	0	0	0	1	0	0	0	0	0	15	1	0	0	0	0	0	1	0	4	0	0	0	0	0	2	0	0	0	0	2	4	0	2	0	0	0	0	0	0	0	0
f__Desulfovibrionaceae_g__Desulfovibrio_s__bacterium-'New-Zealand-D'	0	0	0	0	0	0	0	0	0	0	0	0	0	0	0	0	0	0	0	0	0	0	0	0	0	0	0	0	0	0	0	0	0	0	0	0	1	0	0	0	0	0	0	0	0	0	0	0	0
f__Lachnospiraceae_g__Agathobacter_s__uncultured-marine-bacterium	0	0	8	0	0	0	0	0	0	0	1	0	0	0	0	0	0	0	0	0	1	1	0	1	1	0	0	0	0	0	0	0	1	0	0	0	0	0	0	0	0	0	0	0	0	0	0	0	0
f__Saccharimonadaceae_g__uncultured-Candidatus-Saccharibacteria-bacterium_s__uncultured-Candidatus-Saccharibacteria-bacterium	0	0	0	0	0	0	0	0	0	0	0	0	0	0	0	0	0	0	0	0	0	0	0	0	0	0	0	0	0	0	0	0	0	0	0	0	0	0	0	0	0	0	0	0	0	0	0	0	0
o__Rickettsiales_f__Mitochondria_s__	0	0	0	0	0	0	0	0	0	0	0	0	1	0	0	0	0	0	0	0	0	0	0	0	0	0	0	0	0	0	0	0	0	0	4	0	0	0	0	0	0	0	0	0	0	0	0	0	0
f__Carnobacteriaceae_g__Granulicatella_s__	0	0	0	0	0	0	2	0	2	0	0	0	1	2	0	0	0	0	0	0	0	2	0	0	0	0	0	1	1	0	0	3	2	0	0	2	203	0	0	0	0	2	1	0	0	0	0	0	0
f__Lachnospiraceae_g__Coprococcus-1_s__metagenome	0	0	0	0	1	0	2	3	0	0	0	5	0	2	0	0	0	0	0	0	0	0	0	0	5	8	1	4	0	0	0	0	13	0	1	0	0	0	1	0	14	0	0	0	13	1	0	9	0
f__Neisseriaceae_g__Neisseria_s__Neisseria-elongata-subsp.-glycolytica-ATCC-29315	0	0	0	0	0	0	0	0	0	0	0	0	0	0	0	0	0	0	0	0	0	0	0	0	0	0	0	0	0	0	0	0	0	0	0	0	0	0	0	0	0	0	0	0	0	0	0	0	0
o__Clostridiales_f__Christensenellaceae_s__	0	0	0	0	0	0	0	2	0	0	0	0	0	0	2	0	0	0	0	0	0	0	0	0	0	0	0	0	0	0	0	0	0	0	0	0	88	0	0	0	0	1	0	0	0	0	0	0	0
f__Lachnospiraceae_g__[Eubacterium]-hallii-group_s__	5	1	0	0	4	0	15	6	0	0	3	4	11	1	0	0	2	0	0	0	5	0	0	4	17	5	10	1	0	6	1	4	10	0	3	6	2	0	0	0	1	0	0	0	0	0	5	2	0
f__Lachnospiraceae_g__[Ruminococcus]-torques-group_s__Ruminococcus-sp.-AT10	0	0	0	0	0	0	0	0	0	0	0	0	0	0	0	0	0	0	0	0	0	0	0	0	0	0	0	0	0	0	0	0	0	0	0	0	2	0	0	1	0	0	0	0	0	0	0	0	0
f__Ruminococcaceae_g__Ruminococcaceae-UCG-005_s__uncultured-organism	0	0	0	0	0	0	0	0	0	0	0	0	0	0	0	0	0	0	0	0	0	0	0	0	0	0	0	0	0	0	0	0	0	0	0	0	0	0	0	0	0	0	0	0	0	0	0	0	0
f__Atopobiaceae_g__Olsenella_s__	0	0	0	0	0	0	0	0	0	0	0	0	0	0	0	0	0	0	0	0	0	0	0	0	0	0	0	0	0	0	0	0	0	0	0	0	0	0	0	0	0	1	0	0	0	0	0	0	0
f__Bacteroidaceae_g__Bacteroides_s__bacterium-ic1255	0	0	0	0	0	0	0	0	0	0	0	0	0	0	0	0	0	1	0	0	0	0	0	0	0	0	0	0	0	0	0	0	0	0	0	0	0	0	0	0	0	0	0	0	0	0	0	0	0
f__Ruminococcaceae_g__CAG-352_s__uncultured-organism	0	0	0	0	0	0	0	0	0	0	0	0	0	0	0	0	0	0	0	0	0	0	0	0	0	0	0	0	0	0	0	0	1	0	0	0	0	0	0	0	0	0	0	0	0	0	0	0	0
f__Lachnospiraceae_g__Lachnoanaerobaculum_s__uncultured-bacterium	0	0	0	0	0	0	1	0	0	0	0	0	0	0	0	0	0	0	0	0	0	0	0	0	0	0	0	0	0	0	0	0	0	0	0	2	0	0	0	0	0	0	0	0	0	0	0	0	0
f__Lachnospiraceae_g__Eisenbergiella_s__uncultured-organism	0	0	0	0	13	0	0	0	0	0	0	0	0	0	7	0	0	3	0	0	6	0	0	0	0	0	0	0	0	0	0	0	0	0	0	0	0	0	0	0	0	0	0	0	0	0	0	1	34
f__Lachnospiraceae_g__Lachnospiraceae-NK4A136-group_s__gut-metagenome	0	0	0	0	0	0	0	0	0	0	0	0	0	0	0	0	0	0	0	0	0	0	0	0	0	0	0	0	0	0	0	0	0	0	0	0	0	0	0	0	0	0	0	0	0	0	0	0	0
f__Enterobacteriaceae_g__Klebsiella_s__	0	86	1	0	0	4	0	0	0	1	0	0	0	0	0	0	0	0	0	0	0	146	0	0	0	0	0	0	0	0	0	0	6	43	5	0	36	0	38	1	0	0	0	0	1	0	0	0	6
f__Lachnospiraceae_g__Lachnospiraceae-UCG-008_s__uncultured-organism	0	0	0	0	0	0	0	0	0	0	0	0	0	0	0	0	0	0	0	0	0	0	0	0	0	0	1	0	0	1	0	0	0	0	0	0	0	0	0	0	0	0	0	0	0	0	0	0	0
f__Moraxellaceae_g__Enhydrobacter_s__	0	0	0	0	0	0	0	0	0	0	0	0	0	3	0	2	0	0	0	0	0	0	0	0	0	0	0	0	0	0	0	0	0	0	0	0	1	0	0	0	12	0	0	0	0	0	0	0	0
f__Lachnospiraceae_g__Coprococcus-2_s__uncultured-bacterium	1	0	0	0	0	0	0	47	0	0	0	3	0	1	0	0	0	5	0	0	0	0	0	0	28	11	1	0	4	5	0	0	0	0	0	0	0	0	1	0	12	0	0	0	1	0	2	0	0
f__Veillonellaceae_g__Mitsuokella_s__uncultured-bacterium	0	0	0	0	0	0	0	0	0	0	0	0	0	0	0	0	0	0	0	0	0	0	0	0	0	0	0	0	0	0	0	0	0	0	0	0	0	0	55	0	0	0	0	0	386	0	0	0	0
f__Lachnospiraceae_g__Lachnoclostridium_s__Clostridium-sp.-Marseille-P2538	0	0	0	0	0	0	0	0	0	0	0	0	0	0	0	0	0	0	0	0	0	0	0	0	0	0	0	0	0	0	0	0	0	0	0	0	0	0	0	0	0	0	0	0	0	0	0	0	0
f__Rikenellaceae_g__Alistipes_s__Faecalibacterium-prausnitzii	0	0	0	0	11	0	0	0	0	0	0	1	0	4	0	0	0	0	0	0	0	0	1	21	0	0	1	5	0	0	0	0	0	0	1	0	0	2	0	0	0	0	0	0	0	0	0	5	0
f__Lachnospiraceae_g__Blautia_s__metagenome	0	0	0	0	0	0	0	0	0	0	0	0	0	0	0	0	0	0	0	0	0	0	0	0	0	0	0	0	0	0	0	0	0	0	0	0	0	0	0	0	0	0	0	0	0	0	0	0	0
f__Bacteroidaceae_g__Bacteroides_s__Bacteroides-gallinarum-DSM-18171-=-JCM-13658	0	0	0	0	0	0	0	0	2	0	0	0	0	0	0	0	0	0	0	0	0	0	0	0	0	0	0	0	0	0	0	0	0	0	0	0	0	0	0	0	0	0	0	0	0	0	0	0	0
f__Bacteroidaceae_g__Bacteroides_s__Bacteroides-salyersiae-CL02T12C01	2	1	0	0	1	0	0	0	0	0	33	0	0	1	0	0	0	0	0	0	0	0	0	34	0	4	0	0	0	0	0	0	0	0	4	0	0	4	2	15	0	172	0	0	0	0	0	0	0
f__Marinifilaceae_g__Butyricimonas_s__Butyricimonas-virosa	0	0	0	0	64	0	0	0	0	0	0	30	0	36	0	0	10	0	0	0	57	4	0	24	13	0	2	0	7	16	1	1	3	0	3	1	0	5	1	3	0	6	0	0	0	0	4	67	0
f__Prevotellaceae_g__Prevotella-9_s__uncultured-organism	32	0	0	0	0	0	4	23	0	0	0	14	0	0	1	0	0	16	0	0	0	0	2	0	0	8	1	0	5	5	0	0	0	0	38	0	0	0	5	0	0	0	0	0	12	13	10	5	0
f__Actinomycetaceae_g__Varibaculum_s__uncultured-bacterium	0	0	0	0	0	0	0	0	0	0	0	0	0	0	0	0	0	0	0	0	0	0	0	0	0	0	0	0	0	0	0	0	0	0	0	0	0	0	0	0	0	0	0	0	0	0	0	0	0
f__Leuconostocaceae_g__Leuconostoc_s__	0	0	0	0	0	0	0	1	0	0	0	0	0	0	0	0	0	0	0	0	0	0	0	0	0	0	1	2	0	0	0	0	4	0	1	2	0	1	1	0	0	0	10	0	0	0	0	0	0
f__unidentified-rumen-bacterium-RF9_g__unidentified-rumen-bacterium-RF9_s__unidentified-rumen-bacterium-RF9	0	0	0	0	0	0	0	0	0	0	0	0	0	0	0	0	0	1	0	0	0	0	0	0	0	0	0	0	0	0	0	0	0	0	0	0	0	0	0	0	0	0	0	0	0	0	0	0	0
f__Ammopiptanthus-mongolicus_g__Ammopiptanthus-mongolicus_s__Ammopiptanthus-mongolicus	0	2	0	0	0	0	0	0	0	0	0	0	0	0	0	0	0	0	0	0	0	0	0	0	0	0	0	0	0	0	0	0	0	0	0	0	0	0	0	0	0	0	0	0	0	0	0	0	0
f__Ruminococcaceae_g__Ruminiclostridium-5_s__Ruminococcus-sp.-A254.MGS-108	0	0	0	0	0	0	0	0	0	0	0	0	0	0	0	0	0	0	0	0	0	0	0	0	0	0	0	0	0	0	0	0	0	0	0	0	0	0	0	0	1	0	0	0	0	0	0	0	0
f__Erysipelotrichaceae_g__Coprobacillus_s__	0	0	11	1	9	0	0	0	0	0	14	4	0	0	33	0	0	0	0	0	0	0	0	0	0	0	0	0	0	0	1	0	0	0	0	0	0	2	0	0	58	0	0	0	0	0	0	2	1
o__Lactobacillales_f__Enterococcaceae_s__	0	0	0	0	0	0	0	0	0	0	0	0	0	0	0	0	0	0	0	0	0	0	0	0	0	0	0	0	0	0	0	0	0	0	0	0	0	0	0	0	0	0	0	1	0	0	0	0	0
f__Actinomycetaceae_g__Actinomyces_s__Actinomyces-massiliensis-4401292	0	0	0	0	0	0	0	0	0	0	0	0	0	0	1	0	0	0	0	0	0	0	0	0	0	0	0	0	0	0	0	0	0	0	0	0	0	0	0	0	0	0	0	0	0	0	0	0	0
f__Peptococcaceae_g__uncultured_s__	0	0	0	0	0	0	0	0	0	0	0	0	0	0	1	0	0	0	0	0	0	0	0	0	0	0	1	0	0	0	0	0	0	0	0	0	39	1	0	0	1	0	0	2	0	0	0	0	0
f__Bacteroidaceae_g__Bacteroides_s__Bacteroides-sp.-3_2_5	16	23	0	0	1	0	0	0	65	3	24	1626	0	40	130	36	509	510	0	0	1267	0	0	0	5	15	0	0	133	287	0	19	0	0	10	90	19	0	0	137	0	0	9	1	0	191	3	40	3117
f__Bacteroidaceae_g__Bacteroides_s__Bacteroides-fragilis	16	48	306	181	489	0	0	0	106	713	6	877	14	78	118	22	384	431	0	0	371	180	2	0	0	2	0	0	320	163	0	31	8	760	7	139	11	1	0	116	0	2	2	0	0	261	5	217	2173
o__Lactobacillales_f__Leuconostocaceae_s__	0	0	0	0	1	0	0	0	0	0	0	0	0	0	0	0	0	0	0	0	0	0	0	0	0	0	0	0	0	0	0	0	0	0	0	0	0	0	0	0	0	0	0	0	0	0	0	0	0
f__Leuconostocaceae_g__Leuconostoc_s__Leuconostoc-lactis	0	0	0	0	0	0	0	0	0	0	0	0	0	0	0	0	0	0	0	0	0	0	0	0	0	0	0	2	0	0	0	0	0	0	0	0	0	0	0	0	0	0	0	0	0	0	0	0	0
f__Ruminococcaceae_g__Oscillospira_s__uncultured-bacterium	0	0	0	0	0	0	0	2	0	0	0	0	0	0	0	0	0	0	0	0	0	0	0	0	0	0	0	0	0	0	0	0	0	0	0	0	0	0	0	0	0	0	0	0	0	0	0	0	0
f__Desulfovibrionaceae_g__Desulfovibrio_s__Desulfovibrio-fairfieldensis	0	0	0	0	0	0	0	0	0	0	0	1	1	0	0	0	0	0	0	0	0	0	0	14	0	0	5	0	0	0	0	0	0	0	16	0	18	0	0	0	0	0	0	0	0	0	0	0	0
f__Ruminococcaceae_g__Ruminococcaceae-UCG-014_s__uncultured-Acetivibrio-sp.	0	0	0	0	0	0	0	0	0	0	0	0	0	0	0	0	0	0	0	0	0	0	0	0	0	0	0	0	0	0	0	0	0	0	4	0	0	0	0	0	0	0	0	0	0	0	0	0	0
f__Desulfovibrionaceae_g__Desulfovibrio_s__Desulfovibrio-sp.-enrichment-culture-clone-Ecwsrb032	0	0	0	0	0	0	0	0	0	0	0	0	0	0	0	0	0	0	0	0	0	0	0	0	0	0	0	0	0	0	0	0	0	0	0	0	0	0	0	0	0	0	0	0	0	0	0	0	0
f__Rikenellaceae_g__Alistipes_s__uncultured-Bacteroidaceae-bacterium	0	0	0	0	0	0	0	0	0	0	0	0	0	0	0	0	0	0	0	0	0	0	0	0	0	0	1	0	0	0	0	0	0	0	0	0	0	0	0	0	0	0	0	0	0	0	0	0	0
f__Weeksellaceae_g__Empedobacter_s__	0	0	0	0	0	0	0	0	0	0	0	0	0	0	0	0	0	0	0	0	0	0	0	0	0	0	0	0	0	0	0	0	0	0	0	0	0	0	0	0	1	0	0	0	0	0	0	0	0
f__Lactobacillaceae_g__Lactobacillus_s__Lactobacillus-mucosae	0	0	0	0	0	0	0	0	3	0	0	0	0	0	6	0	0	0	170	2	0	0	0	0	0	0	0	0	0	0	0	0	0	0	1	0	0	0	0	0	0	0	202	0	0	1	0	0	0
f__Lachnospiraceae_g__Roseburia_s__uncultured-Roseburia-sp.	3	1	0	0	0	0	0	0	0	0	0	0	0	0	0	0	0	36	0	0	0	0	0	0	8	4	2	0	0	0	1	2	0	0	0	0	0	0	4	0	2	0	0	0	0	0	0	0	0
o__Clostridiales_f__Lachnospiraceae_s__	456	25	537	666	738	405	364	904	383	100	757	527	466	318	42	92	159	493	53	214	462	445	200	730	757	413	309	491	279	778	1857	1145	1001	416	538	830	234	570	735	859	550	248	74	158	387	131	170	196	155
f__Neisseriaceae_g__Neisseria_s__	0	0	0	0	0	0	0	0	0	0	0	0	0	0	0	0	0	0	0	1	0	0	0	0	2	0	0	0	0	0	0	0	0	0	0	0	0	0	0	0	0	0	4	0	0	0	0	0	0
f__Micrococcaceae_g__Rothia_s__uncultured-bacterium	0	0	0	0	0	0	0	0	0	0	0	0	0	0	0	0	0	0	0	0	0	0	0	0	0	0	0	0	0	0	0	0	0	0	0	0	0	0	0	0	0	0	1	0	0	0	0	0	0
o__Clostridiales_f__Ruminococcaceae_s__	7	3	4	15	24	3	3	194	28	2	8	8	18	11	11	4	8	12	6	12	17	11	7	26	9	15	26	16	9	16	48	5	17	8	19	7	24	13	30	35	15	16	0	11	17	8	5	6	2
f__Ruminococcaceae_g__Oscillibacter_s__human-gut-metagenome	0	0	0	0	0	0	0	0	0	0	0	0	1	0	0	0	0	0	0	0	0	0	0	0	0	0	0	0	0	0	0	0	0	0	0	0	0	0	0	0	0	0	0	0	0	0	0	0	0
f__Muribaculaceae_g__uncultured-Porphyromonadaceae-bacterium_s__uncultured-Porphyromonadaceae-bacterium	0	0	0	0	0	0	0	24	0	0	0	0	0	0	0	0	0	0	0	0	0	0	0	0	0	0	0	0	0	0	0	0	0	0	0	0	0	0	0	0	14	0	0	0	0	0	0	0	0
f__Erysipelotrichaceae_g__Catenibacterium_s__uncultured-bacterium	0	0	0	0	0	0	264	414	0	0	0	0	0	0	12	0	0	40	73	3	0	0	0	0	0	0	89	0	0	0	0	0	0	0	0	0	0	0	4	0	31	0	0	0	13	0	0	15	0
f__Sphingobacteriaceae_g__Nubsella_s__uncultured-bacterium	0	0	0	0	0	0	0	0	0	0	0	0	0	1	4	0	0	0	0	0	0	1	0	0	1	0	0	0	0	0	0	0	0	0	0	0	0	0	0	0	0	0	0	0	1	0	0	0	0
f__Erysipelotrichaceae_g__[Clostridium]-innocuum-group_s__	0	0	2	1	0	1	0	2	12	5	2	2	2	0	26	0	0	2	1	0	8	1	0	0	0	1	0	0	1	5	0	0	1	2	0	0	46	0	0	1	0	0	0	0	0	0	0	2	67
f__Prevotellaceae_g__Prevotella_s__Prevotella-bivia-DSM-20514	0	0	0	0	3	0	0	0	0	0	0	24	0	0	0	0	0	0	0	0	19	5	0	0	0	0	0	0	0	0	0	0	0	0	0	0	0	0	0	3	0	0	0	0	0	0	0	0	0
f__Family-XI_g__Ezakiella_s__	0	0	1	0	0	0	0	0	0	0	0	0	0	0	0	0	0	0	0	0	0	0	0	0	0	0	0	0	0	0	0	0	0	0	0	0	0	0	0	2	0	0	0	0	0	0	0	0	0
f__Pasteurellaceae_g__Haemophilus_s__	0	4	1	2	0	0	15	1	0	0	1	0	2	0	0	2	0	0	0	0	0	1	4	10	53	0	1	4	0	2	17	7	1	70	0	9	1	0	1	2	0	0	0	10	0	0	0	0	0
f__Prevotellaceae_g__Paraprevotella_s__uncultured-bacterium	0	0	0	0	0	0	0	0	0	0	0	0	0	0	0	0	0	0	0	0	0	0	0	0	0	0	0	0	0	0	0	0	0	0	0	0	0	0	0	0	1	0	0	0	0	0	0	0	0
f__Actinomycetaceae_g__Actinomyces_s__Mycobacterium-tuberculosis	0	0	0	0	0	0	0	0	0	1	1	0	1	0	1	0	0	0	0	0	0	1	0	0	0	0	0	0	0	0	1	0	1	0	0	0	458	0	0	0	0	1	1	2	3	0	0	1	0
k__Bacteria_s__	9050	15574	10276	9535	4293	12023	6808	9218	7598	9113	10665	9283	10293	13603	12548	12657	10730	8475	11591	13043	11061	10204	10872	9941	11967	10524	10420	11175	13516	10447	4657	11310	9083	9194	8510	8697	5674	8464	6832	8917	8360	7489	9675	12000	8578	12684	13690	11531	12109
f__Ruminococcaceae_g__Ruminococcaceae-UCG-009_s__	0	0	0	0	0	0	0	1	0	0	0	0	0	0	0	0	0	0	0	0	0	0	0	0	0	0	0	0	0	0	0	0	0	0	0	0	0	0	0	0	0	0	0	0	0	0	0	0	0
k__Bacteria_p__Proteobacteria_s__	1	0	12	12	29	0	1	1	4	3	7	25	22	9	3	35	8	8	7	9	18	23	13	26	1	3	3	15	3	20	18	3	5	0	4	2	2	1	4	10	1	4	1	6	5	0	0	4	34
f__Lactobacillaceae_g__Pediococcus_s__	0	0	0	0	0	0	0	0	5	0	0	0	0	0	0	0	0	0	0	0	0	0	0	0	0	0	0	0	0	0	0	0	1	0	0	0	0	0	0	0	0	0	0	0	0	0	0	0	0
f__Barnesiellaceae_g__Coprobacter_s__Gabonia-massiliensis	0	0	0	0	0	0	0	0	0	0	0	0	0	2	0	0	0	0	0	0	0	0	0	0	10	0	3	0	4	12	0	3	10	0	0	0	0	0	0	3	0	0	0	0	0	0	0	0	0
f__Lachnospiraceae_g__Tyzzerella-4_s__uncultured-organism	0	0	0	0	0	210	0	0	0	4	4	0	0	0	0	0	2	0	0	0	0	6	0	0	0	0	0	0	0	0	0	0	1	0	1	0	31	0	0	1	0	0	0	0	0	0	0	0	0
f__Streptococcaceae_g__Streptococcus_s__Streptococcus-sp.-oral-clone-ASCC01	0	0	0	0	0	0	0	0	0	0	0	0	1	0	0	1	0	0	0	0	0	0	0	0	0	0	0	0	0	0	0	0	0	0	0	0	0	0	0	0	0	0	0	0	1	0	0	0	0
f__Coriobacteriales-Incertae-Sedis_g__Phoenicibacter_s__Phoenicibacter-massiliensis	0	0	0	0	0	0	0	0	0	0	0	0	0	0	0	0	0	0	0	0	0	0	0	0	0	0	0	0	0	0	0	0	0	0	0	0	0	0	0	0	2	0	0	0	0	0	0	0	0
f__Clostridiaceae-1_g__Clostridium-sensu-stricto-1_s__human-gut-metagenome	0	0	0	0	0	0	0	0	0	0	0	0	0	0	0	0	0	0	0	0	0	0	0	0	0	0	0	0	0	0	0	0	0	0	0	0	0	0	0	0	0	0	0	0	0	0	0	0	0
o__Opitutales_f__Puniceicoccaceae_s__	0	0	0	0	0	0	0	0	0	0	0	0	0	0	0	0	0	0	0	0	0	0	0	0	0	0	0	2	0	0	0	0	0	0	0	0	0	0	0	0	0	0	0	0	0	0	0	0	0
f__Veillonellaceae_g__Dialister_s__Dialister-pneumosintes	0	0	0	0	0	0	0	0	0	0	0	1	0	0	0	0	0	0	0	0	1	0	0	0	0	0	0	2	0	0	0	1	0	7	0	0	0	0	0	0	0	0	0	0	0	0	0	0	0
f__Family-XIII_g__Family-XIII-AD3011-group_s__uncultured-organism	0	0	0	0	2	0	0	0	0	0	0	0	0	0	0	0	0	1	0	0	0	0	0	0	0	0	0	0	0	0	0	0	0	0	1	0	0	2	0	3	0	0	0	0	0	0	1	1	0
f__Aeromonadaceae_g__Aeromonas_s__	0	0	0	0	0	0	0	0	1	217	0	0	0	0	1	0	0	0	0	0	0	0	0	0	0	0	1	0	0	0	0	0	0	0	0	0	14	0	0	0	0	1	0	0	0	0	0	0	0
f__Synergistaceae_g__Pyramidobacter_s__	0	0	0	0	0	0	0	0	0	0	0	0	0	0	0	0	0	0	0	0	0	0	0	0	0	0	0	0	0	0	0	0	0	0	1	0	0	0	0	0	0	0	0	0	0	0	0	0	0
f__Microbacteriaceae_g__Microbacterium_s__	0	0	0	0	0	0	0	0	0	0	0	0	0	0	0	0	0	0	0	0	0	0	0	0	0	0	0	0	0	0	0	0	0	0	0	0	0	0	0	0	1	0	0	0	0	0	0	0	0
f__Lachnospiraceae_g__Tyzzerella_s__	0	0	0	0	0	0	2	0	0	0	0	2	0	2	0	0	0	0	0	2	0	2	0	0	1	0	0	2	1	0	0	0	14	1	1	0	2	0	0	0	5	0	0	0	2	0	0	4	0
f__Lachnospiraceae_g__Lachnospiraceae-UCG-004_s__	20	0	41	8	0	0	41	12	0	11	8	2	12	0	0	2	0	13	0	3	5	18	7	15	5	2	9	7	3	9	19	106	43	77	23	145	1	41	13	21	18	3	0	4	1	0	6	3	1
f__Christensenellaceae_g__Christensenellaceae-R-7-group_s__metagenome	0	0	0	0	0	0	0	0	0	0	0	0	0	0	0	0	0	0	0	0	0	0	0	0	0	0	0	0	0	0	0	0	0	0	0	0	0	0	0	0	0	0	0	0	0	0	0	0	0
f__Ruminococcaceae_g__Ruminococcaceae-UCG-013_s__uncultured-bacterium	0	0	0	0	0	0	0	2	0	0	0	0	0	0	0	0	0	0	0	0	0	0	0	0	1	0	0	0	0	0	0	0	1	0	0	0	0	0	0	0	0	0	0	0	0	0	0	0	0
f__Lachnospiraceae_g__Blautia_s__human-gut-metagenome	20	0	16	5	23	1	7	13	2	0	21	4	10	5	0	2	1	0	3	0	10	2	7	8	84	45	0	4	2	19	18	19	1	78	4	54	53	10	0	41	11	1	3	2	0	0	4	16	0
f__Synergistaceae_g__Jonquetella_s__Jonquetella-anthropi-DSM-22815	0	0	0	0	1	0	0	0	0	0	0	0	0	0	0	0	0	0	0	0	0	0	0	0	0	0	0	0	0	0	0	0	0	0	0	0	0	0	0	0	0	0	0	0	0	0	0	0	0
f__Succinivibrionaceae_g__Succinivibrio_s__	0	0	0	0	0	0	0	6	0	0	0	0	0	0	0	0	0	0	0	0	0	0	0	0	0	0	0	0	0	0	0	0	0	0	0	0	0	0	0	0	0	0	0	0	0	0	0	0	0
f__uncultured-bacterium-adhufec202_g__uncultured-bacterium-adhufec202_s__uncultured-bacterium-adhufec202	0	0	0	0	0	0	0	0	0	0	0	0	0	0	0	0	0	97	0	0	0	0	0	0	0	0	0	0	0	0	0	0	0	0	0	0	0	0	0	0	0	0	0	0	0	0	0	0	0
f__Bacteroidaceae_g__Bacteroides_s__uncultured-bacterium	0	2	0	0	0	100	20	0	0	0	0	0	2	0	0	0	0	0	0	0	0	0	0	0	2	2	0	0	0	0	0	1	0	0	0	0	0	0	0	0	0	8	41	4	0	0	0	0	0
f__Ruminococcaceae_g__Ruminiclostridium-5_s__gut-metagenome	0	0	0	0	0	0	0	0	0	0	0	0	0	0	1	0	0	0	0	0	0	0	0	0	0	0	0	0	0	1	0	0	0	1	0	0	0	1	0	0	0	0	0	0	0	0	0	0	0
f__gut-metagenome_g__gut-metagenome_s__gut-metagenome	8	0	0	0	0	0	0	233	0	0	0	0	0	10	123	0	0	62	0	0	0	0	0	43	0	0	6	1	0	0	0	0	0	3	5	0	0	0	3	0	222	9	0	8	0	0	0	1	0
f__Prevotellaceae_g__Prevotella-2_s__	942	0	1	0	0	0	650	54	0	0	0	658	0	0	0	0	0	0	80	0	0	0	0	0	1	629	0	2	0	0	0	0	5	1	918	0	0	828	59	752	1	767	40	2	6	0	30	44	0
f__Ruminococcaceae_g__Ruminococcaceae-UCG-003_s__metagenome	1	4	0	0	0	0	0	0	0	0	3	0	2	0	0	0	0	0	0	0	1	0	2	0	1	0	1	0	0	1	0	0	0	0	1	0	0	0	2	0	0	0	0	2	0	0	0	0	0
f__metagenome_g__metagenome_s__metagenome	0	0	0	0	0	0	0	0	0	0	0	0	0	0	0	0	0	97	0	0	0	0	0	0	0	0	0	0	0	0	0	0	0	0	0	0	0	0	0	0	0	0	0	0	0	0	0	0	0
f__Nocardiaceae_g__Rhodococcus_s__	0	0	0	0	0	0	0	0	0	0	0	0	0	0	0	0	0	0	0	0	0	0	0	0	0	0	0	0	0	0	0	0	0	0	0	0	7	0	0	0	0	0	0	0	0	0	0	0	0
f__Christensenellaceae_g__Christensenellaceae-R-7-group_s__bacterium-YE57	0	0	0	0	0	0	0	21	0	0	0	0	0	0	0	0	0	0	0	0	0	0	0	0	0	0	4	0	0	0	0	0	0	0	0	0	0	0	0	0	3	0	0	0	0	0	0	0	0
f__Desulfovibrionaceae_g__uncultured_s__uncultured-Desulfovibrionaceae-bacterium	0	0	0	0	6	0	0	0	0	0	0	0	0	0	0	0	0	0	0	0	0	0	0	18	1	0	0	0	0	0	0	0	1	0	0	0	0	19	0	0	0	3	0	20	0	0	0	0	0
f__Beijerinckiaceae_g__Methylobacterium_s__	0	0	0	0	0	0	0	0	0	0	0	0	0	0	0	0	0	0	0	0	0	0	0	0	0	0	0	0	0	0	0	0	0	0	0	0	5	0	0	0	0	0	0	0	0	0	0	0	0
f__Veillonellaceae_g__Veillonella_s__uncultured-Veillonellaceae-bacterium	0	0	0	0	0	0	0	0	0	0	0	0	0	0	0	0	0	0	0	0	0	0	0	0	0	0	0	0	0	0	0	2	0	0	0	0	0	0	0	0	0	0	1	0	0	0	0	0	0
c__Melainabacteria_o__Gastranaerophilales_s__	2	0	0	0	0	0	0	0	0	0	0	0	0	0	0	0	0	1	0	0	0	0	0	0	0	0	0	5	0	0	0	0	0	0	0	0	0	0	0	0	0	0	0	0	0	0	5	0	0
p__Nanoarchaeaeota_c__Woesearchaeia_s__	1	0	21	32	8	1	4	1	0	0	26	3	8	30	1	11	2	4	3	19	14	8	9	29	21	3	4	123	10	5	33	10	23	14	18	35	34	16	8	1	7	17	2	21	54	6	0	15	35
f__Christensenellaceae_g__Christensenellaceae-R-7-group_s__gut-metagenome	0	0	0	0	0	0	0	0	0	0	0	0	0	0	0	0	0	1	0	0	0	0	0	0	0	0	0	0	0	0	0	0	0	0	0	0	0	0	0	0	0	0	0	0	0	0	0	0	0
f__Lachnospiraceae_g__Blautia_s__uncultured-bacterium-adhufec35.25	0	0	0	0	0	0	0	2	0	0	0	0	0	0	0	0	0	0	0	0	0	0	0	0	0	0	0	0	0	0	0	0	0	0	0	1	0	0	1	1	0	0	0	0	0	0	0	0	0
f__Sphingomonadaceae_g__Sphingomonas_s__	0	0	0	0	0	0	0	0	0	0	0	0	0	0	0	0	0	0	0	0	0	0	0	0	0	0	0	0	0	0	0	0	0	0	0	0	3	0	0	0	0	0	0	0	0	0	0	0	0
f__Tannerellaceae_g__Parabacteroides_s__Parabacteroides-johnsonii-CL02T12C29	0	0	0	0	0	0	0	0	0	0	0	0	0	0	0	0	0	0	0	0	0	0	0	123	1	0	0	0	0	0	0	6	0	0	0	0	4	0	0	0	0	6	0	0	0	0	0	0	0
o__Saccharimonadales_f__Saccharimonadaceae_s__	0	0	0	0	0	0	0	0	0	1	0	0	0	0	0	0	0	0	0	0	0	0	0	0	0	0	0	0	0	0	0	0	0	0	0	0	0	0	0	0	0	0	0	0	0	0	0	0	0
f__Coriobacteriaceae_g__Collinsella_s__Collinsella-aerofaciens	0	0	0	0	0	0	0	0	0	0	3	0	2	0	1	0	0	0	0	0	0	0	0	0	2	1	0	0	0	0	3	0	0	0	0	0	0	0	0	0	1	0	0	3	0	0	0	0	0
f__Burkholderiaceae_g__Sutterella_s__uncultured-bacterium	0	0	0	0	0	0	0	0	0	0	0	0	0	0	0	0	0	0	0	0	0	0	145	1	0	85	0	2	0	0	1	0	0	0	0	0	0	0	0	0	0	0	0	0	5	0	0	0	0
f__Bacteroidaceae_g__Bacteroides_s__Bacteroides-sp.-Marseille-P2653	3	0	0	0	4	0	0	0	0	0	0	0	0	0	0	0	0	0	0	0	0	0	0	0	3	31	12	6	0	0	0	0	1	0	0	0	0	5	0	0	0	0	0	0	0	0	0	0	0
o__Aeromonadales_f__Succinivibrionaceae_s__	0	0	0	0	0	0	0	6	0	0	0	0	0	0	0	0	0	0	0	0	0	0	0	0	0	0	0	0	0	0	0	0	0	0	0	0	0	0	0	0	0	0	0	0	0	0	0	0	0
f__Veillonellaceae_g__Dialister_s__gut-metagenome	0	0	0	0	1	0	2361	0	0	0	0	0	0	0	88	0	0	0	0	495	0	0	0	19	403	0	1065	0	0	0	0	0	0	0	334	0	0	0	0	0	0	0	1218	1	0	4	1108	1	0
f__Bacillaceae_g__Geobacillus_s__	0	0	0	0	0	0	0	0	0	0	0	0	0	0	1	0	0	0	0	0	0	0	0	0	0	0	0	0	0	0	0	0	0	0	0	0	0	0	0	0	0	0	0	0	0	0	0	0	0
f__Erysipelotrichaceae_g__Holdemanella_s__uncultured-bacterium	32	0	0	0	0	0	0	45	0	0	0	754	1	0	7	0	0	421	20	0	0	0	226	0	1	83	31	113	0	0	0	21	0	0	19	0	0	0	0	0	39	0	0	0	47	0	0	1	0
f__Erysipelotrichaceae_g__Turicibacter_s__	0	0	3	0	0	0	0	3	0	0	0	1	0	5	0	1	0	0	0	0	0	0	1	1	0	0	0	0	2	0	25	0	1	3	5	0	0	5	5	1	0	0	3	121	0	1	0	0	0
f__Coriobacteriales-Incertae-Sedis_g__uncultured_s__uncultured-organism	0	0	0	0	0	0	0	0	7	0	0	0	0	0	0	0	0	0	0	0	0	0	0	0	0	0	0	1	0	0	0	0	0	0	0	0	1	0	0	0	0	0	0	0	0	0	0	0	0
p__Proteobacteria_c__Alphaproteobacteria_s__	0	0	0	0	0	0	0	0	0	0	0	0	0	0	2	0	0	0	0	0	0	0	0	0	0	0	0	1	0	0	0	0	0	0	0	0	0	0	0	0	0	0	0	0	0	0	0	0	0
f__Erysipelotrichaceae_g__uncultured-bacterium_s__uncultured-bacterium	0	0	0	0	0	0	0	0	0	0	0	0	0	0	0	0	0	0	0	0	0	0	0	0	0	0	0	0	0	0	0	0	0	0	0	0	0	1	0	0	0	0	0	0	0	0	0	0	0
f__Muribaculaceae_g__uncultured-bacterium_s__uncultured-bacterium	0	0	0	0	45	0	0	0	0	0	0	5	0	3	0	3	0	0	0	54	0	0	0	0	0	0	0	0	9	8	0	0	0	0	0	0	0	0	0	0	0	0	0	0	0	0	0	0	0
f__Desulfovibrionaceae_g__Bilophila_s__gut-metagenome	0	0	46	10	154	51	5	60	912	12	136	584	667	488	38	500	204	14	1	860	398	124	41	253	70	332	157	223	792	705	203	0	62	58	0	27	0	158	21	0	135	105	0	120	0	165	1287	1930	129
f__Veillonellaceae_g__Selenomonas_s__uncultured-bacterium	0	0	0	0	0	0	0	0	1	0	0	0	0	0	0	0	0	0	0	0	0	0	0	0	0	0	0	0	0	0	0	0	0	0	0	0	0	0	0	0	0	0	0	0	0	0	0	0	0
f__Erysipelotrichaceae_g__Erysipelatoclostridium_s__uncultured-bacterium	0	0	0	0	0	0	0	0	5	0	0	0	0	0	0	0	0	0	0	0	0	0	0	0	0	0	0	0	0	0	0	0	0	1	1	0	6	0	8	0	0	0	0	0	0	0	0	0	0
f__Tannerellaceae_g__Parabacteroides_s__swine-fecal-bacterium-SD-Xyl5	52	0	71	43	223	58	12	40	275	43	12	30	81	7	0	0	50	15	0	23	17	0	4	32	12	39	13	21	52	80	80	23	42	28	5	0	3	49	4	121	15	71	0	5	3	0	6	53	20
f__Lachnospiraceae_g__Coprococcus-3_s__	66	1	5	6	59	0	6	127	0	0	15	3	8	22	2	7	1	0	5	11	11	18	9	7	44	34	1	33	28	80	288	66	1	1	26	0	13	90	20	10	14	0	0	2	19	2	5	3	0
f__Burkholderiaceae_g__Sutterella_s__Sutturella-timonensis	0	0	0	0	0	0	0	0	0	0	0	0	0	0	0	0	0	0	0	0	0	0	0	0	0	0	0	0	0	0	0	0	0	0	13	0	0	0	0	0	0	0	0	0	0	0	0	0	0
f__Neisseriaceae_g__uncultured_s__unidentified-marine-bacterioplankton	0	0	0	0	0	0	0	0	0	0	0	0	0	0	0	0	0	0	0	0	1	0	0	0	0	0	0	0	0	0	0	0	0	0	0	0	0	0	0	0	0	0	0	0	0	0	0	0	0
f__Micrococcaceae_g__Rothia_s__uncultured-actinobacterium	0	0	0	0	0	0	0	0	0	0	0	0	0	8	0	0	0	0	0	0	0	0	0	0	0	0	0	0	0	0	0	0	0	0	0	0	0	0	0	0	30	0	0	0	0	0	0	0	0
o__Rhodospirillales_f__uncultured_s__	0	0	0	0	0	0	0	0	0	0	0	0	0	0	0	0	0	0	0	0	0	0	0	6	0	0	0	11	0	0	0	1	0	0	0	0	0	0	0	0	0	1	0	0	0	0	0	0	0
f__Prevotellaceae_g__Prevotella-9_s__uncultured-bacterium	3988	25	0	0	0	3	3476	3139	6	0	0	521	0	239	144	7	0	1615	4123	1	0	0	5964	0	3	2556	4019	27	1197	915	14	1	11	3	3274	0	5	0	2860	1	2686	0	52	2694	1710	3841	3781	16	0
f__Prevotellaceae_g__Alloprevotella_s__uncultured-organism	0	0	0	0	0	0	0	0	0	0	0	0	0	0	0	0	0	0	0	0	0	0	2	0	0	0	60	0	0	0	0	0	0	0	0	0	0	318	13	0	0	0	0	0	0	0	0	0	0
f__Marinifilaceae_g__Odoribacter_s__Culturomica-massiliensis	0	0	0	0	0	0	0	0	0	0	0	0	0	0	0	0	0	0	0	0	0	0	0	0	0	0	0	0	0	0	0	0	0	0	11	0	0	0	0	0	0	0	0	0	0	0	0	0	0
f__Actinomycetaceae_g__Mobiluncus_s__	0	0	0	0	0	0	0	0	0	0	0	0	0	0	0	0	0	0	0	0	0	0	0	0	0	0	0	0	0	0	0	0	0	0	0	0	0	0	0	0	1	0	0	0	0	0	0	0	0
o__Betaproteobacteriales_f__Burkholderiaceae_s__	0	1	0	0	0	0	1	31	0	0	1	6	0	300	0	1	1	11	3	1	38	2	3	1	1	73	13	1	9	12	1	2	14	0	9	0	3	8	0	4	34	20	0	1	0	59	5	0	2
f__Lachnospiraceae_g__Lachnoclostridium_s__human-gut-metagenome	9	0	10	2	15	32	20	18	0	0	7	4	3	4	0	0	1	2	0	1	1	11	6	2	1	1	2	1	2	0	15	2	0	12	14	0	0	14	0	11	2	4	0	3	2	2	5	2	0
f__Microbacteriaceae_g__Agrococcus_s__	0	0	0	0	0	0	0	0	0	0	0	0	0	0	0	0	0	0	0	0	0	0	0	0	0	0	0	0	0	0	0	0	0	0	0	0	1	0	0	0	0	0	0	0	0	0	0	0	0
f__Tannerellaceae_g__Parabacteroides_s__	70	101	90	159	239	191	9	36	1217	448	377	202	217	166	1702	54	170	74	0	120	440	318	25	189	54	120	194	357	205	417	77	93	256	234	137	64	21	198	58	577	74	409	0	16	38	99	128	239	261
f__Moraxellaceae_g__Acinetobacter_s__gamma-proteobacterium-RBE2CD-34	0	0	0	0	0	0	0	0	0	0	0	0	0	0	0	0	0	0	0	0	0	0	0	0	0	0	0	0	0	0	0	0	0	0	0	0	2	0	0	0	1	0	0	0	0	0	0	0	0
f__Erysipelotrichaceae_g__Holdemania_s__Holdemania-massiliensis-AP2	2	0	0	2	0	0	0	0	0	0	0	0	0	0	96	0	1	0	0	2	6	0	0	0	0	0	0	6	2	0	0	0	0	0	0	0	19	0	0	0	4	1	0	0	2	1	0	0	0
f__Bacteroidaceae_g__Bacteroides_s__human-gut-metagenome	0	1	1	0	59	42	0	0	0	1	0	0	3	541	61	0	10	0	0	1	4	2	0	2	5	0	0	8	1	0	1	10	1	2	0	0	0	1	0	1	0	0	0	0	0	8	0	10	0
f__Clostridium-sp.-K4410.MGS-306_g__Clostridium-sp.-K4410.MGS-306_s__Clostridium-sp.-K4410.MGS-306	0	0	0	0	0	0	0	0	0	0	0	0	0	0	0	0	0	0	0	0	0	0	0	0	0	0	0	7	0	0	0	0	0	0	0	0	0	0	0	0	0	0	0	0	0	0	0	0	0
f__Veillonellaceae_g__Veillonella_s__uncultured-bacterium	0	0	0	0	0	0	0	0	0	0	0	0	0	0	0	0	0	0	0	0	0	0	0	0	0	0	0	0	0	0	0	1	0	0	0	0	0	0	0	0	0	0	4	1	0	1	0	0	0
f__Ruminococcaceae_g__Anaerotruncus_s__Anaerotruncus-sp.-AT3	0	0	0	0	0	0	0	0	0	0	0	0	0	0	0	0	0	0	0	0	0	0	0	0	0	0	0	0	0	0	0	0	0	0	0	0	1	0	0	0	0	0	0	0	0	0	0	0	0
f__Lachnospiraceae_g__Incertae-Sedis_s__Hungatella-hathewayi-WAL-18680	0	0	0	0	0	0	0	0	0	0	0	0	0	0	0	0	0	0	0	0	2	0	0	0	0	0	0	0	0	0	0	0	0	0	0	0	0	0	0	0	0	0	0	0	0	0	0	0	0
o__Bifidobacteriales_f__Bifidobacteriaceae_s__	0	0	0	0	2	0	0	0	0	0	0	0	0	0	4	0	0	0	0	0	0	0	0	0	0	0	0	0	0	0	1	0	0	0	0	0	0	0	0	1	0	0	0	0	0	0	0	1	0
f__Rhodobacteraceae_g__Paracoccus_s__Paracoccus-cavernae	0	0	0	0	0	0	0	0	0	0	0	0	0	0	0	0	0	0	0	0	0	0	0	0	0	0	0	0	0	0	0	0	0	0	0	0	5	0	0	0	0	0	0	0	0	0	0	0	0
f__Erysipelotrichaceae_g__Dielma_s__Clostridium-sp.-MLG480	0	0	0	0	0	0	0	0	0	0	0	0	0	0	0	0	0	0	0	0	0	0	0	0	0	0	0	0	0	0	1	0	0	0	0	0	0	0	0	0	0	0	0	0	0	0	0	0	0
f__Lachnospiraceae_g__Tyzzerella-4_s__	0	0	0	0	0	220	0	0	0	80	5	0	0	0	0	0	0	0	0	0	0	4	0	0	0	0	0	0	0	0	0	0	0	0	0	0	0	0	0	0	0	0	0	0	0	0	0	0	0
f__Prevotellaceae_g__Prevotella-9_s__Prevotellaceae-bacterium-DJF_CR21k6	0	0	0	0	0	0	0	0	0	0	0	0	0	0	0	0	0	0	0	0	0	0	0	0	0	0	0	0	0	0	0	0	0	0	0	0	0	0	1	0	0	0	0	0	0	0	0	0	0
f__Enterobacteriaceae_g__Enterobacter_s__	0	0	0	0	0	0	0	0	0	0	0	0	0	0	0	0	0	0	0	0	0	2	0	0	0	0	0	0	0	0	0	0	0	1	0	0	0	0	0	0	0	0	1	0	0	0	0	0	0
f__Lachnospiraceae_g__Lachnospiraceae-UCG-010_s__	0	0	0	0	0	0	0	1	0	0	0	0	0	0	0	0	0	0	0	0	0	0	0	0	0	0	0	1	0	0	0	0	0	0	1	0	0	0	0	0	0	0	0	0	0	0	0	0	0
f__Ruminococcaceae_g__uncultured_s__gut-metagenome	0	0	0	0	0	0	0	2	0	0	0	0	0	23	0	0	0	1	0	0	0	0	0	0	0	0	0	0	0	0	0	0	0	0	0	0	0	0	0	0	18	0	0	0	0	0	0	0	0
f__Trifolium-pratense_g__Trifolium-pratense_s__Trifolium-pratense	0	0	0	0	0	0	0	0	0	0	0	0	0	0	0	0	0	0	0	0	0	0	0	0	0	0	0	0	0	0	0	0	0	0	0	0	0	0	0	0	0	0	0	0	0	0	0	0	0
f__Erysipelotrichaceae_g__Solobacterium_s__metagenome	0	0	0	0	0	0	0	0	0	0	0	0	0	0	0	0	0	0	0	0	0	0	0	0	0	0	0	0	0	0	0	0	0	0	0	0	0	0	0	0	0	0	0	0	3	0	0	0	0
f__Puniceicoccaceae_g__uncultured_s__uncultured-bacterium	0	0	0	0	0	0	0	0	0	0	0	0	0	0	0	0	0	0	0	0	0	0	0	0	0	0	1	0	0	0	0	0	0	0	0	0	0	0	0	0	0	0	0	0	0	0	0	0	0
f__Lachnospiraceae_g__Marvinbryantia_s__	0	0	0	0	0	0	0	3	0	0	0	0	0	0	0	0	0	0	1	0	1	0	0	0	0	0	0	0	0	0	0	0	0	0	0	0	0	0	0	0	0	0	0	0	0	0	0	0	0
f__Eubacteriaceae_g__Eubacterium_s__	0	0	0	0	0	0	0	0	0	0	0	0	0	0	0	0	0	0	0	0	0	0	0	0	0	0	0	0	0	0	0	0	0	0	0	0	0	0	0	0	0	1	0	0	0	0	0	0	0
f__Bacteroidaceae_g__Bacteroides_s__Bacteroides-eggerthii-DSM-20697	0	0	1	0	0	0	0	2	498	0	0	0	0	0	0	0	0	0	30	9	0	0	0	0	45	0	5	0	0	0	0	0	8	0	0	0	0	1078	1	261	32	239	0	11	0	0	0	0	0
f__Eggerthellaceae_g__Slackia_s__Slackia-piriformis-YIT-12062	0	0	0	0	0	0	0	0	0	0	0	0	0	0	0	0	0	0	0	0	0	0	0	0	0	0	0	0	0	0	0	0	0	0	0	0	3	0	0	0	0	0	0	0	0	0	0	0	0
f__Erysipelotrichaceae_g__Erysipelotrichaceae-UCG-003_s__	146	9	52	109	45	64	36	18	1	0	145	52	62	79	1	5	4	8	0	1	211	0	35	68	71	30	2	52	53	196	57	30	46	1	69	59	152	58	13	44	49	23	23	18	0	16	57	12	3
f__Bifidobacteriaceae_g__Bifidobacterium_s__uncultured-bacterium	0	0	0	2	0	0	17	0	5	0	0	0	3	0	1	0	0	0	0	0	0	0	0	0	0	0	0	0	0	0	9	0	0	0	0	0	0	0	0	0	0	0	2	0	0	0	0	9	0
f__Erysipelotrichaceae_g__Erysipelatoclostridium_s__Clostridiales-bacterium-VE202-01	0	0	0	0	0	0	0	0	0	0	0	0	0	0	0	0	0	0	0	0	0	0	0	0	0	0	0	0	0	0	0	0	0	0	0	0	0	0	0	0	0	0	0	0	0	0	1	1	0
f__Beggiatoaceae_g__uncultured_s__uncultured-Alkalilimnicola-sp.	0	0	0	0	0	0	0	0	0	0	0	0	0	0	0	0	0	0	0	0	0	0	0	0	0	0	0	0	0	0	0	0	0	0	0	0	4	0	0	0	0	0	0	0	0	0	0	0	0
o__Coriobacteriales_f__Eggerthellaceae_s__	0	0	0	0	7	0	2	0	0	0	0	1	4	0	1	0	0	0	0	0	6	1	0	0	0	0	1	0	0	2	3	0	1	0	0	0	63	0	0	0	0	0	0	0	3	0	0	0	0
f__Lactobacillaceae_g__Lactobacillus_s__Lactobacillus-sp.-AB5262	0	0	0	0	0	0	2	0	0	0	0	0	0	0	2	0	0	0	0	0	0	0	0	0	0	0	0	0	0	0	0	0	0	0	0	0	0	0	0	0	0	0	101	0	0	3	0	0	0
f__Ruminococcaceae_g__Ruminococcaceae-UCG-002_s__	1	0	0	0	2	0	0	25	1	0	1	1	0	0	0	0	0	1	0	0	4	0	0	2	1	2	1	0	0	1	0	0	0	0	3	0	1	0	0	2	2	0	0	1	0	0	0	1	0
c__Mollicutes_o__Mollicutes-RF39_s__	2	0	0	0	0	0	0	6	0	0	0	0	0	8	0	0	0	550	0	201	0	0	0	6	1	0	0	128	0	0	0	0	0	0	1	0	28	1	61	0	19	0	0	6	0	0	205	0	0
f__Veillonellaceae_g__Megasphaera_s__Megasphaera-indica	0	0	0	0	0	0	0	0	0	0	0	0	0	0	0	0	0	3	0	0	0	4	0	0	0	0	0	0	0	0	0	0	0	0	0	0	0	0	0	0	0	0	0	0	0	0	0	0	1
o__Bacteroidales_f__Marinifilaceae_s__	0	0	0	0	12	0	0	0	0	0	0	2	17	4	0	0	40	0	0	0	50	6	0	26	0	1	0	9	9	23	0	0	0	0	5	0	0	0	0	3	0	3	0	0	0	0	1	23	0
f__Family-XI_g__Ezakiella_s__Fenollaria-timonensis	0	0	0	0	0	0	0	0	0	0	0	0	0	0	0	0	0	0	0	0	1	0	0	0	0	0	0	0	0	0	0	0	0	0	0	0	0	0	0	0	0	0	0	0	0	0	0	0	0
f__Erysipelotrichaceae_g__Faecalitalea_s__Eubacterium-sp.-1-5	0	0	0	0	0	0	0	0	0	0	0	0	0	0	0	0	0	0	0	0	0	0	0	0	0	0	0	0	0	0	0	0	0	0	0	0	0	0	0	0	0	0	0	0	0	0	0	0	0
f__Burkholderiaceae_g__Oxalobacter_s__Oxalobacter-formigenes	0	1	0	0	0	0	0	0	0	0	0	2	0	0	0	0	0	0	0	0	0	0	1	9	0	0	0	0	0	4	1	0	0	0	0	0	0	0	0	0	0	0	0	0	0	0	0	0	0
Unassigned	5605	2115	4302	4390	6574	2799	6418	5661	6015	4786	3112	4938	4013	4057	3892	3358	6136	4726	4577	4430	3327	4803	4057	5378	3109	4283	4693	3805	3851	3255	7284	3149	5285	6404	6497	5429	7739	6467	7618	4833	6282	6006	4916	3676	5977	2697	2992	5146	3883
p__Tenericutes_c__Mollicutes_s__	0	0	0	0	0	0	0	0	0	0	0	0	0	1	0	0	0	0	0	0	0	0	0	0	0	0	0	0	0	0	0	0	0	0	0	0	0	0	0	0	0	0	0	0	0	0	0	0	0
f__Lachnospiraceae_g__[Ruminococcus]-gauvreauii-group_s__uncultured-bacterium	13	1	1	1	0	0	2	44	0	0	0	4	3	9	1	0	0	2	0	0	0	0	5	0	0	0	4	2	0	0	0	2	0	0	3	3	0	0	1	0	6	0	0	0	2	1	0	0	0
f__Beijerinckiaceae_g__Methylobacterium_s__Methylobacterium-sp.-LR-2006a	0	0	0	0	0	0	0	0	0	0	0	0	0	0	0	0	0	0	0	0	0	0	0	0	0	0	0	0	0	0	0	0	0	0	0	0	1	0	0	0	0	0	0	0	0	0	0	0	0
f__Bifidobacteriaceae_g__Bifidobacterium_s__uncultured-Bifidobacterium-sp.-9A	0	0	0	0	0	0	0	0	0	0	0	0	0	0	0	0	0	1	0	0	0	0	0	0	0	0	0	0	0	0	0	0	0	0	0	0	0	0	0	0	0	0	0	0	0	0	0	0	0
[truncated: 5 more columns]
