# Supplementary material for: Gut Microbiome: A Potential Indicator for Differential Diagnosis of Major Depressive Disorder and General Anxiety Disorder
Source: Front Psychiatry. 2021 Sep 13;12:651536. doi: 10.3389/fpsyt.2021.651536 (PMC8473618; doi:10.3389/fpsyt.2021.651536)
Supplement: Supplementary file 1 [file Data_Sheet_1.ZIP › Supplement/Taxon/taxonomy.tsv]

Feature ID	Taxon	Confidence
Otu1	k__Bacteria ;p__Bacteroidetes ;c__Bacteroidia ;o__Bacteroidales ;f__Bacteroidaceae ;g__Bacteroides	0.912972964
Otu2	k__Bacteria ;p__Firmicutes ;c__Clostridia ;o__Clostridiales ;f__Lachnospiraceae ;g__[Eubacterium]-oxidoreducens-group ;s__uncultured-organism	0.71291513
Otu3	k__Bacteria	0.917755272
Otu4	k__Bacteria ;p__Proteobacteria ;c__Gammaproteobacteria ;o__Enterobacteriales ;f__Enterobacteriaceae	0.982367829
Otu5	k__Bacteria	0.999309492
Otu6	Unassigned	0.435683908
Otu7	Unassigned	0.473032999
Otu8	k__Bacteria	0.94592331
Otu9	k__Bacteria	0.900432125
Otu10	k__Bacteria ;p__Bacteroidetes ;c__Bacteroidia ;o__Bacteroidales	0.80840419
Otu11	k__Bacteria	0.944911623
Otu12	k__Bacteria	0.944787738
Otu13	k__Bacteria ;p__Firmicutes ;c__Erysipelotrichia ;o__Erysipelotrichales ;f__Erysipelotrichaceae ;g__Catenibacterium ;s__uncultured-organism	0.798388782
Otu14	k__Bacteria ;p__Bacteroidetes ;c__Bacteroidia ;o__Bacteroidales ;f__Bacteroidaceae ;g__Bacteroides	0.999401499
Otu15	Unassigned	0.759681893
Otu16	k__Bacteria	0.998880051
Otu17	Unassigned	0.871732371
Otu18	k__Bacteria	0.914214791
Otu19	k__Bacteria ;p__Bacteroidetes ;c__Bacteroidia ;o__Bacteroidales ;f__Bacteroidaceae ;g__Bacteroides	0.963504734
Otu20	k__Bacteria	0.908678211
Otu21	k__Bacteria ;p__Proteobacteria ;c__Gammaproteobacteria	0.999999175
Otu22	Unassigned	0.886750226
Otu23	k__Bacteria ;p__Proteobacteria ;c__Gammaproteobacteria ;o__Enterobacteriales ;f__Enterobacteriaceae	0.990472944
Otu24	k__Bacteria ;p__Firmicutes ;c__Negativicutes ;o__Selenomonadales ;f__Acidaminococcaceae	0.718397217
Otu25	k__Bacteria	0.891159498
Otu26	k__Bacteria	0.97114875
Otu27	k__Bacteria	0.880646147
Otu28	k__Bacteria ;p__Firmicutes ;c__Clostridia ;o__Clostridiales ;f__Lachnospiraceae	0.946379521
Otu29	k__Bacteria ;p__Firmicutes ;c__Clostridia ;o__Clostridiales ;f__Lachnospiraceae	0.999217747
Otu30	k__Bacteria ;p__Proteobacteria ;c__Gammaproteobacteria ;o__Enterobacteriales ;f__Enterobacteriaceae	0.985536806
Otu31	k__Bacteria	0.90909563
Otu32	k__Bacteria ;p__Bacteroidetes ;c__Bacteroidia ;o__Bacteroidales ;f__Tannerellaceae ;g__Parabacteroides ;s__uncultured-organism	0.757158375
Otu33	k__Bacteria ;p__Firmicutes ;c__Clostridia ;o__Clostridiales ;f__Lachnospiraceae	0.983828782
Otu34	k__Bacteria ;p__Bacteroidetes ;c__Bacteroidia ;o__Bacteroidales ;f__Tannerellaceae ;g__Parabacteroides	0.968985636
Otu35	k__Bacteria	0.913682649
Otu36	Unassigned	0.799787994
Otu37	k__Bacteria ;p__Bacteroidetes ;c__Bacteroidia ;o__Bacteroidales	0.936530368
Otu38	k__Bacteria	0.962662461
Otu39	k__Bacteria ;p__Firmicutes ;c__Clostridia ;o__Clostridiales ;f__Lachnospiraceae ;g__[Eubacterium]-eligens-group	0.888193076
Otu40	Unassigned	0.930204354
Otu41	k__Bacteria ;p__Bacteroidetes ;c__Bacteroidia ;o__Bacteroidales ;f__Prevotellaceae ;g__Prevotella-9	0.97264534
Otu42	k__Bacteria	0.954936386
Otu43	k__Bacteria	0.94761014
Otu44	k__Bacteria ;p__Firmicutes ;c__Clostridia ;o__Clostridiales ;f__Lachnospiraceae ;g__Agathobacter ;s__uncultured-organism	0.839797966
Otu45	k__Bacteria	0.928695945
Otu46	k__Bacteria ;p__Actinobacteria ;c__Actinobacteria ;o__Bifidobacteriales ;f__Bifidobacteriaceae ;g__Bifidobacterium	0.999861358
Otu47	k__Bacteria	0.871185844
Otu48	k__Bacteria ;p__Firmicutes ;c__Clostridia ;o__Clostridiales ;f__Lachnospiraceae ;g__Agathobacter	0.97959462
Otu49	k__Bacteria ;p__Firmicutes ;c__Erysipelotrichia ;o__Erysipelotrichales ;f__Erysipelotrichaceae ;g__Allobaculum ;s__gut-metagenome	0.924899667
Otu50	k__Bacteria ;p__Firmicutes ;c__Clostridia ;o__Clostridiales ;f__Ruminococcaceae ;g__Ruminococcaceae-UCG-002	0.729322377
Otu51	k__Bacteria ;p__Actinobacteria ;c__Actinobacteria ;o__Actinomycetales ;f__Actinomycetaceae ;g__Varibaculum	0.999879341
Otu52	Unassigned	0.773155578
Otu53	k__Bacteria ;p__Firmicutes ;c__Clostridia ;o__Clostridiales	0.748877185
Otu54	k__Bacteria ;p__Firmicutes ;c__Clostridia ;o__Clostridiales ;f__Lachnospiraceae	0.968331759
Otu55	Unassigned	0.794350931
Otu56	k__Bacteria ;p__Firmicutes ;c__Clostridia ;o__Clostridiales ;f__Lachnospiraceae ;g__[Eubacterium]-eligens-group	0.705906116
Otu57	Unassigned	0.813543319
Otu58	k__Bacteria	0.927950633
Otu59	k__Bacteria	0.904617589
Otu60	Unassigned	0.894780269
Otu61	k__Bacteria ;p__Actinobacteria ;c__Actinobacteria ;o__Bifidobacteriales ;f__Bifidobacteriaceae ;g__Bifidobacterium	0.999418218
Otu62	k__Bacteria	0.964017579
Otu63	k__Bacteria ;p__Firmicutes ;c__Clostridia ;o__Clostridiales ;f__Ruminococcaceae ;g__Ruminococcus-2 ;s__uncultured-bacterium	0.755743304
Otu64	Unassigned	0.788690626
Otu65	k__Bacteria ;p__Firmicutes ;c__Negativicutes ;o__Selenomonadales ;f__Veillonellaceae ;g__Dialister	0.999871764
Otu66	Unassigned	0.752113418
Otu67	k__Bacteria	0.890400993
Otu68	Unassigned	0.687959171
Otu69	k__Bacteria	0.962993279
Otu70	Unassigned	0.894224357
Otu71	k__Bacteria ;p__Firmicutes ;c__Clostridia ;o__Clostridiales ;f__Lachnospiraceae	0.925458492
Otu72	Unassigned	0.87875619
Otu73	k__Bacteria	0.92954067
Otu74	k__Bacteria ;p__Firmicutes ;c__Clostridia ;o__Clostridiales ;f__Ruminococcaceae ;g__Ruminococcaceae-UCG-014 ;s__uncultured-bacterium	0.89560489
Otu75	k__Bacteria ;p__Actinobacteria ;c__Actinobacteria ;o__Bifidobacteriales ;f__Bifidobacteriaceae ;g__Bifidobacterium	0.999989581
Otu76	k__Bacteria ;p__Firmicutes ;c__Clostridia ;o__Clostridiales ;f__Lachnospiraceae ;g__Eisenbergiella ;s__uncultured-organism	0.765962814
Otu77	k__Bacteria ;p__Firmicutes ;c__Clostridia ;o__Clostridiales ;f__Christensenellaceae ;g__Christensenellaceae-R-7-group	0.779179656
Otu78	k__Bacteria ;p__Firmicutes ;c__Clostridia ;o__Clostridiales ;f__Christensenellaceae ;g__Christensenellaceae-R-7-group ;s__uncultured-prokaryote	0.787481158
Otu79	k__Bacteria ;p__Actinobacteria ;c__Actinobacteria ;o__Bifidobacteriales ;f__Bifidobacteriaceae ;g__Bifidobacterium	0.999685296
Otu80	Unassigned	0.830231607
Otu81	k__Bacteria ;p__Firmicutes ;c__Clostridia ;o__Clostridiales ;f__Ruminococcaceae ;g__Ruminococcus-1	0.999978829
Otu82	Unassigned	0.820759343
Otu83	Unassigned	0.799307289
Otu84	k__Bacteria	0.829716702
Otu85	Unassigned	0.601863007
Otu86	k__Bacteria ;p__Firmicutes ;c__Clostridia ;o__Clostridiales ;f__Lachnospiraceae ;g__Lachnospiraceae-ND3007-group ;s__uncultured-bacterium	0.804449197
Otu87	k__Bacteria ;p__Proteobacteria ;c__Gammaproteobacteria ;o__Enterobacteriales ;f__Enterobacteriaceae	0.997727317
Otu88	Unassigned	0.634831812
Otu89	k__Bacteria ;p__Firmicutes ;c__Clostridia ;o__Clostridiales ;f__Christensenellaceae ;g__Christensenellaceae-R-7-group	0.903437635
Otu90	k__Bacteria ;p__Firmicutes	0.984828363
Otu91	k__Bacteria ;p__Proteobacteria ;c__Alphaproteobacteria ;o__Rhodospirillales ;f__uncultured ;g__gut-metagenome ;s__gut-metagenome	0.894065725
Otu92	Unassigned	0.940824591
Otu93	k__Bacteria ;p__Actinobacteria ;c__Actinobacteria ;o__Actinomycetales ;f__Actinomycetaceae ;g__Actinomyces ;s__Actinomyces-graevenitzii-F0530	0.962376586
Otu94	k__Bacteria ;p__Proteobacteria ;c__Deltaproteobacteria ;o__Desulfovibrionales ;f__Desulfovibrionaceae ;g__Desulfovibrio	0.999794812
Otu95	k__Bacteria ;p__Firmicutes ;c__Clostridia ;o__Clostridiales ;f__Ruminococcaceae ;g__Ruminococcaceae-UCG-014	0.999987713
Otu96	k__Bacteria ;p__Firmicutes ;c__Clostridia ;o__Clostridiales ;f__Lachnospiraceae ;g__[Eubacterium]-ventriosum-group	0.958901682
Otu97	k__Bacteria ;p__Actinobacteria ;c__Actinobacteria ;o__Bifidobacteriales ;f__Bifidobacteriaceae ;g__Bifidobacterium	0.979150768
Otu98	k__Bacteria ;p__Firmicutes ;c__Clostridia ;o__Clostridiales ;f__Ruminococcaceae ;g__[Eubacterium]-coprostanoligenes-group ;s__metagenome	0.802765365
Otu99	k__Bacteria ;p__Proteobacteria ;c__Gammaproteobacteria ;o__Enterobacteriales ;f__Enterobacteriaceae ;g__Escherichia-Shigella	0.950792429
Otu100	k__Bacteria	0.97442846
Otu101	Unassigned	0.78577861
Otu102	Unassigned	0.916501419
Otu103	k__Bacteria ;p__Proteobacteria ;c__Gammaproteobacteria ;o__Enterobacteriales ;f__Enterobacteriaceae	0.968514948
Otu104	Unassigned	0.883093039
Otu105	Unassigned	0.937779195
Otu106	k__Bacteria ;p__Bacteroidetes ;c__Bacteroidia ;o__Bacteroidales ;f__Rikenellaceae ;g__Alistipes	0.9915536
Otu107	k__Bacteria ;p__Firmicutes ;c__Negativicutes ;o__Selenomonadales ;f__Acidaminococcaceae ;g__Phascolarctobacterium	0.998927617
Otu108	k__Bacteria ;p__Firmicutes ;c__Bacilli ;o__Lactobacillales ;f__Streptococcaceae ;g__Streptococcus	0.980761956
Otu109	k__Bacteria ;p__Firmicutes ;c__Clostridia ;o__Clostridiales ;f__Family-XI ;g__Parvimonas	0.999862444
Otu110	k__Bacteria ;p__Firmicutes ;c__Clostridia ;o__Clostridiales ;f__Ruminococcaceae ;g__[Eubacterium]-coprostanoligenes-group ;s__human-gut-metagenome	0.952352162
Otu111	k__Bacteria	0.919137608
Otu112	Unassigned	0.544266076
Otu113	k__Bacteria	0.844199803
Otu114	k__Bacteria ;p__Proteobacteria ;c__Gammaproteobacteria ;o__Enterobacteriales ;f__Enterobacteriaceae	0.988717082
Otu115	Unassigned	0.611800209
Otu116	Unassigned	0.833034726
Otu117	k__Bacteria	0.959760971
Otu118	k__Bacteria ;p__Firmicutes ;c__Clostridia ;o__Clostridiales ;f__Lachnospiraceae	0.998314267
Otu119	Unassigned	0.667699418
Otu120	k__Bacteria ;p__Firmicutes ;c__Clostridia ;o__Clostridiales ;f__Lachnospiraceae	0.980447577
Otu121	k__Bacteria ;p__Firmicutes ;c__Clostridia ;o__Clostridiales ;f__Lachnospiraceae	0.999191027
Otu122	k__Bacteria ;p__Bacteroidetes ;c__Bacteroidia ;o__Bacteroidales ;f__Bacteroidaceae ;g__Bacteroides	0.986759557
Otu123	k__Bacteria ;p__Actinobacteria ;c__Actinobacteria ;o__Bifidobacteriales ;f__Bifidobacteriaceae ;g__Bifidobacterium	0.992279856
Otu124	k__Bacteria	0.915049312
Otu125	Unassigned	0.750583937
Otu126	k__Bacteria ;p__Bacteroidetes ;c__Bacteroidia ;o__Bacteroidales ;f__Bacteroidaceae ;g__Bacteroides	0.995700985
Otu127	Unassigned	0.6623558
Otu128	Unassigned	0.865047341
Otu129	k__Bacteria ;p__Proteobacteria ;c__Gammaproteobacteria	0.999973967
Otu130	k__Bacteria	0.796745577
Otu131	Unassigned	0.614987748
Otu132	k__Bacteria	0.970447941
Otu133	k__Bacteria ;p__Bacteroidetes ;c__Bacteroidia ;o__Bacteroidales ;f__Bacteroidaceae ;g__Bacteroides	0.999991678
Otu134	k__Bacteria ;p__Firmicutes ;c__Clostridia ;o__Clostridiales ;f__Lachnospiraceae	0.99612003
Otu135	k__Bacteria ;p__Actinobacteria ;c__Coriobacteriia ;o__Coriobacteriales ;f__Eggerthellaceae ;g__Senegalimassilia ;s__uncultured-bacterium	0.894725404
Otu136	Unassigned	0.844392782
Otu137	Unassigned	0.852822868
Otu138	k__Bacteria ;p__Actinobacteria ;c__Actinobacteria ;o__Bifidobacteriales ;f__Bifidobacteriaceae ;g__Bifidobacterium	0.993552745
Otu139	Unassigned	0.46656091
Otu140	Unassigned	0.517742818
Otu141	k__Bacteria ;p__Proteobacteria ;c__Gammaproteobacteria ;o__Enterobacteriales ;f__Enterobacteriaceae	0.792599483
Otu142	k__Bacteria ;p__Firmicutes ;c__Clostridia ;o__Clostridiales ;f__Ruminococcaceae ;g__Ruminococcaceae-UCG-014 ;s__uncultured-bacterium	0.842858071
Otu143	k__Bacteria ;p__Actinobacteria ;c__Actinobacteria	0.98142056
Otu144	Unassigned	0.45315081
Otu145	Unassigned	0.724157088
Otu146	k__Bacteria ;p__Firmicutes ;c__Clostridia ;o__Clostridiales	0.999861385
Otu147	k__Bacteria	0.835067312
Otu148	k__Bacteria ;p__Firmicutes ;c__Clostridia ;o__Clostridiales ;f__Lachnospiraceae	0.99989754
Otu149	k__Bacteria ;p__Firmicutes ;c__Clostridia ;o__Clostridiales ;f__Lachnospiraceae ;g__Lachnospiraceae-NK4A136-group ;s__human-gut-metagenome	0.884415554
Otu150	k__Bacteria	0.926623493
Otu151	Unassigned	0.858531207
Otu152	k__Bacteria	0.853782144
Otu153	Unassigned	0.839661668
Otu154	k__Bacteria ;p__Bacteroidetes ;c__Bacteroidia ;o__Bacteroidales ;f__Bacteroidaceae ;g__Bacteroides	0.999930689
Otu155	k__Bacteria ;p__Bacteroidetes ;c__Bacteroidia ;o__Bacteroidales ;f__Bacteroidaceae ;g__Bacteroides	0.999994949
Otu156	k__Bacteria ;p__Firmicutes ;c__Clostridia ;o__Clostridiales ;f__Lachnospiraceae	0.999229381
Otu157	k__Bacteria ;p__Firmicutes ;c__Clostridia ;o__Clostridiales ;f__Ruminococcaceae	0.999145454
Otu158	k__Bacteria	0.937254676
Otu159	k__Bacteria	0.999998168
Otu160	k__Bacteria ;p__Firmicutes ;c__Clostridia ;o__Clostridiales ;f__Lachnospiraceae	0.999169674
Otu161	k__Bacteria	0.940844678
Otu162	k__Bacteria ;p__Firmicutes ;c__Clostridia ;o__Clostridiales ;f__Lachnospiraceae ;g__Agathobacter ;s__bacterium-YE62	0.750540969
Otu163	k__Bacteria ;p__Firmicutes ;c__Clostridia ;o__Clostridiales ;f__Lachnospiraceae	0.942567532
Otu164	k__Bacteria ;p__Proteobacteria ;c__Deltaproteobacteria ;o__Desulfovibrionales ;f__Desulfovibrionaceae ;g__Bilophila ;s__gut-metagenome	0.988538076
Otu165	k__Bacteria ;p__Proteobacteria ;c__Deltaproteobacteria ;o__Desulfovibrionales ;f__Desulfovibrionaceae ;g__Desulfovibrio	0.998006517
Otu166	Unassigned	0.67590796
Otu167	Unassigned	0.535427227
Otu168	Unassigned	0.871628907
Otu169	Unassigned	0.813326928
Otu170	Unassigned	0.754411218
Otu171	k__Bacteria ;p__Firmicutes ;c__Clostridia ;o__Clostridiales ;f__Lachnospiraceae ;g__Agathobacter	0.811710851
Otu172	Unassigned	0.630842171
Otu173	k__Bacteria ;p__Firmicutes ;c__Clostridia ;o__Clostridiales ;f__Lachnospiraceae	0.997252981
Otu174	Unassigned	0.725550491
Otu175	k__Bacteria ;p__Firmicutes ;c__Clostridia ;o__Clostridiales ;f__Lachnospiraceae ;g__[Eubacterium]-eligens-group	0.775374376
Otu176	Unassigned	0.728041778
Otu177	k__Bacteria ;p__Firmicutes ;c__Clostridia ;o__Clostridiales ;f__Christensenellaceae ;g__Christensenellaceae-R-7-group	0.923376522
Otu178	Unassigned	0.625598154
Otu179	Unassigned	0.77968951
Otu180	k__Bacteria ;p__Firmicutes ;c__Clostridia ;o__Clostridiales ;f__Lachnospiraceae	0.999700892
Otu181	Unassigned	0.570548821
Otu182	k__Bacteria ;p__Firmicutes ;c__Clostridia ;o__Clostridiales ;f__Lachnospiraceae	0.996989047
Otu183	k__Bacteria ;p__Firmicutes ;c__Clostridia ;o__Clostridiales ;f__Lachnospiraceae ;g__Lachnoclostridium	0.756197169
Otu184	k__Bacteria ;p__Firmicutes ;c__Clostridia ;o__Clostridiales ;f__Lachnospiraceae ;g__Fusicatenibacter	0.846137561
Otu185	k__Bacteria ;p__Bacteroidetes ;c__Bacteroidia ;o__Bacteroidales ;f__Bacteroidaceae ;g__Bacteroides	0.999834492
Otu186	k__Bacteria ;p__Firmicutes ;c__Clostridia ;o__Clostridiales ;f__Lachnospiraceae	0.999192808
Otu187	Unassigned	0.842643594
Otu188	Unassigned	0.683428019
Otu189	Unassigned	0.794574935
Otu190	Unassigned	0.713049417
Otu191	k__Bacteria ;p__Firmicutes ;c__Clostridia ;o__Clostridiales ;f__Lachnospiraceae ;g__Lachnospiraceae-UCG-010 ;s__uncultured-organism	0.979891872
Otu192	k__Bacteria ;p__Firmicutes ;c__Clostridia ;o__Clostridiales ;f__Lachnospiraceae	0.998328133
Otu193	Unassigned	0.8463675
Otu194	Unassigned	0.766083767
Otu195	k__Bacteria ;p__Firmicutes ;c__Clostridia ;o__Clostridiales ;f__Lachnospiraceae ;g__Lachnospira	0.95907599
Otu196	k__Bacteria ;p__Bacteroidetes ;c__Bacteroidia ;o__Bacteroidales ;f__Bacteroidaceae ;g__Bacteroides	0.969775094
Otu197	k__Bacteria ;p__Tenericutes ;c__Mollicutes ;o__Mollicutes-RF39 ;f__uncultured-organism ;g__uncultured-organism ;s__uncultured-organism	0.979917164
Otu198	Unassigned	0.63134947
Otu199	Unassigned	0.663969891
Otu200	k__Bacteria ;p__Firmicutes ;c__Clostridia ;o__Clostridiales ;f__Lachnospiraceae	0.99965406
Otu201	k__Bacteria ;p__Firmicutes ;c__Clostridia ;o__Clostridiales ;f__Lachnospiraceae ;g__Blautia	0.905611774
Otu202	k__Bacteria ;p__Firmicutes ;c__Clostridia ;o__Clostridiales ;f__Ruminococcaceae ;g__Ruminococcus-2 ;s__uncultured-Ruminococcaceae-bacterium	0.881197093
Otu203	k__Bacteria ;p__Firmicutes ;c__Clostridia ;o__Clostridiales ;f__Lachnospiraceae ;g__Roseburia ;s__uncultured-Roseburia-sp.	0.754553893
Otu204	k__Bacteria ;p__Firmicutes ;c__Bacilli ;o__Lactobacillales ;f__Leuconostocaceae ;g__Weissella	0.999979056
Otu205	k__Bacteria ;p__Firmicutes ;c__Clostridia ;o__Clostridiales ;f__Ruminococcaceae ;g__Ruminococcaceae-UCG-014 ;s__uncultured-bacterium	0.858386222
Otu206	Unassigned	0.69494396
Otu207	k__Bacteria	0.914146414
Otu208	k__Bacteria	0.885756262
Otu209	k__Bacteria	0.716557958
Otu210	k__Bacteria ;p__Firmicutes ;c__Clostridia ;o__Clostridiales ;f__Ruminococcaceae	0.881638135
Otu211	k__Bacteria ;p__Bacteroidetes ;c__Bacteroidia ;o__Bacteroidales ;f__Marinifilaceae ;g__Odoribacter ;s__gut-metagenome	0.96166825
Otu212	Unassigned	0.811607999
Otu213	Unassigned	0.77814914
Otu214	Unassigned	0.683045918
Otu215	k__Bacteria	0.887349476
Otu216	Unassigned	0.901187943
Otu217	Unassigned	0.866428718
Otu218	Unassigned	0.680988792
Otu219	k__Bacteria ;p__Actinobacteria ;c__Actinobacteria ;o__Actinomycetales ;f__Actinomycetaceae ;g__Varibaculum ;s__uncultured-bacterium	0.959781965
Otu220	k__Bacteria ;p__Firmicutes ;c__Clostridia ;o__Clostridiales ;f__Lachnospiraceae ;g__[Eubacterium]-eligens-group	0.990515263
Otu221	k__Bacteria	0.832525469
Otu222	k__Bacteria	0.943022298
Otu223	Unassigned	0.796064658
Otu224	Unassigned	0.904104764
Otu225	Unassigned	0.739358766
Otu226	Unassigned	0.890937807
Otu227	Unassigned	0.916933529
Otu228	k__Bacteria ;p__Firmicutes ;c__Clostridia ;o__Clostridiales ;f__Lachnospiraceae ;g__Lachnospira ;s__uncultured-bacterium	0.811895479
Otu229	k__Bacteria ;p__Proteobacteria ;c__Gammaproteobacteria ;o__Pasteurellales ;f__Pasteurellaceae ;g__Haemophilus	0.774237264
Otu230	k__Bacteria	0.971186438
Otu231	k__Bacteria ;p__Firmicutes ;c__Erysipelotrichia ;o__Erysipelotrichales ;f__Erysipelotrichaceae ;g__Turicibacter	0.988833478
Otu232	k__Bacteria	0.916336324
Otu233	Unassigned	0.86647663
Otu234	Unassigned	0.711218647
Otu235	k__Bacteria ;p__Bacteroidetes ;c__Bacteroidia ;o__Bacteroidales ;f__Bacteroidaceae ;g__Bacteroides	0.999945658
Otu236	Unassigned	0.825840115
Otu237	Unassigned	0.455173602
Otu238	Unassigned	0.695122243
Otu239	k__Bacteria ;p__Bacteroidetes ;c__Bacteroidia ;o__Bacteroidales ;f__Bacteroidaceae ;g__Bacteroides ;s__Bacteroides-massiliensis-B84634-=-Timone-84634-=-DSM-17679-=-JCM-13223	0.987250455
Otu240	k__Bacteria ;p__Firmicutes ;c__Clostridia ;o__Clostridiales ;f__Lachnospiraceae	0.99987131
Otu241	k__Bacteria ;p__Bacteroidetes ;c__Bacteroidia ;o__Bacteroidales ;f__Bacteroidaceae ;g__Bacteroides ;s__human-gut-metagenome	0.794397999
Otu242	Unassigned	0.485824018
Otu243	k__Bacteria ;p__Bacteroidetes ;c__Bacteroidia ;o__Bacteroidales ;f__Bacteroidaceae ;g__Bacteroides ;s__Bacteroides-massiliensis-B84634-=-Timone-84634-=-DSM-17679-=-JCM-13223	0.851100418
Otu244	k__Bacteria ;p__Proteobacteria ;c__Gammaproteobacteria ;o__Enterobacteriales ;f__Enterobacteriaceae ;g__Klebsiella ;s__Enterobacter-sp.-NISOC_03	0.843264131
Otu245	Unassigned	0.648615807
Otu246	Unassigned	0.917909169
Otu247	k__Bacteria ;p__Actinobacteria ;c__Coriobacteriia ;o__Coriobacteriales ;f__Eggerthellaceae ;g__Gordonibacter ;s__unidentified	0.998037995
Otu248	k__Bacteria ;p__Firmicutes ;c__Clostridia ;o__Clostridiales ;f__Lachnospiraceae ;g__Howardella	0.999995181
Otu249	k__Bacteria	0.771536125
Otu250	Unassigned	0.802618375
Otu251	k__Bacteria ;p__Bacteroidetes ;c__Bacteroidia ;o__Bacteroidales ;f__Prevotellaceae ;g__Prevotella-9	0.997871005
Otu252	k__Bacteria ;p__Bacteroidetes ;c__Bacteroidia ;o__Bacteroidales ;f__Bacteroidaceae ;g__Bacteroides ;s__Bacteroides-dorei	0.795940413
Otu253	k__Bacteria	0.776477961
Otu254	Unassigned	0.687766126
Otu255	Unassigned	0.627495522
Otu256	k__Bacteria ;p__Actinobacteria ;c__Actinobacteria ;o__Bifidobacteriales ;f__Bifidobacteriaceae ;g__Bifidobacterium	0.999906746
Otu257	k__Bacteria	0.878323303
Otu258	k__Bacteria ;p__Firmicutes ;c__Clostridia ;o__Clostridiales ;f__Lachnospiraceae ;g__Tyzzerella-4	0.918576742
Otu259	k__Bacteria ;p__Firmicutes ;c__Clostridia ;o__Clostridiales ;f__Lachnospiraceae	0.881978309
Otu260	Unassigned	0.812410656
Otu261	k__Bacteria	0.917119124
Otu262	k__Bacteria	0.941219815
Otu263	k__Bacteria ;p__Firmicutes ;c__Clostridia ;o__Clostridiales ;f__Lachnospiraceae	0.999942616
Otu264	k__Bacteria ;p__Firmicutes ;c__Clostridia ;o__Clostridiales ;f__Lachnospiraceae ;g__Lachnoclostridium	0.987052532
Otu265	k__Bacteria ;p__Firmicutes ;c__Clostridia ;o__Clostridiales ;f__Lachnospiraceae ;g__Lachnoclostridium	0.912528597
Otu266	Unassigned	0.92887846
Otu267	k__Bacteria ;p__Actinobacteria ;c__Coriobacteriia ;o__Coriobacteriales ;f__Coriobacteriaceae ;g__Collinsella ;s__uncultured-bacterium	0.917875336
Otu268	k__Bacteria	0.963173345
Otu269	k__Bacteria ;p__Bacteroidetes ;c__Bacteroidia ;o__Bacteroidales ;f__Barnesiellaceae ;g__Barnesiella ;s__uncultured-bacterium	0.731930335
Otu270	k__Bacteria ;p__Firmicutes ;c__Clostridia ;o__Clostridiales ;f__Lachnospiraceae	0.991739057
Otu271	k__Bacteria ;p__Firmicutes ;c__Clostridia ;o__Clostridiales ;f__Christensenellaceae ;g__Christensenellaceae-R-7-group ;s__gut-metagenome	0.84040041
Otu272	Unassigned	0.805936747
Otu273	Unassigned	0.960938777
Otu274	Unassigned	0.75953525
Otu275	k__Bacteria ;p__Actinobacteria ;c__Actinobacteria ;o__Bifidobacteriales ;f__Bifidobacteriaceae ;g__Bifidobacterium	0.999898025
Otu276	k__Bacteria ;p__Bacteroidetes ;c__Bacteroidia ;o__Bacteroidales ;f__Tannerellaceae ;g__Parabacteroides ;s__bacterium-NLAE-zl-P241	0.722012737
Otu277	k__Bacteria ;p__Firmicutes ;c__Clostridia ;o__Clostridiales ;f__Lachnospiraceae ;g__Lachnospiraceae-NK4A136-group	0.827167086
Otu278	k__Bacteria ;p__Firmicutes ;c__Clostridia ;o__Clostridiales ;f__Lachnospiraceae ;g__Lachnospira ;s__uncultured-bacterium	0.811484255
Otu279	Unassigned	0.833787903
Otu280	k__Bacteria ;p__Bacteroidetes ;c__Bacteroidia ;o__Bacteroidales ;f__Prevotellaceae ;g__Paraprevotella ;s__unidentified	0.999997613
Otu281	k__Bacteria ;p__Proteobacteria ;c__Deltaproteobacteria ;o__Desulfovibrionales ;f__Desulfovibrionaceae ;g__Desulfovibrio	0.998884444
Otu282	k__Bacteria ;p__Bacteroidetes ;c__Bacteroidia ;o__Bacteroidales ;f__Bacteroidaceae ;g__Bacteroides ;s__uncultured-bacterium	0.802751081
Otu283	k__Bacteria ;p__Bacteroidetes ;c__Bacteroidia ;o__Bacteroidales ;f__Bacteroidaceae ;g__Bacteroides	0.999949392
Otu284	Unassigned	0.71082185
Otu285	k__Bacteria ;p__Firmicutes ;c__Clostridia ;o__Clostridiales ;f__Lachnospiraceae	0.998318891
Otu286	k__Bacteria ;p__Firmicutes ;c__Clostridia ;o__Clostridiales ;f__Lachnospiraceae ;g__[Eubacterium]-eligens-group	0.835465254
Otu287	k__Bacteria ;p__Firmicutes ;c__Clostridia ;o__Clostridiales ;f__Lachnospiraceae	0.999251603
Otu288	k__Bacteria ;p__Firmicutes ;c__Clostridia ;o__Clostridiales ;f__Lachnospiraceae	0.871886857
Otu289	k__Bacteria ;p__Bacteroidetes ;c__Bacteroidia ;o__Bacteroidales ;f__Rikenellaceae ;g__Alistipes	0.984985662
Otu290	Unassigned	0.868117603
Otu291	Unassigned	0.84557177
Otu292	Unassigned	0.763352743
Otu293	k__Bacteria ;p__Firmicutes ;c__Clostridia ;o__Clostridiales ;f__Ruminococcaceae ;g__Ruminococcus-2 ;s__uncultured-bacterium	0.871969406
Otu294	k__Bacteria ;p__Bacteroidetes ;c__Bacteroidia ;o__Bacteroidales ;f__Bacteroidaceae ;g__Bacteroides	0.999963008
Otu295	k__Bacteria ;p__Firmicutes ;c__Clostridia ;o__Clostridiales ;f__Lachnospiraceae ;g__Lachnospiraceae-UCG-006 ;s__uncultured-organism	0.731027523
Otu296	k__Bacteria ;p__Proteobacteria ;c__Gammaproteobacteria ;o__Betaproteobacteriales ;f__Burkholderiaceae ;g__Sutterella	0.996660987
Otu297	k__Bacteria ;p__Firmicutes ;c__Clostridia ;o__Clostridiales ;f__Lachnospiraceae	0.990039645
Otu298	k__Bacteria ;p__Firmicutes ;c__Clostridia ;o__Clostridiales ;f__Lachnospiraceae	0.999651813
Otu299	k__Bacteria ;p__Firmicutes ;c__Clostridia ;o__Clostridiales ;f__Lachnospiraceae	0.999759154
Otu300	Unassigned	0.73559575
Otu301	Unassigned	0.867263603
Otu302	k__Bacteria ;p__Firmicutes ;c__Clostridia ;o__Clostridiales ;f__Ruminococcaceae ;g__Ruminococcaceae-UCG-014 ;s__gut-metagenome	0.797226353
Otu303	k__Bacteria ;p__Firmicutes ;c__Clostridia ;o__Clostridiales ;f__Lachnospiraceae	0.999900023
Otu304	k__Bacteria ;p__Firmicutes ;c__Clostridia ;o__Clostridiales ;f__Ruminococcaceae ;g__Ruminococcaceae-UCG-014 ;s__uncultured-bacterium	0.750875013
Otu305	k__Bacteria ;p__Proteobacteria ;c__Gammaproteobacteria ;o__Betaproteobacteriales ;f__Burkholderiaceae ;g__Sutterella ;s__Sutturella-timonensis	0.994587104
Otu306	Unassigned	0.865202675
Otu307	Unassigned	0.879914848
Otu308	Unassigned	0.656667706
Otu309	Unassigned	0.73803754
Otu310	k__Bacteria	0.907677605
Otu311	k__Bacteria ;p__Bacteroidetes ;c__Bacteroidia ;o__Bacteroidales ;f__Bacteroidaceae ;g__Bacteroides ;s__Bacteroides-eggerthii-DSM-20697	0.854681056
Otu312	Unassigned	0.793768057
Otu313	k__Bacteria ;p__Firmicutes ;c__Clostridia ;o__Clostridiales ;f__Lachnospiraceae	0.987816115
Otu314	k__Bacteria ;p__Firmicutes	0.982471451
Otu315	Unassigned	0.350643126
Otu316	k__Bacteria ;p__Bacteroidetes ;c__Bacteroidia ;o__Bacteroidales ;f__Bacteroidaceae ;g__Bacteroides	0.996236514
Otu317	k__Bacteria ;p__Actinobacteria ;c__Actinobacteria ;o__Bifidobacteriales ;f__Bifidobacteriaceae ;g__Bifidobacterium	0.989527521
Otu318	Unassigned	0.624894711
Otu319	k__Bacteria	0.873247731
Otu320	k__Bacteria ;p__Actinobacteria ;c__Coriobacteriia ;o__Coriobacteriales ;f__Atopobiaceae ;g__Olsenella ;s__metagenome	0.99993377
Otu321	k__Bacteria ;p__Actinobacteria ;c__Coriobacteriia ;o__Coriobacteriales ;f__Atopobiaceae ;g__Olsenella ;s__Olsenella-sp.-Marseille-P2300	0.86108354
Otu322	Unassigned	0.430073314
Otu323	Unassigned	0.914952221
Otu324	k__Bacteria ;p__Bacteroidetes ;c__Bacteroidia ;o__Bacteroidales ;f__Bacteroidaceae ;g__Bacteroides	0.999699385
Otu325	k__Bacteria ;p__Proteobacteria ;c__Deltaproteobacteria ;o__Desulfovibrionales ;f__Desulfovibrionaceae ;g__Bilophila ;s__gut-metagenome	0.999062752
Otu326	k__Bacteria ;p__Bacteroidetes ;c__Bacteroidia ;o__Bacteroidales ;f__Bacteroidaceae ;g__Bacteroides	0.994948679
Otu327	k__Bacteria	0.840340759
Otu328	Unassigned	0.910331319
Otu329	Unassigned	0.878637056
Otu330	Unassigned	0.704340869
Otu331	k__Bacteria ;p__Firmicutes ;c__Clostridia ;o__Clostridiales ;f__Ruminococcaceae ;g__Ruminococcaceae-UCG-002	0.977945722
Otu332	k__Bacteria ;p__Proteobacteria ;c__Deltaproteobacteria ;o__Desulfovibrionales ;f__Desulfovibrionaceae ;g__Desulfovibrio	0.997505856
Otu333	k__Bacteria ;p__Firmicutes ;c__Clostridia ;o__Clostridiales ;f__Lachnospiraceae ;g__Coprococcus-1	0.999477841
Otu334	k__Bacteria ;p__Actinobacteria ;c__Coriobacteriia ;o__Coriobacteriales ;f__Eggerthellaceae ;g__Senegalimassilia	0.918861765
Otu335	k__Bacteria ;p__Actinobacteria ;c__Actinobacteria ;o__Actinomycetales ;f__Actinomycetaceae ;g__Actinomyces	0.999975118
Otu336	k__Bacteria	0.999998387
Otu337	k__Bacteria ;p__Firmicutes ;c__Clostridia ;o__Clostridiales ;f__Ruminococcaceae ;g__Ruminococcaceae-UCG-002	0.999026936
Otu338	k__Bacteria ;p__Firmicutes ;c__Clostridia ;o__Clostridiales ;f__Lachnospiraceae ;g__uncultured ;s__uncultured-Eubacterium-sp.	0.915594382
Otu339	k__Bacteria ;p__Firmicutes ;c__Clostridia ;o__Clostridiales ;f__Lachnospiraceae ;g__Coprococcus-1	0.919910684
Otu340	k__Bacteria ;p__Firmicutes ;c__Clostridia ;o__Clostridiales ;f__Lachnospiraceae ;g__[Eubacterium]-hallii-group	0.999373093
Otu341	k__Bacteria ;p__Firmicutes ;c__Clostridia ;o__Clostridiales ;f__Lachnospiraceae ;g__Blautia	0.799872705
Otu342	k__Bacteria ;p__Firmicutes ;c__Clostridia ;o__Clostridiales ;f__Ruminococcaceae ;g__DTU089 ;s__uncultured-bacterium	0.908770557
Otu343	k__Bacteria ;p__Firmicutes ;c__Clostridia ;o__Clostridiales ;f__Lachnospiraceae	0.983914031
Otu344	k__Bacteria ;p__Firmicutes ;c__Erysipelotrichia ;o__Erysipelotrichales ;f__Erysipelotrichaceae ;g__Turicibacter	0.717236701
Otu345	k__Bacteria ;p__Firmicutes ;c__Clostridia ;o__Clostridiales	0.997755758
Otu346	k__Bacteria ;p__Firmicutes ;c__Clostridia ;o__Clostridiales ;f__Ruminococcaceae ;g__Butyricicoccus ;s__uncultured-bacterium	0.7473945
Otu347	k__Bacteria ;p__Firmicutes ;c__Bacilli ;o__Lactobacillales ;f__Streptococcaceae ;g__Streptococcus	0.873398354
Otu348	k__Bacteria ;p__Firmicutes ;c__Clostridia ;o__Clostridiales ;f__Lachnospiraceae ;g__[Eubacterium]-eligens-group	0.80892124
Otu349	k__Bacteria ;p__Firmicutes ;c__Clostridia ;o__Clostridiales ;f__Lachnospiraceae	0.99946977
Otu350	k__Bacteria ;p__Firmicutes ;c__Clostridia ;o__Clostridiales ;f__Lachnospiraceae ;g__[Ruminococcus]-torques-group	0.822719253
Otu351	k__Bacteria ;p__Bacteroidetes ;c__Bacteroidia ;o__Bacteroidales ;f__Rikenellaceae ;g__Alistipes ;s__Faecalibacterium-prausnitzii	0.947632523
Otu352	k__Bacteria ;p__Firmicutes ;c__Clostridia ;o__Clostridiales ;f__Ruminococcaceae ;g__Ruminococcaceae-UCG-014 ;s__uncultured-bacterium	0.74647111
Otu353	k__Bacteria ;p__Proteobacteria ;c__Gammaproteobacteria ;o__Enterobacteriales ;f__Enterobacteriaceae	0.798743514
Otu354	k__Bacteria	0.933041732
Otu355	Unassigned	0.803568133
Otu356	k__Bacteria	0.902365075
Otu357	k__Bacteria	0.889967003
Otu358	Unassigned	0.838228499
Otu359	k__Bacteria ;p__Actinobacteria ;c__Actinobacteria ;o__Micrococcales ;f__Micrococcaceae	0.951447737
Otu360	Unassigned	0.810743994
Otu361	Unassigned	0.820134639
Otu362	Unassigned	0.846826351
Otu363	Unassigned	0.940978179
Otu364	k__Bacteria ;p__Actinobacteria ;c__Actinobacteria ;o__Actinomycetales ;f__Actinomycetaceae ;g__Actinomyces	0.996042648
Otu365	k__Bacteria ;p__Firmicutes ;c__Clostridia ;o__Clostridiales ;f__Christensenellaceae ;g__Christensenellaceae-R-7-group ;s__uncultured-prokaryote	0.980698922
Otu366	Unassigned	0.794106396
Otu367	k__Bacteria ;p__Firmicutes ;c__Clostridia ;o__Clostridiales ;f__Lachnospiraceae	0.926499738
Otu368	Unassigned	0.451038742
Otu369	k__Bacteria ;p__Actinobacteria ;c__Actinobacteria ;o__Propionibacteriales ;f__Propionibacteriaceae	0.998509096
Otu370	Unassigned	0.788431198
Otu371	Unassigned	0.497166589
Otu372	Unassigned	0.594376867
Otu373	k__Bacteria	0.816312502
Otu374	k__Bacteria ;p__Actinobacteria ;c__Actinobacteria ;o__Bifidobacteriales ;f__Bifidobacteriaceae ;g__Bifidobacterium	0.999861199
Otu375	Unassigned	0.885372842
Otu376	Unassigned	0.863773301
Otu377	k__Bacteria ;p__Firmicutes ;c__Clostridia ;o__Clostridiales ;f__Christensenellaceae	0.886106501
Otu378	Unassigned	0.535445669
Otu379	Unassigned	0.644317273
Otu380	k__Bacteria ;p__Firmicutes ;c__Clostridia ;o__Clostridiales ;f__Family-XIII ;g__[Eubacterium]-nodatum-group ;s__Eubacterium-infirmum-F0142	0.756512329
Otu381	Unassigned	0.573959665
Otu382	k__Bacteria ;p__Bacteroidetes ;c__Bacteroidia ;o__Bacteroidales ;f__Muribaculaceae ;g__metagenome ;s__metagenome	0.996516872
Otu383	Unassigned	0.592986576
Otu384	Unassigned	0.895172391
Otu385	k__Bacteria ;p__Bacteroidetes ;c__Bacteroidia ;o__Bacteroidales ;f__Barnesiellaceae ;g__Coprobacter ;s__uncultured-organism	0.918673453
Otu386	Unassigned	0.908240221
Otu387	k__Bacteria ;p__Firmicutes ;c__Clostridia ;o__Clostridiales ;f__Lachnospiraceae	0.905661065
Otu388	k__Bacteria ;p__Fusobacteria ;c__Fusobacteriia ;o__Fusobacteriales ;f__Fusobacteriaceae ;g__Fusobacterium	0.996363563
Otu389	k__Bacteria	0.999706553
Otu390	Unassigned	0.825523171
Otu391	k__Bacteria ;p__Firmicutes ;c__Clostridia ;o__Clostridiales ;f__Ruminococcaceae	0.977633131
Otu392	k__Bacteria	0.896729076
Otu393	k__Bacteria	0.833618141
Otu394	k__Bacteria	0.920645756
Otu395	k__Bacteria ;p__Firmicutes ;c__Negativicutes ;o__Selenomonadales ;f__Veillonellaceae ;g__Veillonella	0.998718365
Otu396	Unassigned	0.336301604
Otu397	k__Archaea	0.726033382
Otu398	k__Bacteria ;p__Bacteroidetes ;c__Bacteroidia ;o__Bacteroidales ;f__Marinifilaceae ;g__Odoribacter ;s__Culturomica-massiliensis	0.992177683
Otu399	k__Bacteria ;p__Bacteroidetes ;c__Bacteroidia ;o__Bacteroidales ;f__Prevotellaceae ;g__Prevotella-9 ;s__uncultured-organism	0.956251628
Otu400	Unassigned	0.661353632
Otu401	Unassigned	0.617720769
Otu402	k__Bacteria ;p__Firmicutes ;c__Clostridia ;o__Clostridiales ;f__Family-XIII ;g__Mogibacterium	0.99727769
Otu403	Unassigned	0.764860344
Otu404	k__Bacteria	0.863704746
Otu405	k__Bacteria ;p__Firmicutes ;c__Clostridia ;o__Clostridiales	0.999426887
Otu406	k__Bacteria ;p__Bacteroidetes ;c__Bacteroidia ;o__Bacteroidales	0.999261193
Otu407	Unassigned	0.856845292
Otu408	k__Bacteria ;p__Bacteroidetes ;c__Bacteroidia ;o__Bacteroidales ;f__Rikenellaceae ;g__Alistipes ;s__uncultured-Alistipes-sp.	0.817699627
Otu409	k__Bacteria ;p__Firmicutes ;c__Clostridia ;o__Clostridiales ;f__Peptostreptococcaceae ;g__Romboutsia ;s__Romboutsia-timonensis	0.722203897
Otu410	k__Bacteria ;p__Firmicutes ;c__Clostridia ;o__Clostridiales ;f__Ruminococcaceae	0.803922403
Otu411	k__Bacteria ;p__Firmicutes ;c__Bacilli ;o__Lactobacillales ;f__Streptococcaceae ;g__Streptococcus	0.999457937
Otu412	k__Bacteria ;p__Firmicutes ;c__Bacilli ;o__Lactobacillales ;f__Streptococcaceae ;g__Streptococcus ;s__Streptococcus-thermophilus-TH1435	0.974819149
Otu413	k__Bacteria ;p__Firmicutes ;c__Clostridia ;o__Clostridiales ;f__Ruminococcaceae ;g__Subdoligranulum	0.882392165
Otu414	k__Bacteria ;p__Actinobacteria ;c__Coriobacteriia ;o__Coriobacteriales ;f__Atopobiaceae ;g__Atopobium	0.999049534
Otu415	k__Bacteria ;p__Actinobacteria ;c__Coriobacteriia ;o__Coriobacteriales ;f__Atopobiaceae ;g__Olsenella	0.944327046
Otu416	Unassigned	0.843340694
Otu417	Unassigned	0.658852297
Otu418	Unassigned	0.843609873
Otu419	Unassigned	0.851380962
Otu420	Unassigned	0.574852876
Otu421	Unassigned	0.743688923
Otu422	Unassigned	0.730005679
Otu423	Unassigned	0.71687075
Otu424	Unassigned	0.745664476
Otu425	Unassigned	0.834740281
Otu426	k__Bacteria	0.859388353
Otu427	k__Bacteria	0.938368879
Otu428	Unassigned	0.879738425
Otu429	Unassigned	0.847512189
Otu430	Unassigned	0.748081017
Otu431	k__Bacteria	0.878499739
Otu432	k__Bacteria ;p__Firmicutes ;c__Clostridia ;o__Clostridiales	0.99574145
Otu433	k__Bacteria ;p__Actinobacteria ;c__Coriobacteriia ;o__Coriobacteriales ;f__Coriobacteriales-Incertae-Sedis ;g__uncultured ;s__gut-metagenome	0.997802812
Otu434	k__Bacteria	0.912653237
Otu435	k__Bacteria ;p__Firmicutes ;c__Clostridia ;o__Clostridiales ;f__Family-XIII ;g__Family-XIII-AD3011-group ;s__uncultured-Eubacterium-sp.	0.984419765
Otu436	Unassigned	0.594076233
Otu437	k__Bacteria	0.844198946
Otu438	k__Bacteria	0.880234235
Otu439	Unassigned	0.872561558
Otu440	k__Bacteria ;p__Firmicutes ;c__Clostridia ;o__Clostridiales ;f__Ruminococcaceae ;g__Ruminococcus-1 ;s__uncultured-Ruminococcus-sp.	0.993316684
Otu441	k__Bacteria	0.90724098
Otu442	k__Bacteria	0.768185008
Otu443	k__Bacteria ;p__Firmicutes ;c__Clostridia ;o__Clostridiales ;f__Ruminococcaceae ;g__Flavonifractor	0.810605887
Otu444	k__Bacteria ;p__Bacteroidetes ;c__Bacteroidia ;o__Bacteroidales ;f__Bacteroidaceae ;g__Bacteroides	0.988156838
Otu445	Unassigned	0.806557063
Otu446	k__Bacteria ;p__Firmicutes ;c__Erysipelotrichia ;o__Erysipelotrichales ;f__Erysipelotrichaceae ;g__Turicibacter	0.998931872
Otu447	Unassigned	0.863806991
Otu448	k__Bacteria ;p__Firmicutes ;c__Negativicutes ;o__Selenomonadales ;f__Veillonellaceae ;g__Megamonas	0.995156824
Otu449	k__Bacteria	0.997634657
Otu450	k__Bacteria	0.959251778
Otu451	k__Bacteria ;p__Firmicutes ;c__Clostridia ;o__Clostridiales ;f__Lachnospiraceae ;g__Lachnospiraceae-UCG-001 ;s__metagenome	0.745680166
Otu452	k__Bacteria ;p__Firmicutes ;c__Clostridia ;o__Clostridiales ;f__Ruminococcaceae ;g__Ruminococcaceae-UCG-014 ;s__uncultured-bacterium	0.822392533
Otu453	k__Bacteria ;p__Actinobacteria ;c__Actinobacteria ;o__Actinomycetales ;f__Actinomycetaceae ;g__Actinomyces	0.999937357
Otu454	k__Bacteria ;p__Proteobacteria ;c__Gammaproteobacteria	0.930741754
Otu455	k__Bacteria ;p__Firmicutes ;c__Clostridia ;o__Clostridiales ;f__Lachnospiraceae	0.986213241
Otu456	k__Bacteria ;p__Firmicutes ;c__Clostridia ;o__Clostridiales ;f__Ruminococcaceae ;g__Ruminiclostridium-5 ;s__gut-metagenome	0.968760945
Otu457	k__Bacteria	0.918082709
Otu458	k__Bacteria ;p__Firmicutes ;c__Clostridia ;o__Clostridiales ;f__Family-XI ;g__Parvimonas ;s__uncultured-organism	0.992511898
Otu459	k__Bacteria	0.967654438
Otu460	k__Bacteria ;p__Actinobacteria ;c__Actinobacteria ;o__Actinomycetales ;f__Actinomycetaceae ;g__Varibaculum	0.824038282
Otu461	Unassigned	0.77890293
Otu462	k__Bacteria	0.939279866
Otu463	Unassigned	0.830650532
Otu464	k__Bacteria ;p__Proteobacteria ;c__Deltaproteobacteria ;o__Desulfovibrionales ;f__Desulfovibrionaceae ;g__Desulfovibrio	0.999464578
Otu465	k__Bacteria	0.936204334
Otu466	k__Bacteria	0.91965802
Otu467	Unassigned	0.825036516
Otu468	k__Bacteria ;p__Actinobacteria ;c__Coriobacteriia ;o__Coriobacteriales ;f__Eggerthellaceae ;g__Eggerthella ;s__Eggerthella-lenta-DSM-2243	0.861305425
Otu469	k__Bacteria	0.9503143
Otu470	Unassigned	0.963106663
Otu471	Unassigned	0.873483278
Otu472	Unassigned	0.569504515
Otu473	Unassigned	0.820406
Otu474	k__Bacteria	0.954246901
Otu475	k__Bacteria	0.903724314
Otu476	k__Bacteria	0.943155406
Otu477	k__Bacteria ;p__Firmicutes ;c__Clostridia ;o__Clostridiales ;f__Ruminococcaceae ;g__Ruminococcaceae-UCG-010	0.772065327
Otu478	Unassigned	0.915719933
Otu479	k__Bacteria	0.903834124
Otu480	Unassigned	0.93442937
Otu481	Unassigned	0.852060339
Otu482	k__Bacteria	0.908251473
Otu483	k__Bacteria	0.861153895
Otu484	Unassigned	0.880611621
Otu485	k__Bacteria ;p__Firmicutes	0.808922067
Otu486	Unassigned	0.85034604
Otu487	Unassigned	0.896457173
Otu488	k__Bacteria ;p__Bacteroidetes ;c__Bacteroidia ;o__Bacteroidales ;f__Bacteroidaceae ;g__Bacteroides	0.958606021
Otu489	Unassigned	0.831742267
Otu490	k__Bacteria	0.937961126
Otu491	k__Bacteria	0.886459117
Otu492	Unassigned	0.682326046
Otu493	k__Bacteria	0.947265049
Otu494	k__Bacteria ;p__Proteobacteria	0.78714607
Otu495	k__Bacteria ;p__Firmicutes ;c__Clostridia ;o__Clostridiales ;f__Lachnospiraceae ;g__Lachnospiraceae-UCG-003	0.89866725
Otu496	k__Bacteria ;p__Bacteroidetes ;c__Bacteroidia ;o__Bacteroidales ;f__Prevotellaceae ;g__Paraprevotella	0.9994085
Otu497	k__Bacteria	0.86288596
Otu498	Unassigned	0.776537049
Otu499	k__Bacteria	0.917020699
Otu500	Unassigned	0.897816147
Otu501	Unassigned	0.847398163
Otu502	Unassigned	0.940289143
Otu503	Unassigned	0.855768699
Otu504	k__Bacteria	0.911638195
Otu505	Unassigned	0.950068675
Otu506	Unassigned	0.934385462
Otu507	k__Bacteria ;p__Firmicutes ;c__Bacilli ;o__Lactobacillales ;f__Streptococcaceae ;g__Streptococcus	0.979046244
Otu508	Unassigned	0.786904201
Otu509	k__Bacteria ;p__Firmicutes ;c__Clostridia ;o__Clostridiales ;f__Ruminococcaceae ;g__Ruminococcus-1 ;s__human-gut-metagenome	0.748220979
Otu510	k__Bacteria	0.947772828
Otu511	k__Bacteria ;p__Proteobacteria ;c__Gammaproteobacteria ;o__Betaproteobacteriales ;f__Burkholderiaceae ;g__Sutterella	0.99135132
Otu512	k__Bacteria	0.999999617
Otu513	k__Bacteria ;p__Bacteroidetes ;c__Bacteroidia ;o__Bacteroidales ;f__Bacteroidaceae ;g__Bacteroides	0.785086527
Otu514	k__Bacteria ;p__Bacteroidetes ;c__Bacteroidia ;o__Bacteroidales ;f__Rikenellaceae ;g__Alistipes	0.99999862
Otu515	k__Bacteria ;p__Proteobacteria ;c__Deltaproteobacteria ;o__Desulfovibrionales ;f__Desulfovibrionaceae ;g__uncultured ;s__uncultured-Desulfovibrionales-bacterium	0.791278283
Otu516	Unassigned	0.77002419
Otu517	Unassigned	0.622824131
Otu518	k__Bacteria ;p__Firmicutes ;c__Clostridia ;o__Clostridiales ;f__Lachnospiraceae	0.999498102
Otu519	Unassigned	0.792822794
Otu520	k__Bacteria	0.901504948
Otu521	Unassigned	0.631546475
Otu522	k__Bacteria ;p__Firmicutes ;c__Clostridia ;o__Clostridiales ;f__Lachnospiraceae	0.999210475
Otu523	k__Bacteria ;p__Firmicutes ;c__Clostridia ;o__Clostridiales ;f__Ruminococcaceae ;g__Ruminococcus-2	0.966828016
Otu524	k__Bacteria ;p__Firmicutes ;c__Bacilli ;o__Lactobacillales ;f__Streptococcaceae ;g__Streptococcus	0.990602753
Otu525	k__Bacteria ;p__Firmicutes ;c__Clostridia ;o__Clostridiales ;f__Lachnospiraceae ;g__Roseburia	0.930011451
Otu526	Unassigned	0.823987566
Otu527	k__Bacteria	0.91026284
Otu528	k__Bacteria	0.853660921
Otu529	k__Bacteria ;p__Firmicutes ;c__Clostridia ;o__Clostridiales ;f__Ruminococcaceae ;g__[Eubacterium]-coprostanoligenes-group ;s__gut-metagenome	0.881916849
Otu530	Unassigned	0.866277997
Otu531	k__Bacteria ;p__Actinobacteria ;c__Coriobacteriia ;o__Coriobacteriales ;f__Coriobacteriaceae ;g__Collinsella ;s__Collinsella-aerofaciens	0.70048544
Otu532	k__Bacteria ;p__Bacteroidetes ;c__Bacteroidia ;o__Bacteroidales ;f__Rikenellaceae ;g__Alistipes	0.999999681
Otu533	k__Bacteria ;p__Firmicutes ;c__Clostridia ;o__Clostridiales ;f__Lachnospiraceae ;g__Roseburia	0.950071135
Otu534	k__Bacteria	0.926185218
Otu535	Unassigned	0.83130782
Otu536	Unassigned	0.79026711
Otu537	k__Bacteria ;p__Firmicutes ;c__Clostridia ;o__Clostridiales ;f__Lachnospiraceae	0.999967146
Otu538	k__Bacteria ;p__Firmicutes ;c__Clostridia ;o__Clostridiales ;f__Lachnospiraceae	0.999818804
Otu539	Unassigned	0.755392837
Otu540	k__Bacteria ;p__Firmicutes ;c__Clostridia ;o__Clostridiales ;f__Ruminococcaceae ;g__[Eubacterium]-coprostanoligenes-group	0.997318289
Otu541	k__Bacteria ;p__Lentisphaerae ;c__Lentisphaeria ;o__Victivallales ;f__vadinBE97 ;g__Bacteroidales-bacterium-55_9 ;s__Bacteroidales-bacterium-55_9	0.88274827
Otu542	Unassigned	0.838990016
Otu543	Unassigned	0.861316928
Otu544	k__Bacteria ;p__Bacteroidetes ;c__Bacteroidia ;o__Bacteroidales ;f__Bacteroidaceae ;g__Bacteroides	0.867936635
Otu545	k__Bacteria ;p__Firmicutes ;c__Clostridia ;o__Clostridiales ;f__Lachnospiraceae	0.943148175
Otu546	k__Bacteria	0.908992557
Otu547	k__Bacteria ;p__Firmicutes	0.739056114
Otu548	k__Bacteria ;p__Firmicutes ;c__Negativicutes ;o__Selenomonadales ;f__Acidaminococcaceae ;g__Phascolarctobacterium	0.998760574
Otu549	k__Bacteria ;p__Proteobacteria ;c__Gammaproteobacteria ;o__Betaproteobacteriales ;f__Burkholderiaceae ;g__Sutterella	0.997109014
Otu550	k__Bacteria	0.864133591
Otu551	k__Bacteria ;p__Bacteroidetes ;c__Bacteroidia ;o__Bacteroidales ;f__Bacteroidaceae ;g__Bacteroides ;s__Bacteroides-uniformis-CL03T12C37	0.889471377
Otu552	Unassigned	0.737704922
Otu553	k__Bacteria	0.862482509
Otu554	k__Bacteria ;p__Actinobacteria ;c__Coriobacteriia ;o__Coriobacteriales ;f__Coriobacteriaceae ;g__Collinsella ;s__Collinsella-tanakaei-YIT-12063	0.800452902
Otu555	k__Bacteria ;p__Firmicutes ;c__Clostridia ;o__Clostridiales ;f__Ruminococcaceae ;g__Ruminiclostridium-6 ;s__gut-metagenome	0.758813031
Otu556	k__Bacteria ;p__Firmicutes ;c__Clostridia ;o__Clostridiales ;f__Lachnospiraceae ;g__Coprococcus-2	0.999101309
Otu557	k__Bacteria ;p__Firmicutes ;c__Clostridia ;o__Clostridiales ;f__Lachnospiraceae	0.996298702
Otu558	k__Bacteria ;p__Firmicutes ;c__Clostridia ;o__Clostridiales ;f__Ruminococcaceae	0.870469136
Otu559	k__Bacteria ;p__Bacteroidetes ;c__Bacteroidia ;o__Bacteroidales ;f__Bacteroidaceae ;g__Bacteroides	0.994792452
Otu560	Unassigned	0.805700407
Otu561	k__Bacteria ;p__Firmicutes ;c__Clostridia ;o__Clostridiales ;f__Lachnospiraceae ;g__Lachnospiraceae-UCG-004 ;s__uncultured-organism	0.784472523
Otu562	k__Bacteria ;p__Firmicutes ;c__Clostridia ;o__Clostridiales ;f__Lachnospiraceae	0.928213387
Otu563	k__Bacteria ;p__Firmicutes ;c__Clostridia ;o__Clostridiales ;f__Clostridiaceae-1 ;g__Clostridium-sensu-stricto-1 ;s__uncultured-Firmicutes-bacterium	0.784436915
Otu564	k__Bacteria ;p__Firmicutes ;c__Clostridia ;o__Clostridiales ;f__Lachnospiraceae	0.997563394
Otu565	Unassigned	0.90842444
Otu566	k__Bacteria ;p__Firmicutes ;c__Bacilli ;o__Lactobacillales ;f__Carnobacteriaceae ;g__Granulicatella	0.887322309
Otu567	k__Bacteria	0.926241748
Otu568	k__Bacteria ;p__Firmicutes ;c__Clostridia ;o__Clostridiales ;f__Christensenellaceae ;g__uncultured ;s__uncultured-bacterium	0.909741993
Otu569	k__Bacteria ;p__Firmicutes ;c__Clostridia ;o__Clostridiales ;f__Lachnospiraceae	0.998491344
Otu570	Unassigned	0.742976109
Otu571	k__Bacteria ;p__Firmicutes ;c__Clostridia ;o__Clostridiales ;f__Lachnospiraceae	0.998434494
Otu572	k__Bacteria ;p__Firmicutes ;c__Clostridia ;o__Clostridiales ;f__Ruminococcaceae ;g__Subdoligranulum ;s__uncultured-bacterium	0.70299368
Otu573	k__Bacteria ;p__Firmicutes ;c__Clostridia ;o__Clostridiales ;f__Lachnospiraceae	0.999807185
Otu574	k__Bacteria ;p__Actinobacteria ;c__Coriobacteriia ;o__Coriobacteriales ;f__Atopobiaceae ;g__Atopobium	0.995879592
Otu575	k__Bacteria ;p__Actinobacteria ;c__Actinobacteria ;o__Actinomycetales ;f__Actinomycetaceae ;g__Actinomyces	0.999737692
Otu576	k__Bacteria ;p__Firmicutes ;c__Clostridia ;o__Clostridiales ;f__Ruminococcaceae ;g__DTU089 ;s__uncultured-bacterium	0.729391507
Otu577	k__Bacteria ;p__Firmicutes ;c__Clostridia ;o__Clostridiales ;f__Lachnospiraceae ;g__Oribacterium ;s__Oribacterium-parvum-ACB1	0.775365529
Otu578	k__Bacteria	0.942710521
Otu579	k__Bacteria	0.932037443
Otu580	k__Bacteria ;p__Firmicutes ;c__Clostridia ;o__Clostridiales ;f__Ruminococcaceae	0.885463425
Otu581	k__Bacteria ;p__Firmicutes ;c__Bacilli ;o__Lactobacillales ;f__Streptococcaceae ;g__Streptococcus	0.913634835
Otu582	Unassigned	0.952045338
Otu583	Unassigned	0.915408484
Otu584	Unassigned	0.873979364
Otu585	Unassigned	0.754176763
Otu586	Unassigned	0.935951714
Otu587	Unassigned	0.817325129
Otu588	k__Bacteria	0.999999251
Otu589	Unassigned	0.94480905
Otu590	k__Bacteria ;p__Firmicutes ;c__Clostridia ;o__Clostridiales ;f__Christensenellaceae ;g__Christensenellaceae-R-7-group	0.99911187
Otu591	k__Bacteria	0.875275415
Otu592	k__Bacteria ;p__Firmicutes ;c__Clostridia ;o__Clostridiales ;f__Ruminococcaceae ;g__Ruminococcaceae-UCG-002	0.853458115
Otu593	Unassigned	0.886240188
Otu594	k__Bacteria	0.946186044
Otu595	k__Bacteria ;p__Firmicutes ;c__Clostridia ;o__Clostridiales ;f__Lachnospiraceae ;g__Lachnoclostridium ;s__uncultured-organism	0.762245855
Otu596	k__Bacteria	0.853163965
Otu597	k__Bacteria ;p__Firmicutes ;c__Clostridia ;o__Clostridiales ;f__Christensenellaceae ;g__uncultured ;s__uncultured-bacterium	0.759021998
Otu598	k__Bacteria ;p__Firmicutes ;c__Clostridia ;o__Clostridiales ;f__Lachnospiraceae	0.991544783
Otu599	k__Bacteria ;p__Firmicutes ;c__Negativicutes ;o__Selenomonadales ;f__Veillonellaceae ;g__Dialister ;s__gut-metagenome	0.982265197
Otu600	Unassigned	0.825182463
Otu601	k__Bacteria ;p__Firmicutes ;c__Clostridia ;o__Clostridiales ;f__Lachnospiraceae	0.80305253
Otu602	k__Bacteria ;p__Firmicutes ;c__Clostridia ;o__Clostridiales ;f__Lachnospiraceae	0.964659612
Otu603	k__Bacteria ;p__Firmicutes ;c__Clostridia ;o__Clostridiales ;f__Ruminococcaceae	0.990382626
Otu604	k__Bacteria ;p__Firmicutes ;c__Bacilli ;o__Lactobacillales ;f__Streptococcaceae ;g__Streptococcus	0.983561093
Otu605	k__Bacteria ;p__Firmicutes	0.996560337
Otu606	k__Bacteria ;p__Firmicutes ;c__Clostridia ;o__Clostridiales ;f__Lachnospiraceae ;g__Roseburia	0.916642939
Otu607	k__Bacteria ;p__Firmicutes ;c__Negativicutes ;o__Selenomonadales ;f__Acidaminococcaceae ;g__Phascolarctobacterium ;s__uncultured-bacterium	0.890241576
Otu608	k__Bacteria ;p__Firmicutes ;c__Negativicutes ;o__Selenomonadales ;f__Acidaminococcaceae ;g__Phascolarctobacterium	0.999718292
Otu609	Unassigned	0.81226949
Otu610	k__Bacteria ;p__Firmicutes ;c__Clostridia ;o__Clostridiales ;f__Ruminococcaceae ;g__Butyricicoccus	0.966244241
Otu611	k__Bacteria	0.768747807
Otu612	Unassigned	0.76157749
Otu613	k__Bacteria ;p__Proteobacteria ;c__Gammaproteobacteria ;o__Enterobacteriales ;f__Enterobacteriaceae ;g__Escherichia-Shigella	0.937840172
Otu614	Unassigned	0.869840273
Otu615	k__Bacteria	0.933243383
Otu616	k__Bacteria ;p__Actinobacteria ;c__Actinobacteria	0.9315775
Otu617	Unassigned	0.947079025
Otu618	k__Bacteria ;p__Proteobacteria ;c__Gammaproteobacteria ;o__Betaproteobacteriales ;f__Burkholderiaceae ;g__Parasutterella ;s__uncultured-organism	0.804746789
Otu619	k__Bacteria ;p__Firmicutes ;c__Bacilli ;o__Lactobacillales	0.99819649
Otu620	k__Bacteria ;p__Firmicutes ;c__Clostridia ;o__Clostridiales ;f__Lachnospiraceae ;g__Tyzzerella-4 ;s__uncultured-organism	0.825539441
Otu621	k__Bacteria ;p__Firmicutes ;c__Clostridia ;o__Clostridiales ;f__Ruminococcaceae	0.992845733
Otu622	k__Bacteria ;p__Firmicutes ;c__Erysipelotrichia ;o__Erysipelotrichales ;f__Erysipelotrichaceae ;g__Holdemanella ;s__metagenome	0.859360863
Otu623	k__Bacteria ;p__Firmicutes ;c__Clostridia ;o__Clostridiales ;f__Ruminococcaceae ;g__Ruminococcaceae-UCG-013	0.930147697
Otu624	k__Bacteria	0.950450695
Otu625	k__Bacteria ;p__Firmicutes	0.999998656
Otu626	k__Bacteria ;p__Firmicutes ;c__Clostridia ;o__Clostridiales ;f__Ruminococcaceae	0.935546161
Otu627	k__Bacteria ;p__Firmicutes ;c__Clostridia ;o__Clostridiales ;f__Ruminococcaceae ;g__Ruminococcus-1	0.888625347
Otu628	k__Bacteria ;p__Firmicutes ;c__Clostridia ;o__Clostridiales ;f__Ruminococcaceae ;g__Flavonifractor	0.838483635
Otu629	k__Bacteria	0.999999651
Otu630	k__Bacteria ;p__Firmicutes ;c__Erysipelotrichia ;o__Erysipelotrichales ;f__Erysipelotrichaceae ;g__Erysipelatoclostridium	0.999923358
Otu631	k__Bacteria ;p__Proteobacteria ;c__Gammaproteobacteria	0.701284513
Otu632	Unassigned	0.953450595
Otu633	k__Bacteria ;p__Firmicutes ;c__Clostridia ;o__Clostridiales ;f__Ruminococcaceae ;g__Ruminococcaceae-UCG-003 ;s__metagenome	0.701869688
Otu634	k__Bacteria	0.980257425
Otu635	k__Bacteria ;p__Firmicutes ;c__Clostridia ;o__Clostridiales ;f__Ruminococcaceae	0.998054486
Otu636	k__Bacteria ;p__Bacteroidetes ;c__Bacteroidia ;o__Bacteroidales ;f__Bacteroidaceae ;g__Bacteroides	0.999996893
Otu637	k__Bacteria	0.80005585
Otu638	Unassigned	0.703129059
Otu639	k__Bacteria ;p__Bacteroidetes ;c__Bacteroidia ;o__Bacteroidales ;f__Prevotellaceae ;g__Prevotella-9	0.993941066
Otu640	k__Bacteria ;p__Firmicutes ;c__Clostridia ;o__Clostridiales ;f__Ruminococcaceae ;g__Ruminiclostridium-5 ;s__gut-metagenome	0.993186138
Otu641	k__Bacteria ;p__Firmicutes ;c__Clostridia ;o__Clostridiales ;f__Lachnospiraceae ;g__Fusicatenibacter	0.830230485
Otu642	k__Bacteria ;p__Firmicutes ;c__Clostridia ;o__Clostridiales ;f__Lachnospiraceae ;g__Blautia ;s__Ruminococcus-sp.-Marseille-P328	0.888302374
Otu643	Unassigned	0.628426758
Otu644	k__Bacteria ;p__Firmicutes ;c__Clostridia ;o__Clostridiales	0.73560159
Otu645	k__Bacteria	0.901306486
Otu646	k__Bacteria ;p__Firmicutes ;c__Clostridia ;o__Clostridiales ;f__Ruminococcaceae ;g__Ruminococcaceae-UCG-002	0.8451689
Otu647	k__Bacteria ;p__Firmicutes ;c__Clostridia ;o__Clostridiales ;f__Lachnospiraceae ;g__Coprococcus-2 ;s__uncultured-bacterium	0.962996046
Otu648	Unassigned	0.634504117
Otu649	Unassigned	0.759376814
Otu650	k__Bacteria ;p__Bacteroidetes ;c__Bacteroidia ;o__Bacteroidales ;f__Bacteroidaceae ;g__Bacteroides	0.70668238
Otu651	k__Bacteria ;p__Firmicutes ;c__Clostridia ;o__Clostridiales ;f__Lachnospiraceae ;g__Tyzzerella-3 ;s__unidentified	0.987404976
Otu652	k__Bacteria ;p__Firmicutes ;c__Clostridia ;o__Clostridiales ;f__Ruminococcaceae	0.998275558
Otu653	Unassigned	0.875749697
Otu654	Unassigned	0.843233322
Otu655	k__Bacteria ;p__Tenericutes ;c__Mollicutes ;o__Mollicutes-RF39	0.754396869
Otu656	k__Bacteria ;p__Firmicutes ;c__Clostridia ;o__Clostridiales ;f__Ruminococcaceae	0.906028215
Otu657	Unassigned	0.75668899
Otu658	k__Bacteria ;p__Tenericutes ;c__Mollicutes ;o__Mollicutes-RF39 ;f__uncultured-bacterium ;g__uncultured-bacterium ;s__uncultured-bacterium	0.792038348
Otu659	k__Bacteria ;p__Firmicutes ;c__Clostridia ;o__Clostridiales ;f__Ruminococcaceae	0.881902256
Otu660	k__Bacteria	0.967568855
Otu661	Unassigned	0.748988821
Otu662	k__Bacteria ;p__Bacteroidetes ;c__Bacteroidia ;o__Bacteroidales ;f__Tannerellaceae ;g__Parabacteroides	0.74221743
Otu663	k__Bacteria	0.954058306
Otu664	k__Bacteria ;p__Bacteroidetes ;c__Bacteroidia ;o__Bacteroidales ;f__Prevotellaceae	0.998140596
Otu665	k__Bacteria	0.9047956
Otu666	k__Bacteria ;p__Firmicutes ;c__Clostridia ;o__Clostridiales ;f__Lachnospiraceae ;g__Tyzzerella-4 ;s__uncultured-organism	0.810138247
Otu667	k__Bacteria ;p__Firmicutes ;c__Clostridia ;o__Clostridiales ;f__Lachnospiraceae	0.970889703
Otu668	Unassigned	0.592207627
Otu669	k__Bacteria ;p__Bacteroidetes ;c__Bacteroidia ;o__Bacteroidales ;f__Bacteroidaceae ;g__Bacteroides	0.818135824
Otu670	k__Bacteria	0.81770438
Otu671	k__Bacteria ;p__Firmicutes ;c__Clostridia ;o__Clostridiales ;f__Lachnospiraceae	0.86587504
Otu672	k__Bacteria ;p__Bacteroidetes ;c__Bacteroidia ;o__Bacteroidales ;f__Bacteroidaceae ;g__Bacteroides	0.961366887
Otu673	k__Bacteria	0.95752175
Otu674	k__Bacteria ;p__Actinobacteria ;c__Actinobacteria ;o__Bifidobacteriales ;f__Bifidobacteriaceae ;g__Bifidobacterium	0.988887797
Otu675	k__Bacteria ;p__Bacteroidetes ;c__Bacteroidia ;o__Bacteroidales ;f__Bacteroidaceae ;g__Bacteroides	0.999741926
Otu676	Unassigned	0.686425026
Otu677	k__Bacteria ;p__Bacteroidetes ;c__Bacteroidia ;o__Bacteroidales ;f__Rikenellaceae ;g__Alistipes	0.999937968
Otu678	Unassigned	0.610521636
Otu679	k__Bacteria	0.904667236
Otu680	k__Bacteria ;p__Firmicutes ;c__Clostridia ;o__Clostridiales ;f__Family-XIII	0.78388688
Otu681	k__Bacteria ;p__Bacteroidetes ;c__Bacteroidia ;o__Bacteroidales ;f__Prevotellaceae ;g__Prevotella-9	0.999626257
Otu682	Unassigned	0.740625856
Otu683	k__Bacteria ;p__Firmicutes ;c__Clostridia ;o__Clostridiales ;f__Ruminococcaceae ;g__Ruminococcaceae-UCG-003	0.878567219
Otu684	Unassigned	0.693520941
Otu685	k__Bacteria	0.931138665
Otu686	k__Bacteria ;p__Firmicutes ;c__Clostridia ;o__Clostridiales ;f__Ruminococcaceae ;g__Subdoligranulum ;s__uncultured-bacterium	0.831488283
Otu687	k__Bacteria ;p__Actinobacteria ;c__Coriobacteriia ;o__Coriobacteriales ;f__Eggerthellaceae ;g__Senegalimassilia ;s__unidentified	0.950480825
Otu688	Unassigned	0.837041634
Otu689	k__Bacteria ;p__Actinobacteria ;c__Coriobacteriia ;o__Coriobacteriales	0.947621466
Otu690	k__Bacteria ;p__Cyanobacteria ;c__Oxyphotobacteria ;o__Chloroplast	0.962616712
Otu691	Unassigned	0.757996631
Otu692	Unassigned	0.822976052
Otu693	Unassigned	0.850957245
Otu694	k__Bacteria	0.953143688
Otu695	k__Bacteria ;p__Tenericutes ;c__Mollicutes ;o__Mollicutes-RF39	0.999417392
Otu696	Unassigned	0.524231012
Otu697	k__Bacteria	0.928565815
Otu698	k__Bacteria	0.93346992
Otu699	Unassigned	0.915975237
Otu700	k__Bacteria ;p__Actinobacteria ;c__Coriobacteriia ;o__Coriobacteriales ;f__Eggerthellaceae ;g__Eggerthella ;s__uncultured-bacterium	0.840558503
Otu701	k__Bacteria ;p__Firmicutes ;c__Clostridia ;o__Clostridiales ;f__Lachnospiraceae ;g__Lachnospiraceae-UCG-004 ;s__uncultured-organism	0.90515794
Otu702	Unassigned	0.812080514
Otu703	Unassigned	0.863392535
Otu704	k__Bacteria ;p__Bacteroidetes ;c__Bacteroidia ;o__Bacteroidales ;f__Tannerellaceae ;g__Parabacteroides	0.995536248
Otu705	Unassigned	0.870236938
Otu706	Unassigned	0.860643716
Otu707	k__Bacteria	0.918249219
Otu708	k__Bacteria ;p__Proteobacteria ;c__Gammaproteobacteria ;o__Betaproteobacteriales ;f__Burkholderiaceae ;g__Parasutterella ;s__uncultured-organism	0.745783273
Otu709	k__Bacteria ;p__Tenericutes ;c__Mollicutes ;o__Mollicutes-RF39 ;f__uncultured-bacterium-adhufec202 ;g__uncultured-bacterium-adhufec202 ;s__uncultured-bacterium-adhufec202	0.998214475
Otu710	Unassigned	0.586211721
Otu711	k__Bacteria	0.999993895
Otu712	k__Bacteria	0.935163399
Otu713	Unassigned	0.730032089
Otu714	k__Bacteria ;p__Firmicutes ;c__Clostridia ;o__Clostridiales ;f__Lachnospiraceae	0.962076381
Otu715	k__Bacteria	0.917184801
Otu716	k__Bacteria ;p__Bacteroidetes ;c__Bacteroidia ;o__Bacteroidales ;f__Bacteroidaceae ;g__Bacteroides	0.999376756
Otu717	Unassigned	0.895601187
Otu718	k__Bacteria	0.935218361
Otu719	k__Archaea	0.722897313
Otu720	Unassigned	0.802365576
Otu721	Unassigned	0.911739787
Otu722	k__Bacteria	0.910391863
Otu723	k__Bacteria ;p__Firmicutes ;c__Negativicutes ;o__Selenomonadales ;f__Acidaminococcaceae ;g__Phascolarctobacterium	0.993089928
Otu724	k__Bacteria	0.943784084
Otu725	k__Bacteria ;p__Firmicutes ;c__Clostridia ;o__Clostridiales ;f__Lachnospiraceae	0.996033415
Otu726	k__Bacteria ;p__Firmicutes ;c__Clostridia ;o__Clostridiales ;f__Ruminococcaceae ;g__Faecalibacterium	0.987310717
Otu727	k__Bacteria	0.912071443
Otu728	k__Bacteria	0.872393044
Otu729	k__Bacteria	0.705783992
Otu730	Unassigned	0.893047755
Otu731	k__Bacteria ;p__Firmicutes ;c__Clostridia ;o__Clostridiales ;f__Lachnospiraceae	0.999614953
Otu732	Unassigned	0.762315382
Otu733	Unassigned	0.886534894
Otu734	k__Bacteria	0.921072782
Otu735	k__Bacteria	0.916688964
Otu736	k__Bacteria	0.912078704
Otu737	Unassigned	0.858460296
Otu738	k__Bacteria	0.921719954
Otu739	k__Bacteria ;p__Bacteroidetes ;c__Bacteroidia ;o__Bacteroidales ;f__Bacteroidaceae ;g__Bacteroides	0.996544153
Otu740	k__Bacteria ;p__Actinobacteria ;c__Coriobacteriia ;o__Coriobacteriales ;f__Eggerthellaceae	0.99999997
Otu741	k__Bacteria ;p__Firmicutes ;c__Clostridia ;o__Clostridiales ;f__Lachnospiraceae ;g__Lachnoclostridium	0.875490874
Otu742	Unassigned	0.50277061
Otu743	Unassigned	0.871342218
Otu744	k__Bacteria ;p__Firmicutes ;c__Clostridia ;o__Clostridiales ;f__Lachnospiraceae ;g__Blautia	0.911451076
Otu745	k__Bacteria	0.827196899
Otu746	k__Bacteria	0.999916754
Otu747	k__Bacteria ;p__Proteobacteria ;c__Gammaproteobacteria ;o__Enterobacteriales ;f__Enterobacteriaceae	0.983856488
Otu748	Unassigned	0.729845124
Otu749	k__Bacteria ;p__Firmicutes ;c__Clostridia ;o__Clostridiales ;f__Lachnospiraceae	0.76682366
Otu750	k__Bacteria	0.977677966
Otu751	k__Bacteria ;p__Proteobacteria ;c__Gammaproteobacteria ;o__Betaproteobacteriales ;f__Burkholderiaceae ;g__Sutterella	0.965041246
Otu752	Unassigned	0.787793121
Otu753	k__Bacteria ;p__Firmicutes ;c__Clostridia ;o__Clostridiales ;f__Lachnospiraceae ;g__Lachnoclostridium	0.800641017
Otu754	k__Bacteria ;p__Firmicutes ;c__Negativicutes ;o__Selenomonadales ;f__Acidaminococcaceae ;g__Phascolarctobacterium	0.931894606
Otu755	Unassigned	0.772829826
Otu756	k__Bacteria ;p__Firmicutes	0.800880938
Otu757	k__Bacteria ;p__Firmicutes ;c__Clostridia ;o__Clostridiales ;f__Lachnospiraceae	0.878467859
Otu758	k__Bacteria	0.95858253
Otu759	k__Bacteria	0.922227532
Otu760	Unassigned	0.90834673
Otu761	Unassigned	0.899019942
Otu762	Unassigned	0.488221293
Otu763	Unassigned	0.916408999
Otu764	Unassigned	0.796862101
Otu765	k__Bacteria	0.994810545
Otu766	k__Bacteria ;p__Firmicutes ;c__Clostridia ;o__Clostridiales ;f__Lachnospiraceae	0.920001708
Otu767	Unassigned	0.548411415
Otu768	Unassigned	0.74738734
Otu769	k__Bacteria ;p__Firmicutes ;c__Clostridia ;o__Clostridiales ;f__Lachnospiraceae	0.998272971
Otu770	k__Bacteria ;p__Firmicutes ;c__Clostridia ;o__Clostridiales ;f__Lachnospiraceae ;g__[Eubacterium]-eligens-group	0.979198669
Otu771	k__Bacteria	0.91564925
Otu772	k__Bacteria	0.948657253
Otu773	k__Bacteria	0.847944668
Otu774	k__Bacteria ;p__Firmicutes ;c__Clostridia ;o__Clostridiales ;f__Lachnospiraceae	0.977234174
Otu775	k__Bacteria	0.942635964
Otu776	k__Bacteria	0.999998798
Otu777	k__Bacteria ;p__Firmicutes ;c__Clostridia ;o__Clostridiales ;f__Lachnospiraceae	0.999344409
Otu778	Unassigned	0.930543914
Otu779	Unassigned	0.88838856
Otu780	k__Bacteria	0.913053945
Otu781	Unassigned	0.85207024
Otu782	Unassigned	0.8819191
Otu783	Unassigned	0.933762809
Otu784	k__Bacteria	0.887409646
Otu785	k__Bacteria	0.878153545
Otu786	k__Bacteria ;p__Bacteroidetes ;c__Bacteroidia ;o__Bacteroidales ;f__Bacteroidaceae ;g__Bacteroides	0.99976781
Otu787	k__Bacteria ;p__Firmicutes ;c__Clostridia ;o__Clostridiales ;f__Lachnospiraceae ;g__Agathobacter	0.978736293
Otu788	Unassigned	0.736798663
Otu789	k__Bacteria ;p__Proteobacteria ;c__Gammaproteobacteria ;o__Enterobacteriales ;f__Enterobacteriaceae	0.979069884
Otu790	k__Bacteria	0.90469776
Otu791	k__Bacteria ;p__Firmicutes ;c__Clostridia ;o__Clostridiales ;f__Clostridiales-vadinBB60-group ;g__metagenome ;s__metagenome	0.989659324
Otu792	k__Archaea	0.708334843
Otu793	k__Bacteria	0.954225882
Otu794	k__Bacteria ;p__Firmicutes ;c__Clostridia ;o__Clostridiales ;f__Lachnospiraceae	0.999704945
Otu795	k__Bacteria ;p__Firmicutes ;c__Clostridia ;o__Clostridiales ;f__Lachnospiraceae	0.938566254
Otu796	k__Bacteria	0.878982478
Otu797	Unassigned	0.671501116
Otu798	k__Bacteria	0.999990137
Otu799	k__Bacteria ;p__Firmicutes	0.982742217
Otu800	Unassigned	0.898560869
Otu801	Unassigned	0.921628358
Otu802	Unassigned	0.688715618
Otu803	k__Bacteria ;p__Firmicutes ;c__Negativicutes ;o__Selenomonadales ;f__Veillonellaceae ;g__Megamonas ;s__Megamonas-funiformis-YIT-11815	0.998981603
Otu804	k__Bacteria	0.886862454
Otu805	k__Bacteria ;p__Firmicutes	0.803492929
Otu806	k__Bacteria ;p__Firmicutes	0.999833964
Otu807	Unassigned	0.785290214
Otu808	k__Bacteria ;p__Firmicutes ;c__Clostridia ;o__Clostridiales ;f__Lachnospiraceae	0.995735005
Otu809	k__Bacteria	0.95380663
Otu810	k__Bacteria ;p__Firmicutes ;c__Clostridia ;o__Clostridiales ;f__Lachnospiraceae ;g__Blautia	0.944407269
Otu811	Unassigned	0.51028118
Otu812	k__Bacteria ;p__Firmicutes ;c__Bacilli ;o__Lactobacillales ;f__Streptococcaceae ;g__Streptococcus	0.774184187
Otu813	k__Bacteria	0.771580762
Otu814	k__Bacteria ;p__Firmicutes ;c__Clostridia ;o__Clostridiales ;f__Lachnospiraceae	0.999192275
Otu815	k__Bacteria ;p__Bacteroidetes ;c__Bacteroidia ;o__Bacteroidales ;f__Rikenellaceae ;g__Alistipes ;s__Alistipes-obesi	0.768364883
Otu816	k__Bacteria ;p__Firmicutes ;c__Clostridia ;o__Clostridiales	0.752692946
Otu817	k__Bacteria ;p__Firmicutes	0.965227431
Otu818	k__Bacteria ;p__Verrucomicrobia ;c__Verrucomicrobiae ;o__Verrucomicrobiales ;f__Akkermansiaceae ;g__Akkermansia ;s__unidentified	0.977825992
Otu819	k__Bacteria ;p__Firmicutes ;c__Clostridia ;o__Clostridiales ;f__Lachnospiraceae	0.748517195
Otu820	k__Bacteria	0.966426049
Otu821	k__Bacteria ;p__Firmicutes ;c__Clostridia ;o__Clostridiales ;f__Lachnospiraceae	0.82423549
Otu822	Unassigned	0.784848603
Otu823	k__Bacteria ;p__Actinobacteria ;c__Coriobacteriia ;o__Coriobacteriales ;f__Atopobiaceae ;g__Atopobium	0.958169846
Otu824	Unassigned	0.830947928
Otu825	Unassigned	0.783789746
Otu826	k__Bacteria	0.953985005
Otu827	k__Bacteria ;p__Firmicutes ;c__Clostridia ;o__Clostridiales ;f__Ruminococcaceae ;g__Ruminococcaceae-UCG-002	0.961867434
Otu828	Unassigned	0.459825444
Otu829	Unassigned	0.889608604
Otu830	k__Bacteria ;p__Firmicutes ;c__Clostridia ;o__Clostridiales ;f__Lachnospiraceae ;g__Blautia ;s__Blautia-obeum	0.756663913
Otu831	k__Bacteria ;p__Firmicutes ;c__Clostridia ;o__Clostridiales ;f__Lachnospiraceae ;g__Blautia	0.904314711
Otu832	k__Bacteria ;p__Firmicutes ;c__Clostridia ;o__Clostridiales ;f__Lachnospiraceae ;g__Lachnoclostridium	0.812190402
Otu833	k__Bacteria ;p__Firmicutes	0.960227444
Otu834	k__Bacteria ;p__Bacteroidetes ;c__Bacteroidia ;o__Bacteroidales ;f__Rikenellaceae ;g__Alistipes ;s__Alistipes-obesi	0.942742434
Otu835	Unassigned	0.821003336
Otu836	Unassigned	0.908278324
Otu837	Unassigned	0.892109185
Otu838	k__Bacteria ;p__Firmicutes ;c__Clostridia ;o__Clostridiales ;f__Lachnospiraceae ;g__Lachnoclostridium	0.912099131
Otu839	k__Bacteria ;p__Bacteroidetes ;c__Bacteroidia ;o__Bacteroidales ;f__Rikenellaceae ;g__Alistipes ;s__Alistipes-obesi	0.998241713
Otu840	k__Bacteria ;p__Firmicutes ;c__Clostridia ;o__Clostridiales ;f__Lachnospiraceae ;g__Hungatella	0.991108669
Otu841	Unassigned	0.771629236
Otu842	Unassigned	0.867901664
Otu843	k__Bacteria ;p__Firmicutes ;c__Erysipelotrichia ;o__Erysipelotrichales ;f__Erysipelotrichaceae ;g__Erysipelotrichaceae-UCG-003	0.715230567
Otu844	k__Bacteria ;p__Firmicutes ;c__Clostridia ;o__Clostridiales ;f__Lachnospiraceae	0.955399016
Otu845	k__Bacteria ;p__Firmicutes ;c__Clostridia ;o__Clostridiales	0.830193366
Otu846	k__Bacteria ;p__Firmicutes ;c__Clostridia ;o__Clostridiales ;f__Lachnospiraceae ;g__Blautia	0.893726537
Otu847	k__Bacteria ;p__Bacteroidetes ;c__Bacteroidia ;o__Bacteroidales ;f__Marinifilaceae ;g__uncultured-bacterium ;s__uncultured-bacterium	0.935585104
Otu848	Unassigned	0.782241532
Otu849	k__Bacteria ;p__Bacteroidetes ;c__Bacteroidia ;o__Bacteroidales ;f__Prevotellaceae ;g__Paraprevotella ;s__gut-metagenome	0.996527874
Otu850	k__Bacteria ;p__Firmicutes ;c__Clostridia ;o__Clostridiales ;f__Ruminococcaceae ;g__[Eubacterium]-coprostanoligenes-group ;s__uncultured-organism	0.870628087
Otu851	Unassigned	0.850558997
Otu852	k__Bacteria ;p__Bacteroidetes ;c__Bacteroidia ;o__Bacteroidales ;f__Bacteroidaceae ;g__Bacteroides ;s__Bacteroides-sp.-3_2_5	0.705157783
Otu853	k__Bacteria ;p__Bacteroidetes ;c__Bacteroidia ;o__Bacteroidales ;f__Bacteroidaceae ;g__Bacteroides	0.914542418
Otu854	k__Bacteria ;p__Bacteroidetes ;c__Bacteroidia ;o__Bacteroidales	0.998497751
Otu855	k__Bacteria ;p__Bacteroidetes ;c__Bacteroidia ;o__Bacteroidales ;f__Barnesiellaceae ;g__Coprobacter	0.832548804
Otu856	Unassigned	0.910647663
Otu857	k__Bacteria ;p__Firmicutes ;c__Clostridia ;o__Clostridiales ;f__Lachnospiraceae	0.999287594
Otu858	k__Bacteria	0.999991031
Otu859	k__Bacteria	0.929284414
Otu860	k__Bacteria ;p__Bacteroidetes ;c__Bacteroidia ;o__Bacteroidales ;f__Bacteroidaceae ;g__Bacteroides	0.857750568
Otu861	k__Bacteria ;p__Bacteroidetes ;c__Bacteroidia ;o__Bacteroidales ;f__Prevotellaceae ;g__Paraprevotella	0.907733771
Otu862	k__Bacteria ;p__Bacteroidetes ;c__Bacteroidia ;o__Bacteroidales ;f__Rikenellaceae ;g__Alistipes ;s__Alistipes-obesi	0.940954852
Otu863	k__Bacteria ;p__Firmicutes ;c__Clostridia ;o__Clostridiales ;f__Lachnospiraceae	0.997664663
Otu864	k__Bacteria ;p__Firmicutes ;c__Clostridia ;o__Clostridiales	0.94866814
Otu865	Unassigned	0.827069046
Otu866	k__Bacteria ;p__Firmicutes ;c__Clostridia ;o__Clostridiales ;f__Ruminococcaceae	0.995533338
Otu867	k__Archaea ;p__Nanoarchaeaeota	0.73775056
Otu868	k__Bacteria ;p__Actinobacteria ;c__Actinobacteria ;o__Bifidobacteriales ;f__Bifidobacteriaceae ;g__Bifidobacterium	0.974690604
Otu869	Unassigned	0.821320149
Otu870	Unassigned	0.905352383
Otu871	k__Bacteria ;p__Proteobacteria ;c__Deltaproteobacteria ;o__Desulfovibrionales ;f__Desulfovibrionaceae ;g__Desulfovibrio	0.992606494
Otu872	Unassigned	0.824488454
Otu873	k__Bacteria ;p__Firmicutes ;c__Bacilli ;o__Lactobacillales ;f__Streptococcaceae ;g__Streptococcus	0.996977907
Otu874	k__Bacteria ;p__Firmicutes ;c__Clostridia ;o__Clostridiales ;f__Lachnospiraceae ;g__[Ruminococcus]-torques-group	0.738333057
Otu875	Unassigned	0.715001647
Otu876	k__Bacteria ;p__Proteobacteria ;c__Gammaproteobacteria ;o__Pseudomonadales ;f__Moraxellaceae ;g__Enhydrobacter	0.999800507
Otu877	k__Bacteria ;p__Firmicutes ;c__Clostridia ;o__Clostridiales ;f__Clostridiales-vadinBB60-group	0.99920755
Otu878	k__Bacteria ;p__Firmicutes ;c__Erysipelotrichia ;o__Erysipelotrichales ;f__Erysipelotrichaceae ;g__Turicibacter	0.999832576
Otu879	k__Bacteria	0.963386207
Otu880	Unassigned	0.776801978
Otu881	Unassigned	0.840944075
Otu882	k__Bacteria ;p__Actinobacteria ;c__Coriobacteriia ;o__Coriobacteriales ;f__Eggerthellaceae ;g__Senegalimassilia	0.903629973
Otu883	Unassigned	0.815194539
Otu884	k__Bacteria ;p__Actinobacteria ;c__Coriobacteriia ;o__Coriobacteriales ;f__Atopobiaceae ;g__Atopobium	0.999663502
Otu885	k__Bacteria	0.935978162
Otu886	k__Bacteria	0.917262069
Otu887	k__Bacteria ;p__Patescibacteria ;c__Saccharimonadia ;o__Saccharimonadales ;f__Saccharimonadaceae	0.997804544
Otu888	Unassigned	0.777705675
Otu889	k__Bacteria ;p__Firmicutes ;c__Clostridia ;o__Clostridiales ;f__Ruminococcaceae ;g__Ruminococcaceae-UCG-002	0.934645081
Otu890	Unassigned	0.829246308
Otu891	k__Bacteria	0.88208508
Otu892	k__Bacteria ;p__Proteobacteria ;c__Gammaproteobacteria ;o__Betaproteobacteriales ;f__Burkholderiaceae ;g__Oxalobacter ;s__Oxalobacter-formigenes	0.943424292
Otu893	Unassigned	0.516764359
Otu894	k__Bacteria	0.920577661
Otu895	Unassigned	0.834394017
Otu896	Unassigned	0.799605257
Otu897	Unassigned	0.61816161
Otu898	k__Bacteria	0.819206368
Otu899	k__Bacteria ;p__Bacteroidetes ;c__Bacteroidia ;o__Bacteroidales ;f__Tannerellaceae ;g__Parabacteroides	0.999987491
Otu900	k__Bacteria	0.854776988
Otu901	k__Bacteria	0.864838275
Otu902	k__Bacteria	0.807325654
Otu903	Unassigned	0.753031861
Otu904	Unassigned	0.906140337
Otu905	Unassigned	0.680741828
Otu906	Unassigned	0.854023603
Otu907	k__Bacteria ;p__Firmicutes ;c__Clostridia ;o__Clostridiales ;f__Ruminococcaceae ;g__DTU089 ;s__Clostridia-bacterium-UC5.1-1E11	0.908375927
Otu908	k__Bacteria ;p__Firmicutes ;c__Clostridia ;o__Clostridiales ;f__Lachnospiraceae ;g__Coprococcus-3	0.996651054
Otu909	Unassigned	0.875918833
Otu910	k__Bacteria ;p__Firmicutes ;c__Negativicutes ;o__Selenomonadales ;f__Acidaminococcaceae ;g__Phascolarctobacterium	0.99923851
Otu911	Unassigned	0.895086263
Otu912	Unassigned	0.703312536
Otu913	Unassigned	0.880261357
Otu914	Unassigned	0.605580067
Otu915	Unassigned	0.397229283
Otu916	Unassigned	0.911064871
Otu917	Unassigned	0.446368693
Otu918	k__Bacteria	0.946068766
Otu919	k__Bacteria	0.886456555
Otu920	k__Bacteria	0.888700354
Otu921	k__Bacteria	0.864680964
Otu922	k__Bacteria ;p__Firmicutes ;c__Clostridia ;o__Clostridiales ;f__Lachnospiraceae ;g__Agathobacter	0.889960744
Otu923	k__Bacteria ;p__Firmicutes ;c__Clostridia ;o__Clostridiales ;f__Ruminococcaceae ;g__Flavonifractor	0.822104044
Otu924	k__Bacteria ;p__Firmicutes ;c__Negativicutes ;o__Selenomonadales ;f__Veillonellaceae ;g__Megamonas ;s__uncultured-bacterium	0.97391275
Otu925	k__Bacteria ;p__Firmicutes ;c__Clostridia ;o__Clostridiales ;f__Lachnospiraceae ;g__Roseburia ;s__metagenome	0.794547341
Otu926	Unassigned	0.86056161
Otu927	Unassigned	0.833658742
Otu928	k__Bacteria ;p__Firmicutes ;c__Clostridia ;o__Clostridiales	0.746380292
Otu929	Unassigned	0.77375989
Otu930	Unassigned	0.703082495
Otu931	Unassigned	0.815369143
Otu932	k__Bacteria ;p__Firmicutes	0.980013861
Otu933	k__Bacteria ;p__Bacteroidetes ;c__Bacteroidia ;o__Bacteroidales ;f__Rikenellaceae ;g__Alistipes ;s__Alistipes-obesi	0.941387912
Otu934	Unassigned	0.767298888
Otu935	Unassigned	0.602097841
Otu936	Unassigned	0.793984353
Otu937	k__Bacteria ;p__Bacteroidetes ;c__Bacteroidia ;o__Bacteroidales ;f__Bacteroidaceae ;g__Bacteroides	0.958851507
Otu938	Unassigned	0.750710885
Otu939	k__Bacteria ;p__Bacteroidetes ;c__Bacteroidia ;o__Bacteroidales ;f__Tannerellaceae ;g__Parabacteroides ;s__Parabacteroides-distasonis	0.801666258
Otu940	k__Bacteria ;p__Firmicutes ;c__Negativicutes ;o__Selenomonadales ;f__Veillonellaceae ;g__Dialister	0.998597187
Otu941	k__Bacteria ;p__Epsilonbacteraeota ;c__Campylobacteria ;o__Campylobacterales ;f__Campylobacteraceae ;g__Campylobacter ;s__unidentified	0.999772908
Otu942	Unassigned	0.762085859
Otu943	k__Bacteria ;p__Firmicutes ;c__Clostridia ;o__Clostridiales ;f__Ruminococcaceae ;g__CAG-352	0.931754831
Otu944	k__Bacteria ;p__Bacteroidetes ;c__Bacteroidia ;o__Bacteroidales ;f__Bacteroidaceae ;g__Bacteroides ;s__Bacteroides-massiliensis-B84634-=-Timone-84634-=-DSM-17679-=-JCM-13223	0.987101121
Otu945	k__Bacteria	0.751396385
Otu946	Unassigned	0.814444643
Otu947	Unassigned	0.877370658
Otu948	Unassigned	0.654493879
Otu949	k__Bacteria	0.977876245
Otu950	k__Bacteria	0.879940035
Otu951	Unassigned	0.768935518
Otu952	k__Bacteria	0.968965959
Otu953	Unassigned	0.949760925
Otu954	Unassigned	0.908605953
Otu955	Unassigned	0.885293463
Otu956	Unassigned	0.678965901
Otu957	Unassigned	0.890634336
Otu958	k__Bacteria	0.825589903
Otu959	k__Bacteria	0.794340268
Otu960	Unassigned	0.788584982
Otu961	Unassigned	0.52681459
Otu962	Unassigned	0.718242138
Otu963	Unassigned	0.881549191
Otu964	Unassigned	0.877986422
Otu965	Unassigned	0.666775868
Otu966	k__Bacteria ;p__Firmicutes ;c__Clostridia ;o__Clostridiales ;f__Ruminococcaceae ;g__Ruminococcaceae-NK4A214-group ;s__gut-metagenome	0.932875401
Otu967	k__Bacteria ;p__Bacteroidetes ;c__Bacteroidia ;o__Bacteroidales ;f__Rikenellaceae ;g__Alistipes ;s__Alistipes-obesi	0.878136872
Otu968	k__Bacteria ;p__Proteobacteria ;c__Gammaproteobacteria ;o__Pseudomonadales ;f__Moraxellaceae ;g__Psychrobacter	0.854281391
Otu969	k__Bacteria	0.969192806
Otu970	Unassigned	0.457554692
Otu971	k__Bacteria ;p__Proteobacteria ;c__Gammaproteobacteria ;o__Enterobacteriales ;f__Enterobacteriaceae ;g__Escherichia-Shigella	0.970443991
Otu972	k__Bacteria	0.919464887
Otu973	k__Bacteria	0.966483397
Otu974	k__Bacteria ;p__Firmicutes ;c__Clostridia ;o__Clostridiales ;f__Ruminococcaceae ;g__Anaerotruncus ;s__Anaerotruncus-colihominis-DSM-17241	0.931070541
Otu975	k__Bacteria	0.926023352
Otu976	k__Bacteria	0.965357713
Otu977	k__Bacteria	0.856883022
Otu978	k__Bacteria ;p__Bacteroidetes ;c__Bacteroidia ;o__Bacteroidales ;f__Prevotellaceae	0.997465469
Otu979	k__Bacteria ;p__Proteobacteria ;c__Alphaproteobacteria ;o__Rickettsiales ;f__Mitochondria ;g__uncultured-bacterium ;s__uncultured-bacterium	0.849816772
Otu980	k__Bacteria ;p__Proteobacteria ;c__Gammaproteobacteria ;o__Betaproteobacteriales ;f__Burkholderiaceae ;g__Sutterella	0.731648716
Otu981	k__Bacteria ;p__Firmicutes	0.971416918
Otu982	k__Bacteria ;p__Bacteroidetes ;c__Bacteroidia ;o__Bacteroidales	0.890504919
Otu983	k__Bacteria ;p__Firmicutes ;c__Clostridia ;o__Clostridiales ;f__Ruminococcaceae ;g__Ruminococcus-1 ;s__Ruminococcus-sp.-UNK.MGS-30	0.954918954
Otu984	Unassigned	0.778236801
Otu985	k__Bacteria ;p__Proteobacteria ;c__Gammaproteobacteria	0.878108496
Otu986	Unassigned	0.844683731
Otu987	k__Bacteria ;p__Firmicutes ;c__Clostridia ;o__Clostridiales ;f__Ruminococcaceae ;g__Ruminiclostridium-5 ;s__uncultured-organism	0.991484429
Otu988	k__Bacteria ;p__Bacteroidetes ;c__Bacteroidia ;o__Bacteroidales ;f__Prevotellaceae ;g__Prevotella-9 ;s__uncultured-bacterium	0.870230217
Otu989	k__Bacteria ;p__Firmicutes ;c__Clostridia ;o__Clostridiales ;f__Ruminococcaceae	0.964600088
Otu990	k__Bacteria ;p__Proteobacteria ;c__Alphaproteobacteria ;o__Rhodospirillales ;f__uncultured ;g__Azospirillum-sp.-47_25 ;s__Azospirillum-sp.-47_25	0.950083915
Otu991	Unassigned	0.936424291
Otu992	k__Bacteria ;p__Proteobacteria ;c__Gammaproteobacteria ;o__Pasteurellales ;f__Pasteurellaceae	0.998027499
Otu993	k__Bacteria ;p__Bacteroidetes ;c__Bacteroidia ;o__Bacteroidales ;f__Bacteroidaceae ;g__Bacteroides	0.96359702
Otu994	k__Bacteria	0.912739114
Otu995	k__Bacteria	0.910750681
Otu996	k__Bacteria ;p__Firmicutes ;c__Clostridia ;o__Clostridiales ;f__Lachnospiraceae	0.950440953
Otu997	Unassigned	0.655588567
Otu998	Unassigned	0.769990875
Otu999	k__Bacteria ;p__Firmicutes ;c__Clostridia ;o__Clostridiales ;f__Ruminococcaceae	0.705157565
Otu1000	Unassigned	0.68060599
Otu1001	Unassigned	0.657143646
Otu1002	k__Bacteria ;p__Firmicutes ;c__Clostridia ;o__Clostridiales ;f__Lachnospiraceae ;g__Lachnospira ;s__human-gut-metagenome	0.765489718
Otu1003	k__Bacteria	0.999999113
Otu1004	Unassigned	0.869619937
Otu1005	k__Bacteria ;p__Firmicutes ;c__Clostridia ;o__Clostridiales ;f__Ruminococcaceae ;g__Faecalibacterium	0.98850843
Otu1006	k__Bacteria ;p__Firmicutes ;c__Clostridia ;o__Clostridiales ;f__Lachnospiraceae	0.999760004
Otu1007	Unassigned	0.838840305
Otu1008	k__Bacteria ;p__Bacteroidetes ;c__Bacteroidia ;o__Bacteroidales ;f__Bacteroidaceae ;g__Bacteroides	0.944111848
Otu1009	k__Bacteria ;p__Bacteroidetes ;c__Bacteroidia ;o__Bacteroidales ;f__Muribaculaceae ;g__uncultured-organism ;s__uncultured-organism	0.706600409
Otu1010	k__Bacteria ;p__Firmicutes	0.997449202
Otu1011	k__Bacteria	0.83159181
Otu1012	k__Bacteria ;p__Firmicutes	0.980386584
Otu1013	Unassigned	0.821616461
Otu1014	k__Bacteria ;p__Firmicutes ;c__Clostridia ;o__Clostridiales ;f__Ruminococcaceae	0.969905062
Otu1015	Unassigned	0.764128938
Otu1016	k__Bacteria ;p__Patescibacteria ;c__Saccharimonadia ;o__Saccharimonadales ;f__Saccharimonadaceae ;g__uncultured-Candidatus-Saccharibacteria-bacterium ;s__uncultured-Candidatus-Saccharibacteria-bacterium	0.867768385
Otu1017	k__Bacteria ;p__Patescibacteria ;c__Saccharimonadia ;o__Saccharimonadales ;f__Saccharimonadaceae	0.996470629
Otu1018	Unassigned	0.808990897
Otu1019	k__Bacteria	0.926635476
Otu1020	k__Bacteria ;p__Bacteroidetes ;c__Bacteroidia ;o__Bacteroidales ;f__Bacteroidaceae ;g__Bacteroides ;s__Bacteroides-uniformis-CL03T12C37	0.701262718
Otu1021	k__Bacteria ;p__Firmicutes ;c__Clostridia ;o__Clostridiales ;f__Lachnospiraceae ;g__Dorea ;s__Dorea-formicigenerans-ATCC-27755	0.852970113
Otu1022	Unassigned	0.777222808
Otu1023	k__Bacteria ;p__Firmicutes ;c__Negativicutes ;o__Selenomonadales ;f__Acidaminococcaceae ;g__Phascolarctobacterium	0.800860359
Otu1024	Unassigned	0.890890952
Otu1025	k__Bacteria ;p__Bacteroidetes ;c__Bacteroidia ;o__Bacteroidales	0.999884511
Otu1026	k__Bacteria ;p__Bacteroidetes ;c__Bacteroidia ;o__Bacteroidales ;f__Rikenellaceae ;g__Alistipes ;s__Alistipes-obesi	0.951952281
Otu1027	k__Bacteria ;p__Bacteroidetes ;c__Bacteroidia ;o__Bacteroidales ;f__Rikenellaceae ;g__Alistipes ;s__Alistipes-obesi	0.927490382
Otu1028	k__Bacteria ;p__Firmicutes ;c__Clostridia ;o__Clostridiales ;f__Lachnospiraceae ;g__Coprococcus-3	0.732988843
Otu1029	k__Bacteria ;p__Bacteroidetes ;c__Bacteroidia ;o__Bacteroidales ;f__Bacteroidaceae ;g__Bacteroides	0.999882279
Otu1030	k__Bacteria ;p__Firmicutes ;c__Negativicutes ;o__Selenomonadales ;f__Veillonellaceae ;g__Veillonella	0.999994019
Otu1031	k__Bacteria	0.949739247
Otu1032	Unassigned	0.874240305
Otu1033	k__Bacteria ;p__Firmicutes ;c__Clostridia ;o__Clostridiales ;f__Lachnospiraceae	0.998000986
Otu1034	Unassigned	0.806999366
Otu1035	Unassigned	0.586660446
Otu1036	k__Bacteria	0.962583038
Otu1037	k__Bacteria ;p__Proteobacteria	0.714576693
Otu1038	k__Bacteria ;p__Firmicutes ;c__Clostridia ;o__Clostridiales ;f__Lachnospiraceae	0.974693374
Otu1039	k__Bacteria ;p__Firmicutes ;c__Clostridia ;o__Clostridiales ;f__Lachnospiraceae ;g__Lachnospiraceae-NK4A136-group	0.928825552
Otu1040	k__Bacteria ;p__Firmicutes ;c__Negativicutes ;o__Selenomonadales ;f__Acidaminococcaceae	0.949285681
Otu1041	k__Bacteria ;p__Proteobacteria ;c__Gammaproteobacteria ;o__Pasteurellales ;f__Pasteurellaceae	0.830661908
Otu1042	k__Bacteria	0.978090827
Otu1043	k__Bacteria	0.833469458
Otu1044	k__Bacteria ;p__Bacteroidetes ;c__Bacteroidia ;o__Bacteroidales ;f__Bacteroidaceae ;g__Bacteroides	0.92952829
Otu1045	Unassigned	0.629316496
Otu1046	k__Bacteria ;p__Firmicutes ;c__Negativicutes ;o__Selenomonadales ;f__Acidaminococcaceae ;g__Phascolarctobacterium	0.997427665
Otu1047	k__Bacteria ;p__Bacteroidetes ;c__Bacteroidia ;o__Bacteroidales ;f__Rikenellaceae ;g__Alistipes ;s__Alistipes-obesi	0.959657522
Otu1048	k__Bacteria ;p__Bacteroidetes ;c__Bacteroidia ;o__Bacteroidales ;f__Rikenellaceae ;g__Alistipes ;s__Alistipes-obesi	0.952410343
Otu1049	Unassigned	0.899430093
Otu1050	Unassigned	0.666062509
Otu1051	k__Bacteria ;p__Firmicutes ;c__Erysipelotrichia ;o__Erysipelotrichales ;f__Erysipelotrichaceae ;g__Erysipelotrichaceae-UCG-003	0.974248617
Otu1052	k__Bacteria	0.958482381
Otu1053	k__Bacteria ;p__Firmicutes ;c__Clostridia ;o__Clostridiales ;f__Lachnospiraceae ;g__Lachnospiraceae-NK4A136-group	0.712429815
Otu1054	k__Bacteria ;p__Bacteroidetes ;c__Bacteroidia ;o__Bacteroidales ;f__Bacteroidaceae ;g__Bacteroides	0.916784277
Otu1055	k__Bacteria ;p__Firmicutes ;c__Clostridia ;o__Clostridiales	0.713534699
Otu1056	k__Bacteria ;p__Firmicutes ;c__Clostridia ;o__Clostridiales ;f__Christensenellaceae ;g__Christensenellaceae-R-7-group	0.95317912
Otu1057	k__Bacteria	0.945324025
Otu1058	k__Bacteria ;p__Bacteroidetes ;c__Bacteroidia ;o__Bacteroidales ;f__Prevotellaceae ;g__Paraprevotella ;s__unidentified	0.999655768
Otu1059	k__Bacteria ;p__Firmicutes ;c__Negativicutes ;o__Selenomonadales ;f__Acidaminococcaceae ;g__Phascolarctobacterium ;s__uncultured-bacterium	0.724894199
Otu1060	k__Bacteria	0.85807393
Otu1061	k__Bacteria ;p__Bacteroidetes ;c__Bacteroidia ;o__Bacteroidales ;f__Tannerellaceae ;g__Parabacteroides ;s__swine-fecal-bacterium-SD-Xyl5	0.987928957
Otu1062	k__Bacteria ;p__Firmicutes ;c__Clostridia ;o__Clostridiales ;f__Lachnospiraceae ;g__[Ruminococcus]-torques-group	0.834807886
Otu1063	k__Bacteria ;p__Firmicutes ;c__Negativicutes ;o__Selenomonadales ;f__Veillonellaceae ;g__Veillonella	0.967351486
Otu1064	k__Bacteria ;p__Bacteroidetes ;c__Bacteroidia ;o__Bacteroidales ;f__Bacteroidaceae ;g__Bacteroides ;s__Bacteroides-fragilis	0.765906283
Otu1065	k__Bacteria	0.949925185
Otu1066	k__Bacteria	0.816457714
Otu1067	Unassigned	0.742090884
Otu1068	k__Bacteria ;p__Firmicutes ;c__Bacilli ;o__Lactobacillales	0.966154519
Otu1069	Unassigned	0.736437368
Otu1070	Unassigned	0.619845805
Otu1071	k__Bacteria ;p__Firmicutes ;c__Clostridia ;o__Clostridiales ;f__Lachnospiraceae ;g__Lachnospiraceae-NK4A136-group	0.933658828
Otu1072	k__Bacteria ;p__Proteobacteria ;c__Gammaproteobacteria	0.732546603
Otu1073	k__Bacteria ;p__Firmicutes ;c__Clostridia ;o__Clostridiales ;f__Lachnospiraceae ;g__Blautia	0.977164598
Otu1074	k__Bacteria ;p__Bacteroidetes ;c__Bacteroidia ;o__Bacteroidales ;f__Bacteroidaceae ;g__Bacteroides	0.99999757
Otu1075	k__Bacteria ;p__Firmicutes ;c__Bacilli ;o__Lactobacillales ;f__Streptococcaceae ;g__Streptococcus ;s__Streptococcus-thermophilus-TH1435	0.941504041
Otu1076	k__Bacteria ;p__Actinobacteria ;c__Actinobacteria ;o__Bifidobacteriales ;f__Bifidobacteriaceae ;g__Bifidobacterium	0.999862576
Otu1077	k__Bacteria ;p__Proteobacteria ;c__Gammaproteobacteria ;o__Enterobacteriales ;f__Enterobacteriaceae	0.963350645
Otu1078	k__Bacteria ;p__Firmicutes ;c__Clostridia ;o__Clostridiales ;f__Ruminococcaceae	0.799310901
Otu1079	k__Bacteria	0.943956972
Otu1080	k__Bacteria ;p__Actinobacteria ;c__Actinobacteria ;o__Actinomycetales ;f__Actinomycetaceae ;g__Varibaculum	0.901173715
Otu1081	k__Bacteria ;p__Firmicutes ;c__Clostridia ;o__Clostridiales ;f__Ruminococcaceae ;g__Ruminococcus-1 ;s__human-gut-metagenome	0.908522543
Otu1082	k__Bacteria ;p__Firmicutes ;c__Clostridia ;o__Clostridiales ;f__Lachnospiraceae ;g__Dorea	0.970258567
Otu1083	Unassigned	0.72450634
Otu1084	Unassigned	0.495338304
Otu1085	k__Bacteria ;p__Cyanobacteria ;c__Melainabacteria ;o__Gastranaerophilales ;f__uncultured-bacterium ;g__uncultured-bacterium ;s__uncultured-bacterium	0.855620113
Otu1086	k__Bacteria ;p__Firmicutes ;c__Clostridia ;o__Clostridiales ;f__Lachnospiraceae ;g__Blautia	0.75612558
Otu1087	k__Bacteria ;p__Firmicutes ;c__Clostridia ;o__Clostridiales ;f__Lachnospiraceae ;g__Lachnospiraceae-NK4A136-group ;s__human-gut-metagenome	0.859797166
Otu1088	k__Bacteria ;p__Firmicutes ;c__Negativicutes ;o__Selenomonadales ;f__Acidaminococcaceae ;g__Phascolarctobacterium	0.99882953
Otu1089	Unassigned	0.58946566
Otu1090	k__Bacteria ;p__Bacteroidetes ;c__Bacteroidia ;o__Bacteroidales ;f__Prevotellaceae ;g__Prevotella-2	0.999645676
Otu1091	k__Bacteria	0.931977074
Otu1092	k__Bacteria ;p__Firmicutes ;c__Clostridia ;o__Clostridiales ;f__Clostridiaceae-1	0.994213526
Otu1093	Unassigned	0.798559485
Otu1094	k__Bacteria ;p__Firmicutes ;c__Clostridia ;o__Clostridiales ;f__Lachnospiraceae	0.998256547
Otu1095	k__Bacteria ;p__Fusobacteria ;c__Fusobacteriia ;o__Fusobacteriales ;f__Fusobacteriaceae ;g__Fusobacterium	0.999976028
Otu1096	k__Bacteria ;p__Bacteroidetes ;c__Bacteroidia ;o__Bacteroidales ;f__Bacteroidaceae ;g__Bacteroides	0.915652915
Otu1097	k__Bacteria	0.999996134
Otu1098	k__Bacteria ;p__Firmicutes ;c__Clostridia ;o__Clostridiales ;f__Lachnospiraceae	0.735795098
Otu1099	Unassigned	0.920173176
Otu1100	k__Bacteria ;p__Firmicutes ;c__Clostridia ;o__Clostridiales ;f__Lachnospiraceae	0.929341917
Otu1101	k__Bacteria ;p__Firmicutes ;c__Clostridia ;o__Clostridiales ;f__Lachnospiraceae ;g__Lachnospiraceae-UCG-004	0.954023135
Otu1102	k__Bacteria ;p__Firmicutes ;c__Clostridia ;o__Clostridiales ;f__Ruminococcaceae	0.755041858
Otu1103	k__Bacteria ;p__Proteobacteria ;c__Deltaproteobacteria ;o__Desulfovibrionales ;f__Desulfovibrionaceae ;g__Bilophila ;s__gut-metagenome	0.738976356
Otu1104	k__Bacteria ;p__Firmicutes ;c__Clostridia ;o__Clostridiales	0.912299584
Otu1105	Unassigned	0.801308585
Otu1106	k__Bacteria ;p__Proteobacteria ;c__Deltaproteobacteria ;o__Desulfovibrionales ;f__Desulfovibrionaceae ;g__Bilophila ;s__gut-metagenome	0.873627266
Otu1107	k__Bacteria ;p__Firmicutes ;c__Negativicutes ;o__Selenomonadales ;f__Acidaminococcaceae ;g__Acidaminococcus ;s__human-gut-metagenome	0.972404472
Otu1108	k__Bacteria ;p__Bacteroidetes ;c__Bacteroidia ;o__Bacteroidales	0.997246927
Otu1109	Unassigned	0.858646298
Otu1110	k__Bacteria ;p__Firmicutes ;c__Clostridia ;o__Clostridiales ;f__Christensenellaceae ;g__Christensenellaceae-R-7-group	0.999673189
Otu1111	Unassigned	0.678173226
Otu1112	k__Bacteria ;p__Firmicutes ;c__Clostridia ;o__Clostridiales ;f__Ruminococcaceae	0.710748131
Otu1113	k__Bacteria	0.915173618
Otu1114	k__Bacteria ;p__Firmicutes ;c__Clostridia ;o__Clostridiales ;f__Lachnospiraceae ;g__Dorea	0.925929729
Otu1115	k__Bacteria ;p__Firmicutes ;c__Negativicutes ;o__Selenomonadales ;f__Acidaminococcaceae ;g__Phascolarctobacterium	0.714990573
Otu1116	k__Bacteria ;p__Actinobacteria ;c__Coriobacteriia ;o__Coriobacteriales ;f__Coriobacteriaceae ;g__Collinsella ;s__uncultured-bacterium	0.773420655
Otu1117	k__Bacteria ;p__Firmicutes ;c__Clostridia ;o__Clostridiales ;f__Ruminococcaceae	0.889598381
Otu1118	k__Bacteria ;p__Firmicutes ;c__Clostridia ;o__Clostridiales ;f__Lachnospiraceae ;g__Lachnospira ;s__uncultured-bacterium	0.732449685
Otu1119	k__Bacteria ;p__Firmicutes ;c__Clostridia ;o__Clostridiales ;f__Lachnospiraceae	0.998970964
Otu1120	k__Bacteria	0.803773545
Otu1121	k__Bacteria ;p__Firmicutes ;c__Clostridia ;o__Clostridiales ;f__Lachnospiraceae	0.800813391
Otu1122	k__Bacteria ;p__Bacteroidetes ;c__Bacteroidia ;o__Bacteroidales	0.997041141
Otu1123	k__Bacteria ;p__Firmicutes ;c__Clostridia ;o__Clostridiales ;f__Christensenellaceae ;g__Christensenellaceae-R-7-group	0.946802067
Otu1124	k__Bacteria ;p__Actinobacteria ;c__Coriobacteriia ;o__Coriobacteriales ;f__Coriobacteriales-Incertae-Sedis ;g__uncultured ;s__gut-metagenome	0.77920099
Otu1125	Unassigned	0.943249028
Otu1126	k__Bacteria ;p__Firmicutes ;c__Clostridia ;o__Clostridiales ;f__Lachnospiraceae ;g__Lachnospiraceae-UCG-004 ;s__uncultured-organism	0.982552064
Otu1127	k__Bacteria ;p__Firmicutes ;c__Clostridia ;o__Clostridiales ;f__Lachnospiraceae ;g__Lachnospira ;s__human-gut-metagenome	0.719834759
Otu1128	k__Bacteria ;p__Firmicutes ;c__Clostridia ;o__Clostridiales ;f__Lachnospiraceae ;g__Fusicatenibacter	0.741550942
Otu1129	k__Bacteria ;p__Bacteroidetes ;c__Bacteroidia ;o__Bacteroidales ;f__Rikenellaceae ;g__Alistipes	0.999984514
Otu1130	k__Bacteria ;p__Firmicutes ;c__Negativicutes ;o__Selenomonadales ;f__Veillonellaceae ;g__Dialister ;s__gut-metagenome	0.977556307
Otu1131	Unassigned	0.660942227
Otu1132	k__Bacteria	0.942259981
Otu1133	k__Bacteria ;p__Firmicutes ;c__Clostridia ;o__Clostridiales	0.999971411
Otu1134	k__Bacteria ;p__Bacteroidetes ;c__Bacteroidia ;o__Bacteroidales ;f__Tannerellaceae ;g__Parabacteroides	0.970312005
Otu1135	Unassigned	0.771115795
Otu1136	Unassigned	0.733628118
Otu1137	k__Bacteria	0.933050686
Otu1138	k__Bacteria ;p__Firmicutes ;c__Clostridia ;o__Clostridiales ;f__Lachnospiraceae	0.974663286
Otu1139	k__Bacteria ;p__Firmicutes ;c__Clostridia ;o__Clostridiales ;f__Lachnospiraceae	0.998665235
Otu1140	k__Bacteria ;p__Firmicutes ;c__Clostridia ;o__Clostridiales ;f__Clostridiaceae-1 ;g__Clostridium-sensu-stricto-1	0.954950977
Otu1141	k__Bacteria ;p__Firmicutes ;c__Clostridia ;o__Clostridiales	0.74190327
Otu1142	k__Bacteria ;p__Firmicutes ;c__Clostridia ;o__Clostridiales ;f__Ruminococcaceae	0.859494987
Otu1143	k__Bacteria ;p__Firmicutes ;c__Clostridia ;o__Clostridiales	0.97821039
Otu1144	k__Bacteria	0.961685582
Otu1145	k__Bacteria	0.999999437
Otu1146	k__Bacteria ;p__Firmicutes ;c__Clostridia ;o__Clostridiales ;f__Lachnospiraceae ;g__[Ruminococcus]-gauvreauii-group ;s__uncultured-bacterium	0.744784582
Otu1147	k__Bacteria	0.94514251
Otu1148	k__Bacteria ;p__Bacteroidetes ;c__Bacteroidia ;o__Bacteroidales ;f__Prevotellaceae ;g__Prevotella-2	0.999908625
Otu1149	k__Bacteria ;p__Bacteroidetes ;c__Bacteroidia ;o__Bacteroidales ;f__Prevotellaceae ;g__Prevotella-9	0.999529707
Otu1150	k__Bacteria ;p__Firmicutes ;c__Clostridia ;o__Clostridiales ;f__Lachnospiraceae ;g__Howardella ;s__uncultured-organism	0.91928594
Otu1151	k__Bacteria ;p__Firmicutes ;c__Clostridia ;o__Clostridiales ;f__Christensenellaceae ;g__Christensenellaceae-R-7-group	0.994348231
Otu1152	k__Bacteria ;p__Bacteroidetes ;c__Bacteroidia ;o__Bacteroidales ;f__Bacteroidaceae ;g__Bacteroides	0.999988012
Otu1153	k__Bacteria	0.737606773
Otu1154	k__Bacteria ;p__Proteobacteria ;c__Gammaproteobacteria ;o__Betaproteobacteriales ;f__Burkholderiaceae ;g__Sutterella ;s__uncultured-bacterium	0.909369711
Otu1155	k__Bacteria ;p__Firmicutes ;c__Clostridia ;o__Clostridiales ;f__Lachnospiraceae ;g__Tyzzerella	0.983435677
Otu1156	k__Bacteria ;p__Bacteroidetes ;c__Bacteroidia ;o__Bacteroidales ;f__Prevotellaceae ;g__Prevotella-9 ;s__uncultured-bacterium	0.826733125
Otu1157	k__Bacteria ;p__Firmicutes ;c__Clostridia ;o__Clostridiales ;f__Lachnospiraceae ;g__Lachnospira	0.947324833
Otu1158	k__Bacteria ;p__Bacteroidetes ;c__Bacteroidia ;o__Bacteroidales ;f__Bacteroidaceae ;g__Bacteroides	0.981596459
Otu1159	k__Bacteria	0.99988517
Otu1160	k__Bacteria ;p__Firmicutes ;c__Clostridia ;o__Clostridiales ;f__Lachnospiraceae ;g__Coprococcus-3	0.954042041
Otu1161	k__Bacteria ;p__Firmicutes ;c__Clostridia ;o__Clostridiales ;f__Lachnospiraceae	0.998426195
Otu1162	k__Bacteria ;p__Firmicutes ;c__Clostridia ;o__Clostridiales ;f__Lachnospiraceae ;g__Hungatella	0.973479272
Otu1163	k__Bacteria ;p__Bacteroidetes ;c__Bacteroidia ;o__Bacteroidales ;f__Muribaculaceae ;g__uncultured-bacterium ;s__uncultured-bacterium	0.88494015
Otu1164	k__Bacteria ;p__Firmicutes ;c__Clostridia ;o__Clostridiales ;f__Lachnospiraceae ;g__Tyzzerella-4 ;s__uncultured-organism	0.810719357
Otu1165	k__Bacteria	0.826736108
Otu1166	k__Bacteria ;p__Firmicutes ;c__Clostridia ;o__Clostridiales ;f__Lachnospiraceae ;g__Hungatella	0.996865872
Otu1167	k__Bacteria ;p__Bacteroidetes ;c__Bacteroidia ;o__Bacteroidales ;f__Prevotellaceae ;g__Prevotella-9 ;s__uncultured-bacterium	0.798573601
Otu1168	k__Bacteria ;p__Firmicutes ;c__Clostridia ;o__Clostridiales ;f__Lachnospiraceae	0.995854506
Otu1169	Unassigned	0.703858423
Otu1170	k__Bacteria ;p__Firmicutes ;c__Clostridia ;o__Clostridiales ;f__Lachnospiraceae	0.99239373
Otu1171	k__Bacteria ;p__Proteobacteria ;c__Gammaproteobacteria ;o__Aeromonadales ;f__Succinivibrionaceae	0.999994397
Otu1172	k__Bacteria ;p__Firmicutes ;c__Clostridia ;o__Clostridiales ;f__Lachnospiraceae ;g__Lachnoclostridium	0.99940101
Otu1173	k__Bacteria ;p__Firmicutes ;c__Clostridia ;o__Clostridiales ;f__Lachnospiraceae ;g__[Ruminococcus]-gnavus-group	0.916545814
Otu1174	k__Bacteria ;p__Firmicutes ;c__Clostridia ;o__Clostridiales ;f__Lachnospiraceae	0.998752452
Otu1175	k__Bacteria ;p__Firmicutes ;c__Clostridia ;o__Clostridiales ;f__Lachnospiraceae ;g__Dorea ;s__uncultured-bacterium-A71	0.755645862
Otu1176	k__Bacteria ;p__Firmicutes ;c__Negativicutes ;o__Selenomonadales ;f__Acidaminococcaceae ;g__Phascolarctobacterium	0.992987842
Otu1177	k__Bacteria ;p__Firmicutes ;c__Clostridia ;o__Clostridiales ;f__Lachnospiraceae	0.998397609
Otu1178	k__Bacteria ;p__Bacteroidetes ;c__Bacteroidia ;o__Bacteroidales ;f__Bacteroidaceae ;g__Bacteroides	0.95132402
Otu1179	k__Bacteria ;p__Bacteroidetes ;c__Bacteroidia ;o__Bacteroidales ;f__Bacteroidaceae ;g__Bacteroides	0.983125013
Otu1180	k__Bacteria ;p__Firmicutes ;c__Clostridia ;o__Clostridiales ;f__Lachnospiraceae	0.906311922
Otu1181	k__Bacteria ;p__Firmicutes ;c__Negativicutes ;o__Selenomonadales ;f__Acidaminococcaceae ;g__Phascolarctobacterium	0.890762088
Otu1182	k__Bacteria ;p__Firmicutes ;c__Bacilli ;o__Lactobacillales ;f__Streptococcaceae ;g__Streptococcus	0.939038378
Otu1183	k__Bacteria ;p__Firmicutes ;c__Clostridia ;o__Clostridiales ;f__Christensenellaceae ;g__Christensenellaceae-R-7-group ;s__uncultured-organism	0.736985653
Otu1184	k__Bacteria ;p__Firmicutes ;c__Clostridia ;o__Clostridiales ;f__Ruminococcaceae ;g__Anaerotruncus ;s__Anaerotruncus-colihominis-DSM-17241	0.99370434
Otu1185	k__Bacteria	0.955710202
Otu1186	k__Bacteria ;p__Firmicutes ;c__Negativicutes ;o__Selenomonadales ;f__Veillonellaceae ;g__Veillonella	0.999997869
Otu1187	k__Bacteria ;p__Bacteroidetes ;c__Bacteroidia ;o__Bacteroidales ;f__Prevotellaceae ;g__Prevotella-9 ;s__uncultured-bacterium	0.791748104
Otu1188	k__Bacteria ;p__Firmicutes ;c__Negativicutes ;o__Selenomonadales ;f__Acidaminococcaceae ;g__Phascolarctobacterium	0.776610474
Otu1189	k__Bacteria ;p__Bacteroidetes ;c__Bacteroidia ;o__Bacteroidales ;f__Marinifilaceae ;g__Butyricimonas ;s__uncultured-organism	0.932303999
Otu1190	k__Bacteria	0.940918403
Otu1191	k__Bacteria ;p__Firmicutes ;c__Clostridia ;o__Clostridiales ;f__Ruminococcaceae ;g__Ruminococcaceae-UCG-013 ;s__uncultured-organism	0.755457672
Otu1192	k__Bacteria ;p__Firmicutes ;c__Clostridia ;o__Clostridiales ;f__Lachnospiraceae	0.893737232
Otu1193	k__Bacteria ;p__Bacteroidetes ;c__Bacteroidia ;o__Bacteroidales	0.885097872
Otu1194	k__Bacteria	0.945617392
Otu1195	k__Bacteria ;p__Firmicutes ;c__Clostridia ;o__Clostridiales ;f__Lachnospiraceae	0.848193614
Otu1196	k__Bacteria ;p__Firmicutes ;c__Clostridia ;o__Clostridiales ;f__Lachnospiraceae	0.987607999
Otu1197	k__Bacteria ;p__Firmicutes ;c__Clostridia ;o__Clostridiales ;f__Lachnospiraceae ;g__Lachnospira	0.867468172
Otu1198	k__Bacteria ;p__Firmicutes ;c__Clostridia ;o__Clostridiales ;f__Lachnospiraceae	0.961628919
Otu1199	k__Bacteria ;p__Firmicutes ;c__Clostridia ;o__Clostridiales ;f__Lachnospiraceae	0.998711173
Otu1200	k__Bacteria ;p__Firmicutes ;c__Clostridia ;o__Clostridiales ;f__Lachnospiraceae ;g__Lachnospira	0.787638657
Otu1201	k__Bacteria ;p__Firmicutes ;c__Clostridia ;o__Clostridiales ;f__Lachnospiraceae ;g__Roseburia	0.883080151
Otu1202	k__Bacteria ;p__Firmicutes ;c__Clostridia ;o__Clostridiales ;f__Lachnospiraceae	0.917011649
Otu1203	k__Bacteria ;p__Firmicutes ;c__Clostridia ;o__Clostridiales ;f__Lachnospiraceae	0.999443462
Otu1204	k__Bacteria ;p__Firmicutes ;c__Clostridia ;o__Clostridiales ;f__Lachnospiraceae ;g__Lachnospira ;s__human-gut-metagenome	0.970439734
Otu1205	Unassigned	0.812894686
Otu1206	k__Bacteria ;p__Firmicutes ;c__Clostridia ;o__Clostridiales ;f__Lachnospiraceae	0.997843769
Otu1207	Unassigned	0.620185544
Otu1208	k__Bacteria ;p__Firmicutes ;c__Clostridia ;o__Clostridiales ;f__Lachnospiraceae	0.998953517
Otu1209	k__Bacteria ;p__Firmicutes ;c__Clostridia ;o__Clostridiales ;f__Lachnospiraceae	0.997696098
Otu1210	Unassigned	0.335366577
Otu1211	k__Bacteria ;p__Firmicutes ;c__Clostridia ;o__Clostridiales ;f__Lachnospiraceae	0.99985589
Otu1212	Unassigned	0.682143225
Otu1213	k__Bacteria	0.908271336
Otu1214	k__Bacteria ;p__Bacteroidetes ;c__Bacteroidia ;o__Bacteroidales ;f__Prevotellaceae ;g__Alloprevotella ;s__uncultured-organism	0.732467891
Otu1215	k__Bacteria ;p__Firmicutes	0.814570105
Otu1216	k__Bacteria ;p__Bacteroidetes ;c__Bacteroidia ;o__Bacteroidales ;f__Bacteroidaceae ;g__Bacteroides ;s__Bacteroides-stercoris-CC31F	0.887954047
Otu1217	k__Bacteria ;p__Proteobacteria ;c__Gammaproteobacteria ;o__Enterobacteriales ;f__Enterobacteriaceae ;g__Escherichia-Shigella	0.86393216
Otu1218	k__Bacteria ;p__Actinobacteria ;c__Actinobacteria	0.775697837
Otu1219	k__Bacteria ;p__Bacteroidetes ;c__Bacteroidia ;o__Bacteroidales	0.999252462
Otu1220	k__Bacteria ;p__Bacteroidetes ;c__Bacteroidia ;o__Bacteroidales ;f__Barnesiellaceae ;g__Barnesiella	0.945221269
Otu1221	k__Bacteria ;p__Proteobacteria ;c__Gammaproteobacteria ;o__Pseudomonadales ;f__Moraxellaceae ;g__Acinetobacter	0.99613115
Otu1222	Unassigned	0.775817925
Otu1223	Unassigned	0.866097433
Otu1224	Unassigned	0.528117444
Otu1225	Unassigned	0.340677387
Otu1226	k__Bacteria ;p__Firmicutes ;c__Clostridia ;o__Clostridiales ;f__Lachnospiraceae ;g__[Eubacterium]-eligens-group	0.737897582
Otu1227	k__Bacteria ;p__Firmicutes ;c__Clostridia ;o__Clostridiales ;f__Ruminococcaceae ;g__Ruminococcaceae-UCG-013 ;s__uncultured-organism	0.771313883
Otu1228	k__Bacteria ;p__Firmicutes ;c__Clostridia ;o__Clostridiales ;f__Lachnospiraceae ;g__Lachnoclostridium ;s__human-gut-metagenome	0.782776135
Otu1229	k__Bacteria ;p__Proteobacteria ;c__Gammaproteobacteria ;o__Enterobacteriales ;f__Enterobacteriaceae ;g__Escherichia-Shigella	0.91515606
Otu1230	k__Bacteria ;p__Firmicutes ;c__Bacilli ;o__Lactobacillales ;f__Streptococcaceae	0.73367634
Otu1231	k__Bacteria	0.999999987
Otu1232	k__Bacteria ;p__Actinobacteria ;c__Actinobacteria ;o__Actinomycetales ;f__Actinomycetaceae ;g__Actinomyces ;s__Actinomyces-massiliensis-4401292	0.744985075
Otu1233	Unassigned	0.901258584
Otu1234	k__Bacteria ;p__Proteobacteria ;c__Gammaproteobacteria ;o__Enterobacteriales ;f__Enterobacteriaceae	0.985705608
Otu1235	k__Bacteria ;p__Firmicutes ;c__Bacilli ;o__Lactobacillales ;f__Leuconostocaceae ;g__Weissella	0.981521303
Otu1236	k__Bacteria ;p__Firmicutes ;c__Clostridia ;o__Clostridiales ;f__Family-XI ;g__Parvimonas	0.996877822
Otu1237	k__Bacteria ;p__Firmicutes ;c__Clostridia ;o__Clostridiales	0.700808362
Otu1238	Unassigned	0.902063054
Otu1239	k__Bacteria ;p__Firmicutes ;c__Bacilli ;o__Lactobacillales ;f__Streptococcaceae ;g__Streptococcus	0.909891123
Otu1240	Unassigned	0.909960783
Otu1241	k__Bacteria ;p__Firmicutes ;c__Clostridia ;o__Clostridiales ;f__Lachnospiraceae	0.932160714
Otu1242	Unassigned	0.781660956
Otu1243	k__Bacteria ;p__Firmicutes ;c__Bacilli ;o__Lactobacillales ;f__Streptococcaceae ;g__Streptococcus	0.840124824
Otu1244	k__Bacteria	0.822698557
Otu1245	k__Bacteria	0.958625383
Otu1246	k__Bacteria ;p__Cyanobacteria ;c__Melainabacteria ;o__Gastranaerophilales ;f__uncultured-bacterium ;g__uncultured-bacterium ;s__uncultured-bacterium	0.943522441
Otu1247	k__Bacteria ;p__Firmicutes ;c__Clostridia ;o__Clostridiales ;f__Lachnospiraceae ;g__[Ruminococcus]-torques-group	0.769477322
Otu1248	k__Bacteria	0.909774198
Otu1249	Unassigned	0.947354741
Otu1250	k__Bacteria ;p__Proteobacteria ;c__Gammaproteobacteria ;o__Betaproteobacteriales ;f__Burkholderiaceae ;g__Sutterella ;s__unidentified	0.974308143
Otu1251	k__Bacteria ;p__Firmicutes ;c__Clostridia ;o__Clostridiales ;f__Ruminococcaceae ;g__Ruminiclostridium-9	0.912197329
Otu1252	k__Bacteria ;p__Firmicutes ;c__Clostridia ;o__Clostridiales ;f__Ruminococcaceae ;g__Ruminococcaceae-UCG-002	0.997949117
Otu1253	k__Bacteria ;p__Firmicutes ;c__Negativicutes ;o__Selenomonadales ;f__Veillonellaceae ;g__Megamonas ;s__Megamonas-funiformis-YIT-11815	0.852196508
Otu1254	k__Bacteria ;p__Firmicutes ;c__Clostridia ;o__Clostridiales ;f__Ruminococcaceae ;g__Ruminococcaceae-UCG-002 ;s__uncultured-rumen-bacterium	0.828435925
Otu1255	k__Bacteria ;p__Firmicutes ;c__Clostridia ;o__Clostridiales ;f__Ruminococcaceae ;g__Ruminococcaceae-UCG-005 ;s__human-gut-metagenome	0.920479658
Otu1256	k__Bacteria ;p__Bacteroidetes ;c__Bacteroidia ;o__Bacteroidales	0.996515438
Otu1257	k__Bacteria ;p__Firmicutes ;c__Clostridia ;o__Clostridiales ;f__Lachnospiraceae	0.993993627
Otu1258	Unassigned	0.311748291
Otu1259	k__Bacteria ;p__Firmicutes ;c__Clostridia ;o__Clostridiales ;f__Ruminococcaceae ;g__Oscillibacter ;s__gut-metagenome	0.937877012
Otu1260	k__Bacteria ;p__Firmicutes	0.791789724
Otu1261	k__Bacteria ;p__Firmicutes	0.99814062
Otu1262	k__Bacteria ;p__Firmicutes ;c__Erysipelotrichia ;o__Erysipelotrichales ;f__Erysipelotrichaceae ;g__Faecalitalea ;s__uncultured-Firmicutes-bacterium	0.955524271
Otu1263	k__Bacteria	0.85177203
Otu1264	Unassigned	0.889496131
Otu1265	k__Bacteria ;p__Firmicutes ;c__Negativicutes ;o__Selenomonadales ;f__Veillonellaceae ;g__Dialister ;s__gut-metagenome	0.894018118
Otu1266	k__Bacteria ;p__Firmicutes ;c__Bacilli ;o__Lactobacillales ;f__Streptococcaceae ;g__Streptococcus	0.75620311
Otu1267	k__Bacteria ;p__Firmicutes ;c__Clostridia ;o__Clostridiales ;f__Lachnospiraceae ;g__Anaerostipes	0.998891686
Otu1268	k__Bacteria ;p__Proteobacteria ;c__Gammaproteobacteria ;o__Aeromonadales ;f__Succinivibrionaceae ;g__Succinivibrio	0.833463201
Otu1269	k__Bacteria ;p__Firmicutes ;c__Bacilli ;o__Lactobacillales	0.955340514
Otu1270	k__Bacteria ;p__Firmicutes ;c__Clostridia ;o__Clostridiales ;f__Lachnospiraceae ;g__Lachnoclostridium	0.756698875
Otu1271	k__Bacteria ;p__Bacteroidetes ;c__Bacteroidia ;o__Bacteroidales ;f__Barnesiellaceae ;g__Coprobacter	0.999807882
Otu1272	k__Bacteria	0.730318261
Otu1273	k__Bacteria ;p__Firmicutes	0.99100278
Otu1274	Unassigned	0.811617631
Otu1275	k__Bacteria ;p__Firmicutes ;c__Clostridia ;o__Clostridiales ;f__Ruminococcaceae	0.997966058
Otu1276	k__Bacteria ;p__Firmicutes ;c__Clostridia ;o__Clostridiales ;f__Lachnospiraceae ;g__Blautia ;s__human-gut-metagenome	0.925346334
Otu1277	k__Bacteria ;p__Firmicutes ;c__Clostridia ;o__Clostridiales ;f__Lachnospiraceae ;g__Dorea	0.987688593
Otu1278	k__Bacteria ;p__Firmicutes ;c__Erysipelotrichia ;o__Erysipelotrichales ;f__Erysipelotrichaceae ;g__Erysipelotrichaceae-UCG-003 ;s__uncultured-bacterium	0.747753236
Otu1279	k__Bacteria ;p__Firmicutes ;c__Clostridia ;o__Clostridiales ;f__Lachnospiraceae ;g__Tyzzerella ;s__uncultured-organism	0.869289195
Otu1280	k__Bacteria ;p__Firmicutes ;c__Clostridia ;o__Clostridiales ;f__Ruminococcaceae ;g__Ruminococcaceae-UCG-003	0.96539158
Otu1281	k__Bacteria ;p__Firmicutes ;c__Clostridia ;o__Clostridiales ;f__Lachnospiraceae	0.909524265
Otu1282	k__Bacteria ;p__Bacteroidetes ;c__Bacteroidia ;o__Bacteroidales ;f__Barnesiellaceae ;g__Barnesiella	0.757840847
Otu1283	k__Bacteria ;p__Firmicutes ;c__Erysipelotrichia ;o__Erysipelotrichales ;f__Erysipelotrichaceae ;g__[Clostridium]-innocuum-group	0.999975819
Otu1284	k__Bacteria	0.984239647
Otu1285	k__Bacteria ;p__Cyanobacteria ;c__Melainabacteria ;o__Gastranaerophilales	0.993360056
Otu1286	k__Bacteria ;p__Firmicutes ;c__Bacilli ;o__Lactobacillales ;f__Carnobacteriaceae ;g__Granulicatella	0.993147343
Otu1287	k__Bacteria ;p__Synergistetes ;c__Synergistia ;o__Synergistales ;f__Synergistaceae ;g__Pyramidobacter ;s__Pyramidobacter-piscolens	0.754386811
Otu1288	k__Bacteria	0.999998916
Otu1289	k__Bacteria ;p__Firmicutes ;c__Clostridia ;o__Clostridiales ;f__Lachnospiraceae	0.954483562
Otu1290	k__Bacteria ;p__Firmicutes ;c__Clostridia ;o__Clostridiales ;f__Ruminococcaceae ;g__Ruminococcaceae-UCG-013	0.995825591
Otu1291	k__Bacteria ;p__Bacteroidetes ;c__Bacteroidia ;o__Bacteroidales ;f__Bacteroidaceae ;g__Bacteroides	0.996969886
Otu1292	k__Bacteria	0.999999997
Otu1293	k__Bacteria ;p__Firmicutes ;c__Clostridia ;o__Clostridiales ;f__Lachnospiraceae	0.988298986
Otu1294	k__Bacteria ;p__Firmicutes ;c__Clostridia ;o__Clostridiales ;f__Lachnospiraceae ;g__Lachnospiraceae-UCG-001 ;s__metagenome	0.997407884
Otu1295	k__Bacteria ;p__Synergistetes ;c__Synergistia ;o__Synergistales ;f__Synergistaceae ;g__Pyramidobacter ;s__Pyramidobacter-piscolens	0.953629252
Otu1296	k__Bacteria	0.882225504
Otu1297	k__Bacteria ;p__Cyanobacteria ;c__Melainabacteria ;o__Gastranaerophilales ;f__Clostridium-sp.-K4410.MGS-306 ;g__Clostridium-sp.-K4410.MGS-306 ;s__Clostridium-sp.-K4410.MGS-306	0.997111619
Otu1298	k__Bacteria ;p__Firmicutes ;c__Clostridia ;o__Clostridiales ;f__Ruminococcaceae ;g__Ruminococcaceae-UCG-003	0.988194793
Otu1299	k__Bacteria ;p__Cyanobacteria ;c__Melainabacteria ;o__Gastranaerophilales	0.999993983
Otu1300	k__Bacteria ;p__Proteobacteria ;c__Alphaproteobacteria ;o__Rhodospirillales ;f__uncultured ;g__gut-metagenome ;s__gut-metagenome	0.997096567
Otu1301	k__Bacteria ;p__Bacteroidetes ;c__Bacteroidia ;o__Bacteroidales ;f__Bacteroidaceae ;g__Bacteroides	0.916313445
Otu1302	k__Bacteria ;p__Bacteroidetes ;c__Bacteroidia ;o__Bacteroidales ;f__Bacteroidaceae ;g__Bacteroides	0.980325277
Otu1303	k__Bacteria ;p__Firmicutes ;c__Erysipelotrichia ;o__Erysipelotrichales ;f__Erysipelotrichaceae ;g__Erysipelatoclostridium	0.713455334
Otu1304	k__Bacteria	0.999999645
Otu1305	k__Bacteria ;p__Bacteroidetes ;c__Bacteroidia ;o__Bacteroidales ;f__Prevotellaceae ;g__Prevotellaceae-NK3B31-group ;s__gut-metagenome	0.857603853
Otu1306	Unassigned	0.438351402
Otu1307	k__Bacteria ;p__Firmicutes ;c__Clostridia ;o__Clostridiales ;f__Ruminococcaceae ;g__Flavonifractor	0.995770877
Otu1308	k__Bacteria ;p__Actinobacteria ;c__Actinobacteria ;o__Bifidobacteriales ;f__Bifidobacteriaceae ;g__Bifidobacterium	0.987564272
Otu1309	k__Bacteria ;p__Firmicutes ;c__Clostridia ;o__Clostridiales ;f__Lachnospiraceae	0.998551399
Otu1310	Unassigned	0.938486683
Otu1311	k__Bacteria ;p__Firmicutes ;c__Clostridia ;o__Clostridiales ;f__Lachnospiraceae	0.982432833
Otu1312	k__Bacteria ;p__Firmicutes ;c__Clostridia ;o__Clostridiales ;f__Lachnospiraceae	0.960283515
Otu1313	Unassigned	0.867120573
Otu1314	k__Bacteria ;p__Firmicutes ;c__Clostridia ;o__Clostridiales ;f__Ruminococcaceae	0.763565301
Otu1315	k__Bacteria ;p__Actinobacteria ;c__Actinobacteria ;o__Actinomycetales ;f__Actinomycetaceae ;g__Actinomyces ;s__Mycobacterium-tuberculosis	0.758157354
Otu1316	k__Bacteria ;p__Firmicutes ;c__Clostridia ;o__Clostridiales ;f__Ruminococcaceae ;g__Anaerotruncus ;s__Anaerotruncus-sp.-AT3	0.79401227
Otu1317	k__Bacteria	0.943756239
Otu1318	k__Bacteria ;p__Cyanobacteria ;c__Melainabacteria ;o__Gastranaerophilales ;f__Candidatus-Melainabacteria-bacterium-MEL.A1 ;g__Candidatus-Melainabacteria-bacterium-MEL.A1 ;s__Candidatus-Melainabacteria-bacterium-MEL.A1	0.999236134
Otu1319	k__Bacteria ;p__Firmicutes ;c__Clostridia ;o__Clostridiales ;f__Ruminococcaceae	0.889869695
Otu1320	k__Bacteria ;p__Firmicutes	0.97799881
Otu1321	k__Bacteria ;p__Proteobacteria ;c__Gammaproteobacteria ;o__Enterobacteriales ;f__Enterobacteriaceae	0.947193927
Otu1322	Unassigned	0.750478569
Otu1323	k__Bacteria ;p__Bacteroidetes ;c__Bacteroidia ;o__Bacteroidales ;f__Prevotellaceae ;g__Prevotella-9	0.718043766
Otu1324	Unassigned	0.907834285
Otu1325	k__Bacteria ;p__Bacteroidetes ;c__Bacteroidia ;o__Bacteroidales ;f__Bacteroidaceae ;g__Bacteroides	0.891248435
Otu1326	k__Bacteria	0.856829742
Otu1327	k__Bacteria ;p__Bacteroidetes ;c__Bacteroidia ;o__Bacteroidales ;f__Barnesiellaceae ;g__Barnesiella	0.999972334
Otu1328	k__Bacteria ;p__Bacteroidetes ;c__Bacteroidia ;o__Bacteroidales ;f__Bacteroidaceae ;g__Bacteroides	0.999971461
Otu1329	k__Bacteria	0.957255857
Otu1330	k__Bacteria ;p__Firmicutes ;c__Clostridia ;o__Clostridiales ;f__Ruminococcaceae	0.967834515
Otu1331	k__Bacteria ;p__Firmicutes ;c__Clostridia ;o__Clostridiales ;f__Ruminococcaceae ;g__Ruminococcaceae-UCG-002	0.954416967
Otu1332	k__Bacteria ;p__Firmicutes ;c__Clostridia ;o__Clostridiales ;f__Lachnospiraceae	0.816434202
Otu1333	k__Bacteria ;p__Firmicutes ;c__Clostridia ;o__Clostridiales ;f__Ruminococcaceae ;g__[Eubacterium]-coprostanoligenes-group	0.997300465
Otu1334	k__Bacteria ;p__Firmicutes ;c__Clostridia ;o__Clostridiales ;f__Ruminococcaceae ;g__Ruminococcaceae-UCG-002 ;s__uncultured-bacterium	0.79500909
Otu1335	k__Bacteria ;p__Firmicutes ;c__Bacilli ;o__Lactobacillales ;f__Leuconostocaceae ;g__Weissella	0.919258267
Otu1336	k__Bacteria ;p__Firmicutes ;c__Clostridia ;o__Clostridiales ;f__Ruminococcaceae ;g__Ruminococcaceae-UCG-013	0.927215905
Otu1337	k__Bacteria ;p__Firmicutes ;c__Clostridia ;o__Clostridiales ;f__Lachnospiraceae	0.980967002
Otu1338	k__Bacteria ;p__Firmicutes ;c__Clostridia ;o__Clostridiales ;f__Ruminococcaceae ;g__Ruminococcaceae-UCG-002 ;s__uncultured-bacterium	0.755546188
Otu1339	k__Bacteria ;p__Firmicutes ;c__Clostridia ;o__Clostridiales ;f__Ruminococcaceae ;g__Ruminococcaceae-UCG-005 ;s__metagenome	0.792723259
Otu1340	k__Bacteria ;p__Firmicutes ;c__Clostridia ;o__Clostridiales ;f__Ruminococcaceae ;g__Ruminococcaceae-UCG-005 ;s__uncultured-organism	0.92264836
Otu1341	k__Bacteria ;p__Proteobacteria ;c__Gammaproteobacteria ;o__Enterobacteriales ;f__Enterobacteriaceae ;g__Escherichia-Shigella	0.920466168
Otu1342	k__Bacteria ;p__Firmicutes ;c__Bacilli ;o__Lactobacillales ;f__Leuconostocaceae ;g__Weissella ;s__Weissella-viridescens	0.994734649
Otu1343	k__Bacteria ;p__Firmicutes ;c__Clostridia ;o__Clostridiales	0.891371298
Otu1344	k__Bacteria ;p__Actinobacteria ;c__Actinobacteria ;o__Bifidobacteriales ;f__Bifidobacteriaceae ;g__Bifidobacterium	0.963636242
Otu1345	k__Bacteria ;p__Firmicutes ;c__Clostridia ;o__Clostridiales ;f__Lachnospiraceae ;g__Dorea ;s__Dorea-formicigenerans-ATCC-27755	0.904832467
Otu1346	Unassigned	0.753407758
Otu1347	Unassigned	0.527706303
Otu1348	k__Bacteria	0.904502978
Otu1349	k__Bacteria	0.819283424
Otu1350	Unassigned	0.90332278
Otu1351	Unassigned	0.682525431
Otu1352	k__Bacteria ;p__Firmicutes ;c__Clostridia ;o__Clostridiales ;f__Ruminococcaceae ;g__Ruminococcaceae-UCG-013	0.99999681
Otu1353	k__Bacteria ;p__Firmicutes ;c__Negativicutes ;o__Selenomonadales ;f__Acidaminococcaceae ;g__Phascolarctobacterium ;s__uncultured-organism	0.90630699
Otu1354	k__Bacteria ;p__Firmicutes ;c__Clostridia ;o__Clostridiales ;f__Ruminococcaceae ;g__Ruminococcaceae-UCG-013 ;s__uncultured-bacterium	0.749649901
Otu1355	k__Bacteria ;p__Firmicutes ;c__Clostridia ;o__Clostridiales ;f__Lachnospiraceae ;g__Lachnospiraceae-NK4A136-group ;s__human-gut-metagenome	0.769193939
Otu1356	k__Bacteria ;p__Firmicutes ;c__Clostridia ;o__Clostridiales ;f__Family-XIII ;g__S5-A14a ;s__Clostridiales-bacterium-S5-A14a	0.967100816
Otu1357	k__Bacteria	0.980146146
Otu1358	k__Bacteria ;p__Firmicutes ;c__Erysipelotrichia ;o__Erysipelotrichales ;f__Erysipelotrichaceae ;g__Solobacterium ;s__unidentified	0.998344183
Otu1359	Unassigned	0.921920394
Otu1360	k__Bacteria ;p__Firmicutes ;c__Clostridia ;o__Clostridiales ;f__Lachnospiraceae	0.999622008
Otu1361	k__Bacteria ;p__Firmicutes ;c__Clostridia ;o__Clostridiales	0.987994677
Otu1362	k__Bacteria ;p__Actinobacteria ;c__Actinobacteria ;o__Bifidobacteriales ;f__Bifidobacteriaceae ;g__Bifidobacterium	0.992533475
Otu1363	Unassigned	0.828445086
Otu1364	k__Bacteria ;p__Firmicutes ;c__Clostridia ;o__Clostridiales ;f__Family-XIII ;g__Family-XIII-AD3011-group ;s__uncultured-organism	0.921189128
Otu1365	Unassigned	0.899954013
Otu1366	k__Bacteria ;p__Firmicutes ;c__Clostridia ;o__Clostridiales ;f__Clostridiales-vadinBB60-group ;g__gut-metagenome ;s__gut-metagenome	0.989060513
Otu1367	k__Bacteria ;p__Proteobacteria ;c__Gammaproteobacteria ;o__Aeromonadales ;f__Succinivibrionaceae ;g__uncultured ;s__uncultured-bacterium	0.958765018
Otu1368	k__Bacteria ;p__Actinobacteria	0.714783994
Otu1369	Unassigned	0.854763875
Otu1370	k__Bacteria ;p__Firmicutes ;c__Clostridia ;o__Clostridiales ;f__Lachnospiraceae	0.997153439
Otu1371	k__Bacteria ;p__Bacteroidetes ;c__Bacteroidia ;o__Bacteroidales ;f__Bacteroidaceae ;g__Bacteroides	0.977392628
Otu1372	k__Bacteria ;p__Firmicutes ;c__Clostridia ;o__Clostridiales ;f__Lachnospiraceae	0.999011918
Otu1373	Unassigned	0.915415642
Otu1374	k__Bacteria ;p__Proteobacteria ;c__Gammaproteobacteria	0.971000717
Otu1375	k__Bacteria ;p__Firmicutes ;c__Erysipelotrichia ;o__Erysipelotrichales ;f__Erysipelotrichaceae ;g__Holdemania ;s__Holdemania-sp.-Marseille-P2844	0.952142608
Otu1376	k__Bacteria ;p__Firmicutes ;c__Clostridia ;o__Clostridiales ;f__Lachnospiraceae	0.973477637
Otu1377	k__Bacteria ;p__Firmicutes ;c__Negativicutes ;o__Selenomonadales ;f__Veillonellaceae ;g__Dialister	0.997138526
Otu1378	k__Bacteria ;p__Firmicutes ;c__Clostridia ;o__Clostridiales ;f__Lachnospiraceae ;g__Incertae-Sedis ;s__Hungatella-hathewayi-WAL-18680	0.884165113
Otu1379	k__Bacteria ;p__Bacteroidetes ;c__Bacteroidia ;o__Bacteroidales ;f__Bacteroidaceae ;g__Bacteroides	0.969497141
Otu1380	k__Bacteria ;p__Firmicutes ;c__Clostridia ;o__Clostridiales ;f__Lachnospiraceae ;g__Tyzzerella-3 ;s__unidentified	0.762529276
Otu1381	k__Bacteria ;p__Synergistetes ;c__Synergistia ;o__Synergistales ;f__Synergistaceae ;g__Pyramidobacter ;s__Pyramidobacter-piscolens	0.714126227
Otu1382	k__Bacteria ;p__Firmicutes ;c__Clostridia ;o__Clostridiales ;f__Lachnospiraceae	0.979625251
Otu1383	k__Bacteria	0.832271295
Otu1384	k__Bacteria ;p__Firmicutes ;c__Clostridia ;o__Clostridiales ;f__Lachnospiraceae	0.974321962
Otu1385	k__Bacteria ;p__Bacteroidetes ;c__Bacteroidia ;o__Bacteroidales ;f__Prevotellaceae	0.951906188
Otu1386	k__Bacteria ;p__Proteobacteria ;c__Gammaproteobacteria ;o__Betaproteobacteriales ;f__Burkholderiaceae ;g__Sutterella	0.885019717
Otu1387	Unassigned	0.571077518
Otu1388	k__Bacteria	0.908929036
Otu1389	k__Bacteria ;p__Firmicutes ;c__Clostridia ;o__Clostridiales ;f__Lachnospiraceae	0.829398733
Otu1390	k__Bacteria ;p__Firmicutes ;c__Bacilli ;o__Lactobacillales ;f__Streptococcaceae ;g__Streptococcus	0.894266319
Otu1391	Unassigned	0.946447817
Otu1392	k__Bacteria ;p__Firmicutes ;c__Clostridia ;o__Clostridiales ;f__Lachnospiraceae ;g__UC5-1-2E3	0.917211445
Otu1393	k__Bacteria	0.881271155
Otu1394	Unassigned	0.761547636
Otu1395	k__Bacteria ;p__Firmicutes ;c__Clostridia ;o__Clostridiales ;f__Ruminococcaceae ;g__Butyricicoccus	0.960581657
Otu1396	k__Bacteria ;p__Firmicutes ;c__Clostridia ;o__Clostridiales ;f__Lachnospiraceae ;g__Butyrivibrio	0.988852545
Otu1397	k__Bacteria ;p__Proteobacteria ;c__Gammaproteobacteria ;o__Enterobacteriales ;f__Enterobacteriaceae	0.919927999
Otu1398	k__Bacteria	0.913637006
Otu1399	k__Bacteria ;p__Firmicutes ;c__Clostridia ;o__Clostridiales ;f__Lachnospiraceae ;g__Lachnospiraceae-NK4A136-group ;s__uncultured-Clostridium-sp.	0.994007813
Otu1400	Unassigned	0.701582765
Otu1401	k__Bacteria	0.863193602
Otu1402	k__Bacteria ;p__Firmicutes ;c__Clostridia ;o__Clostridiales ;f__Lachnospiraceae ;g__Lachnospiraceae-NK4A136-group	0.717113921
Otu1403	k__Bacteria	0.999999856
Otu1404	k__Bacteria ;p__Bacteroidetes ;c__Bacteroidia ;o__Bacteroidales ;f__Bacteroidaceae ;g__Bacteroides	0.972886525
Otu1405	k__Bacteria ;p__Firmicutes ;c__Clostridia ;o__Clostridiales ;f__Lachnospiraceae	0.99013445
Otu1406	k__Bacteria	0.912552214
Otu1407	k__Bacteria	0.980546445
Otu1408	Unassigned	0.797955458
Otu1409	k__Bacteria ;p__Firmicutes ;c__Clostridia ;o__Clostridiales ;f__Lachnospiraceae	0.928095768
Otu1410	k__Bacteria	0.997980012
Otu1411	Unassigned	0.919558718
Otu1412	k__Bacteria ;p__Firmicutes ;c__Clostridia ;o__Clostridiales ;f__Lachnospiraceae ;g__Blautia	0.83530023
Otu1413	k__Bacteria ;p__Firmicutes ;c__Clostridia ;o__Clostridiales ;f__Family-XIII ;g__Family-XIII-AD3011-group ;s__uncultured-Eubacterium-sp.	0.847810473
Otu1414	k__Bacteria ;p__Firmicutes ;c__Clostridia ;o__Clostridiales ;f__Ruminococcaceae ;g__Ruminiclostridium-5 ;s__gut-metagenome	0.889609126
Otu1415	k__Bacteria ;p__Firmicutes ;c__Clostridia ;o__Clostridiales ;f__Lachnospiraceae	0.984325902
Otu1416	k__Bacteria ;p__Firmicutes ;c__Clostridia ;o__Clostridiales ;f__Ruminococcaceae ;g__Butyricicoccus	0.877251699
Otu1417	k__Bacteria ;p__Firmicutes ;c__Clostridia ;o__Clostridiales ;f__Lachnospiraceae ;g__Dorea	0.786370451
Otu1418	k__Bacteria ;p__Firmicutes ;c__Bacilli ;o__Lactobacillales ;f__Streptococcaceae ;g__Streptococcus	0.88930368
Otu1419	k__Bacteria ;p__Firmicutes ;c__Clostridia ;o__Clostridiales ;f__Lachnospiraceae	0.980101809
Otu1420	k__Bacteria ;p__Firmicutes ;c__Clostridia ;o__Clostridiales ;f__Family-XIII ;g__S5-A14a	0.770247385
Otu1421	k__Bacteria ;p__Firmicutes ;c__Clostridia ;o__Clostridiales ;f__Lachnospiraceae	0.934943481
Otu1422	k__Bacteria ;p__Firmicutes ;c__Clostridia ;o__Clostridiales ;f__Ruminococcaceae ;g__Faecalibacterium	0.765200703
Otu1423	k__Bacteria ;p__Actinobacteria ;c__Actinobacteria ;o__Bifidobacteriales ;f__Bifidobacteriaceae ;g__Bifidobacterium	0.986100092
Otu1424	k__Bacteria ;p__Actinobacteria ;c__Coriobacteriia ;o__Coriobacteriales ;f__Eggerthellaceae ;g__Gordonibacter ;s__unidentified	0.868485989
Otu1425	Unassigned	0.768735871
Otu1426	k__Bacteria	0.976213486
Otu1427	k__Bacteria ;p__Firmicutes ;c__Clostridia ;o__Clostridiales ;f__Ruminococcaceae	0.864980494
Otu1428	k__Bacteria ;p__Proteobacteria ;c__Gammaproteobacteria ;o__Enterobacteriales ;f__Enterobacteriaceae	0.97064908
Otu1429	k__Bacteria ;p__Firmicutes ;c__Clostridia ;o__Clostridiales ;f__Lachnospiraceae	0.99897818
Otu1430	k__Bacteria ;p__Firmicutes ;c__Bacilli ;o__Lactobacillales	0.717643023
Otu1431	k__Bacteria ;p__Firmicutes ;c__Clostridia ;o__Clostridiales ;f__Family-XI ;g__Anaerococcus ;s__uncultured-organism	0.708479611
Otu1432	k__Bacteria	0.999989281
Otu1433	Unassigned	0.750142117
Otu1434	Unassigned	0.776976803
Otu1435	k__Bacteria ;p__Actinobacteria	0.998404959
Otu1436	k__Bacteria	0.877152784
Otu1437	k__Bacteria ;p__Synergistetes ;c__Synergistia ;o__Synergistales ;f__Synergistaceae ;g__Cloacibacillus ;s__bacterium-NLAE-zl-C284	0.739525315
Otu1438	k__Bacteria	0.875976756
Otu1439	Unassigned	0.805444986
Otu1440	Unassigned	0.754941909
Otu1441	Unassigned	0.852711052
Otu1442	Unassigned	0.885697756
Otu1443	k__Bacteria ;p__Firmicutes ;c__Clostridia ;o__Clostridiales ;f__Ruminococcaceae	0.987132394
Otu1444	k__Bacteria	0.834252959
Otu1445	Unassigned	0.920270867
Otu1446	k__Bacteria ;p__Firmicutes	0.826333215
Otu1447	k__Bacteria ;p__Firmicutes ;c__Clostridia ;o__Clostridiales ;f__Lachnospiraceae ;g__CAG-56 ;s__uncultured-organism	0.808571892
Otu1448	k__Bacteria ;p__Firmicutes ;c__Clostridia ;o__Clostridiales ;f__Lachnospiraceae ;g__Coprococcus-3	0.891875333
Otu1449	k__Bacteria ;p__Bacteroidetes ;c__Bacteroidia ;o__Bacteroidales ;f__Bacteroidaceae ;g__Bacteroides	0.91413222
Otu1450	Unassigned	0.561679974
Otu1451	k__Bacteria	0.885899891
Otu1452	k__Bacteria	0.877617778
Otu1453	k__Bacteria	0.963434365
Otu1454	k__Bacteria ;p__Bacteroidetes ;c__Bacteroidia ;o__Bacteroidales ;f__Bacteroidaceae ;g__Bacteroides ;s__Bacteroides-eggerthii-DSM-20697	0.968661377
Otu1455	Unassigned	0.792333539
Otu1456	k__Bacteria ;p__Bacteroidetes ;c__Bacteroidia ;o__Bacteroidales ;f__Bacteroidaceae ;g__Bacteroides	0.998240339
Otu1457	k__Bacteria ;p__Firmicutes ;c__Negativicutes ;o__Selenomonadales ;f__Acidaminococcaceae ;g__Phascolarctobacterium ;s__uncultured-bacterium	0.717865232
Otu1458	k__Bacteria ;p__Actinobacteria ;c__Coriobacteriia ;o__Coriobacteriales ;f__Coriobacteriales-Incertae-Sedis ;g__uncultured ;s__gut-metagenome	0.924141585
Otu1459	k__Bacteria ;p__Bacteroidetes ;c__Bacteroidia ;o__Bacteroidales ;f__Bacteroidaceae ;g__Bacteroides	0.999969547
Otu1460	k__Bacteria ;p__Tenericutes ;c__Mollicutes ;o__Mollicutes-RF39	0.999739912
Otu1461	Unassigned	0.701801413
Otu1462	k__Bacteria ;p__Bacteroidetes ;c__Bacteroidia ;o__Bacteroidales ;f__Bacteroidaceae ;g__Bacteroides	0.905841195
Otu1463	k__Bacteria ;p__Bacteroidetes ;c__Bacteroidia ;o__Bacteroidales ;f__Tannerellaceae ;g__Parabacteroides	0.998775406
Otu1464	k__Bacteria	0.913273391
Otu1465	Unassigned	0.308346083
Otu1466	k__Bacteria ;p__Firmicutes ;c__Clostridia ;o__Clostridiales ;f__Lachnospiraceae ;g__[Eubacterium]-eligens-group ;s__uncultured-bacterium	0.764749267
Otu1467	k__Bacteria ;p__Firmicutes	0.965583408
Otu1468	Unassigned	0.81898473
Otu1469	k__Bacteria ;p__Firmicutes ;c__Erysipelotrichia ;o__Erysipelotrichales ;f__Erysipelotrichaceae ;g__Holdemanella ;s__human-gut-metagenome	0.751987724
Otu1470	k__Bacteria	0.894346494
Otu1471	k__Bacteria ;p__Bacteroidetes ;c__Bacteroidia ;o__Bacteroidales ;f__Bacteroidaceae ;g__Bacteroides	0.914612973
Otu1472	k__Bacteria	0.930484385
Otu1473	k__Bacteria ;p__Bacteroidetes ;c__Bacteroidia ;o__Bacteroidales ;f__Bacteroidaceae ;g__Bacteroides	0.993442595
Otu1474	Unassigned	0.939525167
Otu1475	k__Bacteria ;p__Firmicutes ;c__Bacilli ;o__Lactobacillales ;f__Streptococcaceae ;g__Streptococcus	0.939462298
Otu1476	Unassigned	0.601348389
Otu1477	k__Bacteria	0.914030954
Otu1478	k__Bacteria ;p__Firmicutes ;c__Bacilli ;o__Lactobacillales ;f__Streptococcaceae ;g__Streptococcus	0.987292827
Otu1479	Unassigned	0.691099703
Otu1480	k__Bacteria ;p__Bacteroidetes ;c__Bacteroidia ;o__Bacteroidales ;f__Bacteroidaceae ;g__Bacteroides	0.984484789
Otu1481	Unassigned	0.75929423
Otu1482	Unassigned	0.764812856
Otu1483	k__Bacteria	0.923546963
Otu1484	Unassigned	0.460424753
Otu1485	Unassigned	0.783508442
Otu1486	k__Bacteria ;p__Bacteroidetes ;c__Bacteroidia ;o__Bacteroidales ;f__Bacteroidaceae ;g__Bacteroides	0.990429071
Otu1487	k__Bacteria ;p__Firmicutes ;c__Negativicutes ;o__Selenomonadales ;f__Veillonellaceae ;g__Megamonas ;s__Megamonas-funiformis-YIT-11815	0.955225953
Otu1488	k__Bacteria ;p__Firmicutes ;c__Clostridia ;o__Clostridiales ;f__Lachnospiraceae	0.998938381
Otu1489	k__Bacteria ;p__Firmicutes ;c__Clostridia ;o__Clostridiales ;f__Lachnospiraceae	0.924652808
Otu1490	k__Bacteria	0.891009098
Otu1491	k__Bacteria ;p__Firmicutes ;c__Clostridia ;o__Clostridiales ;f__Ruminococcaceae	0.966985408
Otu1492	k__Bacteria ;p__Bacteroidetes ;c__Bacteroidia ;o__Bacteroidales ;f__Bacteroidaceae ;g__Bacteroides	0.929537019
Otu1493	k__Bacteria	0.918964187
Otu1494	k__Bacteria ;p__Firmicutes ;c__Bacilli ;o__Lactobacillales ;f__Streptococcaceae ;g__Streptococcus	0.996666206
Otu1495	k__Bacteria ;p__Firmicutes ;c__Bacilli ;o__Lactobacillales ;f__Streptococcaceae ;g__Streptococcus	0.978680418
Otu1496	k__Bacteria ;p__Firmicutes ;c__Clostridia ;o__Clostridiales ;f__Ruminococcaceae ;g__Ruminococcaceae-UCG-002 ;s__uncultured-bacterium	0.700147111
Otu1497	Unassigned	0.895370825
Otu1498	k__Bacteria	0.856335033
Otu1499	k__Bacteria	0.955068948
Otu1500	k__Bacteria	0.919361059
Otu1501	k__Bacteria	1
Otu1502	Unassigned	0.848656549
Otu1503	k__Bacteria ;p__Firmicutes ;c__Clostridia ;o__Clostridiales ;f__Ruminococcaceae ;g__Subdoligranulum	0.85410217
Otu1504	Unassigned	0.783216648
Otu1505	Unassigned	0.56503341
Otu1506	k__Bacteria	0.920053863
Otu1507	k__Bacteria ;p__Proteobacteria ;c__Alphaproteobacteria ;o__Rhodospirillales ;f__uncultured ;g__gut-metagenome ;s__gut-metagenome	0.983849451
Otu1508	Unassigned	0.88917867
Otu1509	k__Bacteria ;p__Synergistetes ;c__Synergistia ;o__Synergistales ;f__Synergistaceae ;g__Cloacibacillus	0.999844582
Otu1510	Unassigned	0.812899057
Otu1511	k__Bacteria ;p__Patescibacteria ;c__Saccharimonadia ;o__Saccharimonadales	0.99603635
Otu1512	k__Bacteria	0.884443019
Otu1513	k__Bacteria	0.999998103
Otu1514	k__Bacteria ;p__Firmicutes ;c__Clostridia ;o__Clostridiales	0.728657567
Otu1515	k__Bacteria ;p__Firmicutes ;c__Clostridia ;o__Clostridiales ;f__Ruminococcaceae ;g__Ruminiclostridium-9 ;s__Anaerostipes-hadrus	0.845753256
Otu1516	k__Bacteria ;p__Bacteroidetes ;c__Bacteroidia ;o__Bacteroidales ;f__Bacteroidaceae ;g__Bacteroides	0.999925026
Otu1517	k__Bacteria ;p__Firmicutes ;c__Clostridia ;o__Clostridiales ;f__Lachnospiraceae	0.990508695
Otu1518	k__Bacteria ;p__Firmicutes	0.9826345
Otu1519	k__Bacteria ;p__Firmicutes ;c__Bacilli ;o__Bacillales ;f__Family-XI ;g__Gemella	0.978643664
Otu1520	Unassigned	0.400920867
Otu1521	k__Bacteria ;p__Firmicutes ;c__Negativicutes ;o__Selenomonadales ;f__Veillonellaceae ;g__Veillonella	0.987475518
Otu1522	k__Bacteria ;p__Patescibacteria ;c__Saccharimonadia ;o__Saccharimonadales ;f__Saccharimonadaceae	0.999688476
Otu1523	k__Bacteria ;p__Bacteroidetes ;c__Bacteroidia ;o__Bacteroidales ;f__Bacteroidaceae ;g__Bacteroides	0.887145221
Otu1524	k__Bacteria ;p__Bacteroidetes ;c__Bacteroidia ;o__Bacteroidales	0.996047356
Otu1525	k__Bacteria	0.908866452
Otu1526	Unassigned	0.827514015
Otu1527	k__Bacteria ;p__Firmicutes ;c__Clostridia ;o__Clostridiales ;f__Ruminococcaceae	0.912463891
Otu1528	k__Bacteria ;p__Fusobacteria ;c__Fusobacteriia ;o__Fusobacteriales ;f__Fusobacteriaceae ;g__Fusobacterium	0.972530836
Otu1529	k__Bacteria ;p__Bacteroidetes ;c__Bacteroidia ;o__Bacteroidales ;f__Rikenellaceae ;g__Alistipes	0.776161975
Otu1530	Unassigned	0.86798407
Otu1531	k__Bacteria ;p__Proteobacteria ;c__Gammaproteobacteria ;o__Betaproteobacteriales ;f__Burkholderiaceae ;g__Sutterella	0.989152854
Otu1532	k__Bacteria	0.805212045
Otu1533	k__Bacteria ;p__Tenericutes ;c__Mollicutes ;o__Mollicutes-RF39	0.998550358
Otu1534	k__Bacteria ;p__Bacteroidetes ;c__Bacteroidia ;o__Bacteroidales ;f__Bacteroidaceae ;g__Bacteroides ;s__Bacteroides-salyersiae-CL02T12C01	0.940833312
Otu1535	k__Bacteria	0.94627731
Otu1536	Unassigned	0.661732099
Otu1537	k__Bacteria ;p__Firmicutes ;c__Clostridia ;o__Clostridiales ;f__Lachnospiraceae	0.997050482
Otu1538	k__Bacteria ;p__Firmicutes ;c__Clostridia ;o__Clostridiales ;f__Lachnospiraceae	0.996289776
Otu1539	k__Bacteria ;p__Firmicutes ;c__Clostridia ;o__Clostridiales ;f__Lachnospiraceae	0.983423798
Otu1540	k__Bacteria ;p__Firmicutes ;c__Clostridia ;o__Clostridiales ;f__Ruminococcaceae ;g__Faecalibacterium	0.826040923
Otu1541	k__Bacteria ;p__Firmicutes ;c__Clostridia ;o__Clostridiales	0.810936858
Otu1542	k__Bacteria ;p__Firmicutes	0.881480304
Otu1543	k__Bacteria ;p__Firmicutes ;c__Negativicutes ;o__Selenomonadales ;f__Veillonellaceae ;g__Dialister	0.904015253
Otu1544	k__Bacteria ;p__Proteobacteria ;c__Gammaproteobacteria ;o__Enterobacteriales ;f__Enterobacteriaceae ;g__Escherichia-Shigella	0.817904696
Otu1545	k__Bacteria ;p__Firmicutes ;c__Clostridia ;o__Clostridiales ;f__Lachnospiraceae	0.962854588
Otu1546	k__Bacteria ;p__Firmicutes ;c__Clostridia ;o__Clostridiales ;f__Lachnospiraceae ;g__Sellimonas ;s__uncultured-bacterium	0.711863619
Otu1547	k__Bacteria ;p__Firmicutes ;c__Clostridia ;o__Clostridiales ;f__Lachnospiraceae ;g__Lachnoclostridium	0.74236833
Otu1548	k__Bacteria ;p__Firmicutes ;c__Clostridia ;o__Clostridiales ;f__Ruminococcaceae ;g__Ruminococcaceae-NK4A214-group	0.903346424
Otu1549	k__Bacteria ;p__Proteobacteria ;c__Deltaproteobacteria ;o__Desulfovibrionales ;f__Desulfovibrionaceae ;g__Desulfovibrio ;s__gut-metagenome	0.959401646
Otu1550	k__Bacteria ;p__Firmicutes ;c__Clostridia ;o__Clostridiales ;f__Lachnospiraceae ;g__Tyzzerella-3 ;s__unidentified	0.973865046
Otu1551	Unassigned	0.872701149
Otu1552	k__Bacteria ;p__Firmicutes ;c__Clostridia ;o__Clostridiales ;f__Peptococcaceae ;g__uncultured ;s__uncultured-soil-bacterium	0.92635557
Otu1553	k__Bacteria ;p__Firmicutes ;c__Bacilli ;o__Bacillales ;f__Family-XI ;g__Gemella	0.999964791
Otu1554	k__Bacteria ;p__Firmicutes ;c__Bacilli ;o__Bacillales ;f__Family-XI ;g__Gemella	0.998074221
Otu1555	k__Bacteria ;p__Bacteroidetes ;c__Bacteroidia ;o__Bacteroidales ;f__Marinifilaceae ;g__Butyricimonas ;s__Butyricimonas-virosa	0.759253048
Otu1556	k__Bacteria ;p__Bacteroidetes ;c__Bacteroidia ;o__Bacteroidales ;f__Prevotellaceae	0.706851665
Otu1557	Unassigned	0.698785867
Otu1558	k__Bacteria	0.718266794
Otu1559	k__Bacteria	0.944232675
Otu1560	k__Bacteria	0.931726568
Otu1561	k__Bacteria ;p__Firmicutes ;c__Negativicutes ;o__Selenomonadales ;f__Veillonellaceae ;g__Megamonas ;s__Megamonas-funiformis-YIT-11815	0.911503416
Otu1562	k__Bacteria ;p__Firmicutes	0.721994484
Otu1563	k__Bacteria ;p__Firmicutes ;c__Clostridia ;o__Clostridiales ;f__Peptococcaceae ;g__Peptococcus ;s__uncultured-bacterium	0.821844539
Otu1564	Unassigned	0.900683552
Otu1565	Unassigned	0.612011768
Otu1566	k__Bacteria ;p__Firmicutes ;c__Clostridia ;o__Clostridiales ;f__Lachnospiraceae	0.999086839
Otu1567	k__Bacteria ;p__Firmicutes ;c__Bacilli ;o__Lactobacillales	0.957938944
Otu1568	k__Bacteria ;p__Proteobacteria ;c__Gammaproteobacteria ;o__Enterobacteriales ;f__Enterobacteriaceae	0.979339962
Otu1569	k__Bacteria ;p__Firmicutes ;c__Bacilli ;o__Lactobacillales ;f__Streptococcaceae ;g__Streptococcus	0.862415949
Otu1570	k__Bacteria	0.963095943
Otu1571	k__Bacteria ;p__Proteobacteria ;c__Alphaproteobacteria ;o__Rhodospirillales ;f__uncultured ;g__gut-metagenome ;s__gut-metagenome	0.993754485
Otu1572	k__Bacteria ;p__Bacteroidetes ;c__Bacteroidia ;o__Bacteroidales ;f__Prevotellaceae ;g__Prevotella-9 ;s__uncultured-organism	0.722457499
Otu1573	k__Bacteria ;p__Firmicutes ;c__Clostridia ;o__Clostridiales ;f__Lachnospiraceae ;g__[Eubacterium]-hallii-group ;s__uncultured-bacterium	0.778452693
Otu1574	Unassigned	0.84370059
Otu1575	k__Bacteria ;p__Firmicutes	0.751346839
Otu1576	k__Bacteria ;p__Actinobacteria ;c__Actinobacteria ;o__Micrococcales ;f__Micrococcaceae	0.881876694
Otu1577	k__Bacteria ;p__Bacteroidetes ;c__Bacteroidia ;o__Bacteroidales ;f__Bacteroidaceae ;g__Bacteroides	0.965689894
Otu1578	k__Bacteria ;p__Fusobacteria ;c__Fusobacteriia ;o__Fusobacteriales ;f__Fusobacteriaceae ;g__Fusobacterium	0.957241877
Otu1579	k__Bacteria ;p__Firmicutes ;c__Clostridia ;o__Clostridiales ;f__Lachnospiraceae	0.798561879
Otu1580	k__Bacteria ;p__Firmicutes ;c__Bacilli ;o__Bacillales ;f__Family-XI ;g__Gemella	0.942947344
Otu1581	Unassigned	0.960621786
Otu1582	Unassigned	0.885770967
Otu1583	k__Bacteria ;p__Proteobacteria ;c__Gammaproteobacteria ;o__Aeromonadales ;f__Aeromonadaceae ;g__Aeromonas	0.998943547
Otu1584	Unassigned	0.845215135
Otu1585	k__Bacteria ;p__Firmicutes ;c__Clostridia ;o__Clostridiales ;f__Ruminococcaceae	0.963511331
Otu1586	k__Bacteria ;p__Firmicutes	0.938374961
Otu1587	k__Bacteria ;p__Firmicutes	0.774606727
Otu1588	k__Bacteria ;p__Bacteroidetes ;c__Bacteroidia ;o__Bacteroidales ;f__Bacteroidaceae ;g__Bacteroides ;s__Bacteroides-stercoris-ATCC-43183	0.779348999
Otu1589	k__Bacteria	0.916566419
Otu1590	k__Bacteria	0.999999832
Otu1591	k__Bacteria ;p__Firmicutes ;c__Clostridia ;o__Clostridiales ;f__Lachnospiraceae	0.778514197
Otu1592	k__Bacteria ;p__Bacteroidetes ;c__Bacteroidia ;o__Bacteroidales ;f__Prevotellaceae	0.835838455
Otu1593	Unassigned	0.867727498
Otu1594	Unassigned	0.888096285
Otu1595	Unassigned	0.891877403
Otu1596	k__Bacteria ;p__Bacteroidetes ;c__Bacteroidia ;o__Bacteroidales ;f__Bacteroidaceae ;g__Bacteroides	0.74754907
Otu1597	k__Bacteria ;p__Firmicutes ;c__Clostridia ;o__Clostridiales	0.886657669
Otu1598	k__Bacteria ;p__Firmicutes ;c__Clostridia ;o__Clostridiales	0.849704159
Otu1599	k__Bacteria ;p__Firmicutes ;c__Clostridia ;o__Clostridiales ;f__Clostridiaceae-1 ;g__Clostridium-sensu-stricto-1	0.857783772
Otu1600	k__Bacteria ;p__Firmicutes ;c__Clostridia ;o__Clostridiales ;f__Ruminococcaceae	0.730633073
Otu1601	k__Bacteria ;p__Firmicutes ;c__Clostridia ;o__Clostridiales ;f__Ruminococcaceae	0.921785506
Otu1602	Unassigned	0.943851426
Otu1603	k__Bacteria ;p__Firmicutes ;c__Clostridia ;o__Clostridiales ;f__Ruminococcaceae ;g__Faecalibacterium	0.997147395
Otu1604	k__Bacteria ;p__Bacteroidetes ;c__Bacteroidia ;o__Bacteroidales ;f__Bacteroidaceae ;g__Bacteroides	0.729144519
Otu1605	k__Archaea ;p__Nanoarchaeaeota ;c__Woesearchaeia	0.779566565
Otu1606	k__Bacteria	0.999837122
Otu1607	k__Bacteria ;p__Firmicutes	0.970017816
Otu1608	k__Bacteria ;p__Bacteroidetes ;c__Bacteroidia ;o__Bacteroidales	0.999105571
Otu1609	k__Bacteria ;p__Firmicutes ;c__Clostridia ;o__Clostridiales	0.926099456
Otu1610	Unassigned	0.905742399
Otu1611	k__Bacteria	0.711735362
Otu1612	Unassigned	0.690433663
Otu1613	k__Bacteria	0.954057436
Otu1614	Unassigned	0.71446081
Otu1615	k__Bacteria ;p__Firmicutes ;c__Clostridia ;o__Clostridiales ;f__Lachnospiraceae	0.99370741
Otu1616	k__Bacteria	0.731516134
Otu1617	k__Bacteria	0.914469813
Otu1618	k__Bacteria ;p__Firmicutes ;c__Clostridia ;o__Clostridiales	0.796159816
Otu1619	k__Bacteria ;p__Actinobacteria ;c__Actinobacteria ;o__Actinomycetales ;f__Actinomycetaceae ;g__Actinomyces ;s__Actinomyces-gerencseriae-DSM-6844	0.910966089
Otu1620	k__Bacteria ;p__Firmicutes ;c__Bacilli ;o__Lactobacillales ;f__Carnobacteriaceae ;g__Granulicatella	0.952327096
Otu1621	k__Bacteria ;p__Lentisphaerae ;c__Lentisphaeria ;o__Victivallales ;f__Victivallaceae ;g__Victivallis ;s__unidentified	0.992502109
Otu1622	k__Bacteria	0.835827215
Otu1623	Unassigned	0.672700336
Otu1624	k__Bacteria	0.937571849
Otu1625	k__Bacteria	0.999999839
Otu1626	k__Bacteria	0.933120305
Otu1627	k__Bacteria ;p__Synergistetes ;c__Synergistia ;o__Synergistales ;f__Synergistaceae ;g__Fretibacterium ;s__Synergistetes-bacterium-oral-taxon-360	0.979500188
Otu1628	k__Bacteria ;p__Bacteroidetes ;c__Bacteroidia ;o__Bacteroidales	0.735785709
Otu1629	k__Bacteria ;p__Firmicutes ;c__Clostridia ;o__Clostridiales ;f__Lachnospiraceae	0.958725369
Otu1630	k__Bacteria ;p__Firmicutes	0.999982169
Otu1631	Unassigned	0.756983576
Otu1632	k__Bacteria	0.88894923
Otu1633	k__Bacteria ;p__Firmicutes ;c__Clostridia ;o__Clostridiales ;f__Ruminococcaceae ;g__uncultured ;s__gut-metagenome	0.985458015
Otu1634	k__Bacteria ;p__Firmicutes ;c__Clostridia ;o__Clostridiales ;f__Lachnospiraceae	0.989854823
Otu1635	k__Bacteria ;p__Firmicutes ;c__Bacilli ;o__Lactobacillales ;f__Streptococcaceae ;g__Streptococcus ;s__Streptococcus-thermophilus-TH1435	0.972827282
Otu1636	k__Bacteria ;p__Firmicutes ;c__Bacilli ;o__Lactobacillales ;f__Streptococcaceae ;g__Streptococcus	0.733414904
Otu1637	k__Bacteria ;p__Firmicutes ;c__Clostridia ;o__Clostridiales ;f__Ruminococcaceae	0.932949649
Otu1638	k__Bacteria ;p__Firmicutes ;c__Clostridia ;o__Clostridiales ;f__Ruminococcaceae ;g__Subdoligranulum	0.732771107
Otu1639	k__Bacteria ;p__Firmicutes ;c__Clostridia ;o__Clostridiales ;f__Ruminococcaceae ;g__Ruminococcus-1 ;s__metagenome	0.899342801
Otu1640	k__Bacteria ;p__Proteobacteria ;c__Alphaproteobacteria ;o__Rhodospirillales ;f__uncultured ;g__gut-metagenome ;s__gut-metagenome	0.814874854
Otu1641	k__Bacteria	0.770143602
Otu1642	k__Bacteria ;p__Firmicutes ;c__Clostridia ;o__Clostridiales ;f__Lachnospiraceae ;g__Hungatella ;s__uncultured-organism	0.804447311
Otu1643	k__Bacteria ;p__Fusobacteria ;c__Fusobacteriia ;o__Fusobacteriales ;f__Fusobacteriaceae ;g__Fusobacterium	0.950212113
Otu1644	k__Bacteria ;p__Firmicutes ;c__Clostridia ;o__Clostridiales ;f__Ruminococcaceae	0.993247742
Otu1645	k__Bacteria ;p__Firmicutes ;c__Clostridia ;o__Clostridiales ;f__Christensenellaceae ;g__Christensenellaceae-R-7-group	0.987819225
Otu1646	k__Archaea ;p__Nanoarchaeaeota ;c__Woesearchaeia	0.80474075
Otu1647	Unassigned	0.841927514
Otu1648	k__Bacteria ;p__Firmicutes ;c__Erysipelotrichia ;o__Erysipelotrichales ;f__Erysipelotrichaceae ;g__Erysipelotrichaceae-UCG-003	0.776712528
Otu1649	k__Bacteria ;p__Firmicutes ;c__Clostridia ;o__Clostridiales	0.722316043
Otu1650	k__Bacteria	0.871491786
Otu1651	k__Bacteria ;p__Firmicutes ;c__Clostridia ;o__Clostridiales ;f__Lachnospiraceae ;g__[Eubacterium]-eligens-group	0.847596599
Otu1652	k__Bacteria	0.999572579
Otu1653	k__Bacteria ;p__Firmicutes	0.905592511
Otu1654	k__Bacteria	0.999260163
Otu1655	k__Bacteria ;p__Bacteroidetes ;c__Bacteroidia ;o__Bacteroidales ;f__Bacteroidaceae ;g__Bacteroides	0.752359728
Otu1656	k__Bacteria	0.999999659
Otu1657	k__Bacteria ;p__Bacteroidetes ;c__Bacteroidia ;o__Bacteroidales ;f__Prevotellaceae ;g__Prevotella ;s__Prevotella-disiens-JCM-6334-=-ATCC-29426	0.998617753
Otu1658	k__Bacteria ;p__Firmicutes ;c__Clostridia ;o__Clostridiales ;f__Ruminococcaceae	0.825222325
Otu1659	Unassigned	0.800551893
Otu1660	k__Bacteria	0.999842757
Otu1661	k__Bacteria	0.891808884
Otu1662	k__Bacteria ;p__Proteobacteria ;c__Deltaproteobacteria ;o__Desulfovibrionales ;f__Desulfovibrionaceae ;g__Bilophila ;s__gut-metagenome	0.999975095
Otu1663	k__Bacteria ;p__Firmicutes ;c__Clostridia ;o__Clostridiales ;f__Peptostreptococcaceae	0.76341719
Otu1664	k__Bacteria ;p__Firmicutes ;c__Bacilli ;o__Bacillales ;f__Family-XI ;g__Gemella	0.848017259
Otu1665	k__Bacteria ;p__Firmicutes ;c__Bacilli ;o__Lactobacillales	0.932662761
Otu1666	Unassigned	0.79498979
Otu1667	Unassigned	0.865196315
Otu1668	k__Bacteria ;p__Firmicutes ;c__Negativicutes ;o__Selenomonadales ;f__Veillonellaceae ;g__Dialister	0.999292836
Otu1669	k__Bacteria ;p__Firmicutes ;c__Clostridia ;o__Clostridiales ;f__Lachnospiraceae	0.983203966
Otu1670	k__Bacteria ;p__Actinobacteria ;c__Actinobacteria ;o__Actinomycetales ;f__Actinomycetaceae ;g__Actinomyces	0.988820672
Otu1671	k__Bacteria ;p__Bacteroidetes ;c__Bacteroidia ;o__Bacteroidales ;f__Tannerellaceae ;g__Parabacteroides	0.809649658
Otu1672	k__Bacteria ;p__Firmicutes ;c__Erysipelotrichia ;o__Erysipelotrichales ;f__Erysipelotrichaceae ;g__Erysipelatoclostridium	0.999915465
Otu1673	k__Bacteria ;p__Fusobacteria ;c__Fusobacteriia ;o__Fusobacteriales ;f__Fusobacteriaceae ;g__Fusobacterium	0.730188682
Otu1674	Unassigned	0.939586307
Otu1675	k__Bacteria ;p__Firmicutes ;c__Clostridia ;o__Clostridiales ;f__Lachnospiraceae	0.998163634
Otu1676	k__Bacteria ;p__Firmicutes ;c__Clostridia ;o__Clostridiales ;f__Ruminococcaceae ;g__Anaerotruncus ;s__Anaerotruncus-colihominis-DSM-17241	0.993504044
Otu1677	k__Bacteria ;p__Firmicutes	0.795927018
Otu1678	k__Bacteria ;p__Firmicutes ;c__Clostridia ;o__Clostridiales ;f__Ruminococcaceae ;g__Ruminococcus-1 ;s__uncultured-Ruminococcus-sp.	0.870270475
Otu1679	k__Bacteria ;p__Firmicutes	0.923755569
Otu1680	Unassigned	0.72809542
Otu1681	k__Bacteria	0.999399874
Otu1682	k__Bacteria ;p__Firmicutes ;c__Clostridia ;o__Clostridiales ;f__Ruminococcaceae	0.99344783
Otu1683	k__Bacteria ;p__Firmicutes ;c__Clostridia ;o__Clostridiales ;f__Ruminococcaceae	0.978412577
Otu1684	k__Bacteria ;p__Proteobacteria ;c__Gammaproteobacteria ;o__Enterobacteriales ;f__Enterobacteriaceae	0.864108919
Otu1685	k__Bacteria ;p__Firmicutes ;c__Clostridia ;o__Clostridiales	0.746889323
Otu1686	Unassigned	0.78406946
Otu1687	Unassigned	0.481712608
Otu1688	k__Bacteria ;p__Proteobacteria ;c__Alphaproteobacteria ;o__Rhodospirillales ;f__uncultured ;g__gut-metagenome ;s__gut-metagenome	0.983756243
Otu1689	k__Bacteria ;p__Firmicutes ;c__Clostridia ;o__Clostridiales ;f__Lachnospiraceae	0.98633813
Otu1690	k__Bacteria ;p__Firmicutes ;c__Clostridia ;o__Clostridiales ;f__Ruminococcaceae	0.997400538
Otu1691	k__Bacteria ;p__Firmicutes ;c__Clostridia ;o__Clostridiales ;f__Peptococcaceae ;g__Peptococcus ;s__uncultured-bacterium	0.878581352
Otu1692	k__Bacteria ;p__Proteobacteria ;c__Alphaproteobacteria ;o__Rhodospirillales ;f__uncultured	0.882017883
Otu1693	k__Bacteria	0.784530635
Otu1694	k__Bacteria	0.999865265
Otu1695	k__Bacteria	0.99994918
Otu1696	k__Bacteria ;p__Proteobacteria ;c__Alphaproteobacteria ;o__Rhodospirillales ;f__uncultured	0.730079379
Otu1697	k__Bacteria ;p__Proteobacteria ;c__Alphaproteobacteria ;o__Rhodospirillales ;f__uncultured	0.886552576
Otu1698	k__Bacteria	0.999999824
Otu1699	k__Bacteria ;p__Firmicutes ;c__Clostridia ;o__Clostridiales ;f__Ruminococcaceae	0.882640266
Otu1700	k__Bacteria ;p__Firmicutes ;c__Clostridia ;o__Clostridiales ;f__Lachnospiraceae	0.940234619
Otu1701	k__Bacteria ;p__Firmicutes ;c__Clostridia ;o__Clostridiales ;f__Lachnospiraceae ;g__Dorea	0.892005183
Otu1702	k__Bacteria	0.999947367
Otu1703	k__Bacteria	0.999998334
Otu1704	k__Bacteria	0.97872366
Otu1705	Unassigned	0.578517203
Otu1706	k__Archaea ;p__Nanoarchaeaeota ;c__Woesearchaeia	0.80545432
Otu1707	k__Bacteria ;p__Proteobacteria ;c__Gammaproteobacteria ;o__Enterobacteriales ;f__Enterobacteriaceae ;g__Escherichia-Shigella	0.751785341
Otu1708	k__Bacteria ;p__Firmicutes ;c__Clostridia ;o__Clostridiales ;f__Ruminococcaceae ;g__Negativibacillus ;s__Negativibacillus-massiliensis	0.944582949
Otu1709	k__Bacteria ;p__Firmicutes ;c__Clostridia ;o__Clostridiales ;f__Ruminococcaceae	0.958176061
Otu1710	k__Bacteria ;p__Firmicutes ;c__Clostridia ;o__Clostridiales ;f__Ruminococcaceae	0.993484344
Otu1711	Unassigned	0.893258371
Otu1712	k__Bacteria ;p__Firmicutes ;c__Clostridia ;o__Clostridiales ;f__Ruminococcaceae	0.999023672
Otu1713	k__Bacteria ;p__Bacteroidetes ;c__Bacteroidia ;o__Bacteroidales ;f__Bacteroidaceae ;g__Bacteroides	0.999903871
Otu1714	k__Bacteria ;p__Firmicutes ;c__Clostridia ;o__Clostridiales ;f__Ruminococcaceae ;g__Ruminococcaceae-UCG-010 ;s__uncultured-bacterium	0.883076229
Otu1715	k__Bacteria ;p__Bacteroidetes ;c__Bacteroidia ;o__Bacteroidales ;f__Bacteroidaceae ;g__Bacteroides	0.895542527
Otu1716	Unassigned	0.350050307
Otu1717	Unassigned	0.850108673
Otu1718	k__Bacteria ;p__Synergistetes ;c__Synergistia ;o__Synergistales ;f__Synergistaceae ;g__Cloacibacillus	0.888596308
Otu1719	k__Bacteria ;p__Proteobacteria ;c__Alphaproteobacteria ;o__Rhodospirillales ;f__uncultured ;g__gut-metagenome ;s__gut-metagenome	0.998135226
Otu1720	k__Bacteria ;p__Bacteroidetes ;c__Bacteroidia ;o__Bacteroidales ;f__Bacteroidaceae ;g__Bacteroides ;s__gut-metagenome	0.97638279
Otu1721	k__Bacteria ;p__Firmicutes ;c__Negativicutes ;o__Selenomonadales ;f__Veillonellaceae	0.802700035
Otu1722	Unassigned	0.65280911
Otu1723	k__Bacteria ;p__Bacteroidetes ;c__Bacteroidia ;o__Bacteroidales	0.821986596
Otu1724	k__Bacteria ;p__Firmicutes	0.840448989
Otu1725	k__Archaea	0.700689206
Otu1726	k__Bacteria ;p__Bacteroidetes ;c__Bacteroidia ;o__Bacteroidales ;f__Bacteroidaceae ;g__Bacteroides	0.999934098
Otu1727	Unassigned	0.776475635
Otu1728	k__Bacteria ;p__Firmicutes ;c__Clostridia ;o__Clostridiales ;f__Family-XI ;g__Ezakiella	0.999929335
Otu1729	k__Bacteria ;p__Proteobacteria ;c__Alphaproteobacteria ;o__Rhodospirillales ;f__uncultured ;g__gut-metagenome ;s__gut-metagenome	0.987760926
Otu1730	k__Bacteria ;p__Firmicutes ;c__Bacilli ;o__Lactobacillales ;f__Streptococcaceae ;g__Streptococcus ;s__Streptococcus-thermophilus-TH1435	0.953271098
Otu1731	k__Bacteria ;p__Firmicutes ;c__Clostridia ;o__Clostridiales ;f__Ruminococcaceae	0.953054585
Otu1732	k__Bacteria	0.938291579
Otu1733	k__Bacteria	0.948447993
Otu1734	k__Bacteria ;p__Proteobacteria ;c__Gammaproteobacteria ;o__Enterobacteriales ;f__Enterobacteriaceae	0.975592599
Otu1735	k__Bacteria ;p__Firmicutes ;c__Bacilli ;o__Lactobacillales ;f__Streptococcaceae ;g__Streptococcus	0.801411441
Otu1736	k__Bacteria ;p__Firmicutes ;c__Clostridia ;o__Clostridiales ;f__Ruminococcaceae	0.996388888
Otu1737	k__Bacteria ;p__Tenericutes ;c__Mollicutes ;o__Mollicutes-RF39	0.994641672
Otu1738	k__Bacteria ;p__Firmicutes ;c__Clostridia ;o__Clostridiales ;f__Ruminococcaceae ;g__Ruminococcus-2	0.857321376
Otu1739	k__Bacteria ;p__Firmicutes ;c__Clostridia ;o__Clostridiales ;f__Ruminococcaceae ;g__Ruminiclostridium-6	0.999822081
Otu1740	k__Bacteria ;p__Fusobacteria ;c__Fusobacteriia ;o__Fusobacteriales ;f__Fusobacteriaceae ;g__Fusobacterium	0.869730513
Otu1741	k__Bacteria ;p__Firmicutes ;c__Clostridia ;o__Clostridiales ;f__Ruminococcaceae ;g__Faecalibacterium ;s__Trichuris-trichiura-(human-whipworm)	0.957750553
Otu1742	Unassigned	0.666294858
Otu1743	Unassigned	0.78890352
Otu1744	k__Bacteria ;p__Proteobacteria ;c__Gammaproteobacteria ;o__Betaproteobacteriales ;f__Burkholderiaceae ;g__Sutterella ;s__gut-metagenome	0.971417697
Otu1745	k__Bacteria ;p__Firmicutes ;c__Clostridia ;o__Clostridiales ;f__Lachnospiraceae ;g__Lachnospira	0.944873104
Otu1746	Unassigned	0.722701825
Otu1747	k__Bacteria	0.999766342
Otu1748	k__Bacteria ;p__Firmicutes ;c__Clostridia ;o__Clostridiales ;f__Ruminococcaceae ;g__Ruminococcaceae-UCG-013	0.939925591
Otu1749	k__Bacteria ;p__Fusobacteria ;c__Fusobacteriia ;o__Fusobacteriales ;f__Fusobacteriaceae ;g__Fusobacterium	0.935601614
Otu1750	Unassigned	0.889980069
Otu1751	k__Bacteria ;p__Firmicutes ;c__Clostridia ;o__Clostridiales ;f__Lachnospiraceae ;g__Lachnospiraceae-NK4A136-group	0.806324615
Otu1752	k__Bacteria ;p__Firmicutes ;c__Clostridia ;o__Clostridiales ;f__Lachnospiraceae ;g__Lachnoclostridium	0.97585722
Otu1753	k__Bacteria ;p__Synergistetes ;c__Synergistia ;o__Synergistales ;f__Synergistaceae ;g__Jonquetella ;s__Jonquetella-anthropi-DSM-22815	0.724750971
Otu1754	k__Bacteria	0.99985547
Otu1755	k__Bacteria ;p__Firmicutes ;c__Clostridia ;o__Clostridiales ;f__Ruminococcaceae	0.918112367
Otu1756	k__Bacteria ;p__Firmicutes ;c__Clostridia ;o__Clostridiales ;f__Lachnospiraceae	0.983215525
Otu1757	Unassigned	0.912792132
Otu1758	k__Bacteria ;p__Firmicutes ;c__Clostridia ;o__Clostridiales	0.83552412
Otu1759	k__Bacteria ;p__Fusobacteria ;c__Fusobacteriia ;o__Fusobacteriales ;f__Fusobacteriaceae ;g__Fusobacterium ;s__uncultured-bacterium	0.779031397
Otu1760	k__Bacteria	0.95095029
Otu1761	Unassigned	0.737205821
Otu1762	k__Bacteria ;p__Bacteroidetes ;c__Bacteroidia ;o__Bacteroidales ;f__Prevotellaceae ;g__Prevotella-9 ;s__uncultured-Wautersiella-sp.	0.897426872
Otu1763	Unassigned	0.874837745
Otu1764	k__Bacteria ;p__Firmicutes ;c__Clostridia ;o__Clostridiales ;f__Lachnospiraceae ;g__Eisenbergiella	0.802238421
Otu1765	Unassigned	0.936691002
Otu1766	k__Bacteria ;p__Firmicutes ;c__Clostridia ;o__Clostridiales ;f__Lachnospiraceae	0.986508727
Otu1767	k__Bacteria ;p__Firmicutes ;c__Negativicutes ;o__Selenomonadales ;f__Veillonellaceae ;g__Allisonella ;s__uncultured-bacterium	0.964542051
Otu1768	k__Bacteria ;p__Proteobacteria ;c__Gammaproteobacteria ;o__Betaproteobacteriales ;f__Burkholderiaceae	0.964373807
Otu1769	k__Bacteria ;p__Firmicutes ;c__Clostridia ;o__Clostridiales ;f__Ruminococcaceae ;g__Faecalibacterium	0.95445491
Otu1770	k__Bacteria	0.99935584
Otu1771	k__Bacteria ;p__Firmicutes ;c__Clostridia ;o__Clostridiales ;f__Lachnospiraceae	0.985357662
Otu1772	k__Bacteria ;p__Bacteroidetes ;c__Bacteroidia ;o__Bacteroidales ;f__Rikenellaceae ;g__Alistipes ;s__Alistipes-indistinctus-YIT-12060	0.965215491
Otu1773	k__Bacteria ;p__Firmicutes ;c__Clostridia ;o__Clostridiales ;f__Lachnospiraceae	0.953609128
Otu1774	k__Bacteria	0.999467203
Otu1775	Unassigned	0.63868869
Otu1776	k__Bacteria ;p__Bacteroidetes ;c__Bacteroidia ;o__Bacteroidales ;f__Bacteroidaceae ;g__Bacteroides	0.792406401
Otu1777	k__Bacteria ;p__Firmicutes ;c__Clostridia ;o__Clostridiales ;f__Lachnospiraceae ;g__Lachnospiraceae-FCS020-group ;s__uncultured-organism	0.998124503
Otu1778	Unassigned	0.693744486
Otu1779	k__Bacteria	0.999996547
Otu1780	k__Bacteria	0.99995717
Otu1781	Unassigned	0.920132463
Otu1782	Unassigned	0.644943151
Otu1783	k__Bacteria ;p__Firmicutes ;c__Clostridia ;o__Clostridiales ;f__Lachnospiraceae ;g__Lachnospira	0.808116551
Otu1784	Unassigned	0.642757582
Otu1785	k__Bacteria ;p__Proteobacteria ;c__Alphaproteobacteria ;o__Rhodospirillales ;f__uncultured	0.745658797
Otu1786	Unassigned	0.534052208
Otu1787	k__Bacteria	0.923930025
Otu1788	k__Bacteria ;p__Proteobacteria ;c__Alphaproteobacteria ;o__Rhodospirillales ;f__uncultured	0.814934288
Otu1789	k__Bacteria ;p__Bacteroidetes ;c__Bacteroidia ;o__Bacteroidales ;f__Prevotellaceae ;g__Paraprevotella ;s__unidentified	0.972807167
Otu1790	k__Bacteria ;p__Proteobacteria ;c__Alphaproteobacteria ;o__Rhodospirillales ;f__uncultured ;g__gut-metagenome ;s__gut-metagenome	0.831115976
Otu1791	k__Bacteria	0.99999664
Otu1792	k__Bacteria ;p__Firmicutes ;c__Clostridia ;o__Clostridiales ;f__Lachnospiraceae	0.997054569
Otu1793	k__Bacteria ;p__Proteobacteria ;c__Gammaproteobacteria ;o__Pasteurellales ;f__Pasteurellaceae ;g__Haemophilus	0.731273034
Otu1794	k__Bacteria ;p__Firmicutes ;c__Clostridia ;o__Clostridiales ;f__Christensenellaceae ;g__Christensenellaceae-R-7-group	0.975773235
Otu1795	k__Bacteria ;p__Firmicutes ;c__Clostridia ;o__Clostridiales ;f__Lachnospiraceae ;g__[Eubacterium]-eligens-group	0.98227271
Otu1796	k__Bacteria ;p__Firmicutes ;c__Clostridia ;o__Clostridiales	0.718323707
Otu1797	k__Bacteria ;p__Firmicutes ;c__Clostridia ;o__Clostridiales ;f__Lachnospiraceae ;g__Lachnospiraceae-ND3007-group ;s__uncultured-Clostridiales-bacterium	0.89385552
Otu1798	Unassigned	0.550988034
Otu1799	k__Bacteria	0.999985092
Otu1800	Unassigned	0.394874611
Otu1801	k__Bacteria	0.999993736
Otu1802	k__Bacteria ;p__Firmicutes ;c__Clostridia ;o__Clostridiales	0.763403939
Otu1803	k__Bacteria ;p__Cyanobacteria ;c__Melainabacteria ;o__Gastranaerophilales ;f__Clostridium-sp.-K4410.MGS-306 ;g__Clostridium-sp.-K4410.MGS-306 ;s__Clostridium-sp.-K4410.MGS-306	0.725117252
Otu1804	k__Bacteria ;p__Firmicutes	0.889620385
Otu1805	Unassigned	0.71382149
Otu1806	Unassigned	0.572424868
Otu1807	k__Bacteria ;p__Proteobacteria ;c__Alphaproteobacteria ;o__Rhodospirillales ;f__uncultured ;g__gut-metagenome ;s__gut-metagenome	0.810553506
Otu1808	k__Bacteria	0.949934303
Otu1809	k__Bacteria	0.999999451
Otu1810	k__Bacteria ;p__Proteobacteria	0.791200955
Otu1811	k__Bacteria ;p__Proteobacteria	0.744098064
Otu1812	k__Archaea ;p__Nanoarchaeaeota	0.707581944
Otu1813	k__Bacteria ;p__Firmicutes	0.910563077
Otu1814	k__Bacteria ;p__Firmicutes ;c__Clostridia ;o__Clostridiales ;f__Lachnospiraceae	0.984247902
Otu1815	k__Bacteria ;p__Bacteroidetes ;c__Bacteroidia ;o__Bacteroidales ;f__Bacteroidaceae ;g__Bacteroides	0.996069917
Otu1816	k__Bacteria ;p__Bacteroidetes ;c__Bacteroidia ;o__Bacteroidales ;f__Bacteroidaceae ;g__Bacteroides	0.960466978
Otu1817	k__Bacteria ;p__Bacteroidetes ;c__Bacteroidia ;o__Bacteroidales ;f__Marinifilaceae ;g__Odoribacter ;s__gut-metagenome	0.837957605
Otu1818	k__Bacteria ;p__Firmicutes ;c__Clostridia ;o__Clostridiales ;f__Lachnospiraceae ;g__Lachnospiraceae-UCG-004 ;s__uncultured-organism	0.753328709
Otu1819	k__Bacteria ;p__Firmicutes ;c__Clostridia ;o__Clostridiales ;f__Lachnospiraceae	0.967465697
Otu1820	k__Bacteria ;p__Firmicutes ;c__Clostridia ;o__Clostridiales ;f__Lachnospiraceae	0.99759642
Otu1821	Unassigned	0.821049179
Otu1822	k__Bacteria	0.999810651
Otu1823	k__Bacteria ;p__Bacteroidetes ;c__Bacteroidia ;o__Bacteroidales	0.803468823
Otu1824	Unassigned	0.676788708
Otu1825	k__Bacteria ;p__Firmicutes ;c__Clostridia ;o__Clostridiales ;f__Lachnospiraceae	0.829147896
Otu1826	k__Bacteria ;p__Bacteroidetes ;c__Bacteroidia ;o__Bacteroidales ;f__Tannerellaceae ;g__Parabacteroides ;s__swine-fecal-bacterium-SD-Xyl5	0.831876879
Otu1827	k__Bacteria ;p__Firmicutes ;c__Clostridia ;o__Clostridiales ;f__Lachnospiraceae	0.782728476
Otu1828	k__Bacteria	0.999997001
Otu1829	k__Bacteria ;p__Firmicutes ;c__Clostridia ;o__Clostridiales	0.842043549
Otu1830	k__Bacteria ;p__Firmicutes ;c__Clostridia ;o__Clostridiales	0.702515678
Otu1831	Unassigned	0.689836022
Otu1832	k__Bacteria	0.946221547
Otu1833	k__Bacteria ;p__Firmicutes ;c__Clostridia ;o__Clostridiales ;f__Lachnospiraceae	0.906995532
Otu1834	k__Bacteria ;p__Firmicutes ;c__Clostridia ;o__Clostridiales ;f__Lachnospiraceae ;g__Lachnoclostridium	0.704025485
Otu1835	k__Bacteria ;p__Firmicutes ;c__Bacilli ;o__Lactobacillales ;f__Leuconostocaceae ;g__Leuconostoc	0.999989009
Otu1836	Unassigned	0.84379338
Otu1837	k__Bacteria ;p__Firmicutes ;c__Clostridia ;o__Clostridiales ;f__Ruminococcaceae ;g__Ruminococcus-1	0.905305164
Otu1838	k__Bacteria ;p__Firmicutes ;c__Clostridia ;o__Clostridiales ;f__Lachnospiraceae ;g__Lachnospiraceae-UCG-004	0.99699097
Otu1839	k__Bacteria ;p__Firmicutes ;c__Clostridia ;o__Clostridiales ;f__Peptococcaceae ;g__uncultured ;s__metagenome	0.996413561
Otu1840	k__Bacteria ;p__Firmicutes	0.887119513
Otu1841	Unassigned	0.837604569
Otu1842	Unassigned	0.840373029
Otu1843	k__Bacteria ;p__Firmicutes	0.848701623
Otu1844	k__Bacteria ;p__Firmicutes ;c__Clostridia ;o__Clostridiales ;f__Lachnospiraceae	0.980312828
Otu1845	k__Bacteria ;p__Firmicutes	0.967168377
Otu1846	k__Bacteria ;p__Tenericutes ;c__Mollicutes ;o__Mollicutes-RF39	0.986134852
Otu1847	k__Bacteria	0.88833587
Otu1848	k__Bacteria ;p__Firmicutes ;c__Clostridia ;o__Clostridiales ;f__Lachnospiraceae	0.702178334
Otu1849	k__Bacteria ;p__Firmicutes ;c__Clostridia ;o__Clostridiales ;f__Lachnospiraceae	0.984716273
Otu1850	k__Bacteria ;p__Proteobacteria ;c__Gammaproteobacteria	0.999222466
Otu1851	k__Bacteria ;p__Proteobacteria ;c__Alphaproteobacteria ;o__Rhizobiales ;f__Beijerinckiaceae ;g__Bosea	0.99387752
Otu1852	k__Bacteria	0.999700922
Otu1853	k__Bacteria ;p__Firmicutes ;c__Clostridia ;o__Clostridiales ;f__Lachnospiraceae ;g__[Ruminococcus]-torques-group	0.776399952
Otu1854	k__Bacteria	0.884976578
Otu1855	k__Bacteria ;p__Firmicutes ;c__Negativicutes ;o__Selenomonadales ;f__Veillonellaceae ;g__Dialister ;s__Dialister-succinatiphilus-YIT-11850	0.941064879
Otu1856	k__Bacteria ;p__Firmicutes ;c__Negativicutes ;o__Selenomonadales ;f__Veillonellaceae ;g__Megasphaera ;s__Megasphaera-sp.-MH	0.912835856
Otu1857	Unassigned	0.929400916
Otu1858	k__Bacteria	0.999999703
Otu1859	k__Bacteria ;p__Fusobacteria ;c__Fusobacteriia ;o__Fusobacteriales ;f__Fusobacteriaceae ;g__Fusobacterium	0.807840868
Otu1860	k__Bacteria ;p__Firmicutes ;c__Clostridia ;o__Clostridiales ;f__Lachnospiraceae	0.998220089
Otu1861	k__Bacteria ;p__Proteobacteria ;c__Deltaproteobacteria ;o__Desulfovibrionales ;f__Desulfovibrionaceae ;g__Desulfovibrio	0.999999914
Otu1862	k__Bacteria	0.927900145
Otu1863	k__Bacteria ;p__Tenericutes ;c__Mollicutes ;o__Mollicutes-RF39	0.844658983
Otu1864	k__Bacteria ;p__Firmicutes ;c__Clostridia ;o__Clostridiales ;f__Ruminococcaceae ;g__Ruminococcaceae-UCG-005 ;s__human-gut-metagenome	0.988987332
Otu1865	k__Bacteria ;p__Firmicutes ;c__Clostridia ;o__Clostridiales ;f__Ruminococcaceae	0.867876012
Otu1866	k__Bacteria ;p__Firmicutes ;c__Erysipelotrichia ;o__Erysipelotrichales ;f__Erysipelotrichaceae ;g__Catenibacterium	0.999998038
Otu1867	k__Bacteria ;p__Firmicutes ;c__Bacilli ;o__Lactobacillales ;f__Streptococcaceae ;g__Streptococcus	0.892237621
Otu1868	k__Bacteria ;p__Firmicutes ;c__Clostridia ;o__Clostridiales ;f__Ruminococcaceae	0.968900216
Otu1869	k__Bacteria ;p__Firmicutes ;c__Clostridia ;o__Clostridiales ;f__Ruminococcaceae ;g__Ruminococcaceae-UCG-010	0.94769242
Otu1870	k__Bacteria ;p__Firmicutes ;c__Clostridia ;o__Clostridiales ;f__Ruminococcaceae	0.900875112
Otu1871	k__Bacteria ;p__Fusobacteria ;c__Fusobacteriia ;o__Fusobacteriales ;f__Fusobacteriaceae ;g__Fusobacterium	0.961235291
Otu1872	k__Bacteria ;p__Proteobacteria ;c__Alphaproteobacteria ;o__Rhizobiales ;f__Rhizobiaceae ;g__Phyllobacterium	0.876649926
Otu1873	k__Bacteria ;p__Fusobacteria ;c__Fusobacteriia ;o__Fusobacteriales ;f__Fusobacteriaceae ;g__Fusobacterium	0.791424805
Otu1874	k__Bacteria	0.890260294
Otu1875	k__Bacteria	0.999999092
Otu1876	k__Bacteria	0.999999699
Otu1877	k__Bacteria ;p__Proteobacteria ;c__Deltaproteobacteria ;o__Desulfovibrionales ;f__Desulfovibrionaceae ;g__Bilophila ;s__gut-metagenome	0.996327963
Otu1878	k__Bacteria ;p__Firmicutes ;c__Clostridia ;o__Clostridiales ;f__Lachnospiraceae	0.990864522
Otu1879	k__Bacteria	0.781255971
Otu1880	k__Bacteria ;p__Proteobacteria ;c__Alphaproteobacteria ;o__Rhizobiales ;f__Rhizobiaceae ;g__Shinella	0.83708527
Otu1881	Unassigned	0.808205668
Otu1882	Unassigned	0.51381453
Otu1883	k__Bacteria ;p__Firmicutes ;c__Clostridia ;o__Clostridiales ;f__Lachnospiraceae	0.985885612
Otu1884	Unassigned	0.876466286
Otu1885	Unassigned	0.936461745
Otu1886	Unassigned	0.79544461
Otu1887	k__Bacteria ;p__Bacteroidetes ;c__Bacteroidia ;o__Bacteroidales ;f__Prevotellaceae ;g__Prevotella-2	0.926445734
Otu1888	Unassigned	0.794382469
Otu1889	Unassigned	0.724213339
Otu1890	k__Bacteria	0.934528475
Otu1891	k__Bacteria ;p__Firmicutes ;c__Clostridia ;o__Clostridiales ;f__Lachnospiraceae	0.932909964
Otu1892	k__Bacteria	0.780928824
Otu1893	k__Bacteria ;p__Fusobacteria ;c__Fusobacteriia ;o__Fusobacteriales ;f__Fusobacteriaceae ;g__Fusobacterium	0.863355947
Otu1894	k__Bacteria ;p__Fusobacteria ;c__Fusobacteriia ;o__Fusobacteriales ;f__Fusobacteriaceae	0.806162439
Otu1895	k__Bacteria ;p__Firmicutes	0.735412659
Otu1896	k__Bacteria ;p__Fusobacteria ;c__Fusobacteriia ;o__Fusobacteriales ;f__Fusobacteriaceae ;g__Fusobacterium	0.882763579
Otu1897	k__Bacteria ;p__Firmicutes ;c__Clostridia ;o__Clostridiales ;f__Lachnospiraceae ;g__Agathobacter	0.764471474
Otu1898	k__Bacteria	0.99999941
Otu1899	k__Bacteria ;p__Bacteroidetes ;c__Bacteroidia ;o__Bacteroidales ;f__Bacteroidaceae ;g__Bacteroides	0.821069473
Otu1900	k__Bacteria ;p__Firmicutes ;c__Clostridia ;o__Clostridiales ;f__Lachnospiraceae	0.890396862
Otu1901	Unassigned	0.677886969
Otu1902	Unassigned	0.723068375
Otu1903	k__Bacteria ;p__Firmicutes ;c__Clostridia ;o__Clostridiales ;f__Lachnospiraceae ;g__[Eubacterium]-ventriosum-group	0.810066473
Otu1904	k__Bacteria	0.999969574
Otu1905	k__Bacteria ;p__Firmicutes ;c__Clostridia ;o__Clostridiales	0.836759105
Otu1906	k__Bacteria ;p__Firmicutes ;c__Clostridia ;o__Clostridiales	0.806098179
Otu1907	k__Bacteria ;p__Bacteroidetes ;c__Bacteroidia ;o__Bacteroidales ;f__Bacteroidaceae ;g__Bacteroides	0.813110535
Otu1908	k__Bacteria	0.999997786
Otu1909	k__Bacteria	0.999982069
Otu1910	k__Bacteria ;p__Firmicutes ;c__Clostridia ;o__Clostridiales ;f__Lachnospiraceae	0.972406887
Otu1911	k__Bacteria ;p__Bacteroidetes ;c__Bacteroidia ;o__Bacteroidales ;f__Bacteroidaceae ;g__Bacteroides	0.998382676
Otu1912	k__Bacteria ;p__Firmicutes ;c__Clostridia ;o__Clostridiales ;f__Lachnospiraceae	0.914745884
Otu1913	Unassigned	0.855371778
Otu1914	Unassigned	0.921696149
Otu1915	k__Bacteria ;p__Fusobacteria ;c__Fusobacteriia ;o__Fusobacteriales ;f__Fusobacteriaceae ;g__Fusobacterium	0.999983484
Otu1916	k__Bacteria ;p__Firmicutes ;c__Clostridia ;o__Clostridiales ;f__Lachnospiraceae ;g__Lachnospiraceae-UCG-010 ;s__uncultured-bacterium	0.930730048
Otu1917	k__Bacteria ;p__Firmicutes ;c__Clostridia ;o__Clostridiales ;f__Lachnospiraceae ;g__[Eubacterium]-hallii-group	0.982237623
Otu1918	k__Bacteria ;p__Firmicutes ;c__Clostridia ;o__Clostridiales ;f__Lachnospiraceae	0.955138749
Otu1919	k__Bacteria ;p__Firmicutes ;c__Negativicutes ;o__Selenomonadales ;f__Veillonellaceae ;g__Allisonella ;s__uncultured-bacterium	0.95697466
Otu1920	k__Bacteria ;p__Firmicutes ;c__Negativicutes ;o__Selenomonadales ;f__Veillonellaceae ;g__Allisonella ;s__uncultured-bacterium	0.833797694
Otu1921	Unassigned	0.890786095
Otu1922	k__Bacteria	0.776278263
Otu1923	Unassigned	0.921644755
Otu1924	k__Bacteria ;p__Firmicutes ;c__Clostridia ;o__Clostridiales ;f__Lachnospiraceae ;g__[Ruminococcus]-gauvreauii-group ;s__uncultured-bacterium	0.966693187
Otu1925	k__Bacteria ;p__Firmicutes ;c__Clostridia ;o__Clostridiales ;f__Lachnospiraceae	0.954107698
Otu1926	k__Bacteria ;p__Firmicutes ;c__Clostridia ;o__Clostridiales ;f__Ruminococcaceae	0.80416565
Otu1927	k__Bacteria ;p__Firmicutes ;c__Clostridia ;o__Clostridiales ;f__Ruminococcaceae	0.937992182
Otu1928	k__Bacteria ;p__Firmicutes ;c__Negativicutes ;o__Selenomonadales ;f__Veillonellaceae ;g__Selenomonas ;s__uncultured-bacterium	0.709354137
Otu1929	k__Bacteria ;p__Firmicutes ;c__Clostridia ;o__Clostridiales ;f__Lachnospiraceae	0.927981205
Otu1930	k__Bacteria	0.814728869
Otu1931	k__Bacteria ;p__Bacteroidetes ;c__Bacteroidia ;o__Bacteroidales ;f__Tannerellaceae ;g__Parabacteroides	0.996611115
Otu1932	k__Bacteria ;p__Fusobacteria ;c__Fusobacteriia ;o__Fusobacteriales ;f__Fusobacteriaceae ;g__Fusobacterium	0.958609865
Otu1933	k__Bacteria ;p__Firmicutes ;c__Clostridia ;o__Clostridiales ;f__Lachnospiraceae ;g__Coprococcus-3	0.986536365
Otu1934	Unassigned	0.895200997
Otu1935	k__Bacteria ;p__Firmicutes	0.886693221
Otu1936	k__Bacteria ;p__Firmicutes	0.962126223
Otu1937	k__Bacteria ;p__Proteobacteria ;c__Gammaproteobacteria ;o__Betaproteobacteriales ;f__Burkholderiaceae ;g__Sutterella	0.712091352
Otu1938	k__Bacteria ;p__Firmicutes ;c__Clostridia ;o__Clostridiales	0.778645183
Otu1939	k__Bacteria ;p__Proteobacteria ;c__Deltaproteobacteria ;o__Desulfovibrionales ;f__Desulfovibrionaceae ;g__Desulfovibrio	0.981807048
Otu1940	k__Bacteria ;p__Proteobacteria ;c__Gammaproteobacteria ;o__Enterobacteriales ;f__Enterobacteriaceae	0.954420837
Otu1941	k__Bacteria ;p__Bacteroidetes ;c__Bacteroidia ;o__Bacteroidales	0.764316821
Otu1942	k__Bacteria	0.999719714
Otu1943	k__Bacteria	0.999992152
Otu1944	k__Bacteria ;p__Bacteroidetes ;c__Bacteroidia ;o__Bacteroidales ;f__Bacteroidaceae ;g__Bacteroides ;s__human-gut-metagenome	0.7069826
Otu1945	k__Bacteria	0.833506597
Otu1946	Unassigned	0.782609792
Otu1947	k__Bacteria ;p__Bacteroidetes ;c__Bacteroidia ;o__Bacteroidales ;f__Tannerellaceae ;g__Parabacteroides	0.922707678
Otu1948	k__Bacteria	0.999614246
Otu1949	k__Bacteria ;p__Bacteroidetes ;c__Bacteroidia ;o__Bacteroidales ;f__Bacteroidaceae ;g__Bacteroides	0.997621053
Otu1950	k__Bacteria ;p__Bacteroidetes ;c__Bacteroidia ;o__Bacteroidales ;f__Tannerellaceae ;g__Parabacteroides	0.81179943
Otu1951	k__Bacteria ;p__Firmicutes	0.805155665
Otu1952	k__Bacteria	0.999899641
Otu1953	k__Bacteria ;p__Bacteroidetes ;c__Bacteroidia ;o__Bacteroidales ;f__Prevotellaceae ;g__Paraprevotella ;s__gut-metagenome	0.982427682
Otu1954	k__Bacteria ;p__Firmicutes ;c__Clostridia ;o__Clostridiales ;f__Lachnospiraceae	0.865487764
Otu1955	k__Bacteria	0.999999705
Otu1956	k__Bacteria ;p__Firmicutes ;c__Clostridia ;o__Clostridiales	0.749841451
Otu1957	k__Bacteria ;p__Bacteroidetes ;c__Bacteroidia ;o__Bacteroidales	0.997071572
Otu1958	k__Bacteria ;p__Fusobacteria ;c__Fusobacteriia ;o__Fusobacteriales	0.826050487
Otu1959	k__Bacteria ;p__Firmicutes ;c__Bacilli ;o__Lactobacillales ;f__Lactobacillaceae ;g__Lactobacillus	0.758884671
Otu1960	k__Bacteria	0.882328461
Otu1961	k__Bacteria	0.967260851
Otu1962	Unassigned	0.656749204
Otu1963	k__Bacteria ;p__Firmicutes ;c__Negativicutes ;o__Selenomonadales ;f__Veillonellaceae ;g__Megasphaera ;s__uncultured-bacterium	0.826426253
Otu1964	k__Bacteria ;p__Fusobacteria ;c__Fusobacteriia ;o__Fusobacteriales ;f__Fusobacteriaceae ;g__Fusobacterium	0.952301668
Otu1965	k__Bacteria ;p__Firmicutes	0.931914894
Otu1966	k__Bacteria	0.999878189
Otu1967	k__Bacteria ;p__Firmicutes ;c__Clostridia ;o__Clostridiales	0.815057966
Otu1968	k__Bacteria ;p__Firmicutes	0.938531168
Otu1969	k__Bacteria ;p__Firmicutes ;c__Negativicutes ;o__Selenomonadales ;f__Veillonellaceae ;g__Megamonas	0.736238952
Otu1970	k__Bacteria ;p__Firmicutes ;c__Clostridia ;o__Clostridiales ;f__Lachnospiraceae	0.987050174
Otu1971	Unassigned	0.845887278
Otu1972	k__Bacteria	0.999895107
Otu1973	k__Bacteria ;p__Firmicutes ;c__Clostridia ;o__Clostridiales	0.760436332
Otu1974	k__Bacteria	0.999920659
Otu1975	k__Bacteria ;p__Firmicutes ;c__Clostridia ;o__Clostridiales ;f__Lachnospiraceae	0.985016227
Otu1976	k__Bacteria ;p__Firmicutes ;c__Clostridia ;o__Clostridiales ;f__Ruminococcaceae	0.999056732
Otu1977	k__Bacteria ;p__Firmicutes	0.919806931
Otu1978	k__Bacteria ;p__Firmicutes ;c__Clostridia ;o__Clostridiales ;f__Lachnospiraceae	0.923137611
Otu1979	k__Bacteria ;p__Firmicutes ;c__Clostridia ;o__Clostridiales	0.78202631
Otu1980	k__Bacteria	0.999163845
Otu1981	k__Bacteria ;p__Firmicutes ;c__Clostridia ;o__Clostridiales ;f__Lachnospiraceae	0.764819057
Otu1982	k__Bacteria ;p__Firmicutes ;c__Clostridia ;o__Clostridiales	0.721153802
Otu1983	k__Bacteria	0.999576624
Otu1984	Unassigned	0.58153828
Otu1985	Unassigned	0.871569081
Otu1986	k__Bacteria ;p__Firmicutes ;c__Clostridia ;o__Clostridiales ;f__Lachnospiraceae ;g__[Eubacterium]-ruminantium-group ;s__gut-metagenome	0.859128781
Otu1987	k__Bacteria	0.857563035
Otu1988	Unassigned	0.843889425
Otu1989	k__Bacteria	0.999999174
Otu1990	k__Bacteria ;p__Proteobacteria ;c__Alphaproteobacteria	0.715204775
Otu1991	k__Bacteria ;p__Firmicutes ;c__Clostridia ;o__Clostridiales ;f__Ruminococcaceae	0.754008818
Otu1992	Unassigned	0.610439541
Otu1993	k__Bacteria ;p__Firmicutes ;c__Clostridia ;o__Clostridiales ;f__Lachnospiraceae	0.868024413
Otu1994	k__Bacteria	0.999999827
Otu1995	k__Bacteria ;p__Bacteroidetes ;c__Bacteroidia ;o__Bacteroidales	0.857975748
Otu1996	Unassigned	0.501423409
Otu1997	k__Bacteria ;p__Proteobacteria ;c__Alphaproteobacteria ;o__Rhodospirillales ;f__uncultured	0.77044829
Otu1998	k__Bacteria ;p__Actinobacteria ;c__Actinobacteria	0.801401312
Otu1999	k__Bacteria ;p__Firmicutes ;c__Erysipelotrichia ;o__Erysipelotrichales ;f__Erysipelotrichaceae ;g__Erysipelotrichaceae-UCG-003	0.999577092
[truncated: 22,910 more rows]
